# Supplementary material for: Methyl Viologens of Bis‐(4’‐Pyridylethynyl)Arenes – Structures, Photophysical and Electrochemical Studies, and their Potential Application in Biology
Source: Chemistry. 2022 May 30;28(40):e202200753. doi: 10.1002/chem.202200753 (PMC9400870; doi:10.1002/chem.202200753)
Supplement: Supplementary file 1 — Supporting Information [file CHEM-28-0-s004.cif]

data_cmpd_1M

# 1. Submission Details


_publ_contact_author_name   'Prof. Dr. Todd B. Marder'
_publ_contact_author_address
; Institut fuer Anorganische Chemie
Universitaet Wuerzburg
Am Hubland
97074 Wuerzburg, Germany
;
_publ_contact_author_email        'todd.marder@uni-wuerzburg.de'
_publ_contact_author_phone        '+49-931-31-85514'
_publ_contact_author_fax          '+49-931-31-84622'

loop_
_publ_author_name
_publ_author_address
      'Kole, Goutam Kumar'
;     Institut fuer Anorganische Chemie
      Universitaet Wuerzburg
      Am Hubland
      D-97074 Wuerzburg, Germany
;
      'Marder, Todd'
;     Institut fuer Anorganische Chemie
      Universitaet Wuerzburg
      Am Hubland
      D-97074 Wuerzburg, Germany
;

_audit_creation_method            'SHELXL-2018/3'
_shelx_SHELXL_version_number      '2018/3'
_publ_section_references
;
Sheldrick, G.M. (2015), Acta Cryst. A71, 3-8.

Huebschle, C.B., Sheldrick, G.M., Dittrich, B. (2011), J. Appl. Cryst. 44, 
 1281-1284.

Sheldrick, G.M. (2008), Acta Cryst. A64, 112-122.
;
_chemical_name_systematic         ?
_chemical_name_common             ?
_chemical_melting_point           ?
_chemical_formula_moiety          'C24 H18 F6 N2 O6 S2'
_chemical_formula_sum             'C24 H18 F6 N2 O6 S2'
_chemical_formula_weight          608.52

loop_
 _atom_type_symbol
 _atom_type_description
 _atom_type_scat_dispersion_real
 _atom_type_scat_dispersion_imag
 _atom_type_scat_source
 'C'  'C'   0.0033   0.0016
 'International Tables Vol C Tables 4.2.6.8 and 6.1.1.4'
 'H'  'H'   0.0000   0.0000
 'International Tables Vol C Tables 4.2.6.8 and 6.1.1.4'
 'F'  'F'   0.0171   0.0103
 'International Tables Vol C Tables 4.2.6.8 and 6.1.1.4'
 'N'  'N'   0.0061   0.0033
 'International Tables Vol C Tables 4.2.6.8 and 6.1.1.4'
 'O'  'O'   0.0106   0.0060
 'International Tables Vol C Tables 4.2.6.8 and 6.1.1.4'
 'S'  'S'   0.1246   0.1234
 'International Tables Vol C Tables 4.2.6.8 and 6.1.1.4'
 
_space_group_crystal_system       monoclinic
_space_group_IT_number            14
_space_group_name_H-M_alt         'P 21/n'
_space_group_name_Hall            '-P 2yn'

_shelx_space_group_comment
;
The symmetry employed for this shelxl refinement is uniquely defined
by the following loop, which should always be used as a source of
symmetry information in preference to the above space-group names.
They are only intended as comments.
;
 
loop_
 _space_group_symop_operation_xyz
 'x, y, z'
 '-x+1/2, y+1/2, -z+1/2'
 '-x, -y, -z'
 'x-1/2, -y-1/2, z-1/2'
 
_cell_length_a                    8.931(2)
_cell_length_b                    6.3477(15)
_cell_length_c                    22.706(6)
_cell_angle_alpha                 90
_cell_angle_beta                  92.772(8)
_cell_angle_gamma                 90
_cell_volume                      1285.6(5)
_cell_formula_units_Z             2
_cell_measurement_temperature     100(2)
_cell_measurement_reflns_used     9910
_cell_measurement_theta_min       2.49
_cell_measurement_theta_max       26.32
 
_exptl_crystal_recrystallization_method 
;
recrystallised from acetonitrile by evaporation
;

_exptl_special_details
;
The crystal was immersed in a film of perfluoropolyether oil, mounted on a 
polyimide microloop (MicroMounts of MiTeGen) and transferred to stream of cold 
nitrogen (Bruker Kryoflex2).
;
_exptl_crystal_description        Plate
_exptl_crystal_colour             colourless
_exptl_crystal_density_meas       ?
_exptl_crystal_density_method     ?
_exptl_crystal_density_diffrn     1.572          
_exptl_crystal_F_000              620
_exptl_transmission_factor_min    ?
_exptl_transmission_factor_max    ?
_exptl_crystal_size_max           0.333
_exptl_crystal_size_mid           0.161
_exptl_crystal_size_min           0.088
_exptl_absorpt_coefficient_mu     0.295
_shelx_estimated_absorpt_T_min    0.908
_shelx_estimated_absorpt_T_max    0.975
_exptl_absorpt_correction_type    multi-scan
_exptl_absorpt_correction_T_min   0.489804
_exptl_absorpt_correction_T_max   0.745490
loop_
 _exptl_crystal_face_index_h
 _exptl_crystal_face_index_k
 _exptl_crystal_face_index_l
 _exptl_crystal_face_perp_dist
    1.00    0.00    1.00    0.1480
   -1.00   -1.00    1.00    0.1580
    0.00    1.00   -1.00    0.0750
    0.00   -1.00    1.00    0.0690
    1.00    1.00    0.00    0.1530
   -1.00    1.00   -1.00    0.1460
   -1.00   -1.00    0.00    0.1590
   -1.00   -1.00   -1.00    0.1630
    0.00   -1.00   -1.00    0.0510
    0.00    1.00    1.00    0.0750
   -1.00    0.00    0.00    0.1560
    1.00    0.00   -1.00    0.1400
    0.00    0.00    1.00    0.0440
    0.00    0.00   -1.00    0.0160

_exptl_absorpt_process_details    'TwinAbs 2012/ (Bruker AXS)'
_exptl_absorpt_special_details    ?
_diffrn_ambient_temperature       100(2)
_diffrn_radiation_wavelength      0.71068
_diffrn_radiation_type            MoK\a
_diffrn_radiation_monochromator   graphite
_diffrn_source                    'rotating-anode (Nonius FR-591)'
_diffrn_measurement_device_type   'Bruker X8-APEX II'
_diffrn_measurement_method        '\f and \w scans'
_diffrn_detector                  'CCD area detector (Apex2)'
_diffrn_detector_area_resol_mean  8.333
_diffrn_reflns_number             3885
_diffrn_reflns_av_unetI/netI      0.0427
_diffrn_reflns_av_R_equivalents   0.056
_diffrn_reflns_limit_h_min        -11
_diffrn_reflns_limit_h_max        11
_diffrn_reflns_limit_k_min        0
_diffrn_reflns_limit_k_max        7
_diffrn_reflns_limit_l_min        0
_diffrn_reflns_limit_l_max        28
_diffrn_reflns_theta_min          1.796
_diffrn_reflns_theta_max          26.368
_diffrn_reflns_theta_full         25.240
_diffrn_measured_fraction_theta_max   0.988
_diffrn_measured_fraction_theta_full  0.988
_diffrn_reflns_Laue_measured_fraction_max    0.988
_diffrn_reflns_Laue_measured_fraction_full   0.988
_diffrn_reflns_point_group_measured_fraction_max   0.988
_diffrn_reflns_point_group_measured_fraction_full  0.988
_reflns_number_total              3885
_reflns_number_gt                 3223
_reflns_threshold_expression      'I > 2\s(I)'
_reflns_Friedel_coverage          0.000
_reflns_Friedel_fraction_max      .
_reflns_Friedel_fraction_full     .
 
_reflns_special_details
;
 _reflns_Friedel_fraction is defined as the number of unique
 Friedel pairs measured divided by the number that would be
 possible theoretically, ignoring centric projections and
 systematic absences. Completness statistics refer to single and
 composite reflections containing twin component 1 only.
;
 
_computing_data_collection        'APEX2 ver. 2014.9 (Bruker AXS)'
_computing_cell_refinement        'Saint+ ver. V8.38A (Bruker AXS)'
_computing_data_reduction         'Saint+ ver. V8.38A (Bruker AXS)'
_computing_structure_solution     'SHELXT (Sheldrick, 2014)'
_computing_structure_refinement 'SHELXL-2018/3 (Sheldrick, 2018)'
_computing_molecular_graphics     'ShelXLe (Huebschle et all, 2011)'
_computing_publication_material   'SHELXL-2018/3 (Sheldrick, 2018)'
_refine_special_details
;

 Refinement of F^2^ against ALL reflections. The weighted R-factor wR and 
goodness of fit S are based on F^2^, conventional R-factors R are based on F, 
with F set to zero for negative F^2^. The threshold expression of F^2^ > 
2sigma(F^2^) is used only for calculating R-factors(gt) etc. and is not 
relevant to the choice of reflections for refinement. R-factors based on F^2^ 
are statistically about twice as large as those based on F, and R-factors 
based on ALL data will be even larger. Refined as a 2-component twin.The 
crystal was a pseudo-merohedral twin with domains rotated by 179.8 \%
around real axis [  0.002  1.000  0.004]. The BASF parameter was refined to 0\%.

;
_refine_ls_structure_factor_coef  Fsqd
_refine_ls_matrix_type            full
_refine_ls_weighting_scheme       calc
_refine_ls_weighting_details
'w=1/[\s^2^(Fo^2^)+(0.0527P)^2^+0.9992P] where P=(Fo^2^+2Fc^2^)/3'
_atom_sites_solution_primary      dual
_atom_sites_solution_secondary    difmap
_atom_sites_solution_hydrogens    geom
_refine_ls_hydrogen_treatment     constr
_refine_ls_extinction_method      none
_refine_ls_extinction_coef        .
_refine_ls_number_reflns          3885
_refine_ls_number_parameters      183
_refine_ls_number_restraints      0
_refine_ls_R_factor_all           0.0640
_refine_ls_R_factor_gt            0.0467
_refine_ls_wR_factor_ref          0.1158
_refine_ls_wR_factor_gt           0.1083
_refine_ls_goodness_of_fit_ref    1.058
_refine_ls_restrained_S_all       1.058
_refine_ls_shift/su_max           0.000
_refine_ls_shift/su_mean          0.000
 
loop_
 _atom_site_label
 _atom_site_type_symbol
 _atom_site_fract_x
 _atom_site_fract_y
 _atom_site_fract_z
 _atom_site_U_iso_or_equiv
 _atom_site_adp_type
 _atom_site_occupancy
 _atom_site_site_symmetry_order  
 _atom_site_calc_flag
 _atom_site_refinement_flags_posn
 _atom_site_refinement_flags_adp
 _atom_site_refinement_flags_occupancy
 _atom_site_disorder_assembly
 _atom_site_disorder_group
S1 S 0.01540(9) 0.32803(12) 0.33628(3) 0.02153(19) Uani 1 1 d . . . . .
N1 N 0.5084(3) 1.0953(4) 0.30712(10) 0.0162(5) Uani 1 1 d . . . . .
O1 O 0.1508(2) 0.4108(3) 0.31265(9) 0.0254(5) Uani 1 1 d . . . . .
F1 F 0.1204(2) 0.4276(3) 0.44253(9) 0.0450(6) Uani 1 1 d . . . . .
C1 C 0.5101(4) 1.2918(4) 0.27135(12) 0.0221(6) Uani 1 1 d . . . . .
H1A H 0.511138 1.256147 0.230285 0.033 Uiso 1 1 calc R U . . .
H1B H 0.598064 1.372260 0.282407 0.033 Uiso 1 1 calc R U . . .
H1C H 0.422331 1.373605 0.278311 0.033 Uiso 1 1 calc R U . . .
F2 F -0.1197(2) 0.4217(4) 0.43235(10) 0.0458(6) Uani 1 1 d . . . . .
C2 C 0.6381(3) 1.0082(5) 0.32700(13) 0.0200(6) Uani 1 1 d . . . . .
H2 H 0.728122 1.073860 0.319261 0.024 Uiso 1 1 calc R U . . .
O2 O -0.1216(3) 0.3918(4) 0.30494(10) 0.0318(6) Uani 1 1 d . . . . .
C3 C 0.6399(3) 0.8236(5) 0.35859(13) 0.0223(6) Uani 1 1 d . . . . .
H3 H 0.730512 0.765743 0.372570 0.027 Uiso 1 1 calc R U . . .
F3 F 0.0040(2) 0.6775(3) 0.39684(9) 0.0337(5) Uani 1 1 d . . . . .
O3 O 0.0223(3) 0.1093(3) 0.35318(10) 0.0350(6) Uani 1 1 d . . . . .
C4 C 0.5054(4) 0.7236(4) 0.36956(12) 0.0181(6) Uani 1 1 d . . . . .
C5 C 0.3721(3) 0.8151(5) 0.34766(12) 0.0195(6) Uani 1 1 d . . . . .
H5 H 0.280538 0.750941 0.353836 0.023 Uiso 1 1 calc R U . . .
C6 C 0.3775(3) 1.0019(5) 0.31670(12) 0.0193(6) Uani 1 1 d . . . . .
H6 H 0.288717 1.063868 0.302278 0.023 Uiso 1 1 calc R U . . .
C7 C 0.5028(3) 0.5341(4) 0.40316(12) 0.0203(6) Uani 1 1 d . . . . .
C8 C 0.5010(3) 0.3737(4) 0.43204(12) 0.0214(7) Uani 1 1 d . . . . .
C9 C 0.5003(3) 0.1845(4) 0.46649(12) 0.0210(7) Uani 1 1 d . . . . .
C10 C 0.6324(4) 0.1097(5) 0.49383(14) 0.0244(7) Uani 1 1 d . . . . .
H10 H 0.721363 0.183177 0.489756 0.029 Uiso 1 1 calc R U . . .
C11 C 0.6328(4) -0.0731(5) 0.52706(14) 0.0239(7) Uani 1 1 d . . . . .
H11 H 0.721836 -0.121868 0.545120 0.029 Uiso 1 1 calc R U . . .
C12 C 0.0056(4) 0.4698(5) 0.40579(14) 0.0253(7) Uani 1 1 d . . . . .
 
loop_
 _atom_site_aniso_label
 _atom_site_aniso_U_11
 _atom_site_aniso_U_22
 _atom_site_aniso_U_33
 _atom_site_aniso_U_23
 _atom_site_aniso_U_13
 _atom_site_aniso_U_12
S1 0.0181(3) 0.0178(3) 0.0287(4) 0.0037(3) 0.0014(3) -0.0041(3)
N1 0.0174(12) 0.0109(11) 0.0203(11) 0.0001(9) 0.0008(11) -0.0015(11)
O1 0.0180(11) 0.0263(12) 0.0323(12) 0.0022(10) 0.0065(10) -0.0021(10)
F1 0.0465(13) 0.0494(14) 0.0374(11) -0.0064(10) -0.0151(10) 0.0228(11)
C1 0.0259(15) 0.0146(15) 0.0257(14) 0.0049(11) -0.0012(15) -0.0011(14)
F2 0.0409(12) 0.0507(14) 0.0481(12) 0.0039(11) 0.0252(11) -0.0060(11)
C2 0.0141(14) 0.0163(16) 0.0297(15) 0.0019(13) 0.0035(13) -0.0003(13)
O2 0.0194(12) 0.0376(14) 0.0380(13) 0.0094(11) -0.0030(11) -0.0087(11)
C3 0.0166(14) 0.0226(16) 0.0273(15) 0.0042(13) -0.0019(13) 0.0051(14)
F3 0.0325(11) 0.0190(9) 0.0499(11) -0.0031(9) 0.0044(9) 0.0032(10)
O3 0.0425(14) 0.0140(10) 0.0486(14) 0.0056(10) 0.0033(13) -0.0029(11)
C4 0.0241(15) 0.0128(13) 0.0177(12) -0.0005(10) 0.0038(13) 0.0000(13)
C5 0.0167(14) 0.0157(14) 0.0260(14) 0.0023(13) 0.0016(12) -0.0031(13)
C6 0.0151(14) 0.0183(15) 0.0245(14) -0.0008(12) -0.0008(13) -0.0002(13)
C7 0.0203(16) 0.0164(14) 0.0243(14) -0.0007(12) 0.0019(13) 0.0029(13)
C8 0.0237(18) 0.0172(15) 0.0237(14) -0.0035(12) 0.0031(13) 0.0011(13)
C9 0.0292(19) 0.0145(13) 0.0197(13) -0.0012(11) 0.0056(12) 0.0023(14)
C10 0.0254(18) 0.0192(17) 0.0288(16) 0.0012(13) 0.0038(14) -0.0030(13)
C11 0.0252(17) 0.0186(16) 0.0278(15) 0.0040(13) 0.0004(13) 0.0025(14)
C12 0.0192(15) 0.0217(15) 0.0351(17) 0.0059(13) 0.0025(14) 0.0035(15)
 
_geom_special_details
;
 All esds (except the esd in the dihedral angle between two l.s. planes)
 are estimated using the full covariance matrix.  The cell esds are taken
 into account individually in the estimation of esds in distances, angles
 and torsion angles; correlations between esds in cell parameters are only
 used when they are defined by crystal symmetry.  An approximate (isotropic)
 treatment of cell esds is used for estimating esds involving l.s. planes.
;
 
loop_
 _geom_bond_atom_site_label_1
 _geom_bond_atom_site_label_2
 _geom_bond_distance
 _geom_bond_site_symmetry_2
 _geom_bond_publ_flag
S1 O3 1.441(2) . ?
S1 O2 1.444(2) . ?
S1 O1 1.445(2) . ?
S1 C12 1.822(3) . ?
N1 C6 1.338(4) . ?
N1 C2 1.342(4) . ?
N1 C1 1.489(3) . ?
F1 C12 1.318(4) . ?
C1 H1A 0.9600 . ?
C1 H1B 0.9600 . ?
C1 H1C 0.9600 . ?
F2 C12 1.332(4) . ?
C2 C3 1.374(4) . ?
C2 H2 0.9300 . ?
C3 C4 1.392(4) . ?
C3 H3 0.9300 . ?
F3 C12 1.334(4) . ?
C4 C5 1.395(4) . ?
C4 C7 1.425(4) . ?
C5 C6 1.381(4) . ?
C5 H5 0.9300 . ?
C6 H6 0.9300 . ?
C7 C8 1.211(4) . ?
C8 C9 1.434(4) . ?
C9 C10 1.390(4) . ?
C9 C11 1.397(4) 3_656 ?
C10 C11 1.384(4) . ?
C10 H10 0.9300 . ?
C11 H11 0.9300 . ?
 
loop_
 _geom_angle_atom_site_label_1
 _geom_angle_atom_site_label_2
 _geom_angle_atom_site_label_3
 _geom_angle
 _geom_angle_site_symmetry_1
 _geom_angle_site_symmetry_3
 _geom_angle_publ_flag
O3 S1 O2 115.21(15) . . ?
O3 S1 O1 115.05(14) . . ?
O2 S1 O1 114.81(13) . . ?
O3 S1 C12 104.37(14) . . ?
O2 S1 C12 102.32(15) . . ?
O1 S1 C12 102.59(14) . . ?
C6 N1 C2 120.7(2) . . ?
C6 N1 C1 119.5(3) . . ?
C2 N1 C1 119.8(3) . . ?
N1 C1 H1A 109.5 . . ?
N1 C1 H1B 109.5 . . ?
H1A C1 H1B 109.5 . . ?
N1 C1 H1C 109.5 . . ?
H1A C1 H1C 109.5 . . ?
H1B C1 H1C 109.5 . . ?
N1 C2 C3 121.0(3) . . ?
N1 C2 H2 119.5 . . ?
C3 C2 H2 119.5 . . ?
C2 C3 C4 119.6(3) . . ?
C2 C3 H3 120.2 . . ?
C4 C3 H3 120.2 . . ?
C3 C4 C5 118.4(2) . . ?
C3 C4 C7 121.1(3) . . ?
C5 C4 C7 120.5(3) . . ?
C6 C5 C4 119.3(3) . . ?
C6 C5 H5 120.4 . . ?
C4 C5 H5 120.4 . . ?
N1 C6 C5 121.0(3) . . ?
N1 C6 H6 119.5 . . ?
C5 C6 H6 119.5 . . ?
C8 C7 C4 179.6(3) . . ?
C7 C8 C9 179.4(4) . . ?
C10 C9 C11 119.2(3) . 3_656 ?
C10 C9 C8 120.3(3) . . ?
C11 C9 C8 120.5(3) 3_656 . ?
C11 C10 C9 120.6(3) . . ?
C11 C10 H10 119.7 . . ?
C9 C10 H10 119.7 . . ?
C10 C11 C9 120.1(3) . 3_656 ?
C10 C11 H11 119.9 . . ?
C9 C11 H11 119.9 3_656 . ?
F1 C12 F2 108.2(3) . . ?
F1 C12 F3 107.4(3) . . ?
F2 C12 F3 107.0(3) . . ?
F1 C12 S1 112.3(2) . . ?
F2 C12 S1 110.8(2) . . ?
F3 C12 S1 110.9(2) . . ?
 
_refine_diff_density_max    0.426
_refine_diff_density_min   -0.582
_refine_diff_density_rms    0.063

_shelx_res_file
;
TITL GoKo101_GoKo_0m_4_a.res in P2(1)/n
    GoKo101_GoKo_0m_5.res
    created by SHELXL-2018/3 at 09:50:57 on 28-Aug-2020
REM Old TITL GoKo101_GoKo_0m_4.hkl
REM SHELXT solution in P2(1)/n
REM R1 0.218,  Rweak 0.034,  Alpha 0.075,  Orientation as input
REM Formula found by SHELXT:  C11 F3 N2 O3 S
CELL  0.71068   8.93054    6.34769   22.70552   90.0000   92.7718   90.0000
ZERR    2.000   0.00199    0.00153    0.00576    0.0000    0.0079    0.0000
LATT  1
SYMM 1/2-X, 1/2+Y, 1/2-Z
SFAC C H F N O S
UNIT 48 36 12 4 12 4
SIZE 0.088 0.161 0.333
ACTA
SHEL 999. 0.8
L.S. 10
BOND $H
LIST 6
FMAP 2
PLAN 20
WGHT    0.052700    0.999200
BASF   0.45996
FVAR       0.61146
S1    6    0.015400    0.328026    0.336280    11.00000    0.01812    0.01777 =
         0.02871    0.00370    0.00139   -0.00411
N1    4    0.508377    1.095264    0.307124    11.00000    0.01737    0.01088 =
         0.02025    0.00012    0.00084   -0.00153
O1    5    0.150820    0.410816    0.312652    11.00000    0.01796    0.02629 =
         0.03233    0.00223    0.00654   -0.00214
F1    3    0.120411    0.427561    0.442534    11.00000    0.04655    0.04941 =
         0.03741   -0.00644   -0.01505    0.02276
C1    1    0.510134    1.291772    0.271355    11.00000    0.02592    0.01462 =
         0.02567    0.00494   -0.00124   -0.00107
AFIX 137
H1A   2    0.511138    1.256147    0.230285    11.00000   -1.50000
H1B   2    0.598064    1.372260    0.282407    11.00000   -1.50000
H1C   2    0.422331    1.373605    0.278311    11.00000   -1.50000
AFIX   0
F2    3   -0.119682    0.421715    0.432348    11.00000    0.04093    0.05067 =
         0.04812    0.00391    0.02521   -0.00596
C2    1    0.638075    1.008201    0.326996    11.00000    0.01409    0.01627 =
         0.02974    0.00188    0.00351   -0.00029
AFIX  43
H2    2    0.728122    1.073860    0.319261    11.00000   -1.20000
AFIX   0
O2    5   -0.121636    0.391845    0.304941    11.00000    0.01938    0.03762 =
         0.03799    0.00940   -0.00298   -0.00874
C3    1    0.639932    0.823553    0.358594    11.00000    0.01660    0.02257 =
         0.02734    0.00424   -0.00189    0.00506
AFIX  43
H3    2    0.730512    0.765743    0.372570    11.00000   -1.20000
AFIX   0
F3    3    0.004014    0.677520    0.396838    11.00000    0.03253    0.01905 =
         0.04989   -0.00310    0.00444    0.00325
O3    5    0.022287    0.109318    0.353178    11.00000    0.04250    0.01402 =
         0.04859    0.00563    0.00334   -0.00286
C4    1    0.505399    0.723553    0.369558    11.00000    0.02408    0.01282 =
         0.01773   -0.00047    0.00379   -0.00003
C5    1    0.372083    0.815076    0.347656    11.00000    0.01671    0.01575 =
         0.02597    0.00228    0.00159   -0.00307
AFIX  43
H5    2    0.280538    0.750941    0.353836    11.00000   -1.20000
AFIX   0
C6    1    0.377472    1.001936    0.316697    11.00000    0.01505    0.01830 =
         0.02449   -0.00079   -0.00079   -0.00023
AFIX  43
H6    2    0.288717    1.063868    0.302278    11.00000   -1.20000
AFIX   0
C7    1    0.502841    0.534101    0.403160    11.00000    0.02027    0.01639 =
         0.02430   -0.00074    0.00187    0.00293
C8    1    0.501011    0.373727    0.432037    11.00000    0.02369    0.01717 =
         0.02367   -0.00350    0.00307    0.00111
C9    1    0.500297    0.184453    0.466491    11.00000    0.02919    0.01449 =
         0.01966   -0.00117    0.00564    0.00230
C10   1    0.632378    0.109671    0.493830    11.00000    0.02541    0.01918 =
         0.02885    0.00117    0.00378   -0.00304
AFIX  43
H10   2    0.721363    0.183177    0.489756    11.00000   -1.20000
AFIX   0
C11   1    0.632789   -0.073103    0.527056    11.00000    0.02517    0.01864 =
         0.02776    0.00404    0.00039    0.00253
AFIX  43
H11   2    0.721836   -0.121868    0.545120    11.00000   -1.20000
AFIX   0
C12   1    0.005614    0.469758    0.405787    11.00000    0.01922    0.02170 =
         0.03513    0.00590    0.00246    0.00345
HKLF 5


REM  GoKo101_GoKo_0m_4_a.res in P2(1)/n
REM wR2 = 0.115789, GooF = S = 1.05753, Restrained GooF = 1.05753 for all data
REM R1 = 0.046703 for 3223 Fo > 4sig(Fo) and 0.063964 for all 3885 data
REM 183 parameters refined using 0 restraints

END

WGHT      0.0527      0.9992

REM Highest difference peak  0.426,  deepest hole -0.582,  1-sigma level  0.063
Q1    1   0.5687  1.4390  0.2496  11.00000  0.05    0.43
Q2    1   0.0853  0.3591  0.3034  11.00000  0.05    0.30
Q3    1   0.4448  0.7491  0.3466  11.00000  0.05    0.27
Q4    1  -0.0591  0.3222  0.3057  11.00000  0.05    0.26
Q5    1   0.5630  0.7970  0.3828  11.00000  0.05    0.25
Q6    1   0.5466  0.4769  0.4358  11.00000  0.05    0.25
Q7    1   0.6999  0.7973  0.3793  11.00000  0.05    0.24
Q8    1   0.3973  0.9279  0.3462  11.00000  0.05    0.24
Q9    1   0.5717  0.7361  0.3516  11.00000  0.05    0.22
Q10   1   0.5801  1.0987  0.3315  11.00000  0.05    0.22
Q11   1   0.4585  0.1162  0.4555  11.00000  0.05    0.21
Q12   1   0.4378  0.4452  0.4055  11.00000  0.05    0.20
Q13   1  -0.1690  0.3249  0.2781  11.00000  0.05    0.20
Q14   1   0.0188  0.4224  0.3738  11.00000  0.05    0.20
Q15   1  -0.0580  0.1200  0.3793  11.00000  0.05    0.19
Q16   1   0.0058  0.9651  0.4809  11.00000  0.05    0.19
Q17   1  -0.0629  0.2980  0.4512  11.00000  0.05    0.19
Q18   1   0.0382  0.2690  0.4877  11.00000  0.05    0.19
Q19   1   0.5706  0.4520  0.4065  11.00000  0.05    0.19
Q20   1   0.2011  0.3777  0.4163  11.00000  0.05    0.19
;
_shelx_res_checksum    9322

_shelx_hkl_file
;
   1   0   0 2.40761 0.29288   1
   1   0   0 2.45781 0.28425   2
   2   0   0 9999.99 105.376   1
   2   0   0 8542.31 92.1354   2
  -3   0   1 23.2931 1.89641  -2
   3   0   0 23.2931 1.89641   1
   3   0   0 0.33216 0.99707   1
   3   0   0 -1.3998 0.93989   2
  -4   0   1 68.8727 2.00859  -2
   4   0   0 68.8727 2.00859   1
  -5   0   1 52.6768 2.39936  -2
   5   0   0 52.6768 2.39936   1
  -6   0   2 2704.28 134.872  -2
   6   0   0 2704.28 134.872   1
   6   0   0 2076.12 45.3420   2
  -6   0   1 2333.64 71.1273  -2
   6   0   0 2333.64 71.1273   1
   6   0   0 2397.80 44.7281   1
  -7   0   2 2.60829 2.81173  -2
   7   0   0 2.60829 2.81173   1
  -8   0   2 2611.90 41.5177  -2
   8   0   0 2611.90 41.5177   1
  -9   0   2 7.82695 3.48415  -2
   9   0   0 7.82695 3.48415   1
  10   0   0 118.543 11.4767   1
  10   0   0 124.532 16.9186   2
 -11   0   3 52.4171 6.99126  -2
  11   0   0 52.4171 6.99126   1
   1   1   0 4564.28 46.2695   1
   1   1   0 3881.64 37.7639   2
   1   1   0 9133.35 174.730  -2
   1   1   0 9133.35 174.730   1
   2   1   0 39.8126 0.67650   2
   2   1   0 46.5409 0.72528   1
  -3   1   1 2016.58 20.7762  -2
   3   1   0 2016.58 20.7762   1
   3   1   0 1566.92 22.5041   2
   3   1   0 1811.20 22.5138   1
  -4   1   1 131.560 1.84478  -2
   4   1   0 131.560 1.84478   1
  -5   1   1 213.481 3.12847  -2
   5   1   0 213.481 3.12847   1
   6   1   0 76.8490 2.46325   2
  -6   1   1 107.356 5.07287  -2
   6   1   0 107.356 5.07287   1
   6   1   0 90.1824 2.41323   1
  -7   1   2 781.650 9.46491  -2
   7   1   0 781.650 9.46491   1
  -8   1   2 80.9741 2.48717  -2
   8   1   0 80.9741 2.48717   1
  -9   1   2 124.296 3.87445  -2
   9   1   0 124.296 3.87445   1
 -10   1   2 33.2480 10.7325  -2
  10   1   0 33.2480 10.7325   1
  10   1   0 34.5126 7.80478   1
  10   1   0 34.8207 7.57021   2
 -11   1   3 47.3111 4.91730  -2
  11   1   0 47.3111 4.91730   1
   0   2   0 204.964 11.3916  -2
   0   2   0 204.964 11.3916   1
   1   2   0 0.84139 0.41327   1
   1   2   0 0.84795 0.95235  -2
   1   2   0 0.84795 0.95235   1
   1   2   0 -0.0971 0.42857   2
   2   2   0 269.596 2.62878   2
   2   2   0 319.548 3.05859   1
   3   2   0 3.42616 4.59070   1
  -3   2   1 34.5460 1.26592  -2
   3   2   0 34.5460 1.26592   1
   3   2   0 7.07584 5.09999   2
  -4   2   1 1675.70 17.9468  -2
   4   2   0 1675.70 17.9468   1
  -5   2   1 1.29172 1.46047  -2
   5   2   0 1.29172 1.46047   1
   5   2   0 3.63044 2.12104   2
   6   2   0 29.9790 1.54861   2
   6   2   0 36.0639 2.12463   1
  -6   2   1 52.1171 6.14102  -2
   6   2   0 52.1171 6.14102   1
  -7   2   2 51.3266 2.62174  -2
   7   2   0 51.3266 2.62174   1
  -8   2   2 28.4507 2.14394  -2
   8   2   0 28.4507 2.14394   1
  -9   2   2 31.5093 3.06287  -2
   9   2   0 31.5093 3.06287   1
  10   2   0 21.7305 7.15913   2
 -10   2   2 54.4969 11.4799  -2
  10   2   0 54.4969 11.4799   1
  10   2   0 20.9528 9.62340   1
 -11   2   3 18.2303 4.19877  -2
  11   2   0 18.2303 4.19877   1
   0   3   0 -0.7192 2.32061  -2
   0   3   0 -0.7192 2.32061   1
   1   3   0 474.650 18.4381   1
   1   3   0 812.034 13.5448  -2
   1   3   0 812.034 13.5448   1
   1   3   0 401.412 15.6149   2
   2   3   0 4.24143 0.66948   1
   2   3   0 3.78963 0.62018   2
   2   3   0 14.3264 5.93653  -2
   2   3   0 14.3264 5.93653   1
  -3   3   1 290.005 3.63156  -2
   3   3   0 290.005 3.63156   1
  -4   3   1 24.7112 1.01856  -2
   4   3   0 24.7112 1.01856   1
  -5   3   1 176.889 2.94361  -2
   5   3   0 176.889 2.94361   1
   5   3   0 138.847 8.44874   2
  -6   3   1 18.9652 3.77728  -2
   6   3   0 18.9652 3.77728   1
   6   3   0 6.27178 3.33055   1
   6   3   0 9.06476 3.58384   2
  -7   3   2 113.962 3.71548  -2
   7   3   0 113.962 3.71548   1
  -8   3   2 85.4980 2.93977  -2
   8   3   0 85.4980 2.93977   1
  -9   3   2 51.5171 3.54149  -2
   9   3   0 51.5171 3.54149   1
 -10   3   2 13.0075 9.76948  -2
  10   3   0 13.0075 9.76948   1
   0   4   0 903.427 28.7245  -2
   0   4   0 903.427 28.7245   1
   1   4   0 2.41592 0.91853  -2
   1   4   0 2.41592 0.91853   1
   2   4   0 136.489 9.19008  -2
   2   4   0 136.489 9.19008   1
   2   4   0 76.7507 1.81376   2
   2   4   0 97.9361 1.93086   1
  -3   4   1 27.6060 1.34397  -2
   3   4   0 27.6060 1.34397   1
  -4   4   1 175.163 2.84001  -2
   4   4   0 175.163 2.84001   1
  -5   4   1 42.0845 2.06880  -2
   5   4   0 42.0845 2.06880   1
  -6   4   1 114.246 10.8725  -2
   6   4   0 114.246 10.8725   1
  -7   4   2 70.2470 3.39903  -2
   7   4   0 70.2470 3.39903   1
  -8   4   2 17.1190 2.60044  -2
   8   4   0 17.1190 2.60044   1
  -9   4   2 13.5834 3.54732  -2
   9   4   0 13.5834 3.54732   1
   0   5   0 -3.2843 2.26993  -2
   0   5   0 -3.2843 2.26993   1
   1   5   0 84.3908 2.46340  -2
   1   5   0 84.3908 2.46340   1
   2   5   0 -2.0075 5.04364  -2
   2   5   0 -2.0075 5.04364   1
   2   5   0 0.80377 1.19728   1
   2   5   0 2.55135 1.21983   2
  -3   5   1 179.544 3.32730  -2
   3   5   0 179.544 3.32730   1
  -4   5   1 43.2484 2.08317  -2
   4   5   0 43.2484 2.08317   1
  -5   5   1 95.5136 3.52813  -2
   5   5   0 95.5136 3.52813   1
   6   5   0 11.9481 7.22087   1
  -7   5   2 18.0407 4.05422  -2
   7   5   0 18.0407 4.05422   1
  -8   5   2 3.30217 2.94922  -2
   8   5   0 3.30217 2.94922   1
  -9   5   2 14.9463 5.15978  -2
   9   5   0 14.9463 5.15978   1
   0   6   0 81.9778 4.52573  -2
   0   6   0 81.9778 4.52573   1
   1   6   0 -1.7432 2.46976  -2
   1   6   0 -1.7432 2.46976   1
  -3   6   1 45.0267 2.73696  -2
   3   6   0 45.0267 2.73696   1
  -4   6   1 118.067 4.00562  -2
   4   6   0 118.067 4.00562   1
  -5   6   1 7.71001 2.98555  -2
   5   6   0 7.71001 2.98555   1
  -7   6   2 38.8425 5.74320  -2
   7   6   0 38.8425 5.74320   1
   0   7   0 4.28011 2.93340  -2
   0   7   0 4.28011 2.93340   1
   1   7   0 7.26168 3.23627  -2
   1   7   0 7.26168 3.23627   1
   2   7   0 0.93013 13.5741  -2
   2   7   0 0.93013 13.5741   1
  -3   7   1 74.9814 6.65694  -2
   3   7   0 74.9814 6.65694   1
  -4   7   1 14.3128 2.22951  -2
   4   7   0 14.3128 2.22951   1
  -5   7   1 23.6459 5.32922  -2
   5   7   0 23.6459 5.32922   1
   0   8   0 79.0444 6.36270  -2
   0   8   0 79.0444 6.36270   1
   1   8   0 -3.7238 4.36217  -2
   1   8   0 -3.7238 4.36217   1
   2   8   0 46.8121 15.5773  -2
   2   8   0 46.8121 15.5773   1
 -11   0   2 -2.3355 6.12442  -2
 -11   0   1 -2.3355 6.12442   1
 -10   0   1 11.6930 8.94206   1
 -10   0   1 0.68546 8.02955   2
 -10   0   1 2.71738 14.6981  -2
 -10   0   1 2.71738 14.6981   1
  -9   0   1 43.5445 3.95202  -2
  -9   0   1 43.5445 3.95202   1
  -8   0   1 37.8209 3.00048  -2
  -8   0   1 37.8209 3.00048   1
  -7   0   1 176.854 4.89763  -2
  -7   0   1 176.854 4.89763   1
  -6   0   1 32.5757 4.51258   1
  -6   0   1 33.0360 4.12398   2
   6   0   0 2088.27 54.8002  -2
  -6   0   1 2088.27 54.8002   1
   5   0   0 59.4621 2.34672  -2
  -5   0   1 59.4621 2.34672   1
   4   0   0 58.7603 1.80027  -2
  -4   0   1 58.7603 1.80027   1
   3   0   0 21.6020 1.89400  -2
  -3   0   1 21.6020 1.89400   1
  -3   0   1 20.3593 1.27334   2
  -3   0   1 22.6204 1.37941   1
  -2   0   1 -0.6202 0.60377   2
  -2   0   1 -1.5253 0.60615   1
  -1   0   1 2.09358 0.30456   2
  -1   0   1 2.68966 0.30649   1
   1   0   1 38.8462 0.68025   1
   1   0   1 32.7078 0.58976   2
   2   0   1 0.18341 0.60516   1
   2   0   1 -0.8900 0.57597   2
   3   0   1 124.779 2.85576   1
   3   0   1 110.616 2.34771   2
  -3   0   2 133.366 3.21606  -2
   3   0   1 133.366 3.21606   1
  -4   0   2 139.950 2.84566  -2
   4   0   1 139.950 2.84566   1
  -5   0   2 6.16226 2.12587  -2
   5   0   1 6.16226 2.12587   1
   6   0   1 7.62075 1.81260   1
   6   0   1 5.87948 1.94681   2
  -6   0   2 549.327 23.7299  -2
   6   0   1 549.327 23.7299   1
  -7   0   3 164.583 4.77965  -2
   7   0   1 164.583 4.77965   1
  -8   0   3 13.3166 2.66687  -2
   8   0   1 13.3166 2.66687   1
  -9   0   3 47.2272 4.13039  -2
   9   0   1 47.2272 4.13039   1
 -10   0   3 8.00827 15.2064  -2
  10   0   1 8.00827 15.2064   1
  10   0   1 7.64061 9.02708   1
  10   0   1 -2.8202 6.79535   2
 -11   0   4 57.5622 7.11666  -2
  11   0   1 57.5622 7.11666   1
 -11   1   2 4.38439 4.20096  -2
 -11   1   1 4.38439 4.20096   1
 -10   1   1 18.5785 6.45277   2
 -10   1   1 38.5954 7.89995   1
 -10   1   1 43.4187 11.0238  -2
 -10   1   1 43.4187 11.0238   1
  -9   1   1 76.3598 3.28058  -2
  -9   1   1 76.3598 3.28058   1
  -8   1   1 19.2422 1.87799  -2
  -8   1   1 19.2422 1.87799   1
  -7   1   1 457.681 6.13069  -2
  -7   1   1 457.681 6.13069   1
   6   1   0 103.123 3.95784  -2
  -6   1   1 103.123 3.95784   1
  -6   1   1 23.0982 1.56992   2
  -6   1   1 25.3890 1.76429   1
   5   1   0 185.879 2.78814  -2
  -5   1   1 185.879 2.78814   1
   4   1   0 140.898 1.91342  -2
  -4   1   1 140.898 1.91342   1
   3   1   0 1678.52 15.7927  -2
  -3   1   1 1678.52 15.7927   1
  -3   1   1 161.818 3.20328   1
  -3   1   1 150.574 2.69254   2
  -2   1   1 438.028 3.65645   1
  -2   1   1 368.252 3.07353   2
   1   1   1 1207.05 21.8756  -2
  -1   1   1 1207.05 21.8756   1
  -1   1   1 525.138 5.09198   2
  -1   1   1 613.144 6.23319   1
   0   1   1 852.704 11.5304  -2
   0   1   1 852.704 11.5304   1
  -1   1   1 1210.41 23.2684  -2
   1   1   1 1210.41 23.2684   1
   1   1   1 501.374 4.84981   2
   1   1   1 596.912 5.77476   1
   2   1   1 458.038 3.80089   2
   2   1   1 539.991 4.50774   1
  -3   1   2 219.504 2.62174  -2
   3   1   1 219.504 2.62174   1
   3   1   1 223.726 3.88635   1
   3   1   1 190.883 3.84118   2
  -4   1   2 39.1339 1.09479  -2
   4   1   1 39.1339 1.09479   1
  -5   1   2 109.228 2.16846  -2
   5   1   1 109.228 2.16846   1
   6   1   1 57.9802 2.35049   2
  -6   1   2 59.5751 4.18038  -2
   6   1   1 59.5751 4.18038   1
   6   1   1 60.8143 2.18295   1
  -7   1   3 115.896 2.75538  -2
   7   1   1 115.896 2.75538   1
  -8   1   3 62.7735 2.30896  -2
   8   1   1 62.7735 2.30896   1
  -9   1   3 32.0707 2.97081  -2
   9   1   1 32.0707 2.97081   1
  10   1   1 62.5004 9.21932   1
 -10   1   3 35.6229 15.4558  -2
  10   1   1 35.6229 15.4558   1
  10   1   1 43.5284 7.99814   2
 -11   1   4 19.5865 4.44712  -2
  11   1   1 19.5865 4.44712   1
 -11   2   2 9.34406 4.23956  -2
 -11   2   1 9.34406 4.23956   1
 -10   2   1 6.97679 5.93599   2
 -10   2   1 5.45740 6.21444   1
 -10   2   1 14.0882 13.4518  -2
 -10   2   1 14.0882 13.4518   1
  -9   2   1 18.0174 2.95548  -2
  -9   2   1 18.0174 2.95548   1
  -8   2   1 194.344 4.05861  -2
  -8   2   1 194.344 4.05861   1
  -7   2   1 12.9489 2.09452  -2
  -7   2   1 12.9489 2.09452   1
  -6   2   1 26.0405 1.67590   1
  -6   2   1 22.7815 1.79978   2
   6   2   0 51.3250 6.82592  -2
  -6   2   1 51.3250 6.82592   1
   5   2   0 9.93120 1.48772  -2
  -5   2   1 9.93120 1.48772   1
  -5   2   1 4.21250 1.97143   1
   4   2   0 1621.09 16.6069  -2
  -4   2   1 1621.09 16.6069   1
   3   2   0 42.0900 1.35714  -2
  -3   2   1 42.0900 1.35714   1
  -3   2   1 31.4831 6.02709   1
  -3   2   1 35.5588 6.34215   2
  -2   2   1 28.7598 0.71682   1
  -2   2   1 25.8156 0.64625   2
  -1   2   1 11.7677 0.71685   1
   1   2   1 39.2664 1.40868  -2
  -1   2   1 39.2664 1.40868   1
  -1   2   1 8.98303 0.68565   2
   0   2   1 1573.04 26.2731  -2
   0   2   1 1573.04 26.2731   1
   1   2   1 30.9370 0.96030   2
   1   2   1 37.0150 0.99138   1
  -1   2   1 46.6777 1.47877  -2
   1   2   1 46.6777 1.47877   1
   2   2   1 2.45500 0.47138   2
   2   2   1 3.01670 0.47594   1
  -3   2   2 80.8636 1.54415  -2
   3   2   1 80.8636 1.54415   1
   3   2   1 62.1582 7.86782   1
  -4   2   2 431.965 4.93775  -2
   4   2   1 431.965 4.93775   1
  -5   2   2 60.8988 1.96955  -2
   5   2   1 60.8988 1.96955   1
  -6   2   2 30.3036 4.50605  -2
   6   2   1 30.3036 4.50605   1
   6   2   1 0.75298 1.39022   1
   6   2   1 1.98807 1.26420   2
  -7   2   3 18.5351 2.12498  -2
   7   2   1 18.5351 2.12498   1
  -8   2   3 57.4082 2.49414  -2
   8   2   1 57.4082 2.49414   1
  -9   2   3 21.7505 3.01231  -2
   9   2   1 21.7505 3.01231   1
 -10   2   3 5.85057 10.5607  -2
  10   2   1 5.85057 10.5607   1
  10   2   1 -1.3960 7.24596   1
  10   2   1 5.62696 6.01850   2
 -11   2   4 48.7966 4.62922  -2
  11   2   1 48.7966 4.62922   1
 -10   3   1 11.9639 10.0626  -2
 -10   3   1 11.9639 10.0626   1
  -9   3   1 0.80059 3.01135  -2
  -9   3   1 0.80059 3.01135   1
  -8   3   1 45.1278 2.50081  -2
  -8   3   1 45.1278 2.50081   1
  -7   3   1 85.2801 3.28418  -2
  -7   3   1 85.2801 3.28418   1
  -6   3   1 5.79710 3.57051   1
   6   3   0 20.4907 4.19520  -2
  -6   3   1 20.4907 4.19520   1
  -6   3   1 10.0905 3.20169   2
   5   3   0 159.000 2.87006  -2
  -5   3   1 159.000 2.87006   1
   4   3   0 29.5374 1.06171  -2
  -4   3   1 29.5374 1.06171   1
   3   3   0 252.647 3.33563  -2
  -3   3   1 252.647 3.33563   1
  -2   3   1 82.4213 1.37687   2
  -2   3   1 99.4120 1.58650   1
   2   3   1 163.376 7.68553  -2
  -2   3   1 163.376 7.68553   1
   1   3   1 259.982 4.72413  -2
  -1   3   1 259.982 4.72413   1
  -1   3   1 151.619 8.34729   2
   0   3   1 18.2262 1.05816  -2
   0   3   1 18.2262 1.05816   1
  -1   3   1 241.852 3.72998  -2
   1   3   1 241.852 3.72998   1
   1   3   1 88.2734 5.39276   1
   1   3   1 65.3064 4.52407   2
   2   3   1 54.1415 1.17298   2
   2   3   1 66.2058 1.34578   1
  -2   3   1 154.285 12.4373  -2
   2   3   1 154.285 12.4373   1
  -3   3   2 82.3075 1.54643  -2
   3   3   1 82.3075 1.54643   1
  -4   3   2 116.328 1.85743  -2
   4   3   1 116.328 1.85743   1
  -5   3   2 48.1633 1.79780  -2
   5   3   1 48.1633 1.79780   1
  -6   3   2 123.499 5.12248  -2
   6   3   1 123.499 5.12248   1
   6   3   1 88.1610 9.78144   1
   6   3   1 70.7538 4.01323   2
  -7   3   3 18.8497 2.82205  -2
   7   3   1 18.8497 2.82205   1
  -8   3   3 102.805 3.24802  -2
   8   3   1 102.805 3.24802   1
  -9   3   3 10.7622 3.01719  -2
   9   3   1 10.7622 3.01719   1
 -10   3   3 75.0953 12.0782  -2
  10   3   1 75.0953 12.0782   1
  10   3   1 22.0861 7.18024   2
 -10   4   1 45.6705 17.7833  -2
 -10   4   1 45.6705 17.7833   1
  -9   4   1 -4.0705 3.35835  -2
  -9   4   1 -4.0705 3.35835   1
  -8   4   1 103.703 3.79041  -2
  -8   4   1 103.703 3.79041   1
  -7   4   1 49.8638 3.25817  -2
  -7   4   1 49.8638 3.25817   1
   6   4   0 132.979 11.9228  -2
  -6   4   1 132.979 11.9228   1
   5   4   0 33.2684 2.05264  -2
  -5   4   1 33.2684 2.05264   1
   4   4   0 203.871 3.17024  -2
  -4   4   1 203.871 3.17024   1
   3   4   0 26.5877 1.32131  -2
  -3   4   1 26.5877 1.32131   1
  -2   4   1 88.6604 2.17127   1
  -2   4   1 76.4981 1.57669   2
   2   4   1 218.912 8.64878  -2
  -2   4   1 218.912 8.64878   1
   2   4   0 120.050 8.65982  -2
  -2   4   1 120.050 8.65982   1
   1   4   1 128.350 2.44029  -2
  -1   4   1 128.350 2.44029   1
   0   4   1 199.063 4.83147  -2
   0   4   1 199.063 4.83147   1
  -1   4   1 124.696 2.32088  -2
   1   4   1 124.696 2.32088   1
   2   4   1 130.583 2.53262   2
   2   4   1 159.603 2.66372   1
  -3   4   2 201.902 3.15662  -2
   3   4   1 201.902 3.15662   1
  -4   4   2 107.603 2.10426  -2
   4   4   1 107.603 2.10426   1
  -5   4   2 30.0366 1.90566  -2
   5   4   1 30.0366 1.90566   1
   6   4   1 11.6217 6.32570   1
  -7   4   3 154.708 4.35927  -2
   7   4   1 154.708 4.35927   1
  -8   4   3 124.750 4.06298  -2
   8   4   1 124.750 4.06298   1
  -9   4   3 42.6058 3.85201  -2
   9   4   1 42.6058 3.85201   1
  -9   5   1 -2.4821 4.80201  -2
  -9   5   1 -2.4821 4.80201   1
  -8   5   1 6.27953 2.99741  -2
  -8   5   1 6.27953 2.99741   1
  -7   5   1 33.7033 3.89959  -2
  -7   5   1 33.7033 3.89959   1
  -6   5   1 8.43109 7.30885   2
   6   5   0 22.3941 12.6764  -2
  -6   5   1 22.3941 12.6764   1
   5   5   0 87.1306 3.44153  -2
  -5   5   1 87.1306 3.44153   1
   4   5   0 45.2847 2.13510  -2
  -4   5   1 45.2847 2.13510   1
   3   5   0 146.247 2.89196  -2
  -3   5   1 146.247 2.89196   1
  -2   5   1 42.0108 2.28097   1
  -2   5   1 29.0519 1.50644   2
   2   5   0 252.086 22.7124  -2
   2   5   1 252.086 22.7124  -2
  -2   5   1 252.086 22.7124   1
   1   5   1 29.4825 1.55698  -2
  -1   5   1 29.4825 1.55698   1
   0   5   1 12.0881 1.42625  -2
   0   5   1 12.0881 1.42625   1
  -1   5   1 38.1138 2.00192  -2
   1   5   1 38.1138 2.00192   1
   2   5   1 174.918 4.31208   1
   2   5   1 142.265 4.40168   2
  -3   5   2 38.2560 1.79437  -2
   3   5   1 38.2560 1.79437   1
  -4   5   2 602.385 9.17973  -2
   4   5   1 602.385 9.17973   1
  -5   5   2 32.3880 2.79859  -2
   5   5   1 32.3880 2.79859   1
   6   5   1 104.687 13.7624   1
  -7   5   3 85.9520 5.40277  -2
   7   5   1 85.9520 5.40277   1
  -8   5   3 21.6578 3.12634  -2
   8   5   1 21.6578 3.12634   1
  -9   5   3 110.337 8.91288  -2
   9   5   1 110.337 8.91288   1
  -7   6   1 2.76114 5.07942  -2
  -7   6   1 2.76114 5.07942   1
   5   6   0 11.9841 2.92243  -2
  -5   6   1 11.9841 2.92243   1
   4   6   0 110.206 3.53935  -2
  -4   6   1 110.206 3.53935   1
   3   6   0 60.6226 3.01432  -2
  -3   6   1 60.6226 3.01432   1
   1   6   1 10.6055 2.27918  -2
  -1   6   1 10.6055 2.27918   1
   0   6   1 10.3695 2.10174  -2
   0   6   1 10.3695 2.10174   1
  -1   6   1 7.54410 2.44052  -2
   1   6   1 7.54410 2.44052   1
  -3   6   2 216.972 4.91815  -2
   3   6   1 216.972 4.91815   1
  -4   6   2 41.3575 2.30782  -2
   4   6   1 41.3575 2.30782   1
  -5   6   2 254.402 6.43427  -2
   5   6   1 254.402 6.43427   1
  -7   6   3 6.08329 4.62765  -2
   7   6   1 6.08329 4.62765   1
   5   7   0 25.9004 5.37855  -2
  -5   7   1 25.9004 5.37855   1
   4   7   0 13.9257 2.28280  -2
  -4   7   1 13.9257 2.28280   1
   3   7   0 76.2289 6.73480  -2
  -3   7   1 76.2289 6.73480   1
   2   7   1 6.51625 12.8937  -2
  -2   7   1 6.51625 12.8937   1
   1   7   1 58.5104 2.91988  -2
  -1   7   1 58.5104 2.91988   1
   0   7   1 -0.5610 2.00591  -2
   0   7   1 -0.5610 2.00591   1
  -1   7   1 58.5978 4.05678  -2
   1   7   1 58.5978 4.05678   1
  -2   7   1 3.54779 13.3435  -2
   2   7   1 3.54779 13.3435   1
  -3   7   2 17.4828 2.62492  -2
   3   7   1 17.4828 2.62492   1
  -4   7   2 36.2266 2.64259  -2
   4   7   1 36.2266 2.64259   1
  -5   7   2 26.5050 4.46766  -2
   5   7   1 26.5050 4.46766   1
  -2   8   1 54.5678 12.9371   1
  -2   8   1 32.3551 10.2516   2
   1   8   1 19.3451 4.45318  -2
  -1   8   1 19.3451 4.45318   1
   0   8   1 20.3572 3.12006  -2
   0   8   1 20.3572 3.12006   1
  -1   8   1 22.0787 5.08268  -2
   1   8   1 22.0787 5.08268   1
 -11   0   1 1.68558 5.53709  -2
 -11   0   2 1.68558 5.53709   1
 -10   0   2 59.8460 12.3805   1
 -10   0   2 18.7993 6.74010   2
  10   0   0 140.084 18.4388  -2
 -10   0   2 140.084 18.4388   1
   9   0   0 -0.4193 3.40836  -2
  -9   0   2 -0.4193 3.40836   1
   8   0   0 2392.95 38.1974  -2
  -8   0   2 2392.95 38.1974   1
   7   0   0 -1.7379 2.78118  -2
  -7   0   2 -1.7379 2.78118   1
  -6   0   2 522.635 11.4502   1
  -6   0   2 445.966 9.83531   2
   6   0   1 542.076 22.0005  -2
  -6   0   2 542.076 22.0005   1
   5   0   1 3.93096 1.96271  -2
  -5   0   2 3.93096 1.96271   1
   4   0   1 163.648 3.11984  -2
  -4   0   2 163.648 3.11984   1
  -3   0   2 -0.2034 1.00531   2
   3   0   1 105.079 2.95361  -2
  -3   0   2 105.079 2.95361   1
  -3   0   2 0.33149 0.94160   1
  -2   0   2 183.517 2.34501   1
  -2   0   2 157.322 2.11791   2
  -1   0   2 0.66047 0.34930   2
  -1   0   2 -0.1538 0.39013   1
   0   0   2 185.379 3.18909  -2
   0   0   2 185.379 3.18909   1
   1   0   2 0.63722 0.38373   1
   1   0   2 0.73425 0.39557   2
  -1   0   2 3.86114 3.71729  -2
   1   0   2 3.86114 3.71729   1
   2   0   2 4.09526 0.63608   2
   2   0   2 3.96324 0.63760   1
  -3   0   3 818.213 12.0009  -2
   3   0   2 818.213 12.0009   1
   3   0   2 1.11528 1.17006   1
   3   0   2 5.10601 1.27634   2
  -4   0   3 -0.0587 1.39888  -2
   4   0   2 -0.0587 1.39888   1
  -5   0   3 559.863 9.15036  -2
   5   0   2 559.863 9.15036   1
   6   0   2 81.7142 3.67838   2
   6   0   2 89.8622 3.45708   1
  -6   0   3 83.9859 12.0557  -2
   6   0   2 83.9859 12.0557   1
  -7   0   4 1.31603 2.98018  -2
   7   0   2 1.31603 2.98018   1
  -8   0   4 236.342 5.80916  -2
   8   0   2 236.342 5.80916   1
  -9   0   4 0.75012 3.55569  -2
   9   0   2 0.75012 3.55569   1
 -10   0   4 46.6418 16.7464  -2
  10   0   2 46.6418 16.7464   1
  10   0   2 48.0454 11.3147   2
  10   0   2 45.5003 12.0267   1
 -11   0   5 62.2006 7.21131  -2
  11   0   2 62.2006 7.21131   1
 -11   1   1 5.65154 4.31970  -2
 -11   1   2 5.65154 4.31970   1
 -10   1   2 14.3898 6.30262   2
 -10   1   2 -1.6449 5.86613   1
  10   1   0 34.8385 10.9517  -2
 -10   1   2 34.8385 10.9517   1
   9   1   0 118.667 3.83240  -2
  -9   1   2 118.667 3.83240   1
   8   1   0 72.7455 2.40424  -2
  -8   1   2 72.7455 2.40424   1
   7   1   0 674.988 8.17588  -2
  -7   1   2 674.988 8.17588   1
  -6   1   2 1.72263 1.39767   1
  -6   1   2 4.44569 1.25760   2
   6   1   1 49.3243 3.15996  -2
  -6   1   2 49.3243 3.15996   1
   5   1   1 105.305 2.09359  -2
  -5   1   2 105.305 2.09359   1
   4   1   1 36.4112 1.13692  -2
  -4   1   2 36.4112 1.13692   1
   3   1   1 184.362 2.21968  -2
  -3   1   2 184.362 2.21968   1
  -3   1   2 2.96172 0.72402   2
  -3   1   2 -0.7579 0.71288   1
  -2   1   2 248.617 2.20804   2
  -2   1   2 293.378 2.52893   1
  -1   1   2 2.47614 0.39209   2
   1   1   2 6.74916 1.07070  -2
  -1   1   2 6.74916 1.07070   1
  -1   1   2 3.09723 0.43755   1
   0   1   2 1188.22 11.5393  -2
   0   1   2 1188.22 11.5393   1
  -1   1   2 3.66184 0.97656  -2
   1   1   2 3.66184 0.97656   1
   1   1   2 0.68513 0.42393   2
   1   1   2 0.51827 0.40208   1
   2   1   2 341.571 2.95716   2
   2   1   2 403.408 3.37243   1
  -3   1   3 111.222 1.76058  -2
   3   1   2 111.222 1.76058   1
   3   1   2 65.4234 1.86826   2
   3   1   2 81.3277 2.10667   1
  -4   1   3 117.064 1.81931  -2
   4   1   2 117.064 1.81931   1
  -5   1   3 181.542 2.83605  -2
   5   1   2 181.542 2.83605   1
   6   1   2 154.393 3.08945   1
   6   1   2 128.951 3.40738   2
  -6   1   3 201.460 6.83540  -2
   6   1   2 201.460 6.83540   1
  -7   1   4 31.1395 1.91009  -2
   7   1   2 31.1395 1.91009   1
  -8   1   4 117.819 2.90382  -2
   8   1   2 117.819 2.90382   1
  -9   1   4 28.9042 2.92319  -2
   9   1   2 28.9042 2.92319   1
  10   1   2 34.2467 7.85348   1
 -10   1   4 71.5180 15.8107  -2
  10   1   2 71.5180 15.8107   1
  10   1   2 39.7295 7.96426   2
 -11   1   5 7.01689 4.19803  -2
  11   1   2 7.01689 4.19803   1
 -11   2   1 9.42548 4.31474  -2
 -11   2   2 9.42548 4.31474   1
  10   2   0 30.2708 13.8695  -2
 -10   2   2 30.2708 13.8695   1
 -10   2   2 26.5986 10.0669   2
 -10   2   2 26.5062 7.69229   1
   9   2   0 26.0504 3.02003  -2
  -9   2   2 26.0504 3.02003   1
   8   2   0 29.7397 2.14821  -2
  -8   2   2 29.7397 2.14821   1
   7   2   0 41.4845 2.32000  -2
  -7   2   2 41.4845 2.32000   1
  -6   2   2 33.5689 1.72300   1
   6   2   1 28.8099 6.22618  -2
  -6   2   2 28.8099 6.22618   1
  -6   2   2 27.0822 2.12822   2
   6   2   0 74.3748 11.5377  -2
  -6   2   2 74.3748 11.5377   1
   5   2   1 57.3173 1.75491  -2
  -5   2   2 57.3173 1.75491   1
   4   2   1 386.418 4.37619  -2
  -4   2   2 386.418 4.37619   1
   3   2   1 71.3748 1.44128  -2
  -3   2   2 71.3748 1.44128   1
  -3   2   2 9.20092 4.86508   2
  -2   2   2 61.9342 0.92081   2
  -2   2   2 72.8123 1.03272   1
  -1   2   2 262.156 4.42993   2
  -1   2   2 294.238 8.04787   1
   1   2   2 536.219 7.81235  -2
  -1   2   2 536.219 7.81235   1
   0   2   2 184.883 2.49650  -2
   0   2   2 184.883 2.49650   1
   1   2   2 273.269 4.63365   1
   1   2   2 226.239 4.27627   2
  -1   2   2 544.461 7.53433  -2
   1   2   2 544.461 7.53433   1
   2   2   2 64.2414 0.93775   1
   2   2   2 54.3650 0.88226   2
  -3   2   3 205.207 2.49341  -2
   3   2   2 205.207 2.49341   1
  -4   2   3 33.4754 1.09108  -2
   4   2   2 33.4754 1.09108   1
  -5   2   3 40.8632 1.68556  -2
   5   2   2 40.8632 1.68556   1
   6   2   2 3.41400 1.35278   1
  -6   2   3 50.8017 5.14996  -2
   6   2   2 50.8017 5.14996   1
   6   2   2 -0.2762 1.01143   2
  -7   2   4 242.826 4.49351  -2
   7   2   2 242.826 4.49351   1
  -8   2   4 4.33434 2.02106  -2
   8   2   2 4.33434 2.02106   1
  -9   2   4 79.5570 3.74907  -2
   9   2   2 79.5570 3.74907   1
 -10   2   4 20.3821 10.4431  -2
  10   2   2 20.3821 10.4431   1
  10   2   2 4.03163 5.87797   2
 -11   2   5 10.0991 4.94862  -2
  11   2   2 10.0991 4.94862   1
  11   2   2 9.44677 9.23603   1
  10   3   0 23.2715 10.1214  -2
 -10   3   2 23.2715 10.1214   1
   9   3   0 55.5630 3.61027  -2
  -9   3   2 55.5630 3.61027   1
   8   3   0 91.4119 3.17951  -2
  -8   3   2 91.4119 3.17951   1
   7   3   0 112.919 3.56933  -2
  -7   3   2 112.919 3.56933   1
   6   3   1 126.346 5.70783  -2
  -6   3   2 126.346 5.70783   1
  -6   3   2 50.1340 5.01398   1
  -6   3   2 39.5804 7.48663   2
   5   3   1 53.7589 1.80352  -2
  -5   3   2 53.7589 1.80352   1
   4   3   1 100.193 1.77632  -2
  -4   3   2 100.193 1.77632   1
   3   3   1 60.9084 1.56474  -2
  -3   3   2 60.9084 1.56474   1
  -2   3   2 150.468 2.13238   1
  -2   3   2 125.025 1.89203   2
   2   3   2 294.124 14.1919  -2
  -2   3   2 294.124 14.1919   1
   1   3   2 7.89182 1.08934  -2
  -1   3   2 7.89182 1.08934   1
  -1   3   2 4.33096 1.28922   1
  -1   3   2 3.35939 1.10694   2
   0   3   2 4301.70 59.8709  -2
   0   3   2 4301.70 59.8709   1
   1   3   2 2.74861 1.29166   2
  -1   3   2 6.10082 0.94555  -2
   1   3   2 6.10082 0.94555   1
   1   3   2 4.93347 0.86849   1
   2   3   2 162.681 2.31975   1
   2   3   2 133.932 1.97388   2
  -3   3   3 7.81216 1.01275  -2
   3   3   2 7.81216 1.01275   1
  -4   3   3 168.101 2.40158  -2
   4   3   2 168.101 2.40158   1
  -5   3   3 15.7170 1.51337  -2
   5   3   2 15.7170 1.51337   1
  -6   3   3 168.520 6.32066  -2
   6   3   2 168.520 6.32066   1
   6   3   2 72.6748 5.40929   2
   6   3   2 83.3767 9.62224   1
  -7   3   4 17.0541 2.66684  -2
   7   3   2 17.0541 2.66684   1
  -8   3   4 152.038 3.85665  -2
   8   3   2 152.038 3.85665   1
  -9   3   4 11.1277 3.06611  -2
   9   3   2 11.1277 3.06611   1
  10   3   2 5.07804 6.38325   2
 -10   3   4 15.8491 10.5040  -2
  10   3   2 15.8491 10.5040   1
   9   4   0 13.8185 4.01409  -2
  -9   4   2 13.8185 4.01409   1
   8   4   0 20.1522 2.54271  -2
  -8   4   2 20.1522 2.54271   1
   7   4   0 78.3509 3.69614  -2
  -7   4   2 78.3509 3.69614   1
   6   4   1 38.7599 9.51598  -2
  -6   4   2 38.7599 9.51598   1
  -6   4   2 39.0141 7.52274   2
   5   4   1 32.5362 2.08968  -2
  -5   4   2 32.5362 2.08968   1
   4   4   1 107.885 2.14213  -2
  -4   4   2 107.885 2.14213   1
   3   4   1 241.773 3.57144  -2
  -3   4   2 241.773 3.57144   1
  -2   4   2 7.65067 0.86121   1
  -2   4   2 7.73441 0.79060   2
   2   4   2 15.7609 7.09223  -2
  -2   4   2 15.7609 7.09223   1
   1   4   2 266.222 4.71132  -2
  -1   4   2 266.222 4.71132   1
   0   4   2 7.14672 0.61444  -2
   0   4   2 7.14672 0.61444   1
  -1   4   2 279.701 4.33504  -2
   1   4   2 279.701 4.33504   1
   1   4   2 251.620 12.4992   1
   2   4   2 1.79831 0.74016   2
   2   4   2 2.08501 0.64206   1
  -2   4   2 7.51777 10.8817  -2
   2   4   2 7.51777 10.8817   1
  -3   4   3 332.287 4.49741  -2
   3   4   2 332.287 4.49741   1
  -4   4   3 165.657 2.66897  -2
   4   4   2 165.657 2.66897   1
  -5   4   3 158.201 3.42990  -2
   5   4   2 158.201 3.42990   1
   6   4   2 16.9043 6.20153   1
   6   4   2 10.5963 4.01153   2
  -7   4   4 83.1718 3.73267  -2
   7   4   2 83.1718 3.73267   1
  -8   4   4 39.8088 2.94744  -2
   8   4   2 39.8088 2.94744   1
  -9   4   4 57.6230 4.05149  -2
   9   4   2 57.6230 4.05149   1
   9   5   0 17.0590 5.43575  -2
  -9   5   2 17.0590 5.43575   1
  -9   5   2 12.6804 8.72215   2
  -9   5   2 8.82207 8.85035   1
   8   5   0 3.05271 3.00141  -2
  -8   5   2 3.05271 3.00141   1
   7   5   0 20.0860 4.25959  -2
  -7   5   2 20.0860 4.25959   1
   6   5   1 92.9388 15.2222  -2
  -6   5   2 92.9388 15.2222   1
  -6   5   2 8.56536 6.75406   2
   5   5   1 39.6943 2.90253  -2
  -5   5   2 39.6943 2.90253   1
   4   5   1 588.692 9.06673  -2
  -4   5   2 588.692 9.06673   1
   3   5   1 39.2075 1.78259  -2
  -3   5   2 39.2075 1.78259   1
  -2   5   2 148.940 4.11073   2
  -2   5   2 183.111 5.30102   1
   2   5   2 264.737 21.8253  -2
  -2   5   2 264.737 21.8253   1
   1   5   2 3.65409 1.48016  -2
  -1   5   2 3.65409 1.48016   1
   0   5   2 6.28795 1.01408  -2
   0   5   2 6.28795 1.01408   1
  -1   5   2 1.53969 1.23590  -2
   1   5   2 1.53969 1.23590   1
   2   5   2 53.7102 2.35942   1
   2   5   2 50.2383 2.29617   2
  -3   5   3 301.509 4.80073  -2
   3   5   2 301.509 4.80073   1
  -4   5   3 1069.92 15.2578  -2
   4   5   2 1069.92 15.2578   1
  -5   5   3 245.586 5.32547  -2
   5   5   2 245.586 5.32547   1
  -7   5   4 70.4938 5.47337  -2
   7   5   2 70.4938 5.47337   1
  -8   5   4 26.9373 3.48710  -2
   8   5   2 26.9373 3.48710   1
   7   6   0 53.2468 5.66570  -2
  -7   6   2 53.2468 5.66570   1
   5   6   1 251.434 6.17540  -2
  -5   6   2 251.434 6.17540   1
   4   6   1 48.2548 2.58024  -2
  -4   6   2 48.2548 2.58024   1
   3   6   1 187.355 4.86003  -2
  -3   6   2 187.355 4.86003   1
  -2   6   2 0.82780 1.41312   2
  -2   6   2 -4.3242 6.99170   1
   1   6   2 137.396 3.79702  -2
  -1   6   2 137.396 3.79702   1
   0   6   2 44.2291 2.12592  -2
   0   6   2 44.2291 2.12592   1
  -1   6   2 146.695 4.08711  -2
   1   6   2 146.695 4.08711   1
   2   6   2 3.27204 7.21435   2
   2   6   2 5.32540 1.74057   1
  -3   6   3 564.408 9.73423  -2
   3   6   2 564.408 9.73423   1
  -4   6   3 205.752 5.14360  -2
   4   6   2 205.752 5.14360   1
  -5   6   3 242.388 7.05067  -2
   5   6   2 242.388 7.05067   1
  -7   6   4 28.0611 5.08764  -2
   7   6   2 28.0611 5.08764   1
   5   7   1 17.3245 4.83542  -2
  -5   7   2 17.3245 4.83542   1
   4   7   1 35.0730 2.70528  -2
  -4   7   2 35.0730 2.70528   1
   3   7   1 14.4378 4.70457  -2
  -3   7   2 14.4378 4.70457   1
   2   7   2 13.4042 12.7604  -2
  -2   7   2 13.4042 12.7604   1
   2   7   1 -23.111 13.1326  -2
  -2   7   2 -23.111 13.1326   1
   1   7   2 91.5898 3.54723  -2
  -1   7   2 91.5898 3.54723   1
   0   7   2 33.0257 2.58302  -2
   0   7   2 33.0257 2.58302   1
  -1   7   2 92.2121 4.53878  -2
   1   7   2 92.2121 4.53878   1
   2   7   2 5.63082 8.79133   2
  -2   7   2 33.4219 14.8212  -2
   2   7   2 33.4219 14.8212   1
  -3   7   3 5.62461 3.26083  -2
   3   7   2 5.62461 3.26083   1
  -4   7   3 50.1614 3.04026  -2
   4   7   2 50.1614 3.04026   1
  -5   7   3 19.0437 4.43475  -2
   5   7   2 19.0437 4.43475   1
   1   8   2 20.6166 4.55046  -2
  -1   8   2 20.6166 4.55046   1
   0   8   2 2.79529 2.67601  -2
   0   8   2 2.79529 2.67601   1
  -1   8   2 10.8867 4.95869  -2
   1   8   2 10.8867 4.95869   1
  11   0   0 55.3980 6.95794  -2
 -11   0   3 55.3980 6.95794   1
  10   0   1 -3.5426 13.6199  -2
 -10   0   3 -3.5426 13.6199   1
 -10   0   3 3.14513 8.31005   1
 -10   0   3 38.3780 10.9869   2
   9   0   1 43.7527 3.92501  -2
  -9   0   3 43.7527 3.92501   1
   8   0   1 2.26586 2.59902  -2
  -8   0   3 2.26586 2.59902   1
   7   0   1 179.863 4.96074  -2
  -7   0   3 179.863 4.96074   1
  -6   0   3 4.15539 1.72571   2
  -6   0   3 -1.5532 1.92531   1
   6   0   2 63.3221 7.47576  -2
  -6   0   3 63.3221 7.47576   1
   5   0   2 626.163 10.3946  -2
  -5   0   3 626.163 10.3946   1
   4   0   2 0.24612 1.42176  -2
  -4   0   3 0.24612 1.42176   1
  -3   0   3 983.001 17.7899   1
   3   0   2 991.496 14.2968  -2
  -3   0   3 991.496 14.2968   1
  -3   0   3 801.090 14.4288   2
  -2   0   3 -0.6124 0.61501   1
  -2   0   3 -0.2925 0.58108   2
  -1   0   3 626.668 7.90499   2
  -1   0   3 749.804 9.14042   1
   1   0   3 1184.39 31.0701  -2
  -1   0   3 1184.39 31.0701   1
   0   0   3 1.27739 0.32949  -2
   0   0   3 1.27739 0.32949   1
  -1   0   3 1225.16 31.4366  -2
   1   0   3 1225.16 31.4366   1
   1   0   3 447.742 5.60210   2
   1   0   3 531.394 6.81785   1
   2   0   3 -1.0483 0.62001   2
   2   0   3 2.07250 0.63085   1
  -3   0   4 331.045 5.24220  -2
   3   0   3 331.045 5.24220   1
   3   0   3 312.270 6.63791   1
   3   0   3 273.223 7.60034   2
  -4   0   4 637.333 8.91554  -2
   4   0   3 637.333 8.91554   1
  -5   0   4 207.603 4.80131  -2
   5   0   3 207.603 4.80131   1
   6   0   3 0.78318 2.07924   2
   6   0   3 0.89248 1.57788   1
  -6   0   4 67.3205 9.11329  -2
   6   0   3 67.3205 9.11329   1
  -7   0   5 78.7976 3.58852  -2
   7   0   3 78.7976 3.58852   1
  -8   0   5 3.21371 2.34113  -2
   8   0   3 3.21371 2.34113   1
  -9   0   5 2.87151 3.66101  -2
   9   0   3 2.87151 3.66101   1
  10   0   3 6.11664 8.01055   2
  10   0   3 1.15281 8.84285   1
 -10   0   5 9.39356 14.7235  -2
  10   0   3 9.39356 14.7235   1
 -11   0   6 0.16324 6.62845  -2
  11   0   3 0.16324 6.62845   1
  11   1   0 49.5219 5.17403  -2
 -11   1   3 49.5219 5.17403   1
 -10   1   3 20.7126 6.54548   2
 -10   1   3 19.5629 7.01766   1
  10   1   1 57.9997 11.2534  -2
 -10   1   3 57.9997 11.2534   1
   9   1   1 36.9107 3.01094  -2
  -9   1   3 36.9107 3.01094   1
   8   1   1 56.2212 2.23035  -2
  -8   1   3 56.2212 2.23035   1
   7   1   1 135.372 2.84016  -2
  -7   1   3 135.372 2.84016   1
  -6   1   3 54.1608 2.43396   1
   6   1   2 194.949 5.58617  -2
  -6   1   3 194.949 5.58617   1
  -6   1   3 49.1408 2.08317   2
   5   1   2 192.599 2.94626  -2
  -5   1   3 192.599 2.94626   1
   4   1   2 111.322 1.73925  -2
  -4   1   3 111.322 1.73925   1
   3   1   2 102.280 1.54638  -2
  -3   1   3 102.280 1.54638   1
  -3   1   3 34.8956 1.45802   1
  -3   1   3 30.4125 1.40716   2
  -2   1   3 7.91510 0.48461   1
  -2   1   3 5.78947 0.41925   2
  -1   1   3 34.7726 0.75675   1
   1   1   3 183.191 2.64243  -2
  -1   1   3 183.191 2.64243   1
  -1   1   3 30.3217 0.68876   2
   0   1   3 14.6485 0.39535  -2
   0   1   3 14.6485 0.39535   1
   1   1   3 163.155 1.87159   1
  -1   1   3 198.093 3.44018  -2
   1   1   3 198.093 3.44018   1
   1   1   3 136.524 1.84415   2
   2   1   3 0.41395 0.39377   1
   2   1   3 0.66427 0.43149   2
   3   1   3 1.16154 1.18260   1
  -3   1   4 19.5064 1.06360  -2
   3   1   3 19.5064 1.06360   1
   3   1   3 -0.9261 1.89318   2
  -4   1   4 507.493 5.41091  -2
   4   1   3 507.493 5.41091   1
  -5   1   4 25.6682 1.35022  -2
   5   1   3 25.6682 1.35022   1
  -6   1   4 261.885 7.91919  -2
   6   1   3 261.885 7.91919   1
   6   1   3 38.4472 1.65587   1
   6   1   3 37.1204 2.21126   2
  -7   1   5 300.540 4.65770  -2
   7   1   3 300.540 4.65770   1
  -8   1   5 123.708 3.05587  -2
   8   1   3 123.708 3.05587   1
  -9   1   5 129.800 3.93021  -2
   9   1   3 129.800 3.93021   1
  10   1   3 15.2950 6.31029   2
 -10   1   5 29.0995 10.6145  -2
  10   1   3 29.0995 10.6145   1
  10   1   3 20.3613 9.87119   1
 -11   1   6 3.89128 4.53054  -2
  11   1   3 3.89128 4.53054   1
  11   2   0 10.1664 4.42370  -2
 -11   2   3 10.1664 4.42370   1
  10   2   1 -18.657 12.6509  -2
 -10   2   3 -18.657 12.6509   1
 -10   2   3 -0.3087 5.84632   1
 -10   2   3 11.4710 8.20081   2
   9   2   1 25.8551 3.04005  -2
  -9   2   3 25.8551 3.04005   1
   8   2   1 60.8817 2.54209  -2
  -8   2   3 60.8817 2.54209   1
   7   2   1 24.0390 2.13990  -2
  -7   2   3 24.0390 2.13990   1
  -6   2   3 60.7467 2.44995   1
  -6   2   3 51.2501 2.13616   2
   6   2   2 61.5251 6.68848  -2
  -6   2   3 61.5251 6.68848   1
   5   2   2 46.5899 1.72947  -2
  -5   2   3 46.5899 1.72947   1
  -5   2   3 52.2956 4.60941   1
   4   2   2 34.3276 1.14610  -2
  -4   2   3 34.3276 1.14610   1
   3   2   2 222.656 2.62741  -2
  -3   2   3 222.656 2.62741   1
  -3   2   3 156.241 8.51842   1
  -2   2   3 40.3758 0.83659   1
  -2   2   3 34.5264 0.74611   2
   1   2   3 257.930 3.15733  -2
  -1   2   3 257.930 3.15733   1
  -1   2   3 102.516 2.37960   2
  -1   2   3 124.543 4.13918   1
   0   2   3 11.4411 0.47801  -2
   0   2   3 11.4411 0.47801   1
  -1   2   3 263.564 3.47797  -2
   1   2   3 263.564 3.47797   1
   1   2   3 141.240 4.62855   2
   1   2   3 158.504 3.38395   1
   2   2   3 55.6925 0.92290   1
   2   2   3 47.7149 0.83547   2
  -3   2   4 349.374 3.90686  -2
   3   2   3 349.374 3.90686   1
   3   2   3 118.502 7.03437   2
   3   2   3 111.371 10.1435   1
  -4   2   4 283.978 3.28618  -2
   4   2   3 283.978 3.28618   1
  -5   2   4 431.532 5.64637  -2
   5   2   3 431.532 5.64637   1
   6   2   3 3.31806 1.46955   1
   6   2   3 1.12134 1.26174   2
  -6   2   4 14.8467 4.79828  -2
   6   2   3 14.8467 4.79828   1
  -7   2   5 48.9426 2.51423  -2
   7   2   3 48.9426 2.51423   1
  -8   2   5 50.0633 2.50031  -2
   8   2   3 50.0633 2.50031   1
  -9   2   5 80.1089 3.54001  -2
   9   2   3 80.1089 3.54001   1
 -10   2   5 12.7929 10.3993  -2
  10   2   3 12.7929 10.3993   1
  10   2   3 9.53984 9.76466   2
  11   2   3 1.71226 9.45396   1
  11   2   3 5.37269 8.57281   2
 -10   3   3 24.1994 7.75300   1
  10   3   1 65.6025 13.8157  -2
 -10   3   3 65.6025 13.8157   1
   9   3   1 7.48477 3.14528  -2
  -9   3   3 7.48477 3.14528   1
   8   3   1 105.473 3.28021  -2
  -8   3   3 105.473 3.28021   1
   7   3   1 18.8539 2.69142  -2
  -7   3   3 18.8539 2.69142   1
  -6   3   3 88.1869 9.56794   2
  -6   3   3 103.831 4.90253   1
   6   3   2 183.262 7.42714  -2
  -6   3   3 183.262 7.42714   1
   5   3   2 13.4163 1.49718  -2
  -5   3   3 13.4163 1.49718   1
   4   3   2 178.959 2.52038  -2
  -4   3   3 178.959 2.52038   1
   3   3   2 9.30277 1.16073  -2
  -3   3   3 9.30277 1.16073   1
  -2   3   3 286.414 3.34247   1
  -2   3   3 242.264 3.13628   2
   1   3   3 141.132 2.49578  -2
  -1   3   3 141.132 2.49578   1
   0   3   3 1399.61 17.1742  -2
   0   3   3 1399.61 17.1742   1
  -1   3   3 149.135 2.19233  -2
   1   3   3 149.135 2.19233   1
   1   3   3 99.1832 5.69414   2
   2   3   3 257.930 2.98918   2
   2   3   3 310.114 3.89978   1
  -3   3   4 34.2240 1.28764  -2
   3   3   3 34.2240 1.28764   1
  -4   3   4 129.567 1.95855  -2
   4   3   3 129.567 1.95855   1
  -5   3   4 14.3839 1.51638  -2
   5   3   3 14.3839 1.51638   1
   6   3   3 118.244 5.69528   1
  -6   3   4 188.184 11.1883  -2
   6   3   3 188.184 11.1883   1
   6   3   3 97.5252 6.77310   2
  -7   3   5 27.7734 2.76038  -2
   7   3   3 27.7734 2.76038   1
  -8   3   5 210.558 4.55064  -2
   8   3   3 210.558 4.55064   1
  -9   3   5 20.4296 3.37265  -2
   9   3   3 20.4296 3.37265   1
  10   3   3 14.8642 6.77819   2
 -10   3   5 60.8974 19.8019  -2
  10   3   3 60.8974 19.8019   1
   9   4   1 44.2869 4.33222  -2
  -9   4   3 44.2869 4.33222   1
   8   4   1 142.125 4.11402  -2
  -8   4   3 142.125 4.11402   1
   7   4   1 167.114 4.74854  -2
  -7   4   3 167.114 4.74854   1
  -6   4   3 97.2396 9.87997   2
   6   4   2 113.258 18.2821  -2
  -6   4   3 113.258 18.2821   1
   5   4   2 145.308 3.31554  -2
  -5   4   3 145.308 3.31554   1
   4   4   2 191.691 3.01327  -2
  -4   4   3 191.691 3.01327   1
   3   4   2 260.792 3.98533  -2
  -3   4   3 260.792 3.98533   1
  -2   4   3 303.238 5.35166   1
  -2   4   3 248.313 3.98567   2
   2   4   3 257.262 11.2417  -2
  -2   4   3 257.262 11.2417   1
   1   4   3 967.809 13.8915  -2
  -1   4   3 967.809 13.8915   1
   0   4   3 481.485 7.25478  -2
   0   4   3 481.485 7.25478   1
  -1   4   3 957.586 11.6499  -2
   1   4   3 957.586 11.6499   1
   2   4   3 71.1940 1.83001   2
   2   4   3 79.1213 1.86411   1
  -2   4   3 319.215 15.5978  -2
   2   4   3 319.215 15.5978   1
  -3   4   4 162.594 2.97997  -2
   3   4   3 162.594 2.97997   1
  -4   4   4 33.6080 1.12245  -2
   4   4   3 33.6080 1.12245   1
  -5   4   4 60.1753 2.37463  -2
   5   4   3 60.1753 2.37463   1
  -6   4   4 6.47212 6.03392  -2
   6   4   3 6.47212 6.03392   1
   6   4   3 6.85900 5.23631   1
   6   4   3 13.2629 4.65646   2
  -7   4   5 215.862 5.34871  -2
   7   4   3 215.862 5.34871   1
  -8   4   5 32.8326 2.97235  -2
   8   4   3 32.8326 2.97235   1
  -9   4   5 43.5946 3.91496  -2
   9   4   3 43.5946 3.91496   1
   9   5   1 120.723 10.9528  -2
  -9   5   3 120.723 10.9528   1
  -9   5   3 120.830 19.0714   1
   8   5   1 17.9418 3.20625  -2
  -8   5   3 17.9418 3.20625   1
   7   5   1 105.974 5.25158  -2
  -7   5   3 105.974 5.25158   1
   6   5   2 133.409 16.9374  -2
  -6   5   3 133.409 16.9374   1
   5   5   2 228.740 5.02312  -2
  -5   5   3 228.740 5.02312   1
   4   5   2 1186.30 16.3518  -2
  -4   5   3 1186.30 16.3518   1
   3   5   2 282.694 4.59006  -2
  -3   5   3 282.694 4.59006   1
  -2   5   3 499.041 11.1597   1
   2   5   3 681.549 37.4645  -2
  -2   5   3 681.549 37.4645   1
  -2   5   3 408.512 12.5261   2
   1   5   3 387.808 6.73241  -2
  -1   5   3 387.808 6.73241   1
   0   5   3 23.7660 1.26518  -2
   0   5   3 23.7660 1.26518   1
  -1   5   3 368.788 5.52654  -2
   1   5   3 368.788 5.52654   1
   2   5   3 454.832 10.3477   2
   2   5   3 513.444 11.3166   1
  -3   5   4 38.3923 1.92269  -2
   3   5   3 38.3923 1.92269   1
  -4   5   4 950.989 13.7184  -2
   4   5   3 950.989 13.7184   1
  -5   5   4 41.0472 3.00729  -2
   5   5   3 41.0472 3.00729   1
  -7   5   5 25.6972 4.43885  -2
   7   5   3 25.6972 4.43885   1
  -8   5   5 4.45428 2.97366  -2
   8   5   3 4.45428 2.97366   1
   7   6   1 4.01233 5.81277  -2
  -7   6   3 4.01233 5.81277   1
   5   6   2 279.996 6.42355  -2
  -5   6   3 279.996 6.42355   1
   4   6   2 223.430 5.22694  -2
  -4   6   3 223.430 5.22694   1
   3   6   2 633.578 11.1926  -2
  -3   6   3 633.578 11.1926   1
  -2   6   3 28.5241 4.02948   2
  -2   6   3 44.9240 10.9658   1
   1   6   3 62.9375 2.94451  -2
  -1   6   3 62.9375 2.94451   1
   0   6   3 38.8635 2.23864  -2
   0   6   3 38.8635 2.23864   1
  -1   6   3 61.5928 2.49658  -2
   1   6   3 61.5928 2.49658   1
  -2   6   3 158.167 10.9853  -2
   2   6   3 158.167 10.9853   1
   2   6   3 85.7765 7.14531   1
   2   6   3 81.7442 13.2651   2
  -3   6   4 583.363 9.74531  -2
   3   6   3 583.363 9.74531   1
  -4   6   4 42.8916 2.44870  -2
   4   6   3 42.8916 2.44870   1
  -5   6   4 202.268 6.60914  -2
   5   6   3 202.268 6.60914   1
  -7   6   5 7.96461 4.97442  -2
   7   6   3 7.96461 4.97442   1
   5   7   2 27.0873 4.70918  -2
  -5   7   3 27.0873 4.70918   1
   4   7   2 53.8708 3.00765  -2
  -4   7   3 53.8708 3.00765   1
   3   7   2 12.6034 4.64871  -2
  -3   7   3 12.6034 4.64871   1
  -2   7   3 5.64358 8.66450   1
   1   7   3 5.26068 2.90916  -2
  -1   7   3 5.26068 2.90916   1
   0   7   3 28.3339 2.62168  -2
   0   7   3 28.3339 2.62168   1
  -1   7   3 7.64114 3.70940  -2
   1   7   3 7.64114 3.70940   1
  -2   7   3 11.9061 6.89738  -2
   2   7   3 11.9061 6.89738   1
   2   7   3 0.01104 8.14603   2
  -3   7   4 10.9516 2.94373  -2
   3   7   3 10.9516 2.94373   1
  -4   7   4 55.4032 3.19116  -2
   4   7   3 55.4032 3.19116   1
  -5   7   4 14.9776 4.42833  -2
   5   7   3 14.9776 4.42833   1
   1   8   3 42.2425 4.74324  -2
  -1   8   3 42.2425 4.74324   1
   0   8   3 8.26069 3.05862  -2
   0   8   3 8.26069 3.05862   1
  -1   8   3 33.0535 4.81300  -2
   1   8   3 33.0535 4.81300   1
  11   0   1 34.1658 6.82791  -2
 -11   0   4 34.1658 6.82791   1
 -10   0   4 10.7744 8.99854   2
 -10   0   4 11.8197 8.52604   1
  10   0   2 55.0118 15.8959  -2
 -10   0   4 55.0118 15.8959   1
   9   0   2 -1.3588 3.37593  -2
  -9   0   4 -1.3588 3.37593   1
   8   0   2 207.335 5.37836  -2
  -8   0   4 207.335 5.37836   1
   7   0   2 3.90556 3.06407  -2
  -7   0   4 3.90556 3.06407   1
  -6   0   4 88.1639 4.26245   1
  -6   0   4 78.8520 3.21448   2
   6   0   3 80.0437 7.07258  -2
  -6   0   4 80.0437 7.07258   1
   5   0   3 186.218 4.43290  -2
  -5   0   4 186.218 4.43290   1
   4   0   3 749.479 11.0792  -2
  -4   0   4 749.479 11.0792   1
   3   0   3 272.258 4.06171  -2
  -3   0   4 272.258 4.06171   1
  -3   0   4 -0.4366 1.64244   1
  -3   0   4 1.16768 1.19637   2
  -2   0   4 729.687 8.03387   2
  -2   0   4 863.796 9.45445   1
  -1   0   4 0.30775 0.77654   1
   1   0   4 -0.3364 1.47821  -2
  -1   0   4 -0.3364 1.47821   1
  -1   0   4 -0.0628 0.64211   2
   0   0   4 3523.65 40.2100  -2
   0   0   4 3523.65 40.2100   1
  -1   0   4 2.21526 1.63573  -2
   1   0   4 2.21526 1.63573   1
   1   0   4 -0.2682 0.73590   2
   1   0   4 1.35693 0.68977   1
   2   0   4 1682.21 18.4894   1
   2   0   4 1431.21 15.3982   2
   3   0   4 3.01696 2.26205   2
  -3   0   5 16.6358 1.55021  -2
   3   0   4 16.6358 1.55021   1
   3   0   4 1.16967 1.84128   1
  -4   0   5 631.018 9.16206  -2
   4   0   4 631.018 9.16206   1
  -5   0   5 103.996 3.18782  -2
   5   0   4 103.996 3.18782   1
   6   0   4 749.089 14.2235   1
   6   0   4 657.351 17.5576   2
  -6   0   5 807.810 33.0612  -2
   6   0   4 807.810 33.0612   1
  -7   0   6 0.57278 2.79567  -2
   7   0   4 0.57278 2.79567   1
  -8   0   6 573.586 10.3407  -2
   8   0   4 573.586 10.3407   1
  -9   0   6 3.62075 3.64713  -2
   9   0   4 3.62075 3.64713   1
  10   0   4 57.3378 12.1975   2
  10   0   4 57.4150 13.2842   1
 -11   0   7 35.5415 7.61890  -2
  11   0   4 35.5415 7.61890   1
  11   1   1 25.6718 4.64542  -2
 -11   1   4 25.6718 4.64542   1
 -10   1   4 30.0932 7.48329   2
 -10   1   4 26.4416 7.71475   1
  10   1   2 51.3908 10.8665  -2
 -10   1   4 51.3908 10.8665   1
   9   1   2 26.4571 2.86215  -2
  -9   1   4 26.4571 2.86215   1
   8   1   2 116.597 2.78422  -2
  -8   1   4 116.597 2.78422   1
   7   1   2 34.8623 2.26861  -2
  -7   1   4 34.8623 2.26861   1
  -6   1   4 242.104 5.31671   1
  -6   1   4 208.861 3.84048   2
   6   1   3 280.799 7.78495  -2
  -6   1   4 280.799 7.78495   1
   5   1   3 26.4139 1.60643  -2
  -5   1   4 26.4139 1.60643   1
   4   1   3 580.940 6.02695  -2
  -4   1   4 580.940 6.02695   1
   3   1   3 21.7335 1.10977  -2
  -3   1   4 21.7335 1.10977   1
  -3   1   4 16.6283 1.58216   2
  -3   1   4 23.4920 3.60908   1
  -2   1   4 299.245 2.69440   2
  -2   1   4 359.000 3.03496   1
   1   1   4 67.6940 1.18966  -2
  -1   1   4 67.6940 1.18966   1
  -1   1   4 52.1469 1.10506   2
  -1   1   4 60.7961 1.57380   1
   0   1   4 429.127 3.58783  -2
   0   1   4 429.127 3.58783   1
   1   1   4 4.06089 0.80247   2
   1   1   4 5.05292 0.62204   1
  -1   1   4 58.1127 1.30381  -2
   1   1   4 58.1127 1.30381   1
   2   1   4 427.495 3.55188   1
   2   1   4 358.914 3.03682   2
  -3   1   5 658.244 6.60639  -2
   3   1   4 658.244 6.60639   1
   3   1   4 3.74091 2.38572   1
   3   1   4 14.7097 4.60319   2
  -4   1   5 306.557 3.61664  -2
   4   1   4 306.557 3.61664   1
  -5   1   5 420.567 5.14630  -2
   5   1   4 420.567 5.14630   1
   6   1   4 64.2349 2.19082   1
   6   1   4 63.2188 3.57372   2
  -6   1   5 123.718 4.62391  -2
   6   1   4 123.718 4.62391   1
  -7   1   6 133.945 3.01652  -2
   7   1   4 133.945 3.01652   1
  -8   1   6 404.053 5.96726  -2
   8   1   4 404.053 5.96726   1
  -9   1   6 37.2367 3.05998  -2
   9   1   4 37.2367 3.05998   1
  10   1   4 9.03738 6.14363   2
 -10   1   6 119.703 11.0194  -2
  10   1   4 119.703 11.0194   1
  10   1   4 9.25329 6.25533   1
 -11   1   7 25.5410 4.43442  -2
  11   1   4 25.5410 4.43442   1
  11   2   1 68.5299 4.92687  -2
 -11   2   4 68.5299 4.92687   1
 -10   2   4 20.5296 7.17044   1
  10   2   2 15.4464 13.0447  -2
 -10   2   4 15.4464 13.0447   1
   9   2   2 73.0452 3.54630  -2
  -9   2   4 73.0452 3.54630   1
   8   2   2 6.78336 1.91087  -2
  -8   2   4 6.78336 1.91087   1
   7   2   2 230.344 4.37689  -2
  -7   2   4 230.344 4.37689   1
  -6   2   4 9.68238 1.54379   2
   6   2   3 9.25383 5.30477  -2
  -6   2   4 9.25383 5.30477   1
  -6   2   4 11.7759 1.44186   1
   5   2   3 486.049 5.89542  -2
  -5   2   4 486.049 5.89542   1
   4   2   3 274.285 3.25746  -2
  -4   2   4 274.285 3.25746   1
   3   2   3 384.407 4.16089  -2
  -3   2   4 384.407 4.16089   1
  -3   2   4 200.076 14.2345   2
  -2   2   4 2.59421 0.50996   1
  -2   2   4 1.57531 0.50028   2
   1   2   4 233.141 2.69540  -2
  -1   2   4 233.141 2.69540   1
  -1   2   4 56.8898 3.53804   2
   0   2   4 169.063 1.88097  -2
   0   2   4 169.063 1.88097   1
  -1   2   4 253.033 2.65069  -2
   1   2   4 253.033 2.65069   1
   1   2   4 200.054 7.20906   1
   2   2   4 11.8969 0.59003   2
   2   2   4 13.6051 0.63015   1
  -3   2   5 358.585 4.05303  -2
   3   2   4 358.585 4.05303   1
  -4   2   5 3.31785 0.90402  -2
   4   2   4 3.31785 0.90402   1
  -5   2   5 269.108 3.94869  -2
   5   2   4 269.108 3.94869   1
   6   2   4 27.0964 2.18450   1
  -6   2   5 33.0437 4.78897  -2
   6   2   4 33.0437 4.78897   1
   6   2   4 26.5053 2.17536   2
  -7   2   6 246.347 4.61606  -2
   7   2   4 246.347 4.61606   1
  -8   2   6 37.9463 2.30583  -2
   8   2   4 37.9463 2.30583   1
  -9   2   6 117.108 3.80899  -2
   9   2   4 117.108 3.80899   1
  10   2   4 5.75718 9.44780   2
 -10   2   6 23.4574 10.8930  -2
  10   2   4 23.4574 10.8930   1
 -10   3   4 -0.7857 6.07344   1
   9   3   2 12.4799 3.01980  -2
  -9   3   4 12.4799 3.01980   1
   8   3   2 134.465 3.52831  -2
  -8   3   4 134.465 3.52831   1
   7   3   2 14.4262 2.52605  -2
  -7   3   4 14.4262 2.52605   1
  -6   3   4 81.1637 6.21293   1
   6   3   3 191.686 9.83881  -2
  -6   3   4 191.686 9.83881   1
  -6   3   4 71.0424 4.55205   2
   5   3   3 11.3233 1.49365  -2
  -5   3   4 11.3233 1.49365   1
   4   3   3 132.383 1.97568  -2
  -4   3   4 132.383 1.97568   1
   3   3   3 40.4551 1.35676  -2
  -3   3   4 40.4551 1.35676   1
  -2   3   4 3.01427 0.62733   1
  -2   3   4 2.60068 0.67247   2
   1   3   4 312.221 4.18158  -2
  -1   3   4 312.221 4.18158   1
   0   3   4 29.0984 0.81836  -2
   0   3   4 29.0984 0.81836   1
  -1   3   4 308.506 3.94979  -2
   1   3   4 308.506 3.94979   1
   2   3   4 1.53656 0.64966   2
   2   3   4 2.46721 0.67430   1
  -3   3   5 62.7436 1.52679  -2
   3   3   4 62.7436 1.52679   1
  -4   3   5 35.8705 1.10515  -2
   4   3   4 35.8705 1.10515   1
  -5   3   5 151.511 2.79592  -2
   5   3   4 151.511 2.79592   1
   6   3   4 1.62496 3.33326   1
  -6   3   5 23.7958 6.10182  -2
   6   3   4 23.7958 6.10182   1
   6   3   4 3.54742 3.72516   2
  -7   3   6 218.294 4.87711  -2
   7   3   4 218.294 4.87711   1
  -8   3   6 57.1382 2.64808  -2
   8   3   4 57.1382 2.64808   1
  -9   3   6 86.7519 3.83031  -2
   9   3   4 86.7519 3.83031   1
 -10   3   6 10.5393 17.5653  -2
  10   3   4 10.5393 17.5653   1
  10   3   4 9.25509 9.85790   2
   9   4   2 64.9393 4.38555  -2
  -9   4   4 64.9393 4.38555   1
   8   4   2 46.0242 2.91872  -2
  -8   4   4 46.0242 2.91872   1
   7   4   2 90.8745 3.91247  -2
  -7   4   4 90.8745 3.91247   1
  -6   4   4 8.71013 5.45469   2
  -6   4   4 17.9317 4.82714   1
   6   4   3 -12.951 13.6772  -2
  -6   4   4 -12.951 13.6772   1
   5   4   3 71.0678 2.43154  -2
  -5   4   4 71.0678 2.43154   1
   4   4   3 38.7512 1.39809  -2
  -4   4   4 38.7512 1.39809   1
   3   4   3 192.246 3.11446  -2
  -3   4   4 192.246 3.11446   1
  -2   4   4 8.78029 0.94482   2
  -2   4   4 11.3823 1.01673   1
   2   4   4 46.9314 4.07721  -2
  -2   4   4 46.9314 4.07721   1
   1   4   4 308.090 4.59414  -2
  -1   4   4 308.090 4.59414   1
  -1   4   4 207.629 7.47276   1
  -1   4   4 180.678 7.22163   2
   0   4   4 18.9427 0.77319  -2
   0   4   4 18.9427 0.77319   1
  -1   4   4 311.768 4.15315  -2
   1   4   4 311.768 4.15315   1
   1   4   4 205.150 5.40487   2
   1   4   4 224.428 12.5142   1
   2   4   4 45.6001 1.60366   1
   2   4   4 42.2317 1.25568   2
  -2   4   4 54.1166 4.64030  -2
   2   4   4 54.1166 4.64030   1
  -3   4   5 75.5421 2.07623  -2
   3   4   4 75.5421 2.07623   1
  -4   4   5 61.5240 1.48588  -2
   4   4   4 61.5240 1.48588   1
  -5   4   5 5.89979 1.92726  -2
   5   4   4 5.89979 1.92726   1
   5   4   4 0.77351 2.91016   2
   6   4   4 30.8257 5.30340   2
  -6   4   5 35.5021 7.62055  -2
   6   4   4 35.5021 7.62055   1
   6   4   4 28.0416 5.88237   1
  -7   4   6 13.4630 2.90003  -2
   7   4   4 13.4630 2.90003   1
  -8   4   6 15.5905 2.70649  -2
   8   4   4 15.5905 2.70649   1
  -9   4   6 23.9201 3.74979  -2
   9   4   4 23.9201 3.74979   1
   8   5   2 29.8674 3.40858  -2
  -8   5   4 29.8674 3.40858   1
   7   5   2 76.5986 5.09116  -2
  -7   5   4 76.5986 5.09116   1
   6   5   3 51.7479 17.6373  -2
  -6   5   4 51.7479 17.6373   1
   5   5   3 27.8396 2.84530  -2
  -5   5   4 27.8396 2.84530   1
   4   5   3 862.704 12.6869  -2
  -4   5   4 862.704 12.6869   1
   3   5   3 25.4583 1.77329  -2
  -3   5   4 25.4583 1.77329   1
  -2   5   4 28.4069 4.44036   2
  -2   5   4 36.5735 3.10518   1
   1   5   4 480.037 7.51021  -2
  -1   5   4 480.037 7.51021   1
  -1   5   4 409.984 21.8063   1
   0   5   4 156.205 2.57020  -2
   0   5   4 156.205 2.57020   1
   1   5   4 303.634 11.5694   1
  -1   5   4 481.786 6.78816  -2
   1   5   4 481.786 6.78816   1
   1   5   4 295.226 16.0928   2
   2   5   4 52.0116 3.61778   2
   2   5   4 58.9644 2.56735   1
  -3   5   5 38.5183 2.02927  -2
   3   5   4 38.5183 2.02927   1
  -4   5   5 82.6980 2.52250  -2
   4   5   4 82.6980 2.52250   1
  -5   5   5 30.8303 2.85938  -2
   5   5   4 30.8303 2.85938   1
  -7   5   6 150.601 6.51523  -2
   7   5   4 150.601 6.51523   1
  -8   5   6 10.4012 3.13884  -2
   8   5   4 10.4012 3.13884   1
   7   6   2 27.4683 5.05170  -2
  -7   6   4 27.4683 5.05170   1
   5   6   3 183.131 5.24529  -2
  -5   6   4 183.131 5.24529   1
   4   6   3 45.5602 2.62596  -2
  -4   6   4 45.5602 2.62596   1
   3   6   3 484.558 8.95665  -2
  -3   6   4 484.558 8.95665   1
   2   6   4 64.8829 9.83886  -2
  -2   6   4 64.8829 9.83886   1
  -2   6   4 36.2167 4.94353   2
  -2   6   4 62.5836 12.5776   1
   1   6   4 109.984 3.74695  -2
  -1   6   4 109.984 3.74695   1
   0   6   4 261.721 5.83046  -2
   0   6   4 261.721 5.83046   1
  -1   6   4 113.903 3.27621  -2
   1   6   4 113.903 3.27621   1
   1   6   4 92.0667 5.94764   2
  -2   6   5 -14.434 10.4254  -2
   2   6   4 -14.434 10.4254   1
  -2   6   4 47.1440 6.79718  -2
   2   6   4 47.1440 6.79718   1
   2   6   4 6.84056 3.58661   1
   2   6   4 10.1812 8.21921   2
  -3   6   5 62.2335 3.10110  -2
   3   6   4 62.2335 3.10110   1
  -4   6   5 2.40239 1.90092  -2
   4   6   4 2.40239 1.90092   1
  -5   6   5 20.9878 3.75240  -2
   5   6   4 20.9878 3.75240   1
  -7   6   6 65.8196 5.51627  -2
   7   6   4 65.8196 5.51627   1
   5   7   3 11.0456 4.13954  -2
  -5   7   4 11.0456 4.13954   1
   4   7   3 58.8982 3.15832  -2
  -4   7   4 58.8982 3.15832   1
   3   7   3 12.3237 5.13251  -2
  -3   7   4 12.3237 5.13251   1
  -2   7   4 58.0165 13.1885   1
  -2   7   4 36.6319 6.56065   2
   1   7   4 16.6229 3.22370  -2
  -1   7   4 16.6229 3.22370   1
   0   7   4 5.58462 1.69669  -2
   0   7   4 5.58462 1.69669   1
  -1   7   4 20.4364 2.11748  -2
   1   7   4 20.4364 2.11748   1
   2   7   4 16.0438 2.30585   1
   2   7   4 19.0629 9.98243   2
  -2   7   4 41.6958 15.2167  -2
   2   7   4 41.6958 15.2167   1
  -3   7   5 -0.6305 3.04552  -2
   3   7   4 -0.6305 3.04552   1
  -4   7   5 43.9350 3.26762  -2
   4   7   4 43.9350 3.26762   1
  -5   7   5 1.21480 4.21908  -2
   5   7   4 1.21480 4.21908   1
   1   8   4 6.60020 5.62540  -2
  -1   8   4 6.60020 5.62540   1
   0   8   4 9.13432 3.23637  -2
   0   8   4 9.13432 3.23637   1
  -1   8   4 3.40996 4.48441  -2
   1   8   4 3.40996 4.48441   1
  11   0   2 77.0553 7.63517  -2
 -11   0   5 77.0553 7.63517   1
 -10   0   5 15.9621 9.57712   2
  10   0   3 15.0640 14.0582  -2
 -10   0   5 15.0640 14.0582   1
 -10   0   5 -3.6686 7.68892   1
   9   0   3 0.89073 3.43763  -2
  -9   0   5 0.89073 3.43763   1
   8   0   3 -2.3920 2.55123  -2
  -8   0   5 -2.3920 2.55123   1
   7   0   3 62.9863 3.64877  -2
  -7   0   5 62.9863 3.64877   1
  -6   0   5 5.62973 2.55026   1
  -6   0   5 7.06710 1.70807   2
   6   0   4 659.833 27.1019  -2
  -6   0   5 659.833 27.1019   1
   5   0   4 116.627 3.50288  -2
  -5   0   5 116.627 3.50288   1
   4   0   4 550.104 8.10991  -2
  -4   0   5 550.104 8.10991   1
   3   0   4 20.2009 1.47566  -2
  -3   0   5 20.2009 1.47566   1
  -3   0   5 17.9066 2.32233   2
  -3   0   5 20.9301 2.96027   1
  -2   0   5 -0.8928 0.61125   2
  -2   0   5 0.07146 0.68232   1
   1   0   5 1077.83 12.5399  -2
  -1   0   5 1077.83 12.5399   1
  -1   0   5 652.723 20.5870   1
  -1   0   5 554.364 17.6954   2
   0   0   5 0.03347 0.56638  -2
   0   0   5 0.03347 0.56638   1
  -1   0   5 1052.09 12.9106  -2
   1   0   5 1052.09 12.9106   1
   1   0   5 502.556 19.8633   1
   1   0   5 455.680 14.7646   2
   2   0   5 -0.3905 0.66035   2
   2   0   5 0.64191 0.64947   1
   3   0   5 122.302 9.86526   2
  -3   0   6 144.872 3.06919  -2
   3   0   5 144.872 3.06919   1
   3   0   5 140.553 7.86128   1
  -4   0   6 69.8735 2.18647  -2
   4   0   5 69.8735 2.18647   1
  -5   0   6 185.858 4.30678  -2
   5   0   5 185.858 4.30678   1
   6   0   5 1.40808 3.25014   2
   6   0   5 -1.6837 1.65406   1
  -7   0   7 285.929 6.52675  -2
   7   0   5 285.929 6.52675   1
  -8   0   7 0.71837 2.33541  -2
   8   0   5 0.71837 2.33541   1
  -9   0   7 153.730 5.79506  -2
   9   0   5 153.730 5.79506   1
  10   0   5 7.11217 8.26942   2
 -11   0   8 40.6715 6.80813  -2
  11   0   5 40.6715 6.80813   1
  11   1   2 14.5897 4.48233  -2
 -11   1   5 14.5897 4.48233   1
 -10   1   5 29.0192 7.73337   1
  10   1   3 54.5434 11.3732  -2
 -10   1   5 54.5434 11.3732   1
 -10   1   5 29.4336 10.2510   2
   9   1   3 132.108 3.87604  -2
  -9   1   5 132.108 3.87604   1
   8   1   3 149.437 3.11542  -2
  -8   1   5 149.437 3.11542   1
   7   1   3 325.091 5.11954  -2
  -7   1   5 325.091 5.11954   1
   6   1   4 147.062 5.71913  -2
  -6   1   5 147.062 5.71913   1
  -6   1   5 68.5635 2.30807   2
  -6   1   5 81.3519 3.90637   1
   5   1   4 491.368 5.98691  -2
  -5   1   5 491.368 5.98691   1
   4   1   4 299.213 3.49180  -2
  -4   1   5 299.213 3.49180   1
  -3   1   5 624.289 17.4777   2
   3   1   4 795.286 8.07891  -2
  -3   1   5 795.286 8.07891   1
  -3   1   5 831.050 32.0110   1
  -2   1   5 726.007 5.79974   2
  -2   1   5 859.363 6.69100   1
   1   1   5 5142.78 43.6835  -2
  -1   1   5 5142.78 43.6835   1
  -1   1   5 2567.21 52.9415   2
  -1   1   5 3252.50 162.559   1
   0   1   5 3128.14 24.5879  -2
   0   1   5 3128.14 24.5879   1
  -1   1   5 4965.54 44.4698  -2
   1   1   5 4965.54 44.4698   1
   1   1   5 2159.94 44.7098   1
   1   1   5 1888.18 94.5163   2
   2   1   5 246.802 2.20316   1
   2   1   5 208.994 1.93603   2
  -3   1   6 546.133 5.46397  -2
   3   1   5 546.133 5.46397   1
   3   1   5 468.103 26.8898   2
   3   1   5 455.354 18.9792   1
  -4   1   6 125.045 1.92712  -2
   4   1   5 125.045 1.92712   1
  -5   1   6 543.356 6.41239  -2
   5   1   5 543.356 6.41239   1
   6   1   5 141.231 3.40656   1
  -6   1   6 384.259 11.2052  -2
   6   1   5 384.259 11.2052   1
   6   1   5 127.855 4.26909   2
  -7   1   7 656.790 8.84768  -2
   7   1   5 656.790 8.84768   1
  -8   1   7 237.039 4.30971  -2
   8   1   5 237.039 4.30971   1
  -9   1   7 152.298 4.38583  -2
   9   1   5 152.298 4.38583   1
 -10   1   7 45.4092 8.43822  -2
  10   1   5 45.4092 8.43822   1
  10   1   5 18.1473 9.84804   2
  10   1   5 23.3509 10.1607   1
 -11   1   8 2.48067 4.25841  -2
  11   1   5 2.48067 4.25841   1
  11   2   2 12.5231 3.90770  -2
 -11   2   5 12.5231 3.90770   1
 -10   2   5 16.3837 10.3098   1
  10   2   3 -9.7684 12.7618  -2
 -10   2   5 -9.7684 12.7618   1
   9   2   3 84.8970 3.67712  -2
  -9   2   5 84.8970 3.67712   1
   8   2   3 44.9731 2.32860  -2
  -8   2   5 44.9731 2.32860   1
   7   2   3 52.3482 2.58002  -2
  -7   2   5 52.3482 2.58002   1
  -6   2   5 4.71522 1.63314   2
   6   2   4 43.8932 5.38126  -2
  -6   2   5 43.8932 5.38126   1
  -6   2   5 8.37388 1.77197   1
   5   2   4 249.142 3.57025  -2
  -5   2   5 249.142 3.57025   1
   4   2   4 2.48936 0.85126  -2
  -4   2   5 2.48936 0.85126   1
   3   2   4 302.726 3.53220  -2
  -3   2   5 302.726 3.53220   1
  -2   2   5 30.0794 0.84113   2
  -2   2   5 35.4663 0.84656   1
   1   2   5 168.346 2.10091  -2
  -1   2   5 168.346 2.10091   1
  -1   2   5 145.340 5.21343   1
   0   2   5 2.19107 0.37913  -2
   0   2   5 2.19107 0.37913   1
  -1   2   5 149.460 1.71487  -2
   1   2   5 149.460 1.71487   1
   2   2   5 63.4633 1.12767   2
   2   2   5 74.1683 1.24181   1
  -3   2   6 211.206 2.74613  -2
   3   2   5 211.206 2.74613   1
  -4   2   6 73.9242 1.46433  -2
   4   2   5 73.9242 1.46433   1
  -5   2   6 70.2023 1.89874  -2
   5   2   5 70.2023 1.89874   1
  -6   2   6 153.766 5.83721  -2
   6   2   5 153.766 5.83721   1
   6   2   5 128.298 3.91543   1
   6   2   5 108.683 4.41204   2
  -7   2   7 3.62823 2.25955  -2
   7   2   5 3.62823 2.25955   1
  -8   2   7 87.7507 2.89574  -2
   8   2   5 87.7507 2.89574   1
  -9   2   7 14.4842 2.92388  -2
   9   2   5 14.4842 2.92388   1
  10   2   5 4.68043 6.14635   2
 -10   2   7 19.8176 16.7061  -2
  10   2   5 19.8176 16.7061   1
 -10   3   5 12.1250 6.80575   1
   9   3   3 14.9690 3.10793  -2
  -9   3   5 14.9690 3.10793   1
   8   3   3 215.236 4.62029  -2
  -8   3   5 215.236 4.62029   1
   7   3   3 23.9820 2.64352  -2
  -7   3   5 23.9820 2.64352   1
  -7   3   5 11.4049 4.53682   1
  -6   3   5 24.1542 4.66918   1
  -6   3   5 15.9383 3.88209   2
   6   3   4 26.5812 5.77295  -2
  -6   3   5 26.5812 5.77295   1
   5   3   4 143.599 2.67693  -2
  -5   3   5 143.599 2.67693   1
   4   3   4 38.0654 1.11297  -2
  -4   3   5 38.0654 1.11297   1
   3   3   4 56.2553 1.44925  -2
  -3   3   5 56.2553 1.44925   1
  -3   3   5 23.8475 2.34206   2
  -2   3   5 33.1041 1.02273   1
  -2   3   5 26.2074 0.84775   2
   1   3   5 141.527 2.09702  -2
  -1   3   5 141.527 2.09702   1
   0   3   5 300.353 3.99540  -2
   0   3   5 300.353 3.99540   1
  -1   3   5 129.320 2.15207  -2
   1   3   5 129.320 2.15207   1
   2   3   5 11.0291 0.76023   2
   2   3   5 12.9353 0.72602   1
  -3   3   6 77.5981 1.72825  -2
   3   3   5 77.5981 1.72825   1
  -4   3   6 449.676 5.06947  -2
   4   3   5 449.676 5.06947   1
  -5   3   6 61.4062 1.81833  -2
   5   3   5 61.4062 1.81833   1
   6   3   5 -2.2864 2.53642   1
   6   3   5 -3.0563 3.82652   2
  -6   3   6 6.16609 12.6662  -2
   6   3   5 6.16609 12.6662   1
  -7   3   7 16.3666 2.63275  -2
   7   3   5 16.3666 2.63275   1
  -8   3   7 33.0695 2.39329  -2
   8   3   5 33.0695 2.39329   1
  -9   3   7 45.3271 3.39143  -2
   9   3   5 45.3271 3.39143   1
 -10   3   7 53.2681 19.0507  -2
  10   3   5 53.2681 19.0507   1
  10   3   5 -0.3198 9.33353   2
   9   4   3 44.1397 4.14984  -2
  -9   4   5 44.1397 4.14984   1
   8   4   3 41.8285 3.07374  -2
  -8   4   5 41.8285 3.07374   1
   7   4   3 200.411 5.07271  -2
  -7   4   5 200.411 5.07271   1
  -6   4   5 7.19469 4.04379   1
  -6   4   5 8.75235 4.69469   2
   5   4   4 4.55184 2.19479  -2
  -5   4   5 4.55184 2.19479   1
  -5   4   5 14.6979 3.69037   1
   4   4   4 63.5183 1.64002  -2
  -4   4   5 63.5183 1.64002   1
   3   4   4 65.1652 1.91010  -2
  -3   4   5 65.1652 1.91010   1
  -2   4   5 195.695 3.24904   1
  -2   4   5 169.663 3.48760   2
   2   4   5 226.907 14.9080  -2
  -2   4   5 226.907 14.9080   1
   1   4   5 11.0903 1.11024  -2
  -1   4   5 11.0903 1.11024   1
   0   4   5 1060.87 12.4917  -2
   0   4   5 1060.87 12.4917   1
  -1   4   5 12.8660 1.10790  -2
   1   4   5 12.8660 1.10790   1
   2   4   5 75.2717 2.21892   1
   2   4   5 65.9990 1.70139   2
  -2   4   5 235.468 8.66670  -2
   2   4   5 235.468 8.66670   1
  -3   4   6 201.232 3.31161  -2
   3   4   5 201.232 3.31161   1
   3   4   5 125.840 7.11980   2
  -4   4   6 116.617 2.04254  -2
   4   4   5 116.617 2.04254   1
  -5   4   6 146.820 3.29847  -2
   5   4   5 146.820 3.29847   1
   6   4   5 107.361 8.41208   2
  -6   4   6 160.268 11.3539  -2
   6   4   5 160.268 11.3539   1
   6   4   5 148.063 13.3384   1
  -7   4   7 5.81318 2.93333  -2
   7   4   5 5.81318 2.93333   1
  -8   4   7 176.543 5.04888  -2
   8   4   5 176.543 5.04888   1
  -9   4   7 4.81892 3.66663  -2
   9   4   5 4.81892 3.66663   1
   8   5   3 3.75630 2.80382  -2
  -8   5   5 3.75630 2.80382   1
   7   5   3 40.2906 4.53303  -2
  -7   5   5 40.2906 4.53303   1
   6   5   4 7.12229 16.1719  -2
  -6   5   5 7.12229 16.1719   1
   5   5   4 28.3164 2.87851  -2
  -5   5   5 28.3164 2.87851   1
   4   5   4 88.0535 2.70341  -2
  -4   5   5 88.0535 2.70341   1
   3   5   4 39.1020 1.99889  -2
  -3   5   5 39.1020 1.99889   1
  -2   5   5 10.7679 1.68709   2
  -2   5   5 13.6185 2.24750   1
   2   5   5 20.3656 6.26889  -2
  -2   5   5 20.3656 6.26889   1
   1   5   5 405.436 6.36735  -2
  -1   5   5 405.436 6.36735   1
   0   5   5 37.8793 1.38055  -2
   0   5   5 37.8793 1.38055   1
  -1   5   5 390.919 5.55403  -2
   1   5   5 390.919 5.55403   1
   2   5   5 5.36911 1.74876   1
   2   5   5 5.00895 2.06871   2
  -2   5   5 23.6895 8.22897  -2
   2   5   5 23.6895 8.22897   1
  -3   5   6 31.8669 2.24571  -2
   3   5   5 31.8669 2.24571   1
  -4   5   6 24.3790 1.90380  -2
   4   5   5 24.3790 1.90380   1
  -5   5   6 82.4048 3.63247  -2
   5   5   5 82.4048 3.63247   1
  -7   5   7 230.628 7.77676  -2
   7   5   5 230.628 7.77676   1
  -8   5   7 20.2839 3.35545  -2
   8   5   5 20.2839 3.35545   1
   7   6   3 3.23813 4.75509  -2
  -7   6   5 3.23813 4.75509   1
   6   6   4 59.6660 19.4421  -2
  -6   6   5 59.6660 19.4421   1
   5   6   4 27.0433 3.35100  -2
  -5   6   5 27.0433 3.35100   1
   4   6   4 -2.6064 1.94032  -2
  -4   6   5 -2.6064 1.94032   1
   3   6   4 52.1546 3.13576  -2
  -3   6   5 52.1546 3.13576   1
  -3   6   5 31.1356 3.23380   2
  -2   6   5 4.84424 1.90391   1
  -2   6   5 -0.6375 3.42441   2
   1   6   5 0.21404 1.52688  -2
  -1   6   5 0.21404 1.52688   1
   0   6   5 26.4765 1.78689  -2
   0   6   5 26.4765 1.78689   1
  -1   6   5 0.33971 2.38604  -2
   1   6   5 0.33971 2.38604   1
   2   6   5 39.8923 3.80716   2
  -2   6   6 50.9098 11.8642  -2
   2   6   5 50.9098 11.8642   1
   2   6   5 40.5859 5.77546   1
  -3   6   6 7.53287 2.27943  -2
   3   6   5 7.53287 2.27943   1
  -4   6   6 16.5863 2.30794  -2
   4   6   5 16.5863 2.30794   1
  -5   6   6 0.67232 3.49430  -2
   5   6   5 0.67232 3.49430   1
  -7   6   7 -4.8248 4.50729  -2
   7   6   5 -4.8248 4.50729   1
   5   7   4 14.8317 4.72190  -2
  -5   7   5 14.8317 4.72190   1
   4   7   4 41.0487 2.89955  -2
  -4   7   5 41.0487 2.89955   1
   3   7   4 6.45648 5.76575  -2
  -3   7   5 6.45648 5.76575   1
  -2   7   5 3.08105 2.11105   2
  -2   7   5 18.4466 10.0731   1
   1   7   5 52.9798 3.75686  -2
  -1   7   5 52.9798 3.75686   1
   0   7   5 1.08203 1.80718  -2
   0   7   5 1.08203 1.80718   1
  -1   7   5 60.6020 2.92836  -2
   1   7   5 60.6020 2.92836   1
   2   7   5 -1.2931 2.27837   1
   2   7   5 0.53468 8.37901   2
  -3   7   6 28.2318 3.73153  -2
   3   7   5 28.2318 3.73153   1
  -4   7   6 15.1995 2.93476  -2
   4   7   5 15.1995 2.93476   1
  -5   7   6 21.5563 4.51499  -2
   5   7   5 21.5563 4.51499   1
   0   8   5 101.556 6.10446  -2
   0   8   5 101.556 6.10446   1
  11   0   3 11.7508 5.89174  -2
 -11   0   6 11.7508 5.89174   1
 -10   0   6 16.8334 9.19788   1
 -10   0   6 2.63629 8.93050   2
  10   0   4 62.2074 15.9782  -2
 -10   0   6 62.2074 15.9782   1
   9   0   4 -3.0107 3.67838  -2
  -9   0   6 -3.0107 3.67838   1
   8   0   4 538.387 10.7647  -2
  -8   0   6 538.387 10.7647   1
   7   0   4 1.63560 3.23189  -2
  -7   0   6 1.63560 3.23189   1
   6   0   5 58.8254 6.87992  -2
  -6   0   6 58.8254 6.87992   1
  -6   0   6 53.1861 2.66930   2
  -6   0   6 63.6594 5.60952   1
   5   0   5 163.503 3.94698  -2
  -5   0   6 163.503 3.94698   1
   4   0   5 79.0250 2.27443  -2
  -4   0   6 79.0250 2.27443   1
   3   0   5 117.606 2.58325  -2
  -3   0   6 117.606 2.58325   1
  -3   0   6 5.84390 2.86463   2
  -2   0   6 16.4230 0.86551   1
  -2   0   6 14.3729 0.82187   2
   1   0   6 -1.3178 1.02504  -2
  -1   0   6 -1.3178 1.02504   1
   0   0   6 2714.73 31.8860  -2
   0   0   6 2714.73 31.8860   1
  -1   0   6 1.06359 1.09253  -2
   1   0   6 1.06359 1.09253   1
   2   0   6 229.155 2.96754   1
   2   0   6 195.117 2.53483   2
  -3   0   7 1991.48 29.0379  -2
   3   0   6 1991.48 29.0379   1
  -4   0   7 336.032 5.86761  -2
   4   0   6 336.032 5.86761   1
  -5   0   7 1086.41 17.1420  -2
   5   0   6 1086.41 17.1420   1
   6   0   6 94.5670 4.03890   1
   6   0   6 92.9973 6.30762   2
  -6   0   7 103.587 11.5173  -2
   6   0   6 103.587 11.5173   1
  -7   0   8 2.13546 2.87218  -2
   7   0   6 2.13546 2.87218   1
  -8   0   8 290.255 6.59090  -2
   8   0   6 290.255 6.59090   1
  -9   0   8 2.07836 3.86866  -2
   9   0   6 2.07836 3.86866   1
 -11   0   9 62.8068 8.27169  -2
  11   0   6 62.8068 8.27169   1
  11   1   3 7.98501 3.87174  -2
 -11   1   6 7.98501 3.87174   1
  10   1   4 100.766 12.5417  -2
 -10   1   6 100.766 12.5417   1
 -10   1   6 98.4477 10.2824   2
 -10   1   6 119.850 12.2624   1
   9   1   4 40.5105 3.04616  -2
  -9   1   6 40.5105 3.04616   1
   8   1   4 474.720 6.90686  -2
  -8   1   6 474.720 6.90686   1
   7   1   4 134.370 3.20448  -2
  -7   1   6 134.370 3.20448   1
  -6   1   6 227.638 4.50676   2
   6   1   5 408.379 12.9743  -2
  -6   1   6 408.379 12.9743   1
  -6   1   6 280.329 6.62816   1
   5   1   5 485.677 5.81701  -2
  -5   1   6 485.677 5.81701   1
   4   1   5 112.641 1.87370  -2
  -4   1   6 112.641 1.87370   1
   3   1   5 455.714 5.02581  -2
  -3   1   6 455.714 5.02581   1
  -2   1   6 820.246 6.54507   2
  -2   1   6 983.410 7.80410   1
   1   1   6 1181.68 10.0550  -2
  -1   1   6 1181.68 10.0550   1
  -1   1   6 821.585 41.3160   1
   0   1   6 7127.89 58.3869  -2
   0   1   6 7127.89 58.3869   1
  -1   1   6 1100.81 9.42950  -2
   1   1   6 1100.81 9.42950   1
   2   1   6 49.4094 0.84506   2
   2   1   6 57.4433 0.91318   1
  -3   1   7 229.286 2.85015  -2
   3   1   6 229.286 2.85015   1
   3   1   6 89.8003 6.86824   1
  -4   1   7 532.589 5.89021  -2
   4   1   6 532.589 5.89021   1
  -5   1   7 110.363 2.36187  -2
   5   1   6 110.363 2.36187   1
   6   1   6 32.0546 1.85836   1
  -6   1   7 37.8164 5.63248  -2
   6   1   6 37.8164 5.63248   1
   6   1   6 28.4949 4.08630   2
  -7   1   8 405.094 6.10662  -2
   7   1   6 405.094 6.10662   1
  -8   1   8 37.2148 2.19165  -2
   8   1   6 37.2148 2.19165   1
  -9   1   8 69.9993 3.53694  -2
   9   1   6 69.9993 3.53694   1
 -10   1   8 37.2159 9.97764  -2
  10   1   6 37.2159 9.97764   1
  10   1   6 13.4869 9.09607   2
  10   1   6 20.8699 9.64690   1
  11   1   6 18.4573 4.07740   1
  11   1   6 19.2036 3.65180   2
  10   2   4 -3.4527 10.1460  -2
 -10   2   6 -3.4527 10.1460   1
 -10   2   6 23.9471 10.7754   1
   9   2   4 137.313 4.06105  -2
  -9   2   6 137.313 4.06105   1
   8   2   4 38.7858 2.34700  -2
  -8   2   6 38.7858 2.34700   1
   7   2   4 291.934 5.17173  -2
  -7   2   6 291.934 5.17173   1
   6   2   5 143.339 6.92631  -2
  -6   2   6 143.339 6.92631   1
  -6   2   6 33.7776 2.92979   1
  -6   2   6 24.6760 2.28289   2
   5   2   5 73.2076 1.93023  -2
  -5   2   6 73.2076 1.93023   1
   4   2   5 83.6323 1.55072  -2
  -4   2   6 83.6323 1.55072   1
   3   2   5 193.666 2.57232  -2
  -3   2   6 193.666 2.57232   1
  -2   2   6 69.5849 1.20345   2
  -2   2   6 86.9576 1.43343   1
   1   2   6 2540.00 24.5500  -2
  -1   2   6 2540.00 24.5500   1
  -1   2   6 1554.01 79.7831   2
   0   2   6 106.250 1.29182  -2
   0   2   6 106.250 1.29182   1
  -1   2   6 2329.95 21.6741  -2
   1   2   6 2329.95 21.6741   1
   2   2   6 102.657 1.53987   2
   2   2   6 122.338 1.68080   1
  -3   2   7 340.381 3.94083  -2
   3   2   6 340.381 3.94083   1
  -4   2   7 129.318 2.06048  -2
   4   2   6 129.318 2.06048   1
  -5   2   7 96.2884 2.20763  -2
   5   2   6 96.2884 2.20763   1
   6   2   6 1.64038 2.30817   2
   6   2   6 7.67673 1.96569   1
  -6   2   7 34.7139 4.84166  -2
   6   2   6 34.7139 4.84166   1
  -7   2   8 44.8275 2.64272  -2
   7   2   6 44.8275 2.64272   1
  -8   2   8 41.0343 2.43778  -2
   8   2   6 41.0343 2.43778   1
  -9   2   8 9.84908 2.90335  -2
   9   2   6 9.84908 2.90335   1
  10   2   6 17.9527 6.71902   2
 -10   2   8 22.7575 17.0665  -2
  10   2   6 22.7575 17.0665   1
 -10   3   6 12.6699 10.7559   1
   9   3   4 82.0305 3.91164  -2
  -9   3   6 82.0305 3.91164   1
   8   3   4 60.5854 2.76644  -2
  -8   3   6 60.5854 2.76644   1
   7   3   4 218.672 4.68880  -2
  -7   3   6 218.672 4.68880   1
  -6   3   6 4.59012 2.79199   2
  -6   3   6 5.41511 4.07519   1
   5   3   5 72.7710 2.04379  -2
  -5   3   6 72.7710 2.04379   1
   4   3   5 497.074 5.75541  -2
  -4   3   6 497.074 5.75541   1
   3   3   5 95.0384 1.83807  -2
  -3   3   6 95.0384 1.83807   1
  -3   3   6 75.8201 2.96710   2
  -2   3   6 2.03480 0.59171   2
  -2   3   6 1.99161 0.71793   1
   2   3   6 98.8636 12.1305  -2
  -2   3   6 98.8636 12.1305   1
   1   3   6 452.738 5.62617  -2
  -1   3   6 452.738 5.62617   1
  -1   3   6 331.966 11.7014   1
   0   3   6 630.497 7.64980  -2
   0   3   6 630.497 7.64980   1
  -1   3   6 445.573 5.27136  -2
   1   3   6 445.573 5.27136   1
   1   3   6 239.301 12.2749   2
   2   3   6 100.245 1.72163   2
   2   3   6 119.390 1.70203   1
  -3   3   7 166.194 2.41590  -2
   3   3   6 166.194 2.41590   1
   3   3   6 88.9321 5.38505   2
  -4   3   7 388.817 4.50994  -2
   4   3   6 388.817 4.50994   1
  -5   3   7 148.078 2.79002  -2
   5   3   6 148.078 2.79002   1
   5   3   6 109.421 6.98847   1
   5   3   6 111.010 7.20153   2
   6   3   6 3.45961 4.12337   2
  -6   3   7 4.45007 6.68141  -2
   6   3   6 4.45007 6.68141   1
   6   3   6 1.92988 4.18090   1
  -7   3   8 61.6374 3.07355  -2
   7   3   6 61.6374 3.07355   1
  -8   3   8 3.94123 2.14795  -2
   8   3   6 3.94123 2.14795   1
  -9   3   8 38.2484 3.51333  -2
   9   3   6 38.2484 3.51333   1
 -10   3   8 26.7579 18.4885  -2
  10   3   6 26.7579 18.4885   1
  10   3   6 6.57661 9.90112   2
   9   4   4 31.6400 4.07321  -2
  -9   4   6 31.6400 4.07321   1
   8   4   4 16.8390 2.74423  -2
  -8   4   6 16.8390 2.74423   1
   7   4   4 11.6944 3.22608  -2
  -7   4   6 11.6944 3.22608   1
  -6   4   6 77.8661 7.16385   1
   5   4   5 166.190 4.00292  -2
  -5   4   6 166.190 4.00292   1
   4   4   5 127.786 2.18650  -2
  -4   4   6 127.786 2.18650   1
   3   4   5 202.586 3.47373  -2
  -3   4   6 202.586 3.47373   1
  -3   4   6 153.628 6.12953   1
  -2   4   6 97.7521 2.60918   2
  -2   4   6 123.939 2.36412   1
   2   4   6 184.323 14.4845  -2
  -2   4   6 184.323 14.4845   1
   1   4   6 74.8313 1.85448  -2
  -1   4   6 74.8313 1.85448   1
  -1   4   6 51.4375 3.95479   1
   0   4   6 231.477 3.34309  -2
   0   4   6 231.477 3.34309   1
  -1   4   6 79.8709 1.83648  -2
   1   4   6 79.8709 1.83648   1
   1   4   6 51.4982 4.01714   2
   2   4   6 65.5454 2.16726   1
   2   4   6 57.3667 1.60187   2
  -2   4   6 147.127 7.62023  -2
   2   4   6 147.127 7.62023   1
  -3   4   7 312.936 4.63178  -2
   3   4   6 312.936 4.63178   1
  -4   4   7 200.687 3.32452  -2
   4   4   6 200.687 3.32452   1
  -5   4   7 206.103 4.21981  -2
   5   4   6 206.103 4.21981   1
  -6   4   7 156.095 11.6080  -2
   6   4   6 156.095 11.6080   1
   6   4   6 58.9199 6.92961   2
  -7   4   8 144.355 4.78762  -2
   7   4   6 144.355 4.78762   1
  -8   4   8 34.2552 3.08443  -2
   8   4   6 34.2552 3.08443   1
  -9   4   8 88.0623 4.79091  -2
   9   4   6 88.0623 4.79091   1
   8   5   4 14.2277 3.06980  -2
  -8   5   6 14.2277 3.06980   1
   7   5   4 151.459 5.76668  -2
  -7   5   6 151.459 5.76668   1
   6   5   5 21.5994 16.9174  -2
  -6   5   6 21.5994 16.9174   1
   5   5   5 88.7008 3.60171  -2
  -5   5   6 88.7008 3.60171   1
   4   5   5 25.8256 1.92293  -2
  -4   5   6 25.8256 1.92293   1
   3   5   5 32.0635 2.04312  -2
  -3   5   6 32.0635 2.04312   1
  -2   5   6 4.57137 1.22392   1
  -2   5   6 4.30601 1.59441   2
   1   5   6 142.211 3.04851  -2
  -1   5   6 142.211 3.04851   1
   0   5   6 24.4032 1.13289  -2
   0   5   6 24.4032 1.13289   1
  -1   5   6 139.225 2.75732  -2
   1   5   6 139.225 2.75732   1
   2   5   6 2.69239 1.58209   1
   2   5   6 1.75380 1.26001   2
  -3   5   7 131.367 3.25605  -2
   3   5   6 131.367 3.25605   1
  -4   5   7 30.0907 1.98413  -2
   4   5   6 30.0907 1.98413   1
  -5   5   7 94.3280 4.04483  -2
   5   5   6 94.3280 4.04483   1
   6   5   6 9.15429 9.10888   2
  -7   5   8 44.9948 4.53398  -2
   7   5   6 44.9948 4.53398   1
  -8   5   8 26.8992 3.39851  -2
   8   5   6 26.8992 3.39851   1
   7   6   4 62.9641 5.55123  -2
  -7   6   6 62.9641 5.55123   1
   6   6   5 14.7487 18.7263  -2
  -6   6   6 14.7487 18.7263   1
   5   6   5 1.84679 3.13611  -2
  -5   6   6 1.84679 3.13611   1
   4   6   5 14.2620 2.35757  -2
  -4   6   6 14.2620 2.35757   1
   3   6   5 11.5266 2.65229  -2
  -3   6   6 11.5266 2.65229   1
  -2   6   6 21.5958 4.73860   2
  -2   6   6 23.6832 4.04402   1
   1   6   6 20.1021 2.33067  -2
  -1   6   6 20.1021 2.33067   1
   0   6   6 85.8597 2.51437  -2
   0   6   6 85.8597 2.51437   1
  -1   6   6 25.3755 2.70537  -2
   1   6   6 25.3755 2.70537   1
   2   6   6 4.22908 2.20714   1
   2   6   6 7.25386 3.34809   2
  -2   6   6 33.0728 9.52407  -2
   2   6   6 33.0728 9.52407   1
  -3   6   7 47.8282 3.10596  -2
   3   6   6 47.8282 3.10596   1
  -4   6   7 8.31422 2.24148  -2
   4   6   6 8.31422 2.24148   1
  -5   6   7 50.7536 4.19512  -2
   5   6   6 50.7536 4.19512   1
  -6   6   7 6.56795 10.3872  -2
   6   6   6 6.56795 10.3872   1
  -7   6   8 11.7105 4.74196  -2
   7   6   6 11.7105 4.74196   1
   5   7   5 15.0774 4.57850  -2
  -5   7   6 15.0774 4.57850   1
   4   7   5 16.9832 2.58088  -2
  -4   7   6 16.9832 2.58088   1
   3   7   5 13.6343 2.95853  -2
  -3   7   6 13.6343 2.95853   1
  -2   7   6 -0.9972 2.32299   2
  -2   7   6 4.20996 9.27652   1
   1   7   6 19.4614 3.39424  -2
  -1   7   6 19.4614 3.39424   1
   0   7   6 5.49530 2.16058  -2
   0   7   6 5.49530 2.16058   1
  -1   7   6 20.0787 2.70071  -2
   1   7   6 20.0787 2.70071   1
   2   7   6 2.72695 2.73545   1
  -2   7   6 21.2942 14.6542  -2
   2   7   6 21.2942 14.6542   1
  -3   7   7 30.8628 3.97682  -2
   3   7   6 30.8628 3.97682   1
  -4   7   7 28.3618 3.31260  -2
   4   7   6 28.3618 3.31260   1
  -5   7   7 10.8121 4.47410  -2
   5   7   6 10.8121 4.47410   1
  11   0   4 52.9478 6.29487  -2
 -11   0   7 52.9478 6.29487   1
  10   0   5 14.2486 10.5942  -2
 -10   0   7 14.2486 10.5942   1
 -10   0   7 22.2717 9.67941   1
   9   0   5 138.773 5.43707  -2
  -9   0   7 138.773 5.43707   1
   8   0   5 2.26036 2.41463  -2
  -8   0   7 2.26036 2.41463   1
   7   0   5 264.367 6.44455  -2
  -7   0   7 264.367 6.44455   1
  -6   0   7 0.73049 1.81683   2
   6   0   6 74.1772 8.75477  -2
  -6   0   7 74.1772 8.75477   1
  -6   0   7 1.97071 3.48276   1
   5   0   6 1246.57 19.4944  -2
  -5   0   7 1246.57 19.4944   1
   4   0   6 296.291 5.07086  -2
  -4   0   7 296.291 5.07086   1
   3   0   6 2335.06 32.3639  -2
  -3   0   7 2335.06 32.3639   1
  -3   0   7 1746.29 92.5879   2
  -2   0   7 0.75520 0.66723   2
  -2   0   7 1.07230 0.67775   1
   1   0   7 513.190 6.06836  -2
  -1   0   7 513.190 6.06836   1
   0   0   7 0.55723 0.63062  -2
   0   0   7 0.55723 0.63062   1
  -1   0   7 444.099 5.43765  -2
   1   0   7 444.099 5.43765   1
   2   0   7 0.17420 0.69007   2
   2   0   7 -0.1497 0.75395   1
  -3   0   8 3986.46 59.7795  -2
   3   0   7 3986.46 59.7795   1
  -4   0   8 284.790 5.20888  -2
   4   0   7 284.790 5.20888   1
  -5   0   8 846.104 14.4997  -2
   5   0   7 846.104 14.4997   1
   6   0   7 2.13552 2.21331   1
  -6   0   8 21.2677 6.75245  -2
   6   0   7 21.2677 6.75245   1
   6   0   7 0.28346 8.60857   2
  -7   0   9 16.5845 3.23283  -2
   7   0   7 16.5845 3.23283   1
  -8   0   9 3.51009 2.51408  -2
   8   0   7 3.51009 2.51408   1
  -9   0   9 99.7140 5.62005  -2
   9   0   7 99.7140 5.62005   1
  11   0   7 113.245 16.2219   2
  11   0   7 109.548 15.7123   1
  11   1   4 25.8027 4.30900  -2
 -11   1   7 25.8027 4.30900   1
  10   1   5 35.3320 6.91748  -2
 -10   1   7 35.3320 6.91748   1
 -10   1   7 9.91895 8.81063   2
 -10   1   7 20.1104 10.2628   1
   9   1   5 153.663 4.32175  -2
  -9   1   7 153.663 4.32175   1
   8   1   5 244.428 4.52028  -2
  -8   1   7 244.428 4.52028   1
   7   1   5 616.635 8.17556  -2
  -7   1   7 616.635 8.17556   1
  -6   1   7 0.23206 3.23179   1
   6   1   6 30.7955 2.90027  -2
  -6   1   7 30.7955 2.90027   1
  -6   1   7 0.23469 1.22319   2
   5   1   6 119.719 2.33974  -2
  -5   1   7 119.719 2.33974   1
   4   1   6 612.112 6.78632  -2
  -4   1   7 612.112 6.78632   1
   3   1   6 244.780 3.06710  -2
  -3   1   7 244.780 3.06710   1
  -2   1   7 343.291 3.27538   1
  -2   1   7 286.389 2.67263   2
   1   1   7 798.406 6.93907  -2
  -1   1   7 798.406 6.93907   1
   0   1   7 4850.74 39.4895  -2
   0   1   7 4850.74 39.4895   1
  -1   1   7 760.267 6.34024  -2
   1   1   7 760.267 6.34024   1
   2   1   7 4.73690 0.57457   2
   2   1   7 4.24696 0.61421   1
  -3   1   8 138.063 2.23021  -2
   3   1   7 138.063 2.23021   1
  -4   1   8 813.428 8.81453  -2
   4   1   7 813.428 8.81453   1
  -5   1   8 106.596 2.37203  -2
   5   1   7 106.596 2.37203   1
   6   1   7 52.3565 2.51564   1
   6   1   7 58.1553 4.09213   2
  -6   1   8 119.153 5.71369  -2
   6   1   7 119.153 5.71369   1
  -7   1   9 26.4388 2.33119  -2
   7   1   7 26.4388 2.33119   1
  -8   1   9 66.2539 2.50613  -2
   8   1   7 66.2539 2.50613   1
  -9   1   9 26.7025 3.21759  -2
   9   1   7 26.7025 3.21759   1
  10   1   7 -1.3893 8.28984   2
 -10   1   9 -10.337 13.8106  -2
  10   1   7 -10.337 13.8106   1
  10   2   5 24.6547 10.4041  -2
 -10   2   7 24.6547 10.4041   1
 -10   2   7 12.7455 6.92651   1
   9   2   5 11.0891 2.86327  -2
  -9   2   7 11.0891 2.86327   1
   8   2   5 91.5575 2.95618  -2
  -8   2   7 91.5575 2.95618   1
   7   2   5 9.02882 2.45367  -2
  -7   2   7 9.02882 2.45367   1
  -6   2   7 36.4770 2.47977   2
   6   2   6 43.2152 9.04257  -2
  -6   2   7 43.2152 9.04257   1
  -6   2   7 37.8200 3.57265   1
   5   2   6 98.2911 2.26768  -2
  -5   2   7 98.2911 2.26768   1
   4   2   6 118.258 1.94628  -2
  -4   2   7 118.258 1.94628   1
   3   2   6 284.637 3.60013  -2
  -3   2   7 284.637 3.60013   1
  -2   2   7 75.4240 1.39706   2
  -2   2   7 91.7584 1.46255   1
   1   2   7 58.9252 1.33470  -2
  -1   2   7 58.9252 1.33470   1
   0   2   7 679.515 6.31915  -2
   0   2   7 679.515 6.31915   1
  -1   2   7 53.2470 1.26684  -2
   1   2   7 53.2470 1.26684   1
   2   2   7 69.7842 1.30449   2
   2   2   7 80.6465 1.44848   1
  -2   2   7 158.844 11.5830  -2
   2   2   7 158.844 11.5830   1
  -3   2   8 245.427 3.16621  -2
   3   2   7 245.427 3.16621   1
  -4   2   8 189.139 2.66035  -2
   4   2   7 189.139 2.66035   1
  -5   2   8 82.2473 2.09784  -2
   5   2   7 82.2473 2.09784   1
   6   2   7 37.9779 3.18119   1
   6   2   7 28.9261 3.22473   2
  -6   2   8 34.0806 5.62933  -2
   6   2   7 34.0806 5.62933   1
  -7   2   9 73.0595 2.97557  -2
   7   2   7 73.0595 2.97557   1
  -8   2   9 87.8904 2.93937  -2
   8   2   7 87.8904 2.93937   1
  -9   2   9 19.0713 3.03074  -2
   9   2   7 19.0713 3.03074   1
 -10   2   9 11.5929 10.5869  -2
  10   2   7 11.5929 10.5869   1
  10   2   7 -4.3779 8.31574   2
 -10   3   7 -2.3103 9.47089   1
   9   3   5 41.3215 3.48863  -2
  -9   3   7 41.3215 3.48863   1
   8   3   5 40.1907 2.53091  -2
  -8   3   7 40.1907 2.53091   1
   7   3   5 23.1752 2.54719  -2
  -7   3   7 23.1752 2.54719   1
  -6   3   7 -0.7972 4.01534   2
   6   3   5 5.11449 7.33876  -2
  -6   3   7 5.11449 7.33876   1
  -6   3   7 1.03896 4.22047   1
   6   3   6 3.36801 12.9557  -2
  -6   3   7 3.36801 12.9557   1
   5   3   6 147.117 2.81384  -2
  -5   3   7 147.117 2.81384   1
  -5   3   7 86.3186 5.87772   2
  -5   3   7 110.299 7.14045   1
   4   3   6 364.153 4.34229  -2
  -4   3   7 364.153 4.34229   1
   3   3   6 170.539 2.60928  -2
  -3   3   7 170.539 2.60928   1
  -2   3   7 14.0199 0.65353   2
  -2   3   7 19.8664 0.94006   1
   2   3   7 43.9382 5.14763  -2
  -2   3   7 43.9382 5.14763   1
   1   3   7 25.2807 1.13097  -2
  -1   3   7 25.2807 1.13097   1
  -1   3   7 11.5307 1.96530   2
   0   3   7 95.3625 1.55272  -2
   0   3   7 95.3625 1.55272   1
  -1   3   7 21.3210 1.28002  -2
   1   3   7 21.3210 1.28002   1
   1   3   7 13.0880 1.69721   1
   2   3   7 29.0873 0.93749   1
   2   3   7 26.1901 1.04625   2
  -3   3   8 441.847 5.01448  -2
   3   3   7 441.847 5.01448   1
  -4   3   8 156.668 2.38439  -2
   4   3   7 156.668 2.38439   1
  -5   3   8 226.222 3.71269  -2
   5   3   7 226.222 3.71269   1
  -6   3   8 56.5185 8.73151  -2
   6   3   7 56.5185 8.73151   1
   6   3   7 75.3299 5.37523   1
   6   3   7 71.1446 7.41073   2
  -7   3   9 11.6093 2.66675  -2
   7   3   7 11.6093 2.66675   1
  -8   3   9 36.3352 2.55085  -2
   8   3   7 36.3352 2.55085   1
  -9   3   9 8.19663 3.20099  -2
   9   3   7 8.19663 3.20099   1
  10   3   7 22.3455 10.5745   2
 -10   3   9 83.4133 20.3820  -2
  10   3   7 83.4133 20.3820   1
   9   4   5 7.33517 3.54081  -2
  -9   4   7 7.33517 3.54081   1
   8   4   5 177.325 5.06736  -2
  -8   4   7 177.325 5.06736   1
   7   4   5 4.13634 3.12903  -2
  -7   4   7 4.13634 3.12903   1
  -6   4   7 111.737 8.59083   1
   5   4   6 241.243 4.95808  -2
  -5   4   7 241.243 4.95808   1
   4   4   6 218.852 3.27175  -2
  -4   4   7 218.852 3.27175   1
   3   4   6 372.709 5.24435  -2
  -3   4   7 372.709 5.24435   1
  -3   4   7 339.899 17.6041   1
  -3   4   7 296.282 16.9554   2
  -2   4   7 221.411 4.05048   1
  -2   4   7 189.738 3.85047   2
   2   4   7 377.967 24.8255  -2
  -2   4   7 377.967 24.8255   1
   1   4   7 92.3643 1.98095  -2
  -1   4   7 92.3643 1.98095   1
   0   4   7 226.252 3.29249  -2
   0   4   7 226.252 3.29249   1
  -1   4   7 99.4539 2.30559  -2
   1   4   7 99.4539 2.30559   1
   2   4   7 128.046 2.88655   1
   2   4   7 111.596 2.48957   2
  -2   4   7 312.219 14.8880  -2
   2   4   7 312.219 14.8880   1
  -3   4   8 1024.19 13.0106  -2
   3   4   7 1024.19 13.0106   1
  -4   4   8 241.498 4.19042  -2
   4   4   7 241.498 4.19042   1
  -5   4   8 552.631 8.75957  -2
   5   4   7 552.631 8.75957   1
   5   4   7 312.114 16.0999   1
   6   4   7 16.6588 5.26668   2
   6   4   7 16.9099 5.38757   1
  -6   4   8 62.2952 10.8874  -2
   6   4   7 62.2952 10.8874   1
  -7   4   9 44.1807 3.63236  -2
   7   4   7 44.1807 3.63236   1
  -8   4   9 1.92576 2.61584  -2
   8   4   7 1.92576 2.61584   1
  -9   4   9 20.8811 3.93611  -2
   9   4   7 20.8811 3.93611   1
   8   5   5 25.7983 3.42592  -2
  -8   5   7 25.7983 3.42592   1
   7   5   5 225.094 7.19806  -2
  -7   5   7 225.094 7.19806   1
  -6   5   7 -1.5575 7.97295   1
   5   5   6 103.365 3.84950  -2
  -5   5   7 103.365 3.84950   1
   4   5   6 36.1430 2.14215  -2
  -4   5   7 36.1430 2.14215   1
   3   5   6 159.607 3.68132  -2
  -3   5   7 159.607 3.68132   1
  -3   5   7 143.656 9.06984   1
  -2   5   7 30.6130 1.90273   1
  -2   5   7 26.4116 2.09042   2
   1   5   7 305.716 5.01731  -2
  -1   5   7 305.716 5.01731   1
  -1   5   7 254.433 14.3666   1
   0   5   7 193.066 3.40148  -2
   0   5   7 193.066 3.40148   1
  -1   5   7 300.992 4.97905  -2
   1   5   7 300.992 4.97905   1
   2   5   7 23.2901 1.79600   2
   2   5   7 30.2732 2.55779   1
  -3   5   8 125.931 3.42088  -2
   3   5   7 125.931 3.42088   1
   3   5   7 62.2570 7.33138   1
  -4   5   8 167.191 4.17978  -2
   4   5   7 167.191 4.17978   1
  -5   5   8 91.1410 3.92335  -2
   5   5   7 91.1410 3.92335   1
   6   5   7 9.31181 9.30017   2
  -6   5   8 23.4544 9.65655  -2
   6   5   7 23.4544 9.65655   1
  -7   5   9 36.7400 4.82067  -2
   7   5   7 36.7400 4.82067   1
  -8   5   9 28.1432 3.50682  -2
   8   5   7 28.1432 3.50682   1
   7   6   5 8.21073 4.94046  -2
  -7   6   7 8.21073 4.94046   1
   6   6   6 3.37194 18.2780  -2
  -6   6   7 3.37194 18.2780   1
   5   6   6 48.1699 3.82501  -2
  -5   6   7 48.1699 3.82501   1
   4   6   6 13.0241 2.07498  -2
  -4   6   7 13.0241 2.07498   1
   3   6   6 35.3050 2.96642  -2
  -3   6   7 35.3050 2.96642   1
  -2   6   7 8.64769 3.46292   1
  -2   6   7 4.09477 1.91605   2
   1   6   7 56.1838 3.10273  -2
  -1   6   7 56.1838 3.10273   1
   0   6   7 5.56121 1.47851  -2
   0   6   7 5.56121 1.47851   1
  -1   6   7 54.8694 2.64325  -2
   1   6   7 54.8694 2.64325   1
   2   6   7 2.75769 2.25432   1
   2   6   7 6.11882 3.20006   2
  -3   6   8 10.0139 2.96375  -2
   3   6   7 10.0139 2.96375   1
  -4   6   8 20.5430 2.71337  -2
   4   6   7 20.5430 2.71337   1
  -5   6   8 45.8458 4.32702  -2
   5   6   7 45.8458 4.32702   1
   6   6   7 5.58594 5.66266   1
  -7   6   9 17.3835 4.63759  -2
   7   6   7 17.3835 4.63759   1
   5   7   6 17.7308 4.76683  -2
  -5   7   7 17.7308 4.76683   1
   4   7   6 40.5434 3.06126  -2
  -4   7   7 40.5434 3.06126   1
   3   7   6 37.3256 3.10071  -2
  -3   7   7 37.3256 3.10071   1
  -2   7   7 5.71517 2.76580   2
   1   7   7 29.7128 4.04888  -2
  -1   7   7 29.7128 4.04888   1
   0   7   7 6.49127 2.08450  -2
   0   7   7 6.49127 2.08450   1
  -1   7   7 31.9778 3.16038  -2
   1   7   7 31.9778 3.16038   1
  -2   7   7 45.5472 14.9730  -2
   2   7   7 45.5472 14.9730   1
   2   7   7 14.2637 3.41862   1
  -3   7   8 36.3569 4.71425  -2
   3   7   7 36.3569 4.71425   1
  -4   7   8 75.4667 4.16633  -2
   4   7   7 75.4667 4.16633   1
  -5   7   8 48.8889 12.9682  -2
   5   7   7 48.8889 12.9682   1
  11   0   5 29.2228 6.40111  -2
 -11   0   8 29.2228 6.40111   1
  10   0   6 94.6536 10.2399  -2
 -10   0   8 94.6536 10.2399   1
   9   0   6 6.95814 3.99968  -2
  -9   0   8 6.95814 3.99968   1
   8   0   6 313.315 6.93298  -2
  -8   0   8 313.315 6.93298   1
   7   0   6 7.70567 3.10936  -2
  -7   0   8 7.70567 3.10936   1
   6   0   7 47.2285 5.52656  -2
  -6   0   8 47.2285 5.52656   1
  -6   0   8 36.2052 3.17127   2
  -6   0   8 49.1860 9.97643   1
   5   0   7 722.285 11.9046  -2
  -5   0   8 722.285 11.9046   1
   4   0   7 317.780 5.82847  -2
  -4   0   8 317.780 5.82847   1
   3   0   7 3470.62 47.8566  -2
  -3   0   8 3470.62 47.8566   1
  -2   0   8 89.6158 1.83871   2
  -2   0   8 114.548 2.01488   1
   1   0   8 -1.3997 1.15517  -2
  -1   0   8 -1.3997 1.15517   1
   0   0   8 3022.45 35.6213  -2
   0   0   8 3022.45 35.6213   1
  -1   0   8 0.94399 1.22249  -2
   1   0   8 0.94399 1.22249   1
   2   0   8 51.9344 1.55327   2
   2   0   8 60.3505 1.66678   1
  -3   0   9 164.998 3.77515  -2
   3   0   8 164.998 3.77515   1
  -4   0   9 656.562 10.3953  -2
   4   0   8 656.562 10.3953   1
  -5   0   9 24.7251 2.73154  -2
   5   0   8 24.7251 2.73154   1
  -6   0   9 -0.6595 6.32829  -2
   6   0   8 -0.6595 6.32829   1
   6   0   8 6.30948 3.27929   1
  -7   0  10 1.72383 3.33710  -2
   7   0   8 1.72383 3.33710   1
  -8   0  10 57.9102 3.54532  -2
   8   0   8 57.9102 3.54532   1
  -9   0  10 5.58896 4.58461  -2
   9   0   8 5.58896 4.58461   1
  10   0   8 18.1089 9.15692   2
  11   1   5 9.94238 4.18140  -2
 -11   1   8 9.94238 4.18140   1
  10   1   6 27.3749 6.93106  -2
 -10   1   8 27.3749 6.93106   1
 -10   1   8 28.2886 11.1297   2
 -10   1   8 22.0525 10.4038   1
   9   1   6 66.2707 3.35955  -2
  -9   1   8 66.2707 3.35955   1
   8   1   6 33.8587 2.20528  -2
  -8   1   8 33.8587 2.20528   1
   7   1   6 377.552 5.63765  -2
  -7   1   8 377.552 5.63765   1
  -6   1   8 49.1321 2.39392   2
   6   1   7 107.027 4.82044  -2
  -6   1   8 107.027 4.82044   1
  -6   1   8 63.7573 4.31666   1
   5   1   7 115.357 2.36306  -2
  -5   1   8 115.357 2.36306   1
   4   1   7 858.259 9.06309  -2
  -4   1   8 858.259 9.06309   1
   3   1   7 163.355 2.54321  -2
  -3   1   8 163.355 2.54321   1
  -2   1   8 509.825 4.71078   2
  -2   1   8 608.968 5.60181   1
   1   1   8 2229.54 20.3668  -2
  -1   1   8 2229.54 20.3668   1
   0   1   8 534.246 4.63069  -2
   0   1   8 534.246 4.63069   1
  -1   1   8 2111.01 18.7228  -2
   1   1   8 2111.01 18.7228   1
   2   1   8 530.671 4.99064   1
   2   1   8 453.005 4.42886   2
  -3   1   9 340.243 4.31818  -2
   3   1   8 340.243 4.31818   1
  -4   1   9 515.550 6.03463  -2
   4   1   8 515.550 6.03463   1
  -5   1   9 51.2368 1.93485  -2
   5   1   8 51.2368 1.93485   1
   6   1   8 166.662 5.09745   1
  -6   1   9 223.735 7.66800  -2
   6   1   8 223.735 7.66800   1
   6   1   8 143.505 7.50784   2
  -7   1  10 195.263 4.20762  -2
   7   1   8 195.263 4.20762   1
  -8   1  10 126.680 3.29629  -2
   8   1   8 126.680 3.29629   1
  -9   1  10 34.7004 3.36159  -2
   9   1   8 34.7004 3.36159   1
 -10   1  10 98.7288 19.1963  -2
  10   1   8 98.7288 19.1963   1
 -10   2   8 1.79590 6.43089   1
  10   2   6 27.2852 16.7607  -2
 -10   2   8 27.2852 16.7607   1
   9   2   6 7.92393 2.85038  -2
  -9   2   8 7.92393 2.85038   1
   8   2   6 41.3929 2.41110  -2
  -8   2   8 41.3929 2.41110   1
   7   2   6 35.4386 2.76990  -2
  -7   2   8 35.4386 2.76990   1
  -6   2   8 2.25576 1.88133   2
   6   2   7 28.9916 7.12983  -2
  -6   2   8 28.9916 7.12983   1
  -6   2   8 0.38170 2.45742   1
   5   2   7 100.819 2.32188  -2
  -5   2   8 100.819 2.32188   1
   4   2   7 214.213 2.82800  -2
  -4   2   8 214.213 2.82800   1
   3   2   7 290.742 3.77760  -2
  -3   2   8 290.742 3.77760   1
  -2   2   8 24.1087 0.93708   2
  -2   2   8 28.7823 1.01858   1
   2   2   8 24.2714 4.93643  -2
  -2   2   8 24.2714 4.93643   1
   1   2   8 370.748 4.24137  -2
  -1   2   8 370.748 4.24137   1
   0   2   8 2175.03 21.0373  -2
   0   2   8 2175.03 21.0373   1
  -1   2   8 365.318 4.29655  -2
   1   2   8 365.318 4.29655   1
   2   2   8 1.00572 0.70217   1
   2   2   8 1.37246 0.71048   2
  -3   2   9 304.613 3.92843  -2
   3   2   8 304.613 3.92843   1
  -4   2   9 145.912 2.38204  -2
   4   2   8 145.912 2.38204   1
  -5   2   9 224.621 3.70886  -2
   5   2   8 224.621 3.70886   1
   6   2   8 75.9277 4.52789   1
   6   2   8 70.7149 5.14714   2
  -6   2   9 96.9988 7.05574  -2
   6   2   8 96.9988 7.05574   1
  -7   2  10 167.054 3.97646  -2
   7   2   8 167.054 3.97646   1
  -8   2  10 213.867 4.42458  -2
   8   2   8 213.867 4.42458   1
  -9   2  10 63.6843 3.43958  -2
   9   2   8 63.6843 3.43958   1
 -10   2  10 9.46417 13.1962  -2
  10   2   8 9.46417 13.1962   1
  10   2   8 0.68730 9.06496   2
 -10   3   8 -0.6365 9.90129   1
   9   3   6 39.5098 3.50840  -2
  -9   3   8 39.5098 3.50840   1
   8   3   6 2.04156 2.07816  -2
  -8   3   8 2.04156 2.07816   1
   7   3   6 62.9852 2.90088  -2
  -7   3   8 62.9852 2.90088   1
  -6   3   8 10.3040 4.91086   1
   6   3   7 71.6561 16.4274  -2
  -6   3   8 71.6561 16.4274   1
   6   3   6 4.91880 7.09244  -2
  -6   3   8 4.91880 7.09244   1
  -6   3   8 2.79657 4.62017   2
   5   3   7 225.729 3.58319  -2
  -5   3   8 225.729 3.58319   1
   4   3   7 139.879 2.23200  -2
  -4   3   8 139.879 2.23200   1
   3   3   7 444.915 5.32363  -2
  -3   3   8 444.915 5.32363   1
  -3   3   8 269.228 13.7483   1
  -2   3   8 7.71953 0.85522   1
  -2   3   8 7.78932 0.72414   2
   2   3   8 8.24507 5.25334  -2
  -2   3   8 8.24507 5.25334   1
   1   3   8 9.56593 1.16874  -2
  -1   3   8 9.56593 1.16874   1
  -1   3   8 6.71488 1.07262   2
   0   3   8 111.051 1.73233  -2
   0   3   8 111.051 1.73233   1
  -1   3   8 14.3288 1.08826  -2
   1   3   8 14.3288 1.08826   1
   1   3   8 10.4229 1.15486   1
   2   3   8 0.86112 0.68840   1
   2   3   8 0.80099 0.78495   2
  -3   3   9 362.919 4.53033  -2
   3   3   8 362.919 4.53033   1
  -4   3   9 88.9529 1.91331  -2
   4   3   8 88.9529 1.91331   1
  -5   3   9 199.518 3.74139  -2
   5   3   8 199.518 3.74139   1
   6   3   8 4.11424 4.71676   2
   6   3   8 9.67103 3.39963   1
  -6   3   9 30.2694 8.12130  -2
   6   3   8 30.2694 8.12130   1
  -7   3  10 79.3661 3.53338  -2
   7   3   8 79.3661 3.53338   1
  -8   3  10 14.2052 2.34671  -2
   8   3   8 14.2052 2.34671   1
  -9   3  10 14.3911 3.25820  -2
   9   3   8 14.3911 3.25820   1
 -10   3  10 53.4252 19.0927  -2
  10   3   8 53.4252 19.0927   1
   9   4   6 89.3037 4.58047  -2
  -9   4   8 89.3037 4.58047   1
   8   4   6 39.8662 3.19487  -2
  -8   4   8 39.8662 3.19487   1
   7   4   6 163.783 4.94387  -2
  -7   4   8 163.783 4.94387   1
   6   4   7 74.4406 17.2714  -2
  -6   4   8 74.4406 17.2714   1
  -6   4   8 52.4889 6.92745   1
  -6   4   8 37.7384 6.41290   2
   5   4   7 619.602 9.74384  -2
  -5   4   8 619.602 9.74384   1
  -5   4   8 393.419 19.8921   2
   4   4   7 250.455 4.09751  -2
  -4   4   8 250.455 4.09751   1
   3   4   7 1119.69 12.9181  -2
  -3   4   8 1119.69 12.9181   1
  -2   4   8 114.849 2.59419   2
  -2   4   8 132.151 3.42224   1
   2   4   8 164.280 14.3585  -2
  -2   4   8 164.280 14.3585   1
   1   4   8 901.112 11.9930  -2
  -1   4   8 901.112 11.9930   1
   0   4   8 153.958 2.63912  -2
   0   4   8 153.958 2.63912   1
  -1   4   8 913.099 12.1844  -2
   1   4   8 913.099 12.1844   1
   2   4   8 19.8183 1.38640   2
   2   4   8 25.3057 1.55047   1
  -2   4   8 111.878 9.14469  -2
   2   4   8 111.878 9.14469   1
  -3   4   9 964.548 12.7546  -2
   3   4   8 964.548 12.7546   1
   3   4   8 909.022 47.7775   1
  -4   4   9 318.791 5.04348  -2
   4   4   8 318.791 5.04348   1
  -5   4   9 567.210 8.78307  -2
   5   4   8 567.210 8.78307   1
   6   4   8 6.75539 5.07604   2
   6   4   8 2.02761 4.14172   1
  -6   4   9 14.6492 9.39539  -2
   6   4   8 14.6492 9.39539   1
  -7   4  10 113.968 4.86936  -2
   7   4   8 113.968 4.86936   1
  -8   4  10 2.71052 2.68581  -2
   8   4   8 2.71052 2.68581   1
  -9   4  10 107.345 5.48019  -2
   9   4   8 107.345 5.48019   1
   8   5   6 25.0256 3.49036  -2
  -8   5   8 25.0256 3.49036   1
   7   5   6 64.4000 4.98217  -2
  -7   5   8 64.4000 4.98217   1
  -6   5   8 13.6080 9.15573   1
   5   5   7 98.5987 4.03275  -2
  -5   5   8 98.5987 4.03275   1
   4   5   7 186.992 4.39403  -2
  -4   5   8 186.992 4.39403   1
   3   5   7 113.935 3.20668  -2
  -3   5   8 113.935 3.20668   1
  -2   5   8 160.182 4.56405   2
  -2   5   8 194.280 4.78667   1
   1   5   8 8.65793 1.68926  -2
  -1   5   8 8.65793 1.68926   1
   0   5   8 113.465 2.59851  -2
   0   5   8 113.465 2.59851   1
  -1   5   8 11.3943 1.89542  -2
   1   5   8 11.3943 1.89542   1
   2   5   8 104.673 3.84287   1
   2   5   8 78.1249 3.66542   2
  -2   5   8 254.362 13.5156  -2
   2   5   8 254.362 13.5156   1
  -3   5   9 12.3208 2.50442  -2
   3   5   8 12.3208 2.50442   1
  -4   5   9 265.347 5.57297  -2
   4   5   8 265.347 5.57297   1
  -5   5   9 2.39239 2.93746  -2
   5   5   8 2.39239 2.93746   1
  -6   5   9 74.5101 12.6542  -2
   6   5   8 74.5101 12.6542   1
   6   5   8 45.3975 11.9423   2
  -7   5  10 38.5778 4.98906  -2
   7   5   8 38.5778 4.98906   1
  -8   5  10 15.8647 3.36369  -2
   8   5   8 15.8647 3.36369   1
   7   6   6 19.1452 5.22842  -2
  -7   6   8 19.1452 5.22842   1
  -6   6   8 5.29128 5.60969   2
   6   6   7 -45.777 16.9362  -2
  -6   6   8 -45.777 16.9362   1
   5   6   7 46.0215 3.79953  -2
  -5   6   8 46.0215 3.79953   1
   4   6   7 25.7849 2.39477  -2
  -4   6   8 25.7849 2.39477   1
   3   6   7 13.5211 3.00308  -2
  -3   6   8 13.5211 3.00308   1
  -2   6   8 11.8274 2.57117   2
  -2   6   8 17.3680 4.12246   1
   2   6   8 25.1842 14.5557  -2
  -2   6   8 25.1842 14.5557   1
   2   6   7 13.2911 7.37182  -2
  -2   6   8 13.2911 7.37182   1
   1   6   8 34.9419 2.84372  -2
  -1   6   8 34.9419 2.84372   1
   0   6   8 8.51594 1.68123  -2
   0   6   8 8.51594 1.68123   1
  -1   6   8 41.5679 2.47580  -2
   1   6   8 41.5679 2.47580   1
   2   6   8 1.25820 3.32865   2
  -2   6   8 11.7849 8.00737  -2
   2   6   8 11.7849 8.00737   1
   2   6   8 3.17086 2.56374   1
  -3   6   9 92.8725 4.17734  -2
   3   6   8 92.8725 4.17734   1
  -4   6   9 23.9755 2.83716  -2
   4   6   8 23.9755 2.83716   1
  -5   6   9 65.2210 4.60556  -2
   5   6   8 65.2210 4.60556   1
   6   6   8 2.07664 9.72271   2
  -6   6   9 10.4127 9.92321  -2
   6   6   8 10.4127 9.92321   1
   6   6   8 11.1534 6.34324   1
  -5   7   8 35.3916 5.54997   2
  -5   7   8 41.3279 4.38585   1
   5   7   7 52.6304 12.2459  -2
  -5   7   8 52.6304 12.2459   1
   4   7   7 76.5261 4.03528  -2
  -4   7   8 76.5261 4.03528   1
   3   7   7 39.9675 3.29718  -2
  -3   7   8 39.9675 3.29718   1
  -2   7   8 50.7878 6.07651   1
  -2   7   8 32.1673 4.44969   2
   2   7   8 128.561 20.6569  -2
  -2   7   8 128.561 20.6569   1
   1   7   8 51.1135 3.29040  -2
  -1   7   8 51.1135 3.29040   1
   0   7   8 79.2372 3.43670  -2
   0   7   8 79.2372 3.43670   1
  -1   7   8 49.9708 3.77648  -2
   1   7   8 49.9708 3.77648   1
   2   7   8 136.179 5.95525   2
   2   7   8 126.086 7.76291   1
  -3   7   9 145.557 8.26999  -2
   3   7   8 145.557 8.26999   1
  -4   7   9 146.138 5.62565  -2
   4   7   8 146.138 5.62565   1
  11   0   6 72.5937 7.10750  -2
 -11   0   9 72.5937 7.10750   1
  10   0   7 3.00471 8.40643  -2
 -10   0   9 3.00471 8.40643   1
   9   0   7 91.3431 5.27094  -2
  -9   0   9 91.3431 5.27094   1
   8   0   7 0.23171 2.43755  -2
  -8   0   9 0.23171 2.43755   1
   7   0   7 17.9508 3.22561  -2
  -7   0   9 17.9508 3.22561   1
  -6   0   9 1.04135 2.89745   2
   6   0   8 9.41299 6.20140  -2
  -6   0   9 9.41299 6.20140   1
   5   0   8 30.6163 2.46003  -2
  -5   0   9 30.6163 2.46003   1
   4   0   8 588.840 9.77552  -2
  -4   0   9 588.840 9.77552   1
   3   0   8 198.272 4.12970  -2
  -3   0   9 198.272 4.12970   1
  -2   0   9 -1.4082 1.01064   1
  -2   0   9 -0.3242 1.01381   2
   1   0   9 1138.40 15.7260  -2
  -1   0   9 1138.40 15.7260   1
   0   0   9 -0.5443 0.75334  -2
   0   0   9 -0.5443 0.75334   1
  -1   0   9 1096.26 14.6421  -2
   1   0   9 1096.26 14.6421   1
   2   0   9 1.64473 1.06682   1
   2   0   9 -0.9559 1.04368   2
  -3   0  10 22.2806 2.14877  -2
   3   0   9 22.2806 2.14877   1
  -4   0  10 1.22585 1.49790  -2
   4   0   9 1.22585 1.49790   1
  -5   0  10 -3.0299 2.64352  -2
   5   0   9 -3.0299 2.64352   1
   6   0   9 -3.7872 3.15303   1
  -6   0  10 60.2718 12.1291  -2
   6   0   9 60.2718 12.1291   1
   6   0   9 2.84945 6.08582   2
  -7   0  11 276.674 7.29778  -2
   7   0   9 276.674 7.29778   1
  -8   0  11 2.07045 2.86963  -2
   8   0   9 2.07045 2.86963   1
  -9   0  11 60.5704 5.48616  -2
   9   0   9 60.5704 5.48616   1
  10   0   9 4.61612 8.04701   2
  10   1   7 16.7965 6.70733  -2
 -10   1   9 16.7965 6.70733   1
 -10   1   9 6.47568 9.26435   1
   9   1   7 33.3715 3.16620  -2
  -9   1   9 33.3715 3.16620   1
   8   1   7 65.6222 2.59667  -2
  -8   1   9 65.6222 2.59667   1
   7   1   7 29.2285 2.48223  -2
  -7   1   9 29.2285 2.48223   1
  -6   1   9 36.0447 2.61131   2
  -6   1   9 50.4654 5.26989   1
   6   1   8 207.837 10.2823  -2
  -6   1   9 207.837 10.2823   1
   5   1   8 52.7703 1.64584  -2
  -5   1   9 52.7703 1.64584   1
   4   1   8 475.795 5.60672  -2
  -4   1   9 475.795 5.60672   1
   3   1   8 311.589 3.88859  -2
  -3   1   9 311.589 3.88859   1
  -2   1   9 2.64314 0.71700   1
  -2   1   9 1.68494 0.68542   2
   2   1   9 40.9498 9.80698  -2
  -2   1   9 40.9498 9.80698   1
   1   1   9 173.654 2.24040  -2
  -1   1   9 173.654 2.24040   1
   0   1   9 47.4072 1.01441  -2
   0   1   9 47.4072 1.01441   1
  -1   1   9 195.385 2.47861  -2
   1   1   9 195.385 2.47861   1
   2   1   9 48.7873 1.19264   1
   2   1   9 45.9083 1.15889   2
  -3   1  10 466.703 5.61070  -2
   3   1   9 466.703 5.61070   1
  -4   1  10 274.370 3.57963  -2
   4   1   9 274.370 3.57963   1
  -5   1  10 250.938 4.01025  -2
   5   1   9 250.938 4.01025   1
   6   1   9 7.54978 2.34316   1
  -6   1  10 152.014 6.48257  -2
   6   1   9 152.014 6.48257   1
   6   1   9 7.63816 3.52115   2
  -7   1  11 151.233 3.99439  -2
   7   1   9 151.233 3.99439   1
  -8   1  11 11.8097 2.19400  -2
   8   1   9 11.8097 2.19400   1
  -9   1  11 137.767 4.79625  -2
   9   1   9 137.767 4.79625   1
  10   2   7 30.3075 12.2090  -2
 -10   2   9 30.3075 12.2090   1
 -10   2   9 21.4314 10.9640   1
   9   2   7 17.6511 2.92727  -2
  -9   2   9 17.6511 2.92727   1
   8   2   7 96.5552 3.03987  -2
  -8   2   9 96.5552 3.03987   1
   7   2   7 60.7720 3.03703  -2
  -7   2   9 60.7720 3.03703   1
  -6   2   9 15.7680 3.01190   1
  -6   2   9 11.4613 2.52244   2
   6   2   8 76.7772 10.2155  -2
  -6   2   9 76.7772 10.2155   1
   5   2   8 216.236 3.45024  -2
  -5   2   9 216.236 3.45024   1
   4   2   8 151.849 2.38196  -2
  -4   2   9 151.849 2.38196   1
   3   2   8 272.387 3.74347  -2
  -3   2   9 272.387 3.74347   1
  -2   2   9 61.5758 1.34756   1
  -2   2   9 52.1223 1.22512   2
   2   2   9 116.468 11.1108  -2
  -2   2   9 116.468 11.1108   1
   1   2   9 11.8152 1.26904  -2
  -1   2   9 11.8152 1.26904   1
   0   2   9 633.845 6.69052  -2
   0   2   9 633.845 6.69052   1
  -1   2   9 17.0602 1.20259  -2
   1   2   9 17.0602 1.20259   1
   2   2   9 44.6309 1.22570   1
   2   2   9 39.9096 1.18359   2
  -3   2  10 122.224 2.51291  -2
   3   2   9 122.224 2.51291   1
  -4   2  10 140.510 2.42136  -2
   4   2   9 140.510 2.42136   1
  -5   2  10 72.5039 2.00076  -2
   5   2   9 72.5039 2.00076   1
   6   2   9 -1.7539 4.33200   2
  -6   2  10 49.3813 5.79597  -2
   6   2   9 49.3813 5.79597   1
   6   2   9 1.17060 2.74693   1
  -7   2  11 128.402 3.62523  -2
   7   2   9 128.402 3.62523   1
  -8   2  11 115.622 3.49074  -2
   8   2   9 115.622 3.49074   1
  -9   2  11 155.547 4.45310  -2
   9   2   9 155.547 4.45310   1
 -10   2  11 82.5705 16.3939  -2
  10   2   9 82.5705 16.3939   1
  10   2   9 32.5490 11.9348   2
 -10   3   9 19.8454 11.1934   1
   9   3   7 11.3451 3.25655  -2
  -9   3   9 11.3451 3.25655   1
   8   3   7 36.1111 2.72127  -2
  -8   3   9 36.1111 2.72127   1
   7   3   7 25.1052 2.65569  -2
  -7   3   9 25.1052 2.65569   1
  -6   3   9 24.3139 5.83942   1
  -6   3   9 27.1542 3.87136   2
   6   3   8 29.2005 14.3077  -2
  -6   3   9 29.2005 14.3077   1
   5   3   8 234.825 4.11605  -2
  -5   3   9 234.825 4.11605   1
   4   3   8 92.1629 1.94398  -2
  -4   3   9 92.1629 1.94398   1
   3   3   8 405.819 4.88709  -2
  -3   3   9 405.819 4.88709   1
  -2   3   9 70.6305 1.61208   1
  -2   3   9 57.7541 1.34626   2
   2   3   9 90.0314 9.05178  -2
  -2   3   9 90.0314 9.05178   1
   2   3   8 66.4626 7.50471  -2
  -2   3   9 66.4626 7.50471   1
   1   3   9 146.837 2.41193  -2
  -1   3   9 146.837 2.41193   1
   0   3   9 159.329 2.25821  -2
   0   3   9 159.329 2.25821   1
  -1   3   9 129.744 1.93390  -2
   1   3   9 129.744 1.93390   1
   2   3   9 29.7917 1.10004   1
   2   3   9 26.8262 1.13791   2
  -3   3  10 477.813 5.84635  -2
   3   3   9 477.813 5.84635   1
  -4   3  10 10.3584 1.21195  -2
   4   3   9 10.3584 1.21195   1
  -5   3  10 86.4746 3.00892  -2
   5   3   9 86.4746 3.00892   1
   6   3   9 39.3950 3.91589   2
  -6   3  10 38.4447 7.87741  -2
   6   3   9 38.4447 7.87741   1
   6   3   9 29.8672 4.67776   1
  -7   3  11 65.3767 3.40918  -2
   7   3   9 65.3767 3.40918   1
  -8   3  11 99.9782 3.40318  -2
   8   3   9 99.9782 3.40318   1
  -9   3  11 16.9726 3.29266  -2
   9   3   9 16.9726 3.29266   1
   9   4   7 38.1470 4.05319  -2
  -9   4   9 38.1470 4.05319   1
   8   4   7 3.86455 2.77725  -2
  -8   4   9 3.86455 2.77725   1
   7   4   7 44.1793 3.65839  -2
  -7   4   9 44.1793 3.65839   1
  -6   4   9 27.5033 5.94951   1
   6   4   8 16.8054 15.5388  -2
  -6   4   9 16.8054 15.5388   1
  -6   4   9 19.7783 5.90145   2
   5   4   8 529.105 8.64733  -2
  -5   4   9 529.105 8.64733   1
   4   4   8 354.840 5.52199  -2
  -4   4   9 354.840 5.52199   1
   3   4   8 813.791 10.1530  -2
  -3   4   9 813.791 10.1530   1
  -2   4   9 5.07768 1.02782   1
  -2   4   9 5.74012 0.91752   2
   2   4   9 25.1332 8.76865  -2
  -2   4   9 25.1332 8.76865   1
   1   4   9 119.089 2.63251  -2
  -1   4   9 119.089 2.63251   1
   0   4   9 328.268 5.10596  -2
   0   4   9 328.268 5.10596   1
  -1   4   9 111.021 2.31777  -2
   1   4   9 111.021 2.31777   1
   2   4   9 23.3834 1.56078   1
   2   4   9 23.5825 1.33506   2
  -2   4   9 38.1645 8.71266  -2
   2   4   9 38.1645 8.71266   1
  -3   4  10 269.019 4.42700  -2
   3   4   9 269.019 4.42700   1
  -4   4  10 117.345 2.66719  -2
   4   4   9 117.345 2.66719   1
  -5   4  10 127.998 3.48234  -2
   5   4   9 127.998 3.48234   1
   6   4   9 79.8456 8.11819   1
   6   4   9 88.1116 8.55524   2
  -6   4  10 100.509 12.9452  -2
   6   4   9 100.509 12.9452   1
  -7   4  11 21.3645 3.60955  -2
   7   4   9 21.3645 3.60955   1
  -8   4  11 92.1010 3.99728  -2
   8   4   9 92.1010 3.99728   1
  -9   4  11 9.48128 4.10692  -2
   9   4   9 9.48128 4.10692   1
   8   5   7 36.8451 3.83341  -2
  -8   5   9 36.8451 3.83341   1
   7   5   7 41.0859 4.20522  -2
  -7   5   9 41.0859 4.20522   1
  -6   5   9 6.15521 8.75808   1
   6   5   8 66.7349 17.2541  -2
  -6   5   9 66.7349 17.2541   1
   5   5   8 4.48230 3.05840  -2
  -5   5   9 4.48230 3.05840   1
   4   5   8 251.715 5.51093  -2
  -4   5   9 251.715 5.51093   1
   3   5   8 8.24401 2.32557  -2
  -3   5   9 8.24401 2.32557   1
  -2   5   9 10.9862 1.93065   2
  -2   5   9 15.1442 2.35598   1
   2   5   9 22.7160 8.19353  -2
  -2   5   9 22.7160 8.19353   1
   1   5   9 118.848 3.10912  -2
  -1   5   9 118.848 3.10912   1
   0   5   9 270.189 4.59586  -2
   0   5   9 270.189 4.59586   1
  -1   5   9 127.715 3.24370  -2
   1   5   9 127.715 3.24370   1
   2   5   9 4.56442 1.84903   2
   2   5   9 2.31550 1.72310   1
  -2   5   9 11.7521 7.49975  -2
   2   5   9 11.7521 7.49975   1
  -3   5  10 7.06482 2.55082  -2
   3   5   9 7.06482 2.55082   1
  -4   5  10 122.661 3.84752  -2
   4   5   9 122.661 3.84752   1
  -5   5  10 34.0054 3.36755  -2
   5   5   9 34.0054 3.36755   1
   6   5   9 40.8143 7.83344   2
  -6   5  10 68.5004 12.6628  -2
   6   5   9 68.5004 12.6628   1
  -7   5  11 127.800 6.00882  -2
   7   5   9 127.800 6.00882   1
  -8   5  11 84.5102 4.44683  -2
   8   5   9 84.5102 4.44683   1
   7   6   7 8.00895 4.73478  -2
  -7   6   9 8.00895 4.73478   1
  -6   6   9 17.3065 6.65339   2
   6   6   8 16.2533 16.1430  -2
  -6   6   9 16.2533 16.1430   1
  -6   6   9 16.1528 10.4680   1
   5   6   8 72.4829 4.25496  -2
  -5   6   9 72.4829 4.25496   1
   4   6   8 23.0943 2.47046  -2
  -4   6   9 23.0943 2.47046   1
   3   6   8 91.3767 3.65740  -2
  -3   6   9 91.3767 3.65740   1
  -2   6   9 1.07154 3.30024   1
  -2   6   9 6.37120 2.57894   2
   2   6   9 3.16402 8.25925  -2
  -2   6   9 3.16402 8.25925   1
   2   6   8 14.0767 8.42240  -2
  -2   6   9 14.0767 8.42240   1
   1   6   9 18.5095 2.77962  -2
  -1   6   9 18.5095 2.77962   1
   0   6   9 30.9855 1.90664  -2
   0   6   9 30.9855 1.90664   1
  -1   6   9 14.7953 2.36759  -2
   1   6   9 14.7953 2.36759   1
   2   6   9 5.54932 1.94709   2
   2   6   9 0.42390 2.75567   1
  -2   6   9 1.81040 8.17777  -2
   2   6   9 1.81040 8.17777   1
  -3   6  10 195.615 6.16497  -2
   3   6   9 195.615 6.16497   1
  -4   6  10 7.45305 2.61459  -2
   4   6   9 7.45305 2.61459   1
  -5   6  10 52.1355 4.55040  -2
   5   6   9 52.1355 4.55040   1
  -6   6  10 14.0747 10.2122  -2
   6   6   9 14.0747 10.2122   1
   6   6   9 5.61688 6.40046   1
   6   6   9 8.86852 10.0601   2
   4   7   8 136.158 5.58213  -2
  -4   7   9 136.158 5.58213   1
   3   7   8 165.610 5.46459  -2
  -3   7   9 165.610 5.46459   1
  -2   7   9 19.7101 4.31510   1
  -2   7   9 16.8065 3.88134   2
   1   7   9 20.1485 4.02027  -2
  -1   7   9 20.1485 4.02027   1
   0   7   9 -0.3716 2.08068  -2
   0   7   9 -0.3716 2.08068   1
  -1   7   9 28.0524 4.14574  -2
   1   7   9 28.0524 4.14574   1
   2   7   9 59.2746 6.04330   1
   2   7   9 56.4839 3.97904   2
  -3   7  10 145.935 9.77674  -2
   3   7   9 145.935 9.77674   1
  -4   7  10 61.3687 4.66949  -2
   4   7   9 61.3687 4.66949   1
 -10   0  10 6.88802 8.93124   1
  10   0   8 16.4980 10.7524  -2
 -10   0  10 16.4980 10.7524   1
   9   0   8 0.41768 3.93182  -2
  -9   0  10 0.41768 3.93182   1
   8   0   8 60.3522 3.71532  -2
  -8   0  10 60.3522 3.71532   1
   7   0   8 -3.0909 2.99968  -2
  -7   0  10 -3.0909 2.99968   1
  -6   0  10 64.2873 4.98474   2
   6   0   9 73.9313 9.10968  -2
  -6   0  10 73.9313 9.10968   1
  -6   0  10 70.3273 10.7305   1
   5   0   9 3.93014 2.23554  -2
  -5   0  10 3.93014 2.23554   1
   4   0   9 2.19959 1.50352  -2
  -4   0  10 2.19959 1.50352   1
   3   0   9 20.7267 2.21859  -2
  -3   0  10 20.7267 2.21859   1
  -2   0  10 6.08720 1.22257   1
  -2   0  10 3.72411 1.09284   2
   1   0  10 -0.2464 1.71612  -2
  -1   0  10 -0.2464 1.71612   1
   0   0  10 30.3064 1.40937  -2
   0   0  10 30.3064 1.40937   1
  -1   0  10 0.97997 1.87666  -2
   1   0  10 0.97997 1.87666   1
   2   0  10 16.2458 1.40254   1
   2   0  10 13.9192 1.38197   2
  -3   0  11 144.889 3.59679  -2
   3   0  10 144.889 3.59679   1
  -4   0  11 8.34684 1.59078  -2
   4   0  10 8.34684 1.59078   1
  -5   0  11 454.569 9.60816  -2
   5   0  10 454.569 9.60816   1
   6   0  10 8.54599 4.53428   2
   6   0  10 4.69429 2.91609   1
  -7   0  12 0.73512 3.43709  -2
   7   0  10 0.73512 3.43709   1
  -8   0  12 94.1633 4.31848  -2
   8   0  10 94.1633 4.31848   1
  -9   0  12 -0.8337 4.43123  -2
   9   0  10 -0.8337 4.43123   1
  10   1   8 84.7994 6.67628  -2
 -10   1  10 84.7994 6.67628   1
   9   1   8 31.4033 3.10657  -2
  -9   1  10 31.4033 3.10657   1
   8   1   8 134.018 3.43290  -2
  -8   1  10 134.018 3.43290   1
   7   1   8 206.768 4.37222  -2
  -7   1  10 206.768 4.37222   1
  -6   1  10 131.199 5.10568   2
   6   1   9 338.796 24.0704  -2
   6   1   8 338.796 24.0704  -2
  -6   1  10 338.796 24.0704   1
  -6   1  10 160.024 8.37228   1
   6   1   9 180.427 8.68214  -2
  -6   1  10 180.427 8.68214   1
   5   1   9 235.565 3.57399  -2
  -5   1  10 235.565 3.57399   1
   4   1   9 286.359 3.68396  -2
  -4   1  10 286.359 3.68396   1
   3   1   9 408.842 5.12533  -2
  -3   1  10 408.842 5.12533   1
  -2   1  10 215.509 2.79448   1
  -2   1  10 183.116 2.47675   2
   2   1  10 240.318 17.5035  -2
  -2   1  10 240.318 17.5035   1
   1   1  10 201.742 2.53598  -2
  -1   1  10 201.742 2.53598   1
   0   1  10 831.985 8.68291  -2
   0   1  10 831.985 8.68291   1
  -1   1  10 179.094 2.50124  -2
   1   1  10 179.094 2.50124   1
   2   1  10 29.0003 1.10710   2
   2   1  10 33.0110 1.13286   1
  -3   1  11 214.585 3.24912  -2
   3   1  10 214.585 3.24912   1
  -4   1  11 188.272 2.73145  -2
   4   1  10 188.272 2.73145   1
  -5   1  11 69.5861 2.31625  -2
   5   1  10 69.5861 2.31625   1
   6   1  10 21.8324 3.35547   1
  -6   1  11 160.784 8.60294  -2
   6   1  10 160.784 8.60294   1
   6   1  10 24.0383 3.43770   2
  -7   1  12 11.0380 2.56255  -2
   7   1  10 11.0380 2.56255   1
  -8   1  12 44.3301 2.61830  -2
   8   1  10 44.3301 2.61830   1
  -9   1  12 15.8311 3.41650  -2
   9   1  10 15.8311 3.41650   1
  10   2   8 13.9930 7.16768  -2
 -10   2  10 13.9930 7.16768   1
 -10   2  10 9.67212 9.72220   1
   9   2   8 69.3077 3.44444  -2
  -9   2  10 69.3077 3.44444   1
   8   2   8 218.477 4.28868  -2
  -8   2  10 218.477 4.28868   1
   7   2   8 148.168 3.76260  -2
  -7   2  10 148.168 3.76260   1
  -6   2  10 48.9918 4.28282   2
  -6   2  10 53.4370 4.87709   1
   6   2   9 57.8186 10.3867  -2
  -6   2  10 57.8186 10.3867   1
   5   2   9 70.7372 2.40741  -2
  -5   2  10 70.7372 2.40741   1
   4   2   9 131.551 2.24032  -2
  -4   2  10 131.551 2.24032   1
   3   2   9 102.059 2.06545  -2
  -3   2  10 102.059 2.06545   1
  -2   2  10 167.545 2.35646   2
  -2   2  10 202.070 2.86869   1
   2   2  10 268.384 17.9517  -2
  -2   2  10 268.384 17.9517   1
   1   2  10 502.684 5.80917  -2
  -1   2  10 502.684 5.80917   1
   0   2  10 601.056 6.52692  -2
   0   2  10 601.056 6.52692   1
  -1   2  10 510.022 5.68651  -2
   1   2  10 510.022 5.68651   1
   2   2  10 42.4135 1.32236   1
   2   2  10 41.1858 1.38833   2
  -3   2  11 144.055 2.84484  -2
   3   2  10 144.055 2.84484   1
  -4   2  11 181.213 2.78163  -2
   4   2  10 181.213 2.78163   1
  -5   2  11 19.5031 1.68467  -2
   5   2  10 19.5031 1.68467   1
   6   2  10 130.894 6.16056   1
  -6   2  11 194.220 9.40731  -2
   6   2  10 194.220 9.40731   1
   6   2  10 111.864 8.63500   2
  -7   2  12 220.890 4.97723  -2
   7   2  10 220.890 4.97723   1
  -8   2  12 33.6678 2.56292  -2
   8   2  10 33.6678 2.56292   1
  -9   2  12 69.1342 3.64946  -2
   9   2  10 69.1342 3.64946   1
  10   2  10 17.5341 10.6122   2
 -10   2  12 20.4518 10.7895  -2
  10   2  10 20.4518 10.7895   1
 -10   3  10 -6.9826 6.48225   1
   9   3   8 19.8844 3.46439  -2
  -9   3  10 19.8844 3.46439   1
   8   3   8 14.5079 2.49679  -2
  -8   3  10 14.5079 2.49679   1
   7   3   8 67.8899 3.25244  -2
  -7   3  10 67.8899 3.25244   1
  -6   3  10 6.34683 3.25688   2
  -6   3  10 17.1384 5.56095   1
   6   3   9 22.6061 14.3676  -2
  -6   3  10 22.6061 14.3676   1
   5   3   9 95.3806 3.09971  -2
  -5   3  10 95.3806 3.09971   1
   4   3   9 8.62975 1.16248  -2
  -4   3  10 8.62975 1.16248   1
   3   3   9 405.063 5.21525  -2
  -3   3  10 405.063 5.21525   1
  -2   3  10 0.69357 0.73429   2
  -2   3  10 0.93618 0.84185   1
   2   3  10 3.22509 7.96643  -2
  -2   3  10 3.22509 7.96643   1
   1   3  10 12.0031 1.40800  -2
  -1   3  10 12.0031 1.40800   1
  -1   3  10 6.52711 1.53642   1
   0   3  10 196.778 2.53899  -2
   0   3  10 196.778 2.53899   1
   1   3  10 7.05808 1.53093   2
  -1   3  10 9.58626 1.12871  -2
   1   3  10 9.58626 1.12871   1
   2   3  10 0.90556 0.77061   1
   2   3  10 0.47521 0.74920   2
  -3   3  11 5.22345 1.52885  -2
   3   3  10 5.22345 1.52885   1
  -4   3  11 51.0812 1.79754  -2
   4   3  10 51.0812 1.79754   1
  -5   3  11 54.7014 2.80620  -2
   5   3  10 54.7014 2.80620   1
   6   3  10 -0.0735 4.87663   2
   6   3  10 17.5991 5.35581   1
  -6   3  11 20.7154 6.32000  -2
   6   3  10 20.7154 6.32000   1
  -7   3  12 51.3241 3.30608  -2
   7   3  10 51.3241 3.30608   1
  -8   3  12 24.3899 2.53585  -2
   8   3  10 24.3899 2.53585   1
  -9   3  12 9.67902 3.26109  -2
   9   3  10 9.67902 3.26109   1
   9   4   8 109.459 5.01240  -2
  -9   4  10 109.459 5.01240   1
   8   4   8 1.72655 2.86348  -2
  -8   4  10 1.72655 2.86348   1
   7   4   8 108.157 4.55512  -2
  -7   4  10 108.157 4.55512   1
  -6   4  10 4.66876 4.25662   2
  -6   4  10 2.38618 4.73396   1
   6   4   9 80.2103 17.6151  -2
  -6   4  10 80.2103 17.6151   1
   5   4   9 148.897 4.20032  -2
  -5   4  10 148.897 4.20032   1
   4   4   9 108.851 2.97415  -2
  -4   4  10 108.851 2.97415   1
   3   4   9 262.105 4.30800  -2
  -3   4  10 262.105 4.30800   1
  -2   4  10 50.3888 2.10537   2
  -2   4  10 66.2472 1.90609   1
   2   4  10 111.878 12.5055  -2
  -2   4  10 111.878 12.5055   1
   1   4  10 12.1823 1.86265  -2
  -1   4  10 12.1823 1.86265   1
  -1   4  10 11.8084 2.22533   1
   0   4  10 10.0243 1.09348  -2
   0   4  10 10.0243 1.09348   1
  -1   4  10 10.4659 1.39997  -2
   1   4  10 10.4659 1.39997   1
   1   4  10 3.11533 1.59010   2
   2   4  10 45.5578 2.12989   1
   2   4  10 41.6017 1.60381   2
  -3   4  11 59.3206 2.48678  -2
   3   4  10 59.3206 2.48678   1
  -4   4  11 220.653 4.03705  -2
   4   4  10 220.653 4.03705   1
  -5   4  11 27.7758 2.44814  -2
   5   4  10 27.7758 2.44814   1
   6   4  10 25.7705 6.19350   2
  -7   4  12 16.0232 3.83626  -2
   7   4  10 16.0232 3.83626   1
  -8   4  12 3.85125 2.81515  -2
   8   4  10 3.85125 2.81515   1
   8   5   8 22.2962 3.75548  -2
  -8   5  10 22.2962 3.75548   1
   7   5   8 51.9505 4.44228  -2
  -7   5  10 51.9505 4.44228   1
  -6   5  10 34.9750 10.9268   1
   6   5   9 57.6082 12.2792  -2
  -6   5  10 57.6082 12.2792   1
   5   5   9 31.2921 3.36711  -2
  -5   5  10 31.2921 3.36711   1
   4   5   9 124.222 3.81325  -2
  -4   5  10 124.222 3.81325   1
   3   5   9 5.95811 2.45627  -2
  -3   5  10 5.95811 2.45627   1
   2   5  10 31.7107 8.22895  -2
  -2   5  10 31.7107 8.22895   1
  -2   5  10 34.3967 2.67680   1
  -2   5  10 21.5171 2.58350   2
   1   5  10 235.823 4.88191  -2
  -1   5  10 235.823 4.88191   1
   0   5  10 4.36891 1.34602  -2
   0   5  10 4.36891 1.34602   1
  -1   5  10 233.932 4.40141  -2
   1   5  10 233.932 4.40141   1
   2   5  10 15.9845 2.23790   2
   2   5  10 14.9228 2.55121   1
  -2   5  10 43.6464 8.21896  -2
   2   5  10 43.6464 8.21896   1
  -3   5  11 102.159 4.08917  -2
   3   5  10 102.159 4.08917   1
  -4   5  11 61.8452 3.10467  -2
   4   5  10 61.8452 3.10467   1
  -5   5  11 118.776 4.44773  -2
   5   5  10 118.776 4.44773   1
  -6   5  11 21.5712 7.91219  -2
   6   5  10 21.5712 7.91219   1
   6   5  10 4.45542 5.62777   2
  -7   5  12 185.490 7.39674  -2
   7   5  10 185.490 7.39674   1
  -6   6  10 2.00294 5.43840   2
  -6   6  10 4.01105 7.12213   1
   5   6   9 42.0299 4.01374  -2
  -5   6  10 42.0299 4.01374   1
   4   6   9 10.0912 2.52825  -2
  -4   6  10 10.0912 2.52825   1
   3   6   9 154.427 4.72794  -2
  -3   6  10 154.427 4.72794   1
  -2   6  10 1.97757 2.71826   2
  -2   6  10 2.59440 2.04130   1
   2   6  10 -14.834 13.7712  -2
  -2   6  10 -14.834 13.7712   1
   1   6  10 27.0464 2.79352  -2
  -1   6  10 27.0464 2.79352   1
   0   6  10 50.6562 2.44666  -2
   0   6  10 50.6562 2.44666   1
  -1   6  10 22.9124 2.79849  -2
   1   6  10 22.9124 2.79849   1
   2   6  10 -2.1855 1.96060   2
   2   6  10 -0.7840 2.88363   1
  -2   6  10 -3.6049 12.9676  -2
   2   6  10 -3.6049 12.9676   1
  -3   6  11 100.142 4.84305  -2
   3   6  10 100.142 4.84305   1
  -4   6  11 7.82257 2.77527  -2
   4   6  10 7.82257 2.77527   1
  -5   6  11 42.8218 4.46425  -2
   5   6  10 42.8218 4.46425   1
   6   6  10 64.9567 14.4218   2
   6   6  10 66.5453 11.0514   1
  -6   6  11 80.3992 12.8337  -2
   6   6  10 80.3992 12.8337   1
   4   7   9 61.1619 4.24959  -2
  -4   7  10 61.1619 4.24959   1
   3   7   9 133.887 5.64400  -2
  -3   7  10 133.887 5.64400   1
  -2   7  10 17.5029 3.50179   1
  -2   7  10 11.8577 3.85081   2
   2   7  10 34.2524 11.7070  -2
  -2   7  10 34.2524 11.7070   1
   1   7  10 6.18445 4.52511  -2
  -1   7  10 6.18445 4.52511   1
   0   7  10 7.76438 2.45405  -2
   0   7  10 7.76438 2.45405   1
  -1   7  10 9.54433 4.55044  -2
   1   7  10 9.54433 4.55044   1
   2   7  10 -0.2629 3.14394   2
   2   7  10 1.40445 3.91223   1
  -2   7  10 25.0660 18.4247  -2
   2   7  10 25.0660 18.4247   1
  -3   7  11 12.1874 6.60831  -2
   3   7  10 12.1874 6.60831   1
  -4   7  11 48.1815 4.45875  -2
   4   7  10 48.1815 4.45875   1
  10   0   9 3.68763 10.4821  -2
 -10   0  11 3.68763 10.4821   1
 -10   0  11 -7.6368 7.89566   1
   9   0   9 61.0835 5.03461  -2
  -9   0  11 61.0835 5.03461   1
   8   0   9 -1.9091 2.74861  -2
  -8   0  11 -1.9091 2.74861   1
   7   0   9 295.928 7.00155  -2
  -7   0  11 295.928 7.00155   1
   6   0  10 1.81157 7.72591  -2
  -6   0  11 1.81157 7.72591   1
  -6   0  11 0.87431 3.30143   2
  -6   0  11 2.54256 4.35649   1
   5   0  10 531.179 9.39524  -2
  -5   0  11 531.179 9.39524   1
   4   0  10 7.35819 1.52758  -2
  -4   0  11 7.35819 1.52758   1
   3   0  10 179.598 4.01513  -2
  -3   0  11 179.598 4.01513   1
  -2   0  11 4.79771 1.20959   2
  -2   0  11 -0.3738 1.15100   1
   1   0  11 277.943 5.28822  -2
  -1   0  11 277.943 5.28822   1
   0   0  11 -0.4002 1.12288  -2
   0   0  11 -0.4002 1.12288   1
  -1   0  11 276.974 4.97854  -2
   1   0  11 276.974 4.97854   1
   2   0  11 0.40826 1.10392   2
   2   0  11 0.43795 1.17303   1
  -2   0  11 4.43763 6.38401  -2
   2   0  11 4.43763 6.38401   1
  -3   0  12 6.33714 2.11085  -2
   3   0  11 6.33714 2.11085   1
  -4   0  12 80.3275 2.78623  -2
   4   0  11 80.3275 2.78623   1
  -5   0  12 10.3155 2.69911  -2
   5   0  11 10.3155 2.69911   1
  -6   0  12 73.2436 9.15503  -2
   6   0  11 73.2436 9.15503   1
   6   0  11 -0.2266 4.13994   2
   6   0  11 -2.6981 4.83419   1
  -7   0  13 14.2701 3.61987  -2
   7   0  11 14.2701 3.61987   1
  -8   0  13 -3.6655 2.80283  -2
   8   0  11 -3.6655 2.80283   1
  -9   0  13 20.5834 4.84750  -2
   9   0  11 20.5834 4.84750   1
  10   1   9 11.4054 5.75194  -2
 -10   1  11 11.4054 5.75194   1
   9   1   9 131.859 4.24591  -2
  -9   1  11 131.859 4.24591   1
   8   1   9 11.6482 2.05314  -2
  -8   1  11 11.6482 2.05314   1
   7   1   9 155.697 3.73302  -2
  -7   1  11 155.697 3.73302   1
  -6   1  11 157.616 6.93599   1
   6   1  10 187.247 13.6176  -2
  -6   1  11 187.247 13.6176   1
  -6   1  11 139.211 5.88944   2
   5   1  10 74.2482 2.03721  -2
  -5   1  11 74.2482 2.03721   1
   4   1  10 222.502 3.10237  -2
  -4   1  11 222.502 3.10237   1
   3   1  10 246.916 3.61897  -2
  -3   1  11 246.916 3.61897   1
  -2   1  11 27.6826 1.07695   2
  -2   1  11 37.0952 1.38043   1
   2   1  11 135.118 11.5905  -2
  -2   1  11 135.118 11.5905   1
   1   1  11 1473.09 15.0155  -2
  -1   1  11 1473.09 15.0155   1
   0   1  11 106.035 1.74228  -2
   0   1  11 106.035 1.74228   1
  -1   1  11 1352.43 14.3784  -2
   1   1  11 1352.43 14.3784   1
   2   1  11 106.105 2.11803   2
   2   1  11 125.249 2.11206   1
  -3   1  12 41.3192 1.72633  -2
   3   1  11 41.3192 1.72633   1
  -4   1  12 197.509 2.87199  -2
   4   1  11 197.509 2.87199   1
  -5   1  12 114.773 2.58887  -2
   5   1  11 114.773 2.58887   1
   6   1  11 25.0435 3.89115   2
   6   1  11 38.6319 4.46669   1
  -6   1  12 21.0168 6.78535  -2
   6   1  11 21.0168 6.78535   1
  -7   1  13 187.745 4.57683  -2
   7   1  11 187.745 4.57683   1
  -8   1  13 3.34758 2.08371  -2
   8   1  11 3.34758 2.08371   1
  -9   1  13 28.8717 3.42054  -2
   9   1  11 28.8717 3.42054   1
  10   1  11 15.4652 10.1870   2
  10   2   9 75.9947 9.20963  -2
 -10   2  11 75.9947 9.20963   1
 -10   2  11 76.0587 14.5083   1
   9   2   9 166.774 4.63267  -2
  -9   2  11 166.774 4.63267   1
   8   2   9 143.701 3.46432  -2
  -8   2  11 143.701 3.46432   1
   7   2   9 155.880 3.93320  -2
  -7   2  11 155.880 3.93320   1
   6   2  10 175.416 10.9383  -2
  -6   2  11 175.416 10.9383   1
  -6   2  11 47.6632 5.47518   2
  -6   2  11 66.3344 7.51528   1
   5   2  10 19.8444 1.98459  -2
  -5   2  11 19.8444 1.98459   1
   4   2  10 182.987 2.78828  -2
  -4   2  11 182.987 2.78828   1
   3   2  10 167.023 2.88280  -2
  -3   2  11 167.023 2.88280   1
  -2   2  11 775.085 9.19487   1
  -2   2  11 651.955 7.71632   2
   2   2  11 994.929 54.3931  -2
  -2   2  11 994.929 54.3931   1
   1   2  11 1198.20 13.2856  -2
  -1   2  11 1198.20 13.2856   1
   0   2  11 2055.40 21.6989  -2
   0   2  11 2055.40 21.6989   1
  -1   2  11 1064.41 11.8426  -2
   1   2  11 1064.41 11.8426   1
   2   2  11 145.765 2.35703   2
   2   2  11 170.062 2.77953   1
  -3   2  12 17.6233 1.83117  -2
   3   2  11 17.6233 1.83117   1
  -4   2  12 99.4161 2.03126  -2
   4   2  11 99.4161 2.03126   1
  -5   2  12 55.9589 2.19831  -2
   5   2  11 55.9589 2.19831   1
   6   2  11 324.900 15.5575   1
  -6   2  12 350.839 19.0842  -2
   6   2  11 350.839 19.0842   1
   6   2  11 303.805 15.3039   2
  -7   2  13 110.414 3.78671  -2
   7   2  11 110.414 3.78671   1
  -8   2  13 191.215 4.57037  -2
   8   2  11 191.215 4.57037   1
  -9   2  13 48.7268 3.79217  -2
   9   2  11 48.7268 3.79217   1
   9   3   9 25.9466 3.53057  -2
  -9   3  11 25.9466 3.53057   1
   8   3   9 123.411 3.85763  -2
  -8   3  11 123.411 3.85763   1
   7   3   9 57.0719 3.34243  -2
  -7   3  11 57.0719 3.34243   1
  -6   3  11 21.7144 5.21088   2
  -6   3  11 9.66345 5.39818   1
   6   3  10 -3.0750 14.0554  -2
  -6   3  11 -3.0750 14.0554   1
   5   3  10 52.3329 2.74696  -2
  -5   3  11 52.3329 2.74696   1
   4   3  10 51.9618 1.64255  -2
  -4   3  11 51.9618 1.64255   1
   3   3  10 9.64531 1.46942  -2
  -3   3  11 9.64531 1.46942   1
  -2   3  11 67.4523 1.83364   1
  -2   3  11 55.5770 1.55762   2
   2   3  11 117.890 12.5007  -2
  -2   3  11 117.890 12.5007   1
   1   3  11 120.728 2.33544  -2
  -1   3  11 120.728 2.33544   1
  -1   3  11 112.075 7.09667   1
   0   3  11 293.811 3.63068  -2
   0   3  11 293.811 3.63068   1
  -1   3  11 100.594 1.87469  -2
   1   3  11 100.594 1.87469   1
   2   3  11 54.3676 1.67849   1
   2   3  11 47.0321 1.59934   2
  -2   3  12 55.5814 9.38834  -2
   2   3  11 55.5814 9.38834   1
  -2   3  11 106.001 8.93243  -2
   2   3  11 106.001 8.93243   1
  -3   3  12 151.616 3.18888  -2
   3   3  11 151.616 3.18888   1
  -4   3  12 121.600 2.62598  -2
   4   3  11 121.600 2.62598   1
  -5   3  12 69.0102 3.06439  -2
   5   3  11 69.0102 3.06439   1
   6   3  11 8.67240 5.19372   2
  -6   3  12 2.19657 9.68765  -2
   6   3  11 2.19657 9.68765   1
   6   3  11 4.34594 5.17974   1
  -7   3  13 22.1797 3.28935  -2
   7   3  11 22.1797 3.28935   1
  -8   3  13 21.5806 2.54726  -2
   8   3  11 21.5806 2.54726   1
  -9   3  13 6.99706 3.29207  -2
   9   3  11 6.99706 3.29207   1
   9   4   9 5.07179 4.04126  -2
  -9   4  11 5.07179 4.04126   1
   8   4   9 97.0170 4.15971  -2
  -8   4  11 97.0170 4.15971   1
   7   4   9 28.2274 3.70833  -2
  -7   4  11 28.2274 3.70833   1
  -6   4  11 128.432 9.92814   1
   6   4  10 123.362 12.9599  -2
  -6   4  11 123.362 12.9599   1
   5   4  10 29.4046 3.11714  -2
  -5   4  11 29.4046 3.11714   1
   4   4  10 228.810 4.53249  -2
  -4   4  11 228.810 4.53249   1
   3   4  10 57.2878 2.49096  -2
  -3   4  11 57.2878 2.49096   1
  -3   4  11 44.1134 3.87875   2
  -2   4  11 125.845 3.22884   2
  -2   4  11 152.004 2.95311   1
  -1   4  11 2.09848 2.03098   1
   1   4  11 11.6650 1.79131  -2
  -1   4  11 11.6650 1.79131   1
   0   4  11 228.068 3.43375  -2
   0   4  11 228.068 3.43375   1
  -1   4  11 13.1707 1.74442  -2
   1   4  11 13.1707 1.74442   1
   1   4  11 11.7712 2.55219   1
   1   4  11 12.7573 2.39686   2
   2   4  11 200.275 3.67821   2
   2   4  11 232.323 4.33032   1
  -3   4  12 240.211 4.66149  -2
   3   4  11 240.211 4.66149   1
   3   4  11 220.560 12.1500   1
  -4   4  12 284.903 5.19995  -2
   4   4  11 284.903 5.19995   1
  -5   4  12 80.6825 3.21103  -2
   5   4  11 80.6825 3.21103   1
   6   4  11 68.3617 8.34683   2
  -7   4  13 -2.9847 3.44426  -2
   7   4  11 -2.9847 3.44426   1
  -8   4  13 97.1523 3.99571  -2
   8   4  11 97.1523 3.99571   1
   8   5   9 76.5552 4.61042  -2
  -8   5  11 76.5552 4.61042   1
   7   5   9 120.503 5.33986  -2
  -7   5  11 120.503 5.33986   1
   6   5  10 30.1996 16.5913  -2
  -6   5  11 30.1996 16.5913   1
  -6   5  11 24.8519 5.69307   1
   5   5  10 132.427 4.65869  -2
  -5   5  11 132.427 4.65869   1
   4   5  10 72.6598 3.37277  -2
  -4   5  11 72.6598 3.37277   1
   3   5  10 129.977 3.98244  -2
  -3   5  11 129.977 3.98244   1
  -2   5  11 38.9808 3.20918   2
  -2   5  11 40.2060 2.72905   1
   2   5  11 74.3867 15.7279  -2
  -2   5  11 74.3867 15.7279   1
   1   5  11 116.279 3.52163  -2
  -1   5  11 116.279 3.52163   1
   0   5  11 0.68801 1.33154  -2
   0   5  11 0.68801 1.33154   1
  -1   5  11 114.750 3.17996  -2
   1   5  11 114.750 3.17996   1
   2   5  11 10.9755 2.54124   1
   2   5  11 8.97446 2.25113   2
  -2   5  11 64.7885 14.1982  -2
   2   5  11 64.7885 14.1982   1
  -3   5  12 156.582 4.91480  -2
   3   5  11 156.582 4.91480   1
  -4   5  12 36.7902 2.93430  -2
   4   5  11 36.7902 2.93430   1
  -5   5  12 109.830 4.76923  -2
   5   5  11 109.830 4.76923   1
   6   5  11 3.81049 5.75374   2
  -6   5  12 5.10877 7.60853  -2
   6   5  11 5.10877 7.60853   1
  -7   5  13 36.9312 4.89927  -2
   7   5  11 36.9312 4.89927   1
  -6   6  11 4.48576 9.99212   1
   6   6   9 24.2661 19.1545  -2
  -6   6  11 24.2661 19.1545   1
  -6   6  11 12.6551 6.66847   2
   5   6  10 44.0262 4.12662  -2
  -5   6  11 44.0262 4.12662   1
   4   6  10 7.62622 2.49633  -2
  -4   6  11 7.62622 2.49633   1
   3   6  10 115.487 4.39343  -2
  -3   6  11 115.487 4.39343   1
  -2   6  11 0.54603 2.83536   2
  -2   6  11 6.03435 2.34952   1
   2   6  11 23.3393 11.3718  -2
  -2   6  11 23.3393 11.3718   1
   1   6  11 67.9534 3.55584  -2
  -1   6  11 67.9534 3.55584   1
   0   6  11 71.7045 3.12180  -2
   0   6  11 71.7045 3.12180   1
  -1   6  11 57.3898 3.51106  -2
   1   6  11 57.3898 3.51106   1
   2   6  11 11.1058 2.51812   2
   2   6  11 15.8274 3.63069   1
  -2   6  11 29.6443 14.3057  -2
   2   6  11 29.6443 14.3057   1
  -3   6  12 42.8303 4.34999  -2
   3   6  11 42.8303 4.34999   1
  -4   6  12 16.8229 3.00044  -2
   4   6  11 16.8229 3.00044   1
  -5   6  12 23.4770 4.60927  -2
   5   6  11 23.4770 4.60927   1
   6   6  11 8.79515 6.94987   1
  -6   6  12 35.9218 11.4253  -2
   6   6  11 35.9218 11.4253   1
   6   6  11 -0.5023 9.38634   2
   4   7  10 57.7966 4.22502  -2
  -4   7  11 57.7966 4.22502   1
   3   7  10 12.1657 3.95888  -2
  -3   7  11 12.1657 3.95888   1
  -2   7  11 26.1358 4.73599   2
   2   7  10 30.6485 18.5779  -2
  -2   7  11 30.6485 18.5779   1
  -2   7  11 32.3577 4.62613   1
   2   7  11 62.7304 13.5507  -2
  -2   7  11 62.7304 13.5507   1
   1   7  11 125.571 6.62171  -2
  -1   7  11 125.571 6.62171   1
   0   7  11 4.67519 2.72634  -2
   0   7  11 4.67519 2.72634   1
  -1   7  11 112.891 6.60178  -2
   1   7  11 112.891 6.60178   1
   2   7  11 14.0791 5.17362   2
   2   7  11 17.8196 4.73887   1
  -2   7  11 66.0124 20.9214  -2
   2   7  11 66.0124 20.9214   1
  -3   7  12 40.9956 7.47571  -2
   3   7  11 40.9956 7.47571   1
  10   0  10 29.3851 8.99989  -2
 -10   0  12 29.3851 8.99989   1
   9   0  10 -0.5113 3.96285  -2
  -9   0  12 -0.5113 3.96285   1
   8   0  10 96.2616 4.67033  -2
  -8   0  12 96.2616 4.67033   1
   7   0  10 2.56080 3.16508  -2
  -7   0  12 2.56080 3.16508   1
  -6   0  12 86.1482 8.55563   1
   6   0  11 75.7710 13.6152  -2
  -6   0  12 75.7710 13.6152   1
  -6   0  12 55.6568 8.55277   2
   5   0  11 10.2502 2.60698  -2
  -5   0  12 10.2502 2.60698   1
   4   0  11 92.9203 2.68895  -2
  -4   0  12 92.9203 2.68895   1
   3   0  11 7.53742 2.00687  -2
  -3   0  12 7.53742 2.00687   1
  -2   0  12 179.371 3.88989   2
  -2   0  12 211.771 4.05616   1
   1   0  12 -0.4815 1.86659  -2
  -1   0  12 -0.4815 1.86659   1
   0   0  12 396.670 6.95847  -2
   0   0  12 396.670 6.95847   1
  -1   0  12 -1.6511 1.91662  -2
   1   0  12 -1.6511 1.91662   1
   2   0  12 16.3893 1.44488   2
   2   0  12 20.6555 1.66681   1
  -2   0  12 196.535 16.5202  -2
   2   0  12 196.535 16.5202   1
  -3   0  13 199.462 4.75697  -2
   3   0  12 199.462 4.75697   1
  -4   0  13 3.11158 1.75007  -2
   4   0  12 3.11158 1.75007   1
  -5   0  13 117.017 3.92771  -2
   5   0  12 117.017 3.92771   1
  -6   0  13 123.814 9.11141  -2
   6   0  12 123.814 9.11141   1
   6   0  12 106.733 13.2124   2
  -7   0  14 2.66897 3.59392  -2
   7   0  12 2.66897 3.59392   1
  -8   0  14 58.1391 4.07494  -2
   8   0  12 58.1391 4.07494   1
  -9   0  14 5.90273 5.06342  -2
   9   0  12 5.90273 5.06342   1
  10   1  10 23.0995 6.22027  -2
 -10   1  12 23.0995 6.22027   1
   9   1  10 15.5010 2.93419  -2
  -9   1  12 15.5010 2.93419   1
   8   1  10 51.1635 2.53877  -2
  -8   1  12 51.1635 2.53877   1
   7   1  10 9.28034 2.42731  -2
  -7   1  12 9.28034 2.42731   1
  -6   1  12 -0.3028 3.11630   1
   6   1  11 14.3180 9.03697  -2
  -6   1  12 14.3180 9.03697   1
  -6   1  12 2.48728 2.78368   2
   5   1  11 99.9340 2.36221  -2
  -5   1  12 99.9340 2.36221   1
   4   1  11 213.350 3.05398  -2
  -4   1  12 213.350 3.05398   1
   3   1  11 35.2936 1.59914  -2
  -3   1  12 35.2936 1.59914   1
  -2   1  12 52.9686 1.59837   1
  -2   1  12 41.0538 1.35396   2
   2   1  12 488.843 28.0105  -2
  -2   1  12 488.843 28.0105   1
   1   1  12 50.9350 1.52612  -2
  -1   1  12 50.9350 1.52612   1
   0   1  12 3.38944 0.78881  -2
   0   1  12 3.38944 0.78881   1
  -1   1  12 49.4705 1.58234  -2
   1   1  12 49.4705 1.58234   1
   2   1  12 502.990 6.19657   1
   2   1  12 418.417 5.62090   2
  -2   1  12 513.996 21.7024  -2
   2   1  12 513.996 21.7024   1
  -3   1  13 61.5425 1.96230  -2
   3   1  12 61.5425 1.96230   1
  -4   1  13 320.562 4.20732  -2
   4   1  12 320.562 4.20732   1
  -5   1  13 205.046 3.75812  -2
   5   1  12 205.046 3.75812   1
   6   1  12 15.8095 4.89214   1
   6   1  12 12.5161 4.05333   2
  -6   1  13 16.7067 4.37060  -2
   6   1  12 16.7067 4.37060   1
  -7   1  14 133.898 4.03304  -2
   7   1  12 133.898 4.03304   1
  -8   1  14 26.7626 2.38821  -2
   8   1  12 26.7626 2.38821   1
  -9   1  14 14.5491 3.39700  -2
   9   1  12 14.5491 3.39700   1
  10   2  10 28.5723 12.7341  -2
 -10   2  12 28.5723 12.7341   1
 -10   2  12 -2.6844 9.55431   1
   9   2  10 81.4864 3.87703  -2
  -9   2  12 81.4864 3.87703   1
   8   2  10 31.7898 2.41799  -2
  -8   2  12 31.7898 2.41799   1
   7   2  10 242.020 4.86165  -2
  -7   2  12 242.020 4.86165   1
   6   2  11 344.095 15.5819  -2
  -6   2  12 344.095 15.5819   1
  -6   2  12 10.0389 3.64652   2
  -6   2  12 15.2650 7.70596   1
   5   2  11 56.7577 2.39025  -2
  -5   2  12 56.7577 2.39025   1
   4   2  11 87.7097 1.89176  -2
  -4   2  12 87.7097 1.89176   1
   3   2  11 22.8884 1.66041  -2
  -3   2  12 22.8884 1.66041   1
  -2   2  12 13.3811 1.08651   1
  -2   2  12 11.3550 1.15449   2
   2   2  12 15.1731 8.04220  -2
  -2   2  12 15.1731 8.04220   1
   1   2  12 652.940 7.88194  -2
  -1   2  12 652.940 7.88194   1
   0   2  12 53.9450 1.31260  -2
   0   2  12 53.9450 1.31260   1
  -1   2  12 565.835 6.92474  -2
   1   2  12 565.835 6.92474   1
   2   2  12 2.95450 0.90507   2
   2   2  12 3.73045 1.10850   1
  -2   2  12 8.04212 8.63260  -2
   2   2  12 8.04212 8.63260   1
  -3   2  13 32.1112 1.96850  -2
   3   2  12 32.1112 1.96850   1
  -4   2  13 257.174 3.87837  -2
   4   2  12 257.174 3.87837   1
  -5   2  13 33.0018 2.32782  -2
   5   2  12 33.0018 2.32782   1
   6   2  12 35.3124 5.57422   1
   6   2  12 23.8074 5.94227   2
  -6   2  13 94.3358 16.4264  -2
   6   2  12 94.3358 16.4264   1
  -7   2  14 70.1659 3.50136  -2
   7   2  12 70.1659 3.50136   1
  -8   2  14 27.7518 2.53066  -2
   8   2  12 27.7518 2.53066   1
  -9   2  14 12.1457 3.71777  -2
   9   2  12 12.1457 3.71777   1
   9   3  10 12.2755 3.69572  -2
  -9   3  12 12.2755 3.69572   1
   8   3  10 22.2414 2.66175  -2
  -8   3  12 22.2414 2.66175   1
   7   3  10 57.8516 3.45301  -2
  -7   3  12 57.8516 3.45301   1
  -6   3  12 -3.5461 4.72388   1
   6   3  11 5.34241 10.0611  -2
  -6   3  12 5.34241 10.0611   1
  -6   3  12 3.86085 4.48393   2
   5   3  11 75.8849 3.14861  -2
  -5   3  12 75.8849 3.14861   1
   4   3  11 114.639 2.54671  -2
  -4   3  12 114.639 2.54671   1
   3   3  11 148.291 2.75410  -2
  -3   3  12 148.291 2.75410   1
  -2   3  12 4.08746 0.99907   2
  -2   3  12 6.90540 1.10180   1
   2   3  12 37.2427 9.34237  -2
  -2   3  12 37.2427 9.34237   1
   1   3  12 121.139 2.41111  -2
  -1   3  12 121.139 2.41111   1
   0   3  12 0.24488 0.74352  -2
   0   3  12 0.24488 0.74352   1
  -1   3  12 127.450 2.17386  -2
   1   3  12 127.450 2.17386   1
   2   3  12 22.5712 1.39978   1
   2   3  12 20.6045 1.37326   2
  -2   3  12 24.3380 5.88868  -2
   2   3  12 24.3380 5.88868   1
  -3   3  13 206.276 3.87280  -2
   3   3  12 206.276 3.87280   1
  -4   3  13 203.434 3.82775  -2
   4   3  12 203.434 3.82775   1
  -5   3  13 318.724 6.06655  -2
   5   3  12 318.724 6.06655   1
  -6   3  13 61.2446 9.26715  -2
   6   3  12 61.2446 9.26715   1
   6   3  12 52.8203 7.56282   2
   6   3  12 32.1257 6.78176   1
  -7   3  14 46.9184 3.42932  -2
   7   3  12 46.9184 3.42932   1
  -8   3  14 17.5412 2.46270  -2
   8   3  12 17.5412 2.46270   1
  -9   3  14 47.3179 4.30064  -2
   9   3  12 47.3179 4.30064   1
  -9   4  12 18.3006 3.66902   2
  -9   4  12 23.2035 4.05982   1
   8   4  10 2.25934 2.96328  -2
  -8   4  12 2.25934 2.96328   1
   7   4  10 16.7182 3.71584  -2
  -7   4  12 16.7182 3.71584   1
  -6   4  12 35.6136 6.66569   1
   6   4  11 79.9489 11.9766  -2
  -6   4  12 79.9489 11.9766   1
   5   4  11 77.8348 3.69137  -2
  -5   4  12 77.8348 3.69137   1
   4   4  11 263.258 5.04631  -2
  -4   4  12 263.258 5.04631   1
   3   4  11 205.692 4.28449  -2
  -3   4  12 205.692 4.28449   1
  -2   4  12 8.00089 1.16588   2
  -2   4  12 12.0464 1.69673   1
   1   4  12 71.1900 2.44344  -2
  -1   4  12 71.1900 2.44344   1
  -1   4  12 23.7466 3.86910   2
   0   4  12 1.94608 0.97211  -2
   0   4  12 1.94608 0.97211   1
  -1   4  12 80.4662 2.61477  -2
   1   4  12 80.4662 2.61477   1
   1   4  12 68.7361 5.66676   1
   2   4  12 13.0824 1.72891   2
   2   4  12 12.9362 1.40673   1
  -2   4  12 36.4702 11.6254  -2
   2   4  12 36.4702 11.6254   1
  -3   4  13 257.011 4.96081  -2
   3   4  12 257.011 4.96081   1
   3   4  12 139.850 9.28057   2
  -4   4  13 12.5463 1.85672  -2
   4   4  12 12.5463 1.85672   1
  -5   4  13 224.095 5.26213  -2
   5   4  12 224.095 5.26213   1
   6   4  12 0.83993 5.25964   2
  -7   4  14 38.0731 4.22240  -2
   7   4  12 38.0731 4.22240   1
  -8   4  14 27.0034 3.17857  -2
   8   4  12 27.0034 3.17857   1
   7   5  10 182.073 6.52216  -2
  -7   5  12 182.073 6.52216   1
  -6   5  12 6.98528 5.99080   1
   6   5  10 8.88149 14.6210  -2
  -6   5  12 8.88149 14.6210   1
   6   5  11 -0.9626 15.5429  -2
  -6   5  12 -0.9626 15.5429   1
   5   5  11 97.0800 4.33303  -2
  -5   5  12 97.0800 4.33303   1
   4   5  11 45.8340 3.09600  -2
  -4   5  12 45.8340 3.09600   1
   3   5  11 142.636 4.42517  -2
  -3   5  12 142.636 4.42517   1
  -2   5  12 7.59092 2.34235   1
  -2   5  12 6.22367 2.32698   2
   1   5  12 194.355 4.95727  -2
  -1   5  12 194.355 4.95727   1
   0   5  12 12.2454 1.73437  -2
   0   5  12 12.2454 1.73437   1
  -1   5  12 191.059 4.30147  -2
   1   5  12 191.059 4.30147   1
   2   5  12 53.2116 3.85681   1
   2   5  12 49.6392 3.33429   2
  -3   5  13 27.0363 3.32484  -2
   3   5  12 27.0363 3.32484   1
  -4   5  13 73.1060 3.33566  -2
   4   5  12 73.1060 3.33566   1
  -5   5  13 16.8704 3.79383  -2
   5   5  12 16.8704 3.79383   1
   6   5  12 5.10548 6.04321   2
  -7   5  14 57.8030 5.16317  -2
   7   5  12 57.8030 5.16317   1
  -6   6  12 30.9146 8.22035   2
  -6   6  12 38.9348 12.6140   1
   6   6  10 86.2533 19.2057  -2
  -6   6  12 86.2533 19.2057   1
   5   6  11 17.8478 3.71966  -2
  -5   6  12 17.8478 3.71966   1
   4   6  11 18.8966 2.90156  -2
  -4   6  12 18.8966 2.90156   1
   3   6  11 29.9975 3.58278  -2
  -3   6  12 29.9975 3.58278   1
  -2   6  12 81.2038 4.43080   1
   2   6  12 84.8519 18.0782  -2
  -2   6  12 84.8519 18.0782   1
  -2   6  12 58.5753 5.12722   2
   1   6  12 6.10551 3.09618  -2
  -1   6  12 6.10551 3.09618   1
   0   6  12 184.161 5.35150  -2
   0   6  12 184.161 5.35150   1
  -1   6  12 2.30903 3.17280  -2
   1   6  12 2.30903 3.17280   1
   2   6  12 43.4329 5.02786   1
   2   6  12 43.5723 3.98623   2
  -2   6  12 122.381 17.8552  -2
   2   6  12 122.381 17.8552   1
  -3   6  13 -6.3621 4.21073  -2
   3   6  12 -6.3621 4.21073   1
  -4   6  13 37.5321 3.57971  -2
   4   6  12 37.5321 3.57971   1
  -5   6  13 1.40210 4.46367  -2
   5   6  12 1.40210 4.46367   1
   3   7  11 47.0312 4.75220  -2
  -3   7  12 47.0312 4.75220   1
   2   7  11 1.60047 18.0096  -2
  -2   7  12 1.60047 18.0096   1
  -2   7  12 3.51545 4.02806   1
  -2   7  12 2.90168 3.78082   2
   1   7  12 12.7637 4.66711  -2
  -1   7  12 12.7637 4.66711   1
   0   7  12 3.93485 2.46889  -2
   0   7  12 3.93485 2.46889   1
  -1   7  12 8.51860 5.04586  -2
   1   7  12 8.51860 5.04586   1
  -2   7  12 5.25701 18.5091  -2
   2   7  12 5.25701 18.5091   1
   2   7  12 7.23924 4.14825   2
   2   7  12 8.01072 4.42351   1
   3   7  12 21.9075 5.80646   1
   3   7  12 30.7002 7.16655   2
  -3   7  13 51.5070 15.6374  -2
   3   7  12 51.5070 15.6374   1
  10   0  11 18.5611 10.9986  -2
 -10   0  13 18.5611 10.9986   1
   9   0  11 18.5276 4.26090  -2
  -9   0  13 18.5276 4.26090   1
   8   0  11 -1.2643 3.03835  -2
  -8   0  13 -1.2643 3.03835   1
   7   0  11 8.87751 3.10102  -2
  -7   0  13 8.87751 3.10102   1
  -6   0  13 11.4702 7.16495   1
   6   0  12 119.865 10.8349  -2
  -6   0  13 119.865 10.8349   1
   5   0  12 129.244 4.20569  -2
  -5   0  13 129.244 4.20569   1
   4   0  12 3.54199 1.76755  -2
  -4   0  13 3.54199 1.76755   1
   3   0  12 248.693 5.29010  -2
  -3   0  13 248.693 5.29010   1
   2   0  13 -4.4254 3.98515  -2
  -2   0  13 -4.4254 3.98515   1
  -2   0  13 0.85500 1.46687   1
  -2   0  13 -0.4251 1.13475   2
   1   0  13 131.768 3.26074  -2
  -1   0  13 131.768 3.26074   1
   0   0  13 3.48331 1.24769  -2
   0   0  13 3.48331 1.24769   1
  -1   0  13 148.153 3.64724  -2
   1   0  13 148.153 3.64724   1
   2   0  13 -0.3374 1.26589   1
   2   0  13 0.35500 1.41590   2
  -2   0  13 -1.2927 8.21254  -2
   2   0  13 -1.2927 8.21254   1
  -3   0  14 617.557 11.5937  -2
   3   0  13 617.557 11.5937   1
  -4   0  14 221.424 5.06061  -2
   4   0  13 221.424 5.06061   1
  -5   0  14 189.568 5.13550  -2
   5   0  13 189.568 5.13550   1
  -6   0  14 162.694 9.33985  -2
   6   0  13 162.694 9.33985   1
  -7   0  15 84.4228 4.24653  -2
   7   0  13 84.4228 4.24653   1
  -8   0  15 0.91315 3.31140  -2
   8   0  13 0.91315 3.31140   1
  -9   0  15 98.5033 6.40902  -2
   9   0  13 98.5033 6.40902   1
  10   1  11 9.12585 6.46889  -2
 -10   1  13 9.12585 6.46889   1
 -10   1  13 13.9881 9.83566   1
   9   1  11 23.6305 3.07405  -2
  -9   1  13 23.6305 3.07405   1
   8   1  11 1.52519 1.95983  -2
  -8   1  13 1.52519 1.95983   1
   7   1  11 167.184 3.89930  -2
  -7   1  13 167.184 3.89930   1
  -6   1  13 1.49325 3.68823   1
   6   1  12 13.4889 13.2986  -2
  -6   1  13 13.4889 13.2986   1
  -6   1  13 -0.7703 3.96762   2
   5   1  12 229.727 3.78612  -2
  -5   1  13 229.727 3.78612   1
   4   1  12 298.675 3.94518  -2
  -4   1  13 298.675 3.94518   1
   3   1  12 75.8140 2.02726  -2
  -3   1  13 75.8140 2.02726   1
  -2   1  13 22.0477 1.15221   2
  -2   1  13 29.9326 1.31547   1
   2   1  13 148.767 9.30462  -2
  -2   1  13 148.767 9.30462   1
   1   1  13 151.870 2.43032  -2
  -1   1  13 151.870 2.43032   1
   0   1  13 43.0486 1.25727  -2
   0   1  13 43.0486 1.25727   1
  -1   1  13 134.100 2.36531  -2
   1   1  13 134.100 2.36531   1
   2   1  13 103.315 2.14220   2
   2   1  13 126.087 2.35990   1
  -2   1  13 140.693 8.62460  -2
   2   1  13 140.693 8.62460   1
  -2   1  14 239.079 16.2794  -2
   2   1  13 239.079 16.2794   1
  -3   1  14 118.520 2.51156  -2
   3   1  13 118.520 2.51156   1
  -4   1  14 417.821 5.23250  -2
   4   1  13 417.821 5.23250   1
  -5   1  14 120.971 3.03595  -2
   5   1  13 120.971 3.03595   1
  -6   1  14 103.214 8.07617  -2
   6   1  13 103.214 8.07617   1
   6   1  13 28.8295 5.80357   2
   6   1  13 37.0066 5.17082   1
  -7   1  15 31.1655 2.87171  -2
   7   1  13 31.1655 2.87171   1
  -8   1  15 33.4812 2.40788  -2
   8   1  13 33.4812 2.40788   1
  -9   1  15 11.4668 3.39066  -2
   9   1  13 11.4668 3.39066   1
  10   2  11 41.3138 12.9449  -2
 -10   2  13 41.3138 12.9449   1
 -10   2  13 6.73749 10.4015   2
 -10   2  13 0.24014 10.0688   1
   9   2  11 52.6817 3.61002  -2
  -9   2  13 52.6817 3.61002   1
   8   2  11 188.085 4.21494  -2
  -8   2  13 188.085 4.21494   1
   7   2  11 115.710 3.79923  -2
  -7   2  13 115.710 3.79923   1
   6   2  12 128.000 10.1062  -2
  -6   2  13 128.000 10.1062   1
  -6   2  13 104.156 7.67584   2
  -6   2  13 101.452 8.83372   1
   5   2  12 30.1089 2.34115  -2
  -5   2  13 30.1089 2.34115   1
   4   2  12 300.691 3.87406  -2
  -4   2  13 300.691 3.87406   1
   3   2  12 27.5253 1.74887  -2
  -3   2  13 27.5253 1.74887   1
  -2   2  13 25.8712 1.33548   2
  -2   2  13 35.3010 1.44976   1
   2   2  13 88.3251 12.8337  -2
  -2   2  13 88.3251 12.8337   1
   1   2  13 44.1826 1.60693  -2
  -1   2  13 44.1826 1.60693   1
   0   2  13 235.121 3.27652  -2
   0   2  13 235.121 3.27652   1
  -1   2  13 39.0676 1.53327  -2
   1   2  13 39.0676 1.53327   1
   2   2  13 66.6371 1.85868   2
   2   2  13 77.5162 2.09216   1
  -3   2  14 89.4792 2.67318  -2
   3   2  13 89.4792 2.67318   1
  -4   2  14 135.082 2.71442  -2
   4   2  13 135.082 2.71442   1
  -5   2  14 72.4949 2.86976  -2
   5   2  13 72.4949 2.86976   1
  -6   2  14 11.8533 8.10972  -2
   6   2  13 11.8533 8.10972   1
   6   2  13 16.2268 7.17645   1
   6   2  13 1.35720 7.18101   2
  -7   2  15 33.4308 3.07637  -2
   7   2  13 33.4308 3.07637   1
  -8   2  15 23.7633 2.41899  -2
   8   2  13 23.7633 2.41899   1
  -9   2  15 23.0400 3.82633  -2
   9   2  13 23.0400 3.82633   1
   9   3  11 6.08741 3.64798  -2
  -9   3  13 6.08741 3.64798   1
   8   3  11 28.3088 2.82213  -2
  -8   3  13 28.3088 2.82213   1
   7   3  11 20.5139 3.15079  -2
  -7   3  13 20.5139 3.15079   1
  -6   3  13 21.0903 6.09190   1
   6   3  12 50.2414 10.6788  -2
  -6   3  13 50.2414 10.6788   1
  -6   3  13 21.8608 5.89614   2
   5   3  12 366.148 6.62223  -2
  -5   3  13 366.148 6.62223   1
   4   3  12 238.924 4.24166  -2
  -4   3  13 238.924 4.24166   1
   3   3  12 200.891 3.40840  -2
  -3   3  13 200.891 3.40840   1
  -2   3  13 27.8094 1.58558   2
  -2   3  13 34.5057 1.65916   1
   2   3  13 206.421 10.2060  -2
  -2   3  13 206.421 10.2060   1
   1   3  13 50.7745 1.86268  -2
  -1   3  13 50.7745 1.86268   1
   0   3  13 1.14943 0.84105  -2
   0   3  13 1.14943 0.84105   1
  -1   3  13 45.4503 1.59933  -2
   1   3  13 45.4503 1.59933   1
   2   3  13 172.610 3.34009   2
   2   3  13 202.445 4.06882   1
  -2   3  13 228.803 14.3087  -2
   2   3  13 228.803 14.3087   1
  -3   3  14 529.709 7.76701  -2
   3   3  13 529.709 7.76701   1
  -4   3  14 287.076 5.00742  -2
   4   3  13 287.076 5.00742   1
  -5   3  14 382.313 6.90579  -2
   5   3  13 382.313 6.90579   1
   6   3  13 60.0107 8.86388   1
  -6   3  14 75.2054 9.95494  -2
   6   3  13 75.2054 9.95494   1
   6   3  13 54.4107 10.9336   2
  -7   3  15 -0.1003 3.09286  -2
   7   3  13 -0.1003 3.09286   1
  -8   3  15 36.3716 2.79480  -2
   8   3  13 36.3716 2.79480   1
  -9   3  15 3.38557 3.44669  -2
   9   3  13 3.38557 3.44669   1
   8   4  11 105.512 4.43950  -2
  -8   4  13 105.512 4.43950   1
   7   4  11 -0.9713 3.58356  -2
  -7   4  13 -0.9713 3.58356   1
   6   4  12 4.71669 10.4266  -2
  -6   4  13 4.71669 10.4266   1
  -6   4  13 9.94682 5.56699   1
   5   4  12 229.124 5.60122  -2
  -5   4  13 229.124 5.60122   1
   4   4  12 11.0204 2.08141  -2
  -4   4  13 11.0204 2.08141   1
   3   4  12 247.699 5.02243  -2
  -3   4  13 247.699 5.02243   1
  -2   4  13 87.8892 3.07509   1
  -2   4  13 77.4644 2.59399   2
   1   4  13 3.36727 2.08048  -2
  -1   4  13 3.36727 2.08048   1
   0   4  13 106.166 2.48560  -2
   0   4  13 106.166 2.48560   1
  -1   4  13 5.44108 1.88313  -2
   1   4  13 5.44108 1.88313   1
   2   4  13 5.16337 1.61460   2
   2   4  13 1.30456 1.28426   1
  -2   4  13 84.8658 9.77899  -2
   2   4  13 84.8658 9.77899   1
  -3   4  14 110.762 3.24268  -2
   3   4  13 110.762 3.24268   1
  -4   4  14 22.7778 2.12711  -2
   4   4  13 22.7778 2.12711   1
  -5   4  14 25.7740 2.92415  -2
   5   4  13 25.7740 2.92415   1
   6   4  13 5.97253 5.61700   2
  -7   4  15 25.2351 3.86861  -2
   7   4  13 25.2351 3.86861   1
  -8   4  15 3.12123 2.78336  -2
   8   4  13 3.12123 2.78336   1
   7   5  11 27.6194 4.62252  -2
  -7   5  13 27.6194 4.62252   1
  -6   5  13 2.54580 5.85682   1
   6   5  12 27.2123 16.5184  -2
  -6   5  13 27.2123 16.5184   1
   6   5  11 9.60116 14.6252  -2
  -6   5  13 9.60116 14.6252   1
   5   5  12 9.99019 3.56187  -2
  -5   5  13 9.99019 3.56187   1
   4   5  12 65.1053 3.45321  -2
  -4   5  13 65.1053 3.45321   1
   3   5  12 24.2550 3.32754  -2
  -3   5  13 24.2550 3.32754   1
  -2   5  13 13.5504 2.60145   1
  -2   5  13 8.12172 2.57394   2
   1   5  13 28.9342 3.07634  -2
  -1   5  13 28.9342 3.07634   1
   0   5  13 85.0464 3.07910  -2
   0   5  13 85.0464 3.07910   1
  -1   5  13 17.8967 3.16565  -2
   1   5  13 17.8967 3.16565   1
   2   5  13 11.9040 2.52280   2
   2   5  13 13.0601 2.89261   1
  -2   5  13 25.0466 12.9643  -2
   2   5  13 25.0466 12.9643   1
  -3   5  14 22.8139 3.59793  -2
   3   5  13 22.8139 3.59793   1
  -4   5  14 14.6113 2.58984  -2
   4   5  13 14.6113 2.58984   1
  -5   5  14 12.7046 3.76950  -2
   5   5  13 12.7046 3.76950   1
   6   5  13 12.3282 9.58622   2
  -7   5  15 1.87048 4.39240  -2
   7   5  13 1.87048 4.39240   1
  -6   6  13 9.81138 10.5883   1
  -6   6  13 8.47944 4.88874   2
   6   6  11 -21.961 16.4956  -2
  -6   6  13 -21.961 16.4956   1
   5   6  12 4.51500 3.63724  -2
  -5   6  13 4.51500 3.63724   1
   4   6  12 42.8430 3.43450  -2
  -4   6  13 42.8430 3.43450   1
   3   6  12 1.39610 3.81244  -2
  -3   6  13 1.39610 3.81244   1
  -2   6  13 6.38293 3.03855   1
  -2   6  13 5.66930 3.21383   2
   1   6  13 6.66510 3.52936  -2
  -1   6  13 6.66510 3.52936   1
   0   6  13 2.17776 2.26404  -2
   0   6  13 2.17776 2.26404   1
  -1   6  13 12.3254 3.47622  -2
   1   6  13 12.3254 3.47622   1
   2   6  13 0.98979 3.01533   2
   2   6  13 5.98584 3.59484   1
  -2   6  13 6.75907 10.9213  -2
   2   6  13 6.75907 10.9213   1
  -3   6  14 18.3166 4.75483  -2
   3   6  13 18.3166 4.75483   1
  -4   6  14 39.3027 4.04993  -2
   4   6  13 39.3027 4.04993   1
  -5   6  14 17.7104 5.26816  -2
   5   6  13 17.7104 5.26816   1
   3   7  12 59.1417 5.87606  -2
  -3   7  13 59.1417 5.87606   1
  -2   7  13 1.91144 3.71916   2
  -2   7  13 0.27428 5.75640   1
   2   7  12 8.22323 18.4484  -2
  -2   7  13 8.22323 18.4484   1
   1   7  13 41.1351 5.42592  -2
  -1   7  13 41.1351 5.42592   1
   0   7  13 -1.2889 2.52513  -2
   0   7  13 -1.2889 2.52513   1
  -1   7  13 33.4393 5.58673  -2
   1   7  13 33.4393 5.58673   1
   2   7  13 2.80366 3.49688   1
   2   7  13 4.85431 5.36395   2
  -2   7  13 10.5900 18.5195  -2
   2   7  13 10.5900 18.5195   1
  10   0  12 73.6965 10.2405  -2
 -10   0  14 73.6965 10.2405   1
   9   0  12 -1.1881 4.01355  -2
  -9   0  14 -1.1881 4.01355   1
   8   0  12 62.4651 4.19265  -2
  -8   0  14 62.4651 4.19265   1
   7   0  12 -5.0307 3.67759  -2
  -7   0  14 -5.0307 3.67759   1
   6   0  13 169.239 12.7631  -2
  -6   0  14 169.239 12.7631   1
   5   0  13 172.397 4.87547  -2
  -5   0  14 172.397 4.87547   1
   4   0  13 272.369 5.77413  -2
  -4   0  14 272.369 5.77413   1
   3   0  13 541.764 10.1668  -2
  -3   0  14 541.764 10.1668   1
  -2   0  14 35.9222 2.37522   1
  -2   0  14 29.8526 2.09034   2
   2   0  14 58.9795 10.4992  -2
  -2   0  14 58.9795 10.4992   1
   1   0  14 0.37222 1.88143  -2
  -1   0  14 0.37222 1.88143   1
   0   0  14 13.5132 1.50602  -2
   0   0  14 13.5132 1.50602   1
  -1   0  14 -0.8086 2.06749  -2
   1   0  14 -0.8086 2.06749   1
   2   0  14 30.9492 2.17745   1
   2   0  14 24.1818 2.10624   2
  -2   0  14 56.2899 8.44775  -2
   2   0  14 56.2899 8.44775   1
  -3   0  15 600.975 11.4501  -2
   3   0  14 600.975 11.4501   1
  -4   0  15 5.21984 2.03199  -2
   4   0  14 5.21984 2.03199   1
  -5   0  15 801.254 14.1193  -2
   5   0  14 801.254 14.1193   1
  -6   0  15 2.83695 6.89822  -2
   6   0  14 2.83695 6.89822   1
  -7   0  16 -0.0895 3.26776  -2
   7   0  14 -0.0895 3.26776   1
  -8   0  16 4.88959 3.39269  -2
   8   0  14 4.88959 3.39269   1
  -9   0  16 7.74605 4.51752  -2
   9   0  14 7.74605 4.51752   1
  10   1  12 116.612 8.26733  -2
 -10   1  14 116.612 8.26733   1
   9   1  12 13.8416 3.38191  -2
  -9   1  14 13.8416 3.38191   1
   8   1  12 29.8356 2.45803  -2
  -8   1  14 29.8356 2.45803   1
   7   1  12 126.824 3.52704  -2
  -7   1  14 126.824 3.52704   1
  -6   1  14 88.1878 8.28469   1
  -6   1  14 65.7948 5.68116   2
   6   1  13 113.154 12.0064  -2
  -6   1  14 113.154 12.0064   1
   5   1  13 134.313 3.13719  -2
  -5   1  14 134.313 3.13719   1
   4   1  13 449.913 5.46247  -2
  -4   1  14 449.913 5.46247   1
   3   1  13 127.355 2.70730  -2
  -3   1  14 127.355 2.70730   1
  -2   1  14 116.082 2.52871   1
  -2   1  14 100.746 1.98558   2
   2   1  14 253.872 8.63685  -2
  -2   1  14 253.872 8.63685   1
   2   1  13 239.247 15.9681  -2
  -2   1  14 239.247 15.9681   1
   1   1  14 281.884 3.94735  -2
  -1   1  14 281.884 3.94735   1
   0   1  14 46.0941 1.35150  -2
   0   1  14 46.0941 1.35150   1
  -1   1  14 289.623 3.99047  -2
   1   1  14 289.623 3.99047   1
   2   1  14 125.878 2.62830   2
   2   1  14 143.550 2.45554   1
  -3   1  15 57.3946 2.06636  -2
   3   1  14 57.3946 2.06636   1
  -4   1  15 658.467 7.83490  -2
   4   1  14 658.467 7.83490   1
  -5   1  15 33.6450 2.26709  -2
   5   1  14 33.6450 2.26709   1
   6   1  14 63.4581 6.47301   2
   6   1  14 68.1569 6.92589   1
  -6   1  15 155.363 12.5329  -2
   6   1  14 155.363 12.5329   1
  -7   1  16 32.0255 3.03397  -2
   7   1  14 32.0255 3.03397   1
  -8   1  16 26.7837 2.38179  -2
   8   1  14 26.7837 2.38179   1
  -9   1  16 22.1688 3.58750  -2
   9   1  14 22.1688 3.58750   1
   9   2  12 20.6955 3.41898  -2
  -9   2  14 20.6955 3.41898   1
   8   2  12 21.2427 2.34784  -2
  -8   2  14 21.2427 2.34784   1
   7   2  12 57.2918 3.26149  -2
  -7   2  14 57.2918 3.26149   1
   6   2  13 14.9027 6.62344  -2
  -6   2  14 14.9027 6.62344   1
  -6   2  14 11.6855 6.32016   2
  -6   2  14 10.1344 7.61941   1
   5   2  13 70.6712 2.76837  -2
  -5   2  14 70.6712 2.76837   1
   4   2  13 136.193 2.34086  -2
  -4   2  14 136.193 2.34086   1
   3   2  13 88.9039 2.67141  -2
  -3   2  14 88.9039 2.67141   1
  -2   2  14 13.8322 1.28735   1
  -2   2  14 12.8016 1.15372   2
   2   2  14 22.1785 11.5376  -2
  -2   2  14 22.1785 11.5376   1
   2   2  13 108.827 11.6043  -2
  -2   2  14 108.827 11.6043   1
   1   2  14 49.2517 1.74412  -2
  -1   2  14 49.2517 1.74412   1
   0   2  14 78.7086 1.71556  -2
   0   2  14 78.7086 1.71556   1
  -1   2  14 43.7383 1.74385  -2
   1   2  14 43.7383 1.74385   1
   2   2  14 12.0526 1.23258   1
   2   2  14 11.4280 1.01819   2
  -3   2  15 128.079 2.97571  -2
   3   2  14 128.079 2.97571   1
  -4   2  15 33.1521 1.79001  -2
   4   2  14 33.1521 1.79001   1
  -5   2  15 89.3820 3.25322  -2
   5   2  14 89.3820 3.25322   1
   6   2  14 24.1966 7.64178   1
  -6   2  15 28.5502 11.0911  -2
   6   2  14 28.5502 11.0911   1
   6   2  14 23.6024 8.79988   2
  -7   2  16 16.6704 3.01584  -2
   7   2  14 16.6704 3.01584   1
  -8   2  16 53.7014 2.80576  -2
   8   2  14 53.7014 2.80576   1
  -9   2  16 9.60021 3.39766  -2
   9   2  14 9.60021 3.39766   1
   9   3  12 49.0137 4.36302  -2
  -9   3  14 49.0137 4.36302   1
   8   3  12 23.0957 2.71716  -2
  -8   3  14 23.0957 2.71716   1
   7   3  12 57.5205 3.54100  -2
  -7   3  14 57.5205 3.54100   1
  -6   3  14 7.55996 5.48641   2
   6   3  13 58.9317 7.67944  -2
  -6   3  14 58.9317 7.67944   1
  -6   3  14 15.3932 8.24976   1
   5   3  13 440.401 7.37039  -2
  -5   3  14 440.401 7.37039   1
   4   3  13 256.255 4.62253  -2
  -4   3  14 256.255 4.62253   1
   3   3  13 593.476 8.87872  -2
  -3   3  14 593.476 8.87872   1
  -2   3  14 49.7052 2.07305   2
  -2   3  14 61.8821 1.96495   1
   1   3  14 138.829 2.86524  -2
  -1   3  14 138.829 2.86524   1
   0   3  14 411.994 5.48687  -2
   0   3  14 411.994 5.48687   1
  -1   3  14 139.189 2.74780  -2
   1   3  14 139.189 2.74780   1
   2   3  14 45.6262 1.78452   2
   2   3  14 51.6538 2.18601   1
  -2   3  14 93.3252 8.22618  -2
   2   3  14 93.3252 8.22618   1
  -3   3  15 397.983 6.64937  -2
   3   3  14 397.983 6.64937   1
  -4   3  15 22.6659 1.98878  -2
   4   3  14 22.6659 1.98878   1
  -5   3  15 189.690 4.62578  -2
   5   3  14 189.690 4.62578   1
   6   3  14 25.2525 7.13605   1
   6   3  14 24.7972 6.46832   2
  -6   3  15 40.4472 9.90586  -2
   6   3  14 40.4472 9.90586   1
  -7   3  16 52.6536 3.71497  -2
   7   3  14 52.6536 3.71497   1
  -8   3  16 122.967 3.92170  -2
   8   3  14 122.967 3.92170   1
   8   4  12 34.9892 3.35891  -2
  -8   4  14 34.9892 3.35891   1
   7   4  12 40.8691 3.92437  -2
  -7   4  14 40.8691 3.92437   1
   6   4  13 -1.1622 10.5123  -2
  -6   4  14 -1.1622 10.5123   1
  -6   4  14 4.81115 5.30129   1
   5   4  13 31.6186 3.34436  -2
  -5   4  14 31.6186 3.34436   1
   4   4  13 24.0590 2.36310  -2
  -4   4  14 24.0590 2.36310   1
   3   4  13 95.0670 3.55064  -2
  -3   4  14 95.0670 3.55064   1
  -2   4  14 14.5379 1.69987   2
  -2   4  14 15.0658 2.11704   1
   1   4  14 83.1062 3.01023  -2
  -1   4  14 83.1062 3.01023   1
  -1   4  14 56.4940 4.26498   2
   0   4  14 130.371 2.82243  -2
   0   4  14 130.371 2.82243   1
  -1   4  14 89.4317 2.65214  -2
   1   4  14 89.4317 2.65214   1
   1   4  14 59.9835 4.76532   1
   2   4  14 5.52143 1.84945   2
   2   4  14 2.27901 1.49474   1
  -2   4  14 17.7763 9.57564  -2
   2   4  14 17.7763 9.57564   1
  -3   4  15 40.4224 2.73314  -2
   3   4  14 40.4224 2.73314   1
  -4   4  15 51.1816 2.57438  -2
   4   4  14 51.1816 2.57438   1
  -5   4  15 75.0463 3.52332  -2
   5   4  14 75.0463 3.52332   1
   6   4  14 6.77042 5.90355   2
  -6   4  15 15.7012 11.7530  -2
   6   4  14 15.7012 11.7530   1
  -7   4  16 38.7491 4.16788  -2
   7   4  14 38.7491 4.16788   1
  -8   4  16 14.0539 3.05109  -2
   8   4  14 14.0539 3.05109   1
   7   5  12 70.5822 5.21006  -2
  -7   5  14 70.5822 5.21006   1
   6   5  12 14.0704 15.9452  -2
  -6   5  14 14.0704 15.9452   1
  -6   5  14 13.2627 6.58280   1
   6   5  13 44.3907 17.3603  -2
  -6   5  14 44.3907 17.3603   1
   5   5  13 9.99875 3.67303  -2
  -5   5  14 9.99875 3.67303   1
   4   5  13 13.7420 2.75981  -2
  -4   5  14 13.7420 2.75981   1
   3   5  13 24.7866 3.47287  -2
  -3   5  14 24.7866 3.47287   1
  -2   5  14 17.5925 2.72133   1
  -2   5  14 16.0665 2.99324   2
   1   5  14 30.7820 3.31196  -2
  -1   5  14 30.7820 3.31196   1
   0   5  14 44.8828 2.67996  -2
   0   5  14 44.8828 2.67996   1
  -1   5  14 26.3625 3.40152  -2
   1   5  14 26.3625 3.40152   1
   2   5  14 12.1312 2.60863   2
   2   5  14 14.8869 2.97552   1
  -2   5  14 5.64147 12.4011  -2
   2   5  14 5.64147 12.4011   1
  -3   5  15 7.81365 3.37374  -2
   3   5  14 7.81365 3.37374   1
  -4   5  15 13.0462 2.68669  -2
   4   5  14 13.0462 2.68669   1
  -5   5  15 9.42281 4.14790  -2
   5   5  14 9.42281 4.14790   1
  -6   5  15 11.6945 12.0249  -2
   6   5  14 11.6945 12.0249   1
   6   5  14 14.7344 9.76015   2
   5   6  13 21.5176 3.98925  -2
  -5   6  14 21.5176 3.98925   1
   4   6  13 42.1781 3.57164  -2
  -4   6  14 42.1781 3.57164   1
   3   6  13 11.9705 3.89607  -2
  -3   6  14 11.9705 3.89607   1
  -2   6  14 104.975 6.23809   1
  -2   6  14 67.2620 5.84016   2
   1   6  14 5.23859 4.16882  -2
  -1   6  14 5.23859 4.16882   1
   0   6  14 57.4467 3.71862  -2
   0   6  14 57.4467 3.71862   1
  -1   6  14 5.79066 3.56812  -2
   1   6  14 5.79066 3.56812   1
   2   6  14 14.6965 3.53867   2
   2   6  14 13.6015 4.01104   1
  -2   6  14 83.8961 20.2911  -2
   2   6  14 83.8961 20.2911   1
  -3   6  15 1.88730 4.76470  -2
   3   6  14 1.88730 4.76470   1
  -4   6  15 8.99909 3.48334  -2
   4   6  14 8.99909 3.48334   1
  -5   6  15 2.90801 5.18631  -2
   5   6  14 2.90801 5.18631   1
  -2   7  14 18.4917 3.53825   2
  -2   7  14 26.3676 6.93202   1
   2   7  13 19.6497 19.1044  -2
  -2   7  14 19.6497 19.1044   1
   1   7  14 8.58576 5.08733  -2
  -1   7  14 8.58576 5.08733   1
   0   7  14 70.6570 4.12277  -2
   0   7  14 70.6570 4.12277   1
  -1   7  14 19.8241 4.47437  -2
   1   7  14 19.8241 4.47437   1
 -10   0  15 5.52075 8.69623   1
  10   0  13 0.54810 17.1064  -2
 -10   0  15 0.54810 17.1064   1
   9   0  13 98.0855 5.68309  -2
  -9   0  15 98.0855 5.68309   1
   8   0  13 0.60536 3.21380  -2
  -8   0  15 0.60536 3.21380   1
   7   0  13 98.7979 5.03077  -2
  -7   0  15 98.7979 5.03077   1
   6   0  14 1.45775 8.73880  -2
  -6   0  15 1.45775 8.73880   1
   5   0  14 954.847 16.4376  -2
  -5   0  15 954.847 16.4376   1
   4   0  14 3.03540 2.00463  -2
  -4   0  15 3.03540 2.00463   1
   3   0  14 716.251 13.6186  -2
  -3   0  15 716.251 13.6186   1
  -2   0  15 0.74993 1.59389   1
  -2   0  15 -1.1396 1.52302   2
   2   0  15 18.6863 10.1703  -2
  -2   0  15 18.6863 10.1703   1
   1   0  15 131.463 3.54895  -2
  -1   0  15 131.463 3.54895   1
   0   0  15 -0.3150 1.23564  -2
   0   0  15 -0.3150 1.23564   1
  -1   0  15 148.553 4.08927  -2
   1   0  15 148.553 4.08927   1
   2   0  15 2.12198 1.56487   2
   2   0  15 -0.9194 1.59163   1
  -2   0  15 5.58847 7.29640  -2
   2   0  15 5.58847 7.29640   1
  -3   0  16 688.033 12.9882  -2
   3   0  15 688.033 12.9882   1
  -4   0  16 372.381 7.50515  -2
   4   0  15 372.381 7.50515   1
  -5   0  16 153.425 4.78292  -2
   5   0  15 153.425 4.78292   1
  -6   0  16 75.8771 8.41929  -2
   6   0  15 75.8771 8.41929   1
  -7   0  17 12.2598 4.09409  -2
   7   0  15 12.2598 4.09409   1
  -8   0  17 0.58313 3.44572  -2
   8   0  15 0.58313 3.44572   1
  -9   0  17 52.9986 5.28355  -2
   9   0  15 52.9986 5.28355   1
 -10   1  15 23.2675 11.2409   1
   9   1  13 13.1927 3.17727  -2
  -9   1  15 13.1927 3.17727   1
   8   1  13 34.4522 2.68461  -2
  -8   1  15 34.4522 2.68461   1
   7   1  13 34.2020 2.69568  -2
  -7   1  15 34.2020 2.69568   1
  -6   1  15 107.763 7.74975   1
  -6   1  15 105.388 7.91548   2
   6   1  14 164.449 18.5926  -2
  -6   1  15 164.449 18.5926   1
   6   1  13 53.7120 8.92466  -2
  -6   1  15 53.7120 8.92466   1
   5   1  14 21.6585 2.16949  -2
  -5   1  15 21.6585 2.16949   1
   4   1  14 706.439 8.03904  -2
  -4   1  15 706.439 8.03904   1
   3   1  14 48.1233 2.10543  -2
  -3   1  15 48.1233 2.10543   1
  -2   1  15 28.4977 1.37858   2
  -2   1  15 35.8088 1.63217   1
   2   1  15 330.214 11.7507  -2
  -2   1  15 330.214 11.7507   1
   1   1  15 32.9744 1.55607  -2
  -1   1  15 32.9744 1.55607   1
   0   1  15 1.70018 0.87643  -2
   0   1  15 1.70018 0.87643   1
  -1   1  15 37.4930 1.72741  -2
   1   1  15 37.4930 1.72741   1
   2   1  15 339.101 5.01416   1
   2   1  15 278.827 4.45658   2
  -2   1  15 372.373 15.3427  -2
   2   1  15 372.373 15.3427   1
  -3   1  16 135.852 2.85365  -2
   3   1  15 135.852 2.85365   1
  -4   1  16 401.308 5.54353  -2
   4   1  15 401.308 5.54353   1
  -5   1  16 147.913 3.41654  -2
   5   1  15 147.913 3.41654   1
  -6   1  16 64.7523 8.71694  -2
   6   1  15 64.7523 8.71694   1
   6   1  15 13.7147 4.97862   1
   6   1  15 9.27019 5.68475   2
  -7   1  17 19.9015 2.91072  -2
   7   1  15 19.9015 2.91072   1
  -8   1  17 4.67869 2.19203  -2
   8   1  15 4.67869 2.19203   1
  -9   1  17 16.5752 3.63745  -2
   9   1  15 16.5752 3.63745   1
   9   2  13 23.9409 3.71229  -2
  -9   2  15 23.9409 3.71229   1
   8   2  13 24.6043 2.40441  -2
  -8   2  15 24.6043 2.40441   1
   7   2  13 48.7260 3.29819  -2
  -7   2  15 48.7260 3.29819   1
   6   2  14 37.1673 7.01901  -2
  -6   2  15 37.1673 7.01901   1
  -6   2  15 16.4336 8.48873   1
  -6   2  15 7.28734 6.20489   2
   5   2  14 88.2058 3.32370  -2
  -5   2  15 88.2058 3.32370   1
   4   2  14 33.6991 1.58765  -2
  -4   2  15 33.6991 1.58765   1
   3   2  14 105.144 2.95870  -2
  -3   2  15 105.144 2.95870   1
  -2   2  15 13.1279 1.25235   1
  -2   2  15 10.2676 1.25354   2
   2   2  15 91.5747 6.15071  -2
  -2   2  15 91.5747 6.15071   1
   1   2  15 406.991 5.63544  -2
  -1   2  15 406.991 5.63544   1
   0   2  15 11.5301 1.10011  -2
   0   2  15 11.5301 1.10011   1
  -1   2  15 358.892 5.10236  -2
   1   2  15 358.892 5.10236   1
   2   2  15 84.7656 2.20333   2
   2   2  15 99.2266 2.33830   1
  -2   2  15 104.330 14.1586  -2
   2   2  15 104.330 14.1586   1
  -3   2  16 43.8233 2.32593  -2
   3   2  15 43.8233 2.32593   1
  -4   2  16 245.543 4.32534  -2
   4   2  15 245.543 4.32534   1
  -5   2  16 75.5644 3.09129  -2
   5   2  15 75.5644 3.09129   1
   6   2  15 11.4704 7.18451   1
   6   2  15 18.0905 8.71036   2
  -6   2  16 35.2114 11.4253  -2
   6   2  15 35.2114 11.4253   1
  -7   2  17 109.192 4.09101  -2
   7   2  15 109.192 4.09101   1
  -8   2  17 22.5752 2.50212  -2
   8   2  15 22.5752 2.50212   1
  -9   2  17 25.7067 3.76070  -2
   9   2  15 25.7067 3.76070   1
   9   3  13 7.47257 4.19216  -2
  -9   3  15 7.47257 4.19216   1
   8   3  13 38.1469 2.99911  -2
  -8   3  15 38.1469 2.99911   1
   7   3  13 3.37420 3.08635  -2
  -7   3  15 3.37420 3.08635   1
  -6   3  15 21.9209 6.41405   1
  -6   3  15 27.4853 6.86420   2
   6   3  14 60.2550 8.82101  -2
  -6   3  15 60.2550 8.82101   1
   5   3  14 191.332 4.51442  -2
  -5   3  15 191.332 4.51442   1
   4   3  14 23.6679 2.00238  -2
  -4   3  15 23.6679 2.00238   1
   3   3  14 345.087 5.85626  -2
  -3   3  15 345.087 5.85626   1
  -2   3  15 41.4895 2.21541   2
  -2   3  15 48.4667 2.08438   1
   1   3  15 36.8325 2.13206  -2
  -1   3  15 36.8325 2.13206   1
   0   3  15 217.321 3.49859  -2
   0   3  15 217.321 3.49859   1
  -1   3  15 34.7167 2.08409  -2
   1   3  15 34.7167 2.08409   1
   2   3  15 11.0715 1.47989   2
   2   3  15 12.4787 1.69505   1
  -3   3  16 321.605 6.01249  -2
   3   3  15 321.605 6.01249   1
  -4   3  16 -0.9475 1.69212  -2
   4   3  15 -0.9475 1.69212   1
  -5   3  16 44.5181 3.04053  -2
   5   3  15 44.5181 3.04053   1
   6   3  15 45.2989 8.64970   1
  -6   3  16 69.6663 10.8188  -2
   6   3  15 69.6663 10.8188   1
   6   3  15 63.1254 11.9928   2
  -7   3  17 23.8796 3.36399  -2
   7   3  15 23.8796 3.36399   1
  -8   3  17 135.736 4.31738  -2
   8   3  15 135.736 4.31738   1
   8   4  13 11.6431 3.13420  -2
  -8   4  15 11.6431 3.13420   1
   7   4  13 44.3673 4.04624  -2
  -7   4  15 44.3673 4.04624   1
  -6   4  15 17.4743 6.26479   1
   6   4  14 1.84929 15.3477  -2
  -6   4  15 1.84929 15.3477   1
   5   4  14 95.8612 4.14736  -2
  -5   4  15 95.8612 4.14736   1
   4   4  14 61.7282 2.89815  -2
  -4   4  15 61.7282 2.89815   1
   3   4  14 57.6823 3.22944  -2
  -3   4  15 57.6823 3.22944   1
  -2   4  15 27.1166 2.06563   2
  -2   4  15 34.6783 2.59871   1
   2   4  15 36.4332 11.6537  -2
  -2   4  15 36.4332 11.6537   1
   1   4  15 52.0543 3.04462  -2
  -1   4  15 52.0543 3.04462   1
   0   4  15 289.896 5.44174  -2
   0   4  15 289.896 5.44174   1
  -1   4  15 57.9293 2.62350  -2
   1   4  15 57.9293 2.62350   1
   2   4  15 1.01541 1.86217   2
   2   4  15 -0.3695 1.52653   1
  -2   4  15 7.73594 12.4366  -2
   2   4  15 7.73594 12.4366   1
  -3   4  16 17.4448 2.69768  -2
   3   4  15 17.4448 2.69768   1
  -4   4  16 0.07289 2.21259  -2
   4   4  15 0.07289 2.21259   1
  -5   4  16 17.0441 2.94519  -2
   5   4  15 17.0441 2.94519   1
  -6   4  16 95.8680 15.4441  -2
   6   4  15 95.8680 15.4441   1
   6   4  15 108.012 10.5383   2
  -7   4  17 31.0688 4.06423  -2
   7   4  15 31.0688 4.06423   1
   7   5  13 6.11666 4.46873  -2
  -7   5  15 6.11666 4.46873   1
   6   5  14 26.8121 17.0244  -2
  -6   5  15 26.8121 17.0244   1
  -6   5  15 13.0860 9.75329   1
   5   5  14 10.8108 3.73638  -2
  -5   5  15 10.8108 3.73638   1
   4   5  14 9.10364 2.78827  -2
  -4   5  15 9.10364 2.78827   1
   3   5  14 -0.3922 3.24465  -2
  -3   5  15 -0.3922 3.24465   1
  -2   5  15 71.9615 4.22128   1
  -2   5  15 56.4618 4.80939   2
   1   5  15 27.4387 3.45115  -2
  -1   5  15 27.4387 3.45115   1
   0   5  15 143.927 4.23296  -2
   0   5  15 143.927 4.23296   1
  -1   5  15 27.8255 3.56958  -2
   1   5  15 27.8255 3.56958   1
   2   5  15 11.0586 2.64574   2
  -2   5  15 63.8149 8.15139  -2
   2   5  15 63.8149 8.15139   1
   2   5  15 9.56270 3.28474   1
  -3   5  16 15.5564 3.87962  -2
   3   5  15 15.5564 3.87962   1
  -4   5  16 2.26749 2.61013  -2
   4   5  15 2.26749 2.61013   1
  -5   5  16 15.4814 4.36573  -2
   5   5  15 15.4814 4.36573   1
   6   5  15 3.52066 9.11388   2
  -6   5  16 -12.831 10.9819  -2
   6   5  15 -12.831 10.9819   1
   5   6  14 -7.7575 3.98788  -2
  -5   6  15 -7.7575 3.98788   1
   4   6  14 3.55982 3.05815  -2
  -4   6  15 3.55982 3.05815   1
   3   6  14 1.42420 3.88796  -2
  -3   6  15 1.42420 3.88796   1
  -2   6  15 20.7410 4.02925   1
  -2   6  15 6.89276 4.98354   2
   1   6  15 84.1370 5.35020  -2
  -1   6  15 84.1370 5.35020   1
   0   6  15 32.2179 3.36038  -2
   0   6  15 32.2179 3.36038   1
  -1   6  15 84.2038 4.85756  -2
   1   6  15 84.2038 4.85756   1
   2   6  15 6.10532 3.24490   2
  -2   6  15 22.0540 9.01422  -2
   2   6  15 22.0540 9.01422   1
   2   6  15 2.80778 4.96873   1
  -3   6  16 11.7358 5.04614  -2
   3   6  15 11.7358 5.04614   1
  -4   6  16 20.6937 3.78424  -2
   4   6  15 20.6937 3.78424   1
   9   0  14 -1.6483 4.06907  -2
  -9   0  16 -1.6483 4.06907   1
   8   0  14 4.54800 3.56626  -2
  -8   0  16 4.54800 3.56626   1
   7   0  14 7.84233 3.89575  -2
  -7   0  16 7.84233 3.89575   1
   6   0  15 78.2434 8.21912  -2
  -6   0  16 78.2434 8.21912   1
   5   0  15 146.176 4.67557  -2
  -5   0  16 146.176 4.67557   1
   4   0  15 453.215 8.64903  -2
  -4   0  16 453.215 8.64903   1
   3   0  15 571.879 12.1217  -2
  -3   0  16 571.879 12.1217   1
  -2   0  16 63.7225 3.46442   1
   2   0  16 447.074 21.5829  -2
  -2   0  16 447.074 21.5829   1
  -2   0  16 50.4786 2.83462   2
   1   0  16 1.91032 2.13754  -2
  -1   0  16 1.91032 2.13754   1
   0   0  16 6.17909 1.50621  -2
   0   0  16 6.17909 1.50621   1
  -1   0  16 -0.2703 2.28392  -2
   1   0  16 -0.2703 2.28392   1
   2   0  16 479.644 10.0800   1
   2   0  16 377.121 9.16001   2
  -2   0  16 507.268 30.5274  -2
   2   0  16 507.268 30.5274   1
  -3   0  17 2.39663 2.83957  -2
   3   0  16 2.39663 2.83957   1
  -4   0  17 507.613 9.66890  -2
   4   0  16 507.613 9.66890   1
  -5   0  17 0.93252 3.13773  -2
   5   0  16 0.93252 3.13773   1
  -6   0  17 38.8752 7.06298  -2
   6   0  16 38.8752 7.06298   1
  -7   0  18 -4.7533 3.86755  -2
   7   0  16 -4.7533 3.86755   1
  -8   0  18 9.42837 3.61846  -2
   8   0  16 9.42837 3.61846   1
  -9   0  18 8.98418 4.62311  -2
   9   0  16 8.98418 4.62311   1
   9   1  14 14.0094 3.33493  -2
  -9   1  16 14.0094 3.33493   1
   8   1  14 32.0108 2.73792  -2
  -8   1  16 32.0108 2.73792   1
   7   1  14 30.2704 2.67302  -2
  -7   1  16 30.2704 2.67302   1
   6   1  15 48.0589 9.84589  -2
  -6   1  16 48.0589 9.84589   1
  -6   1  16 44.6171 6.20910   2
  -6   1  16 56.3453 8.51471   1
   6   1  14 25.5036 6.80791  -2
  -6   1  16 25.5036 6.80791   1
   5   1  15 158.521 3.54495  -2
  -5   1  16 158.521 3.54495   1
   4   1  15 383.898 5.04935  -2
  -4   1  16 383.898 5.04935   1
   3   1  15 133.150 3.05778  -2
  -3   1  16 133.150 3.05778   1
  -2   1  16 20.4504 1.57140   1
  -2   1  16 15.4743 1.33305   2
   2   1  16 29.2738 6.19032  -2
  -2   1  16 29.2738 6.19032   1
   1   1  16 164.077 2.87577  -2
  -1   1  16 164.077 2.87577   1
   0   1  16 32.7931 1.26898  -2
   0   1  16 32.7931 1.26898   1
  -1   1  16 134.426 2.67282  -2
   1   1  16 134.426 2.67282   1
  -2   1  16 21.6226 4.96705  -2
   2   1  16 21.6226 4.96705   1
   2   1  16 4.72998 1.27096   2
   2   1  16 3.59492 1.20282   1
  -3   1  17 358.016 5.32818  -2
   3   1  16 358.016 5.32818   1
  -4   1  17 12.0059 1.53993  -2
   4   1  16 12.0059 1.53993   1
  -5   1  17 64.2874 2.71565  -2
   5   1  16 64.2874 2.71565   1
  -6   1  17 8.18662 6.95474  -2
   6   1  16 8.18662 6.95474   1
   6   1  16 0.63481 4.64482   1
   6   1  16 2.90173 5.70124   2
  -7   1  18 13.9508 2.95053  -2
   7   1  16 13.9508 2.95053   1
  -8   1  18 35.9825 2.94919  -2
   8   1  16 35.9825 2.94919   1
  -9   1  18 4.88713 3.61378  -2
   9   1  16 4.88713 3.61378   1
   9   2  14 -0.6894 3.52483  -2
  -9   2  16 -0.6894 3.52483   1
   8   2  14 54.2006 3.05297  -2
  -8   2  16 54.2006 3.05297   1
   7   2  14 17.1073 2.95790  -2
  -7   2  16 17.1073 2.95790   1
   6   2  15 34.4450 7.11472  -2
  -6   2  16 34.4450 7.11472   1
  -6   2  16 12.0376 6.35008   2
  -6   2  16 21.1720 8.97695   1
   5   2  15 93.7780 3.47490  -2
  -5   2  16 93.7780 3.47490   1
   4   2  15 233.842 3.92542  -2
  -4   2  16 233.842 3.92542   1
   3   2  15 51.4486 2.29985  -2
  -3   2  16 51.4486 2.29985   1
  -2   2  16 27.0320 1.57394   2
  -2   2  16 32.2888 1.65109   1
   2   2  16 33.7319 13.0293  -2
  -2   2  16 33.7319 13.0293   1
   1   2  16 45.5762 1.95241  -2
  -1   2  16 45.5762 1.95241   1
   0   2  16 298.384 4.40010  -2
   0   2  16 298.384 4.40010   1
  -1   2  16 52.5799 1.82166  -2
   1   2  16 52.5799 1.82166   1
   2   2  16 3.70610 1.14548   2
   2   2  16 4.45268 1.21136   1
  -2   2  16 27.6275 8.47497  -2
   2   2  16 27.6275 8.47497   1
  -3   2  17 33.0499 2.54517  -2
   3   2  16 33.0499 2.54517   1
  -4   2  17 52.6470 2.35086  -2
   4   2  16 52.6470 2.35086   1
  -5   2  17 -0.9792 2.45182  -2
   5   2  16 -0.9792 2.45182   1
   6   2  16 58.4680 11.7911   2
  -6   2  17 39.9958 17.6026  -2
   6   2  16 39.9958 17.6026   1
   6   2  16 47.4137 9.56508   1
  -7   2  18 4.45388 3.09206  -2
   7   2  16 4.45388 3.09206   1
  -8   2  18 36.1513 2.88083  -2
   8   2  16 36.1513 2.88083   1
   8   3  14 137.645 4.16483  -2
  -8   3  16 137.645 4.16483   1
   7   3  14 52.6414 3.49938  -2
  -7   3  16 52.6414 3.49938   1
  -6   3  16 19.8396 9.32886   1
   6   3  15 58.9921 7.80778  -2
  -6   3  16 58.9921 7.80778   1
  -6   3  16 7.88300 5.91617   2
   5   3  15 35.9023 2.95036  -2
  -5   3  16 35.9023 2.95036   1
   4   3  15 0.81788 1.82045  -2
  -4   3  16 0.81788 1.82045   1
   3   3  15 279.592 5.33385  -2
  -3   3  16 279.592 5.33385   1
  -2   3  16 151.492 3.48785   1
  -2   3  16 123.714 3.62345   2
   2   3  16 171.006 15.4285  -2
  -2   3  16 171.006 15.4285   1
   1   3  16 369.041 6.04129  -2
  -1   3  16 369.041 6.04129   1
   0   3  16 243.071 4.39353  -2
   0   3  16 243.071 4.39353   1
  -1   3  16 353.985 6.12789  -2
   1   3  16 353.985 6.12789   1
   2   3  16 4.49018 1.56981   1
   2   3  16 6.52626 1.51119   2
  -3   3  17 287.694 5.71184  -2
   3   3  16 287.694 5.71184   1
  -4   3  17 71.7251 2.54179  -2
   4   3  16 71.7251 2.54179   1
  -5   3  17 238.727 5.42847  -2
   5   3  16 238.727 5.42847   1
  -6   3  17 146.905 22.2077  -2
   6   3  16 146.905 22.2077   1
   6   3  16 40.6309 8.53165   1
   6   3  16 43.1673 11.1065   2
  -7   3  18 135.730 4.92526  -2
   7   3  16 135.730 4.92526   1
  -8   3  18 0.17061 2.70081  -2
   8   3  16 0.17061 2.70081   1
   8   4  14 13.5409 3.23620  -2
  -8   4  16 13.5409 3.23620   1
   7   4  14 43.9074 4.15706  -2
  -7   4  16 43.9074 4.15706   1
   6   4  15 85.4543 18.6740  -2
  -6   4  16 85.4543 18.6740   1
  -6   4  16 9.27420 5.96200   1
   5   4  15 14.6254 3.47046  -2
  -5   4  16 14.6254 3.47046   1
   4   4  15 6.36480 2.24185  -2
  -4   4  16 6.36480 2.24185   1
   3   4  15 16.8088 3.18525  -2
  -3   4  16 16.8088 3.18525   1
  -2   4  16 -0.2547 1.63135   2
  -2   4  16 2.29032 1.92455   1
   2   4  16 -6.1429 10.7027  -2
  -2   4  16 -6.1429 10.7027   1
   1   4  16 66.8028 3.33178  -2
  -1   4  16 66.8028 3.33178   1
   0   4  16 20.2580 2.00894  -2
   0   4  16 20.2580 2.00894   1
  -1   4  16 60.9721 2.72043  -2
   1   4  16 60.9721 2.72043   1
   2   4  16 3.66781 1.74880   1
   2   4  16 1.57976 1.93877   2
  -3   4  17 33.7283 2.94380  -2
   3   4  16 33.7283 2.94380   1
  -4   4  17 3.19264 2.17424  -2
   4   4  16 3.19264 2.17424   1
  -5   4  17 9.64923 3.26112  -2
   5   4  16 9.64923 3.26112   1
  -6   4  17 45.8545 9.48783  -2
   6   4  16 45.8545 9.48783   1
   6   4  16 13.7946 9.25641   2
  -7   4  18 10.1117 4.76595  -2
   7   4  16 10.1117 4.76595   1
   6   5  15 10.0743 16.5898  -2
  -6   5  16 10.0743 16.5898   1
  -6   5  16 1.26372 8.83986   1
   5   5  15 20.4784 3.91969  -2
  -5   5  16 20.4784 3.91969   1
   4   5  15 3.03205 2.82869  -2
  -4   5  16 3.03205 2.82869   1
   3   5  15 21.3534 3.60765  -2
  -3   5  16 21.3534 3.60765   1
  -2   5  16 13.3942 2.88065   1
  -2   5  16 9.73244 3.57988   2
   1   5  16 253.944 6.51102  -2
  -1   5  16 253.944 6.51102   1
   0   5  16 6.52445 2.06897  -2
   0   5  16 6.52445 2.06897   1
  -1   5  16 250.912 6.82119  -2
   1   5  16 250.912 6.82119   1
   2   5  16 3.41183 2.50650   2
   2   5  16 2.26221 3.35759   1
  -2   5  16 22.3876 6.79148  -2
   2   5  16 22.3876 6.79148   1
  -3   5  17 6.13468 3.84538  -2
   3   5  16 6.13468 3.84538   1
  -4   5  17 4.44839 2.86436  -2
   4   5  16 4.44839 2.86436   1
  -5   5  17 38.9370 4.30144  -2
   5   5  16 38.9370 4.30144   1
  -6   5  17 13.2660 8.07396  -2
   6   5  16 13.2660 8.07396   1
   6   5  16 6.31434 9.10220   2
   4   6  15 20.3770 3.39968  -2
  -4   6  16 20.3770 3.39968   1
   3   6  15 9.21336 4.14558  -2
  -3   6  16 9.21336 4.14558   1
  -2   6  16 56.4014 7.73476   2
  -2   6  16 90.5468 5.81936   1
   1   6  16 -12.130 4.25723  -2
  -1   6  16 -12.130 4.25723   1
   0   6  16 277.813 7.36281  -2
   0   6  16 277.813 7.36281   1
  -1   6  16 -1.1896 3.84611  -2
   1   6  16 -1.1896 3.84611   1
   2   6  16 67.3571 5.53134   2
  -2   6  16 162.125 13.6086  -2
   2   6  16 162.125 13.6086   1
   2   6  16 56.1694 8.19651   1
  -3   6  17 49.3358 5.28505  -2
   3   6  16 49.3358 5.28505   1
  -4   6  17 56.4050 4.69111  -2
   4   6  16 56.4050 4.69111   1
   9   0  15 58.9200 6.02824  -2
  -9   0  17 58.9200 6.02824   1
   8   0  15 4.66686 3.43162  -2
  -8   0  17 4.66686 3.43162   1
   7   0  15 25.3191 4.08635  -2
  -7   0  17 25.3191 4.08635   1
   6   0  16 30.2284 6.45296  -2
  -6   0  17 30.2284 6.45296   1
   5   0  16 1.55825 3.19837  -2
  -5   0  17 1.55825 3.19837   1
   4   0  16 452.056 8.72727  -2
  -4   0  17 452.056 8.72727   1
   3   0  16 3.74863 3.05208  -2
  -3   0  17 3.74863 3.05208   1
  -2   0  17 3.58027 2.02712   1
  -2   0  17 3.80782 1.89786   2
   2   0  17 9.18245 8.12835  -2
  -2   0  17 9.18245 8.12835   1
   1   0  17 75.2892 3.13566  -2
  -1   0  17 75.2892 3.13566   1
   0   0  17 -0.8649 1.47645  -2
   0   0  17 -0.8649 1.47645   1
  -1   0  17 57.4669 3.08173  -2
   1   0  17 57.4669 3.08173   1
   2   0  17 -0.5239 1.94623   1
  -2   0  17 -0.8441 8.99673  -2
   2   0  17 -0.8441 8.99673   1
   2   0  17 0.13828 1.85670   2
  -3   0  18 172.626 4.97499  -2
   3   0  17 172.626 4.97499   1
  -4   0  18 104.060 3.74265  -2
   4   0  17 104.060 3.74265   1
  -5   0  18 54.7770 3.90908  -2
   5   0  17 54.7770 3.90908   1
  -6   0  18 10.6644 6.86946  -2
   6   0  17 10.6644 6.86946   1
  -7   0  19 41.5105 4.99462  -2
   7   0  17 41.5105 4.99462   1
  -8   0  19 3.37224 3.61561  -2
   8   0  17 3.37224 3.61561   1
   9   1  15 24.8088 3.71334  -2
  -9   1  17 24.8088 3.71334   1
   8   1  15 5.72585 2.39537  -2
  -8   1  17 5.72585 2.39537   1
   7   1  15 18.7560 2.83267  -2
  -7   1  17 18.7560 2.83267   1
   6   1  15 17.2973 6.03189  -2
  -6   1  17 17.2973 6.03189   1
  -6   1  17 4.25642 5.80312   1
   6   1  16 6.67363 8.56294  -2
  -6   1  17 6.67363 8.56294   1
  -6   1  17 8.04412 4.63963   2
   5   1  16 56.0589 2.61072  -2
  -5   1  17 56.0589 2.61072   1
   4   1  16 11.8762 1.54589  -2
  -4   1  17 11.8762 1.54589   1
   3   1  16 304.582 4.91455  -2
  -3   1  17 304.582 4.91455   1
  -2   1  17 47.5583 1.99324   1
   2   1  17 47.7815 9.45212  -2
  -2   1  17 47.7815 9.45212   1
  -2   1  17 36.7216 1.81133   2
   1   1  17 2.81732 1.59069  -2
  -1   1  17 2.81732 1.59069   1
   0   1  17 99.6286 2.01311  -2
   0   1  17 99.6286 2.01311   1
  -1   1  17 1.50458 1.62904  -2
   1   1  17 1.50458 1.62904   1
   2   1  17 0.69602 1.27131   2
   2   1  17 1.43222 1.25982   1
  -2   1  17 33.5317 7.34315  -2
   2   1  17 33.5317 7.34315   1
  -3   1  18 66.2062 2.55547  -2
   3   1  17 66.2062 2.55547   1
  -4   1  18 43.9060 1.93805  -2
   4   1  17 43.9060 1.93805   1
  -5   1  18 23.1580 2.62450  -2
   5   1  17 23.1580 2.62450   1
  -6   1  18 9.37858 9.50603  -2
   6   1  17 9.37858 9.50603   1
   6   1  17 4.99782 5.03094   1
   6   1  17 1.37789 5.34486   2
  -7   1  19 5.08178 2.94986  -2
   7   1  17 5.08178 2.94986   1
  -8   1  19 11.6014 2.69907  -2
   8   1  17 11.6014 2.69907   1
   9   2  15 28.1742 3.90933  -2
  -9   2  17 28.1742 3.90933   1
   8   2  15 24.8558 2.91522  -2
  -8   2  17 24.8558 2.91522   1
   7   2  15 99.9576 3.82246  -2
  -7   2  17 99.9576 3.82246   1
   6   2  16 50.6391 7.43955  -2
  -6   2  17 50.6391 7.43955   1
  -6   2  17 4.60741 7.94148   1
  -6   2  17 -3.8837 5.69527   2
   5   2  16 -0.5849 2.61959  -2
  -5   2  17 -0.5849 2.61959   1
   4   2  16 62.3872 2.40968  -2
  -4   2  17 62.3872 2.40968   1
   3   2  16 28.7556 2.23173  -2
  -3   2  17 28.7556 2.23173   1
   2   2  17 107.171 11.2420  -2
  -2   2  17 107.171 11.2420   1
  -2   2  17 34.2194 1.94774   2
  -2   2  17 41.2024 2.04491   1
   1   2  17 38.7251 2.09122  -2
  -1   2  17 38.7251 2.09122   1
   0   2  17 2.53778 1.18379  -2
   0   2  17 2.53778 1.18379   1
  -1   2  17 37.6175 1.99490  -2
   1   2  17 37.6175 1.99490   1
   2   2  17 59.5731 2.44636   2
   2   2  17 69.9111 2.68647   1
  -2   2  17 148.860 20.9442  -2
   2   2  17 148.860 20.9442   1
  -3   2  18 13.9860 2.45993  -2
   3   2  17 13.9860 2.45993   1
  -4   2  18 172.314 3.78026  -2
   4   2  17 172.314 3.78026   1
  -5   2  18 64.7503 3.12255  -2
   5   2  17 64.7503 3.12255   1
   6   2  17 35.9151 8.56402   1
  -6   2  18 68.6545 13.5978  -2
   6   2  17 68.6545 13.5978   1
   6   2  17 26.7321 9.50189   2
  -7   2  19 4.55677 3.00788  -2
   7   2  17 4.55677 3.00788   1
  -8   2  19 22.3465 2.71124  -2
   8   2  17 22.3465 2.71124   1
   8   3  15 177.230 5.00041  -2
  -8   3  17 177.230 5.00041   1
   7   3  15 28.4276 3.33681  -2
  -7   3  17 28.4276 3.33681   1
  -6   3  17 50.9034 8.38807   2
  -6   3  17 83.1349 14.1013   1
   6   3  16 108.681 10.3332  -2
  -6   3  17 108.681 10.3332   1
   5   3  16 237.111 5.37823  -2
  -5   3  17 237.111 5.37823   1
   4   3  16 77.7211 2.74242  -2
  -4   3  17 77.7211 2.74242   1
   3   3  16 311.565 5.85302  -2
  -3   3  17 311.565 5.85302   1
  -2   3  17 238.695 5.33341   2
  -2   3  17 293.173 5.44622   1
   1   3  17 68.2313 2.86214  -2
  -1   3  17 68.2313 2.86214   1
   0   3  17 358.811 5.82772  -2
   0   3  17 358.811 5.82772   1
  -1   3  17 61.3126 2.91545  -2
   1   3  17 61.3126 2.91545   1
   2   3  17 8.31652 1.73579   1
   2   3  17 11.1319 1.70224   2
  -2   3  17 284.880 27.6930  -2
   2   3  17 284.880 27.6930   1
  -3   3  18 191.102 4.61470  -2
   3   3  17 191.102 4.61470   1
  -4   3  18 25.0251 2.05833  -2
   4   3  17 25.0251 2.05833   1
  -5   3  18 136.402 4.27832  -2
   5   3  17 136.402 4.27832   1
   6   3  17 74.2085 13.8902   2
   6   3  17 51.1136 9.43556   1
  -7   3  19 18.4095 3.63893  -2
   7   3  17 18.4095 3.63893   1
   7   4  15 26.4035 4.02659  -2
  -7   4  17 26.4035 4.02659   1
  -6   4  17 29.3517 10.2613   1
   6   4  16 30.1425 11.4258  -2
  -6   4  17 30.1425 11.4258   1
   5   4  16 11.5938 3.51139  -2
  -5   4  17 11.5938 3.51139   1
   4   4  16 0.60093 2.29826  -2
  -4   4  17 0.60093 2.29826   1
   3   4  16 26.8433 3.39226  -2
  -3   4  17 26.8433 3.39226   1
  -2   4  17 11.0535 2.06253   2
  -2   4  17 11.7927 2.27587   1
   2   4  17 43.6014 12.5856  -2
  -2   4  17 43.6014 12.5856   1
   1   4  17 21.0219 2.94651  -2
  -1   4  17 21.0219 2.94651   1
   0   4  17 128.479 3.36891  -2
   0   4  17 128.479 3.36891   1
  -1   4  17 20.0325 2.61993  -2
   1   4  17 20.0325 2.61993   1
   2   4  17 27.1752 2.67848   2
   2   4  17 30.2533 2.61928   1
  -3   4  18 55.7783 3.27448  -2
   3   4  17 55.7783 3.27448   1
  -4   4  18 25.0095 2.53990  -2
   4   4  17 25.0095 2.53990   1
  -5   4  18 15.1201 3.37336  -2
   5   4  17 15.1201 3.37336   1
   6   4  17 16.4509 9.73081   2
  -6   4  18 10.2367 8.22885  -2
   6   4  17 10.2367 8.22885   1
   7   4  17 6.62981 2.61118   1
   7   4  17 12.4492 2.61488   2
   6   5  16 24.8542 17.4793  -2
  -6   5  17 24.8542 17.4793   1
   6   5  16 62.6129 23.0964  -2
   6   5  15 62.6129 23.0964  -2
  -6   5  17 62.6129 23.0964   1
  -6   5  17 23.6757 11.1413   1
   5   5  16 32.9673 4.25813  -2
  -5   5  17 32.9673 4.25813   1
   4   5  16 7.16755 2.94969  -2
  -4   5  17 7.16755 2.94969   1
   3   5  16 7.34101 3.50193  -2
  -3   5  17 7.34101 3.50193   1
  -2   5  17 -3.6888 2.45279   1
  -2   5  17 0.50349 3.17936   2
   1   5  17 36.4028 3.73067  -2
  -1   5  17 36.4028 3.73067   1
   0   5  17 1.81898 2.07346  -2
   0   5  17 1.81898 2.07346   1
  -1   5  17 32.4819 3.76684  -2
   1   5  17 32.4819 3.76684   1
   2   5  17 -3.5946 3.36504   1
   2   5  17 2.72271 2.56062   2
  -2   5  17 6.90012 6.74035  -2
   2   5  17 6.90012 6.74035   1
  -3   5  18 17.6019 4.04928  -2
   3   5  17 17.6019 4.04928   1
  -4   5  18 10.7159 3.07819  -2
   4   5  17 10.7159 3.07819   1
  -5   5  18 26.4277 4.45144  -2
   5   5  17 26.4277 4.45144   1
   4   6  16 55.2654 4.09443  -2
  -4   6  17 55.2654 4.09443   1
   3   6  16 42.3255 4.72898  -2
  -3   6  17 42.3255 4.72898   1
  -2   6  17 0.05912 5.03847   2
  -2   6  17 6.46853 3.83970   1
   1   6  17 -4.5076 4.05434  -2
  -1   6  17 -4.5076 4.05434   1
   0   6  17 12.7029 2.71517  -2
   0   6  17 12.7029 2.71517   1
  -1   6  17 -6.0257 3.84631  -2
   1   6  17 -6.0257 3.84631   1
   2   6  17 11.0191 3.85518   2
   2   6  17 11.1592 5.88550   1
  -2   6  17 8.68454 10.6236  -2
   2   6  17 8.68454 10.6236   1
  -3   6  18 29.0220 5.04811  -2
   3   6  17 29.0220 5.04811   1
   9   0  16 4.89687 5.17307  -2
  -9   0  18 4.89687 5.17307   1
   8   0  16 4.30964 3.47923  -2
  -8   0  18 4.30964 3.47923   1
   7   0  16 0.26382 3.91354  -2
  -7   0  18 0.26382 3.91354   1
   6   0  17 11.5669 6.10890  -2
  -6   0  18 11.5669 6.10890   1
   5   0  17 50.2886 3.65585  -2
  -5   0  18 50.2886 3.65585   1
   4   0  17 127.617 3.99860  -2
  -4   0  18 127.617 3.99860   1
   3   0  17 161.515 5.35945  -2
  -3   0  18 161.515 5.35945   1
  -2   0  18 19.8528 2.41026   2
  -2   0  18 24.0263 2.82903   1
   2   0  18 62.8438 9.82440  -2
  -2   0  18 62.8438 9.82440   1
   1   0  18 -1.7063 2.55906  -2
  -1   0  18 -1.7063 2.55906   1
   0   0  18 3.78998 1.68741  -2
   0   0  18 3.78998 1.68741   1
  -1   0  18 -1.4158 2.51344  -2
   1   0  18 -1.4158 2.51344   1
   2   0  18 48.4629 3.38063   2
   2   0  18 52.7389 3.32589   1
  -3   0  19 254.912 6.27598  -2
   3   0  18 254.912 6.27598   1
  -4   0  19 0.30949 2.21182  -2
   4   0  18 0.30949 2.21182   1
  -5   0  19 55.8021 3.99706  -2
   5   0  18 55.8021 3.99706   1
  -6   0  19 12.1916 12.1463  -2
   6   0  18 12.1916 12.1463   1
   6   0  18 9.05134 8.36405   1
  -7   0  20 2.66504 4.87434  -2
   7   0  18 2.66504 4.87434   1
  -8   0  20 -2.4212 3.52964  -2
   8   0  18 -2.4212 3.52964   1
   9   1  16 4.16477 3.52207  -2
  -9   1  18 4.16477 3.52207   1
   8   1  16 45.4278 3.13989  -2
  -8   1  18 45.4278 3.13989   1
   7   1  16 14.4326 3.25926  -2
  -7   1  18 14.4326 3.25926   1
   6   1  16 18.4867 12.5473  -2
  -6   1  18 18.4867 12.5473   1
   6   1  17 -2.6006 7.75455  -2
  -6   1  18 -2.6006 7.75455   1
  -6   1  18 -0.4210 4.55602   2
  -6   1  18 -1.7166 5.26198   1
   5   1  17 18.0474 2.40857  -2
  -5   1  18 18.0474 2.40857   1
   4   1  17 43.6207 1.95730  -2
  -4   1  18 43.6207 1.95730   1
   3   1  17 59.5994 2.41734  -2
  -3   1  18 59.5994 2.41734   1
  -2   1  18 26.2847 1.86878   1
  -2   1  18 19.5097 1.68250   2
   2   1  18 106.108 9.43070  -2
  -2   1  18 106.108 9.43070   1
   2   1  17 22.2996 7.50315  -2
  -2   1  18 22.2996 7.50315   1
   1   1  18 6.24191 1.74504  -2
  -1   1  18 6.24191 1.74504   1
   0   1  18 54.3505 1.66496  -2
   0   1  18 54.3505 1.66496   1
  -1   1  18 7.97900 1.87180  -2
   1   1  18 7.97900 1.87180   1
   2   1  18 78.6137 2.65032   2
   2   1  18 94.4707 2.86326   1
  -2   1  18 126.124 9.27787  -2
   2   1  18 126.124 9.27787   1
  -3   1  19 50.3959 2.44804  -2
   3   1  18 50.3959 2.44804   1
  -4   1  19 72.2997 2.50781  -2
   4   1  18 72.2997 2.50781   1
  -5   1  19 98.3177 3.43088  -2
   5   1  18 98.3177 3.43088   1
   6   1  18 14.9164 8.95709   2
  -6   1  19 18.7283 10.0289  -2
   6   1  18 18.7283 10.0289   1
   6   1  18 10.6799 5.52396   1
  -7   1  20 -0.0242 3.23885  -2
   7   1  18 -0.0242 3.23885   1
  -8   1  20 9.16525 2.70811  -2
   8   1  18 9.16525 2.70811   1
   8   2  16 40.3719 3.26170  -2
  -8   2  18 40.3719 3.26170   1
   7   2  16 3.30852 3.00933  -2
  -7   2  18 3.30852 3.00933   1
  -6   2  18 49.2847 11.3246   1
   6   2  17 52.1830 8.77399  -2
  -6   2  18 52.1830 8.77399   1
  -6   2  18 24.8319 7.68800   2
   5   2  17 80.5137 3.56133  -2
  -5   2  18 80.5137 3.56133   1
   4   2  17 155.287 3.45636  -2
  -4   2  18 155.287 3.45636   1
   3   2  17 14.5438 2.63758  -2
  -3   2  18 14.5438 2.63758   1
  -2   2  18 19.8260 1.86210   2
  -2   2  18 26.2165 1.99989   1
   2   2  18 77.4434 10.7595  -2
  -2   2  18 77.4434 10.7595   1
   1   2  18 105.002 2.84715  -2
  -1   2  18 105.002 2.84715   1
   0   2  18 50.3087 1.96280  -2
   0   2  18 50.3087 1.96280   1
  -1   2  18 95.2903 2.73826  -2
   1   2  18 95.2903 2.73826   1
   2   2  18 65.0783 2.72849   2
   2   2  18 73.8185 2.93123   1
  -2   2  18 105.589 13.2230  -2
   2   2  18 105.589 13.2230   1
  -3   2  19 347.734 6.16304  -2
   3   2  18 347.734 6.16304   1
  -4   2  19 364.494 6.07902  -2
   4   2  18 364.494 6.07902   1
  -5   2  19 142.373 4.00175  -2
   5   2  18 142.373 4.00175   1
   6   2  18 18.4239 7.93854   1
  -6   2  19 162.255 24.3039  -2
   6   2  18 162.255 24.3039   1
   6   2  18 18.2809 9.23315   2
  -7   2  20 14.6137 3.16651  -2
   7   2  18 14.6137 3.16651   1
  -8   2  20 4.15164 2.62801  -2
   8   2  18 4.15164 2.62801   1
   8   3  16 6.53599 2.97411  -2
  -8   3  18 6.53599 2.97411   1
   7   3  16 133.529 4.52099  -2
  -7   3  18 133.529 4.52099   1
   6   3  17 65.5551 9.44203  -2
  -6   3  18 65.5551 9.44203   1
  -6   3  18 32.1153 10.5684   1
  -6   3  18 24.4969 7.35722   2
   5   3  17 149.674 4.52806  -2
  -5   3  18 149.674 4.52806   1
   4   3  17 30.6097 2.25944  -2
  -4   3  18 30.6097 2.25944   1
   3   3  17 177.457 4.54287  -2
  -3   3  18 177.457 4.54287   1
  -2   3  18 27.0060 2.16340   1
  -2   3  18 21.6845 2.03830   2
   2   3  17 17.5307 14.2515  -2
  -2   3  18 17.5307 14.2515   1
   1   3  18 55.9306 2.81281  -2
  -1   3  18 55.9306 2.81281   1
   0   3  18 85.5398 2.65992  -2
   0   3  18 85.5398 2.65992   1
  -1   3  18 60.1159 3.00810  -2
   1   3  18 60.1159 3.00810   1
   2   3  18 12.9257 1.81420   2
  -2   3  18 19.8572 16.8247  -2
   2   3  18 19.8572 16.8247   1
   2   3  18 18.6483 2.04663   1
  -3   3  19 141.274 4.00555  -2
   3   3  18 141.274 4.00555   1
  -4   3  19 54.3639 2.56705  -2
   4   3  18 54.3639 2.56705   1
  -5   3  19 16.4338 2.98174  -2
   5   3  18 16.4338 2.98174   1
   6   3  18 69.0437 10.7601   1
   6   3  18 103.225 16.0311   2
  -6   3  19 91.3682 21.1027  -2
   6   3  18 91.3682 21.1027   1
  -7   3  20 4.12462 3.56651  -2
   7   3  18 4.12462 3.56651   1
   7   4  16 23.8855 4.10765  -2
  -7   4  18 23.8855 4.10765   1
  -6   4  18 14.1074 9.01391   1
   6   4  17 7.12618 10.8821  -2
  -6   4  18 7.12618 10.8821   1
   5   4  17 18.2541 3.64849  -2
  -5   4  18 18.2541 3.64849   1
   4   4  17 32.6466 2.71058  -2
  -4   4  18 32.6466 2.71058   1
   3   4  17 49.5062 3.91979  -2
  -3   4  18 49.5062 3.91979   1
  -2   4  18 0.13178 2.03860   1
  -2   4  18 2.11578 1.92252   2
   1   4  18 6.63751 2.93179  -2
  -1   4  18 6.63751 2.93179   1
   0   4  18 3.67872 1.71286  -2
   0   4  18 3.67872 1.71286   1
  -1   4  18 6.14014 2.76694  -2
   1   4  18 6.14014 2.76694   1
   2   4  18 13.2714 2.35723   1
   2   4  18 8.07567 2.18852   2
  -2   4  18 12.2539 16.6716  -2
   2   4  18 12.2539 16.6716   1
  -3   4  19 27.6946 3.01437  -2
   3   4  18 27.6946 3.01437   1
  -4   4  19 69.7297 3.24663  -2
   4   4  18 69.7297 3.24663   1
  -5   4  19 26.6279 3.55659  -2
   5   4  18 26.6279 3.55659   1
   6   4  18 20.7675 10.3314   2
   5   5  17 43.5160 4.46771  -2
  -5   5  18 43.5160 4.46771   1
   4   5  17 6.33860 3.01770  -2
  -4   5  18 6.33860 3.01770   1
   3   5  17 23.5591 3.96034  -2
  -3   5  18 23.5591 3.96034   1
  -2   5  18 -2.3323 3.42917   2
  -2   5  18 0.37373 3.02377   1
   2   5  18 -6.4737 15.3980  -2
  -2   5  18 -6.4737 15.3980   1
   1   5  18 43.3548 3.93148  -2
  -1   5  18 43.3548 3.93148   1
   0   5  18 3.41521 2.20143  -2
   0   5  18 3.41521 2.20143   1
  -1   5  18 33.9441 3.73131  -2
   1   5  18 33.9441 3.73131   1
   2   5  18 -3.5457 2.85103   2
  -2   5  18 0.59786 7.48734  -2
   2   5  18 0.59786 7.48734   1
   2   5  18 -4.8526 3.42466   1
  -3   5  19 32.1715 4.31100  -2
   3   5  18 32.1715 4.31100   1
  -4   5  19 -1.7671 3.04863  -2
   4   5  18 -1.7671 3.04863   1
  -5   5  19 41.0104 4.78471  -2
   5   5  18 41.0104 4.78471   1
   3   6  17 19.8533 4.52597  -2
  -3   6  18 19.8533 4.52597   1
  -2   6  18 50.8570 4.94239   1
  -2   6  18 41.3966 7.23311   2
   1   6  18 0.92119 4.20267  -2
  -1   6  18 0.92119 4.20267   1
   0   6  18 123.421 4.76161  -2
   0   6  18 123.421 4.76161   1
  -1   6  18 1.08637 4.08148  -2
   1   6  18 1.08637 4.08148   1
   2   6  18 34.1701 4.33146   2
   2   6  18 21.6187 6.44415   1
  -9   0  19 109.499 7.06882   1
  -9   0  19 74.4140 5.10129   2
   8   0  17 2.07032 3.79174  -2
  -8   0  19 2.07032 3.79174   1
   7   0  17 52.7039 4.83090  -2
  -7   0  19 52.7039 4.83090   1
   6   0  18 3.21512 6.20207  -2
  -6   0  19 3.21512 6.20207   1
  -6   0  19 0.98496 7.44906   2
   5   0  18 72.3980 4.17171  -2
  -5   0  19 72.3980 4.17171   1
   4   0  18 -1.9431 2.17725  -2
  -4   0  19 -1.9431 2.17725   1
   3   0  18 319.494 8.09499  -2
  -3   0  19 319.494 8.09499   1
   2   0  19 -14.116 8.73547  -2
  -2   0  19 -14.116 8.73547   1
  -2   0  19 0.44269 2.40444   1
  -2   0  19 4.16394 2.00328   2
   1   0  19 683.561 12.8360  -2
  -1   0  19 683.561 12.8360   1
   0   0  19 -0.5663 1.51527  -2
   0   0  19 -0.5663 1.51527   1
  -1   0  19 632.901 12.1374  -2
   1   0  19 632.901 12.1374   1
   2   0  19 -0.8265 2.31940   2
   2   0  19 -0.5950 2.26604   1
  -3   0  20 243.647 6.18304  -2
   3   0  19 243.647 6.18304   1
  -4   0  20 7.25187 2.39827  -2
   4   0  19 7.25187 2.39827   1
  -5   0  20 126.231 5.57339  -2
   5   0  19 126.231 5.57339   1
   6   0  19 3.80087 6.14041   1
  -6   0  20 -0.8338 11.9910  -2
   6   0  19 -0.8338 11.9910   1
  -7   0  21 137.656 7.36811  -2
   7   0  19 137.656 7.36811   1
  -8   0  21 1.49869 3.72993  -2
   8   0  19 1.49869 3.72993   1
   8   1  17 16.6093 2.82888  -2
  -8   1  19 16.6093 2.82888   1
   7   1  17 6.95119 3.24162  -2
  -7   1  19 6.95119 3.24162   1
   6   1  18 -0.9067 6.89637  -2
  -6   1  19 -0.9067 6.89637   1
  -6   1  19 4.10155 7.77513   1
   6   1  17 3.25829 12.2631  -2
  -6   1  19 3.25829 12.2631   1
  -6   1  19 3.89419 5.08102   2
   5   1  18 108.262 3.68512  -2
  -5   1  19 108.262 3.68512   1
   4   1  18 63.4952 2.20297  -2
  -4   1  19 63.4952 2.20297   1
   3   1  18 58.2916 2.50153  -2
  -3   1  19 58.2916 2.50153   1
  -2   1  19 75.0255 2.73925   2
  -2   1  19 92.0953 2.94999   1
   2   1  19 136.255 10.5018  -2
  -2   1  19 136.255 10.5018   1
   1   1  19 11.1748 1.83931  -2
  -1   1  19 11.1748 1.83931   1
   0   1  19 141.481 2.69853  -2
   0   1  19 141.481 2.69853   1
  -1   1  19 10.6571 2.04076  -2
   1   1  19 10.6571 2.04076   1
   2   1  19 37.1816 2.30319   1
   2   1  19 32.4982 2.31186   2
  -2   1  19 117.771 7.98810  -2
   2   1  19 117.771 7.98810   1
  -2   1  20 86.4654 10.0375  -2
   2   1  19 86.4654 10.0375   1
  -3   1  20 43.8964 2.75329  -2
   3   1  19 43.8964 2.75329   1
  -4   1  20 32.5848 2.30741  -2
   4   1  19 32.5848 2.30741   1
  -5   1  20 7.67198 2.73228  -2
   5   1  19 7.67198 2.73228   1
   6   1  19 30.6429 9.93864   1
  -6   1  20 33.3516 10.4012  -2
   6   1  19 33.3516 10.4012   1
   6   1  19 24.3350 10.2583   2
  -7   1  21 17.3314 3.46590  -2
   7   1  19 17.3314 3.46590   1
  -8   1  21 33.6645 3.13181  -2
   8   1  19 33.6645 3.13181   1
   8   2  17 25.6407 3.18864  -2
  -8   2  19 25.6407 3.18864   1
   7   2  17 11.2869 3.33531  -2
  -7   2  19 11.2869 3.33531   1
   6   2  18 140.725 10.9361  -2
  -6   2  19 140.725 10.9361   1
  -6   2  19 118.647 12.3402   2
  -6   2  19 149.805 17.0354   1
   5   2  18 154.772 4.47251  -2
  -5   2  19 154.772 4.47251   1
   4   2  18 415.397 6.47995  -2
  -4   2  19 415.397 6.47995   1
   3   2  18 317.765 6.24106  -2
  -3   2  19 317.765 6.24106   1
  -2   2  19 110.713 3.59202   2
  -2   2  19 132.228 3.75182   1
   2   2  18 250.013 19.6605  -2
  -2   2  19 250.013 19.6605   1
   2   2  19 350.523 19.5286  -2
  -2   2  19 350.523 19.5286   1
   1   2  19 74.2309 2.70353  -2
  -1   2  19 74.2309 2.70353   1
   0   2  19 188.102 3.48292  -2
   0   2  19 188.102 3.48292   1
  -1   2  19 80.1347 3.00688  -2
   1   2  19 80.1347 3.00688   1
   2   2  19 269.545 5.65033   1
   2   2  19 222.357 4.91407   2
  -2   2  19 411.093 23.2154  -2
   2   2  19 411.093 23.2154   1
  -3   2  20 173.352 4.29101  -2
   3   2  19 173.352 4.29101   1
  -4   2  20 262.835 4.94188  -2
   4   2  19 262.835 4.94188   1
  -5   2  20 107.721 3.69275  -2
   5   2  19 107.721 3.69275   1
   6   2  19 2.15870 8.41699   2
   6   2  19 7.76167 7.23999   1
  -6   2  20 100.147 9.42294  -2
   6   2  19 100.147 9.42294   1
  -7   2  21 35.0856 3.47694  -2
   7   2  19 35.0856 3.47694   1
   7   3  17 19.5951 3.42095  -2
  -7   3  19 19.5951 3.42095   1
   6   3  18 79.5719 9.78956  -2
  -6   3  19 79.5719 9.78956   1
  -6   3  19 18.0809 7.23001   2
  -6   3  19 5.65440 9.08420   1
   5   3  18 11.7066 3.07987  -2
  -5   3  19 11.7066 3.07987   1
   4   3  18 63.5048 2.83014  -2
  -4   3  19 63.5048 2.83014   1
   3   3  18 120.646 3.89795  -2
  -3   3  19 120.646 3.89795   1
  -2   3  19 11.4922 1.88376   2
  -2   3  19 9.68602 1.86660   1
   1   3  19 16.8699 2.50099  -2
  -1   3  19 16.8699 2.50099   1
   0   3  19 7.91689 1.60417  -2
   0   3  19 7.91689 1.60417   1
  -1   3  19 20.7873 2.66915  -2
   1   3  19 20.7873 2.66915   1
   2   3  19 91.8078 3.12270   2
   2   3  19 104.759 3.65094   1
  -2   3  19 114.463 20.8317  -2
   2   3  19 114.463 20.8317   1
  -3   3  20 12.4604 2.72112  -2
   3   3  19 12.4604 2.72112   1
  -4   3  20 122.011 3.43933  -2
   4   3  19 122.011 3.43933   1
  -5   3  20 71.0500 3.60757  -2
   5   3  19 71.0500 3.60757   1
  -6   3  20 27.6689 10.4779  -2
   6   3  19 27.6689 10.4779   1
   6   3  19 27.2219 11.0028   2
   6   3  19 22.4066 7.79858   1
  -7   3  21 4.41312 3.61176  -2
   7   3  19 4.41312 3.61176   1
  -6   4  19 34.9776 11.1091   1
   6   4  18 63.0719 12.7735  -2
  -6   4  19 63.0719 12.7735   1
   5   4  18 32.2666 3.94862  -2
  -5   4  19 32.2666 3.94862   1
   4   4  18 82.2687 3.41537  -2
  -4   4  19 82.2687 3.41537   1
   3   4  18 33.2843 3.85717  -2
  -3   4  19 33.2843 3.85717   1
  -2   4  19 36.3043 3.19210   1
  -2   4  19 29.3882 2.71322   2
   2   4  19 35.4587 13.0477  -2
  -2   4  19 35.4587 13.0477   1
   1   4  19 1.95429 2.98570  -2
  -1   4  19 1.95429 2.98570   1
   0   4  19 6.88895 2.03038  -2
   0   4  19 6.88895 2.03038   1
  -1   4  19 0.99284 3.17979  -2
   1   4  19 0.99284 3.17979   1
  -2   4  19 47.1977 18.4447  -2
   2   4  19 47.1977 18.4447   1
   2   4  19 28.7793 2.87879   1
   2   4  19 25.7035 3.01100   2
  -3   4  20 43.5349 3.46079  -2
   3   4  19 43.5349 3.46079   1
  -4   4  20 45.0093 3.23283  -2
   4   4  19 45.0093 3.23283   1
  -5   4  20 41.5754 4.24593  -2
   5   4  19 41.5754 4.24593   1
  -6   4  20 12.7273 12.3114  -2
   6   4  19 12.7273 12.3114   1
   6   4  19 8.64373 9.51019   2
   5   5  18 61.1274 4.72972  -2
  -5   5  19 61.1274 4.72972   1
   4   5  18 0.14916 3.03399  -2
  -4   5  19 0.14916 3.03399   1
   3   5  18 46.9665 4.38065  -2
  -3   5  19 46.9665 4.38065   1
   2   5  19 -0.1330 16.1144  -2
  -2   5  19 -0.1330 16.1144   1
  -2   5  19 4.71956 3.47347   2
  -2   5  19 3.35224 3.24278   1
   1   5  19 5.09431 3.73004  -2
  -1   5  19 5.09431 3.73004   1
   0   5  19 58.9362 3.29668  -2
   0   5  19 58.9362 3.29668   1
  -1   5  19 4.67119 3.56806  -2
   1   5  19 4.67119 3.56806   1
  -2   5  19 10.1801 8.72147  -2
   2   5  19 10.1801 8.72147   1
   2   5  19 0.35626 3.04093   2
   2   5  19 7.25971 3.80801   1
  -3   5  20 24.9965 4.31308  -2
   3   5  19 24.9965 4.31308   1
  -4   5  20 4.35938 3.20343  -2
   4   5  19 4.35938 3.20343   1
  -2   6  19 2.27290 3.57717   1
  -2   6  19 7.38834 4.35989   2
   1   6  19 36.9789 4.82661  -2
  -1   6  19 36.9789 4.82661   1
   0   6  19 -0.1751 2.59560  -2
   0   6  19 -0.1751 2.59560   1
  -1   6  19 36.1323 4.77717  -2
   1   6  19 36.1323 4.77717   1
   8   0  18 5.62092 4.29414  -2
  -8   0  20 5.62092 4.29414   1
   7   0  18 0.06705 4.78904  -2
  -7   0  20 0.06705 4.78904   1
   6   0  19 7.62012 7.54574  -2
  -6   0  20 7.62012 7.54574   1
  -6   0  20 2.02935 5.62420   2
   5   0  19 123.475 4.90131  -2
  -5   0  20 123.475 4.90131   1
   4   0  19 10.5898 2.40012  -2
  -4   0  20 10.5898 2.40012   1
   3   0  19 202.461 6.15167  -2
  -3   0  20 202.461 6.15167   1
  -2   0  20 0.07463 2.21833   2
  -2   0  20 -1.9731 2.42987   1
   2   0  20 46.6696 15.3745  -2
  -2   0  20 46.6696 15.3745   1
   1   0  20 -0.4344 2.57107  -2
  -1   0  20 -0.4344 2.57107   1
   0   0  20 26.3880 2.13498  -2
   0   0  20 26.3880 2.13498   1
  -1   0  20 5.58151 2.92784  -2
   1   0  20 5.58151 2.92784   1
   2   0  20 18.0835 2.92090   2
   2   0  20 27.6922 3.10994   1
  -3   0  21 33.1795 3.54392  -2
   3   0  20 33.1795 3.54392   1
  -4   0  21 8.88445 2.60469  -2
   4   0  20 8.88445 2.60469   1
  -5   0  21 40.0996 4.88218  -2
   5   0  20 40.0996 4.88218   1
  -6   0  21 -3.5415 11.6834  -2
   6   0  20 -3.5415 11.6834   1
   6   0  20 -6.7997 5.86302   1
   6   0  20 0.58955 8.49287   2
  -7   0  22 -0.7883 5.10907  -2
   7   0  20 -0.7883 5.10907   1
   8   1  18 11.3364 2.83379  -2
  -8   1  20 11.3364 2.83379   1
   7   1  18 -1.2370 3.12436  -2
  -7   1  20 -1.2370 3.12436   1
   6   1  19 29.0252 8.15207  -2
  -6   1  20 29.0252 8.15207   1
   6   1  18 30.7727 14.6615  -2
  -6   1  20 30.7727 14.6615   1
  -6   1  20 10.0630 5.72951   2
  -6   1  20 9.21808 8.44826   1
   5   1  19 1.43860 2.67648  -2
  -5   1  20 1.43860 2.67648   1
   4   1  19 30.4503 2.06849  -2
  -4   1  20 30.4503 2.06849   1
   3   1  19 41.2262 2.66382  -2
  -3   1  20 41.2262 2.66382   1
  -2   1  20 50.4767 2.47355   2
  -2   1  20 61.6422 2.97171   1
   2   1  20 75.0117 7.03381  -2
  -2   1  20 75.0117 7.03381   1
   1   1  20 9.58714 2.19398  -2
  -1   1  20 9.58714 2.19398   1
   0   1  20 78.4021 2.11006  -2
   0   1  20 78.4021 2.11006   1
  -1   1  20 9.05395 2.07052  -2
   1   1  20 9.05395 2.07052   1
   2   1  20 3.77345 1.72647   1
   2   1  20 3.23561 1.75878   2
  -2   1  20 62.9813 10.2502  -2
   2   1  20 62.9813 10.2502   1
  -3   1  21 33.8052 2.71826  -2
   3   1  20 33.8052 2.71826   1
  -4   1  21 17.0400 2.12026  -2
   4   1  20 17.0400 2.12026   1
  -5   1  21 21.8159 2.92095  -2
   5   1  20 21.8159 2.92095   1
  -6   1  21 46.6774 11.0120  -2
   6   1  20 46.6774 11.0120   1
   6   1  20 29.1754 10.5671   2
   6   1  20 12.9688 8.24160   1
  -7   1  22 6.95404 3.62920  -2
   7   1  20 6.95404 3.62920   1
   8   2  18 8.09860 2.96065  -2
  -8   2  20 8.09860 2.96065   1
   7   2  18 14.9456 3.35614  -2
  -7   2  20 14.9456 3.35614   1
   6   2  18 115.650 18.0924  -2
  -6   2  20 115.650 18.0924   1
   6   2  19 82.6702 11.9607  -2
  -6   2  20 82.6702 11.9607   1
  -6   2  20 73.2936 11.0938   2
  -6   2  20 83.2105 14.4281   1
   5   2  19 105.405 3.97142  -2
  -5   2  20 105.405 3.97142   1
   4   2  19 271.584 4.90508  -2
  -4   2  20 271.584 4.90508   1
   3   2  19 145.512 4.18529  -2
  -3   2  20 145.512 4.18529   1
  -2   2  20 28.5181 2.24162   2
  -2   2  20 34.4163 2.38156   1
   2   2  20 136.813 12.3671  -2
  -2   2  20 136.813 12.3671   1
   2   2  19 335.574 23.5131  -2
  -2   2  20 335.574 23.5131   1
   1   2  20 30.2395 2.35428  -2
  -1   2  20 30.2395 2.35428   1
   0   2  20 8.35705 1.49901  -2
   0   2  20 8.35705 1.49901   1
  -1   2  20 26.0783 2.49727  -2
   1   2  20 26.0783 2.49727   1
   2   2  20 120.124 3.72234   1
   2   2  20 97.0312 3.29733   2
  -2   2  20 178.280 15.4961  -2
   2   2  20 178.280 15.4961   1
  -3   2  21 9.51304 2.68852  -2
   3   2  20 9.51304 2.68852   1
  -4   2  21 98.1692 3.07283  -2
   4   2  20 98.1692 3.07283   1
  -5   2  21 9.23573 2.88184  -2
   5   2  20 9.23573 2.88184   1
  -6   2  21 18.6210 9.72047  -2
   6   2  20 18.6210 9.72047   1
   6   2  20 15.3852 7.79268   1
   6   2  20 4.20428 9.30947   2
  -7   2  22 34.5642 3.70096  -2
   7   2  20 34.5642 3.70096   1
   7   3  18 11.7240 3.88941  -2
  -7   3  20 11.7240 3.88941   1
   6   3  19 33.9017 9.23361  -2
  -6   3  20 33.9017 9.23361   1
  -6   3  20 23.9004 10.6632   1
  -6   3  20 26.9382 7.74935   2
   5   3  19 75.4760 3.81705  -2
  -5   3  20 75.4760 3.81705   1
   4   3  19 106.228 3.39723  -2
  -4   3  20 106.228 3.39723   1
   3   3  19 10.8799 2.79798  -2
  -3   3  20 10.8799 2.79798   1
  -2   3  20 11.1054 1.92793   2
  -2   3  20 12.6074 1.98119   1
   1   3  20 120.720 3.64489  -2
  -1   3  20 120.720 3.64489   1
   0   3  20 6.35958 1.64789  -2
   0   3  20 6.35958 1.64789   1
  -1   3  20 114.462 3.76691  -2
   1   3  20 114.462 3.76691   1
   2   3  20 21.7676 2.17684   1
   2   3  20 19.2869 2.09807   2
  -2   3  20 45.3200 18.1511  -2
   2   3  20 45.3200 18.1511   1
  -3   3  21 0.24809 2.86183  -2
   3   3  20 0.24809 2.86183   1
  -4   3  21 55.3820 2.66072  -2
   4   3  20 55.3820 2.66072   1
  -5   3  21 34.7577 3.32112  -2
   5   3  20 34.7577 3.32112   1
  -6   3  21 69.8335 11.3983  -2
   6   3  20 69.8335 11.3983   1
   6   3  20 13.4758 7.74353   1
   6   3  20 3.78746 9.29423   2
   6   4  19 -15.283 8.88041  -2
  -6   4  20 -15.283 8.88041   1
  -6   4  20 4.93385 9.38293   1
   5   4  19 50.0377 4.14965  -2
  -5   4  20 50.0377 4.14965   1
   4   4  19 46.9046 3.18719  -2
  -4   4  20 46.9046 3.18719   1
   3   4  19 43.5459 4.00787  -2
  -3   4  20 43.5459 4.00787   1
  -2   4  20 3.42893 2.26758   2
  -2   4  20 6.08236 2.66831   1
   2   4  20 2.78224 11.8877  -2
  -2   4  20 2.78224 11.8877   1
   1   4  20 62.2186 3.65500  -2
  -1   4  20 62.2186 3.65500   1
   0   4  20 64.0242 3.12214  -2
   0   4  20 64.0242 3.12214   1
  -1   4  20 70.0627 4.06542  -2
   1   4  20 70.0627 4.06542   1
   2   4  20 -0.0854 2.44152   2
   2   4  20 0.42037 2.32566   1
  -2   4  20 6.21500 17.4331  -2
   2   4  20 6.21500 17.4331   1
  -3   4  21 31.7965 3.89352  -2
   3   4  20 31.7965 3.89352   1
  -4   4  21 2.27553 3.05948  -2
   4   4  20 2.27553 3.05948   1
  -5   4  21 27.8353 4.33805  -2
   5   4  20 27.8353 4.33805   1
   4   5  19 8.64302 3.17869  -2
  -4   5  20 8.64302 3.17869   1
   3   5  19 32.1737 4.26286  -2
  -3   5  20 32.1737 4.26286   1
  -2   5  20 5.40299 3.68523   2
  -2   5  20 0.90039 3.29015   1
   2   5  20 2.88400 13.4812  -2
  -2   5  20 2.88400 13.4812   1
   1   5  20 -1.3052 3.73701  -2
  -1   5  20 -1.3052 3.73701   1
   0   5  20 31.0083 2.90850  -2
   0   5  20 31.0083 2.90850   1
  -1   5  20 -0.1427 3.76896  -2
   1   5  20 -0.1427 3.76896   1
   2   5  20 16.6199 4.66093   1
   2   5  20 12.9377 3.61972   2
  -2   5  20 13.3308 9.47029  -2
   2   5  20 13.3308 9.47029   1
  -3   5  21 6.44184 4.16187  -2
   3   5  20 6.44184 4.16187   1
  -4   5  21 34.1662 4.01089  -2
   4   5  20 34.1662 4.01089   1
   4   5  20 36.2584 9.79877   1
   8   0  19 -1.5047 4.22055  -2
  -8   0  21 -1.5047 4.22055   1
   7   0  19 127.820 7.31504  -2
  -7   0  21 127.820 7.31504   1
  -6   0  21 8.77238 6.39597   2
   6   0  20 13.8586 9.70642  -2
  -6   0  21 13.8586 9.70642   1
  -6   0  21 -0.0918 9.35959   1
   5   0  20 45.8017 4.34492  -2
  -5   0  21 45.8017 4.34492   1
   4   0  20 3.47088 2.52871  -2
  -4   0  21 3.47088 2.52871   1
   3   0  20 37.9654 3.95923  -2
  -3   0  21 37.9654 3.95923   1
  -2   0  21 -0.1768 2.24183   2
  -2   0  21 -1.7769 2.46565   1
   2   0  21 -4.2297 14.5686  -2
  -2   0  21 -4.2297 14.5686   1
   1   0  21 41.4117 3.16242  -2
  -1   0  21 41.4117 3.16242   1
   0   0  21 -0.5526 1.56349  -2
   0   0  21 -0.5526 1.56349   1
  -1   0  21 37.6087 3.38284  -2
   1   0  21 37.6087 3.38284   1
   2   0  21 -1.4503 2.33205   1
   2   0  21 0.01315 2.39850   2
  -2   0  22 21.0799 15.4330  -2
   2   0  21 21.0799 15.4330   1
  -3   0  22 21.7279 3.66222  -2
   3   0  21 21.7279 3.66222   1
  -4   0  22 7.96938 3.09868  -2
   4   0  21 7.96938 3.09868   1
  -5   0  22 9.07107 4.45944  -2
   5   0  21 9.07107 4.45944   1
  -6   0  22 -7.1265 8.87760  -2
   6   0  21 -7.1265 8.87760   1
   6   0  21 -8.1300 7.66846   2
   6   0  21 1.73878 9.44312   1
  -7   0  23 -0.7358 5.29460  -2
   7   0  21 -0.7358 5.29460   1
   8   1  19 29.4674 3.49825  -2
  -8   1  21 29.4674 3.49825   1
   7   1  19 14.0519 3.40438  -2
  -7   1  21 14.0519 3.40438   1
   6   1  20 23.3674 6.97759  -2
  -6   1  21 23.3674 6.97759   1
  -6   1  21 9.11428 7.77075   2
  -6   1  21 8.79768 8.72785   1
   5   1  20 28.2890 3.06593  -2
  -5   1  21 28.2890 3.06593   1
   4   1  20 21.4463 2.09596  -2
  -4   1  21 21.4463 2.09596   1
   3   1  20 27.7119 2.64184  -2
  -3   1  21 27.7119 2.64184   1
  -2   1  21 2.63629 1.68454   2
  -2   1  21 5.05031 1.74524   1
   2   1  21 22.1427 10.2059  -2
  -2   1  21 22.1427 10.2059   1
   1   1  21 35.0163 2.44575  -2
  -1   1  21 35.0163 2.44575   1
   0   1  21 7.83498 1.41703  -2
   0   1  21 7.83498 1.41703   1
  -1   1  21 34.0119 2.43845  -2
   1   1  21 34.0119 2.43845   1
   2   1  21 16.8420 2.02021   1
   2   1  21 18.1162 2.02500   2
  -2   1  21 31.9925 12.4568  -2
   2   1  21 31.9925 12.4568   1
  -3   1  22 9.93700 2.70536  -2
   3   1  21 9.93700 2.70536   1
  -4   1  22 40.1676 2.42681  -2
   4   1  21 40.1676 2.42681   1
  -5   1  22 9.23033 2.89530  -2
   5   1  21 9.23033 2.89530   1
  -6   1  22 46.2978 9.86009  -2
   6   1  21 46.2978 9.86009   1
   6   1  21 -4.3163 8.06116   2
   6   1  21 9.15635 8.71159   1
  -7   1  23 16.8890 3.90442  -2
   7   1  21 16.8890 3.90442   1
   7   2  19 30.0724 3.81411  -2
  -7   2  21 30.0724 3.81411   1
   6   2  19 37.8342 17.9313  -2
   6   2  20 37.8342 17.9313  -2
  -6   2  21 37.8342 17.9313   1
  -6   2  21 28.5818 10.8577   1
   6   2  20 15.8787 10.7002  -2
  -6   2  21 15.8787 10.7002   1
  -6   2  21 12.7862 7.51839   2
   5   2  20 10.7806 3.05167  -2
  -5   2  21 10.7806 3.05167   1
   4   2  20 96.5965 3.01679  -2
  -4   2  21 96.5965 3.01679   1
   3   2  20 8.21463 2.80456  -2
  -3   2  21 8.21463 2.80456   1
  -2   2  21 3.15594 1.73109   2
  -2   2  21 3.44879 1.80932   1
   2   2  21 -0.8743 14.5756  -2
  -2   2  21 -0.8743 14.5756   1
   2   2  20 113.588 9.64347  -2
  -2   2  21 113.588 9.64347   1
   1   2  21 44.9412 2.56614  -2
  -1   2  21 44.9412 2.56614   1
   0   2  21 40.5208 2.03767  -2
   0   2  21 40.5208 2.03767   1
  -1   2  21 38.9966 2.66004  -2
   1   2  21 38.9966 2.66004   1
   2   2  21 10.1894 1.91196   2
   2   2  21 8.24309 1.91893   1
  -2   2  21 -1.5978 10.8633  -2
   2   2  21 -1.5978 10.8633   1
  -3   2  22 44.4405 3.08766  -2
   3   2  21 44.4405 3.08766   1
  -4   2  22 8.54959 2.07442  -2
   4   2  21 8.54959 2.07442   1
  -5   2  22 81.7243 3.86103  -2
   5   2  21 81.7243 3.86103   1
  -6   2  22 2.06655 8.97359  -2
   6   2  21 2.06655 8.97359   1
   6   2  21 2.78514 7.11108   1
   6   2  21 17.7677 9.79200   2
   7   2  21 9.08840 2.40365   1
   7   2  21 7.95873 2.36936   2
   7   3  19 5.42067 4.14110  -2
  -7   3  21 5.42067 4.14110   1
   6   3  20 62.3410 9.90394  -2
  -6   3  21 62.3410 9.90394   1
  -6   3  21 50.7056 9.40861   2
   6   3  19 106.933 22.0098  -2
   6   3  20 106.933 22.0098  -2
  -6   3  21 106.933 22.0098   1
  -6   3  21 87.8275 16.2513   1
   5   3  20 37.0090 3.40116  -2
  -5   3  21 37.0090 3.40116   1
   4   3  20 63.1224 2.94827  -2
  -4   3  21 63.1224 2.94827   1
   3   3  20 -0.8967 3.06816  -2
  -3   3  21 -0.8967 3.06816   1
  -2   3  21 88.0094 3.40190   2
  -2   3  21 110.681 3.55947   1
   1   3  21 10.2377 2.55411  -2
  -1   3  21 10.2377 2.55411   1
   0   3  21 267.409 5.34817  -2
   0   3  21 267.409 5.34817   1
  -1   3  21 2.55411 2.82531  -2
   1   3  21 2.55411 2.82531   1
   2   3  21 52.0807 2.88155   1
   2   3  21 48.4642 2.62701   2
  -2   3  21 145.793 22.3912  -2
   2   3  21 145.793 22.3912   1
  -3   3  22 26.8908 3.20793  -2
   3   3  21 26.8908 3.20793   1
  -4   3  22 32.2330 2.52626  -2
   4   3  21 32.2330 2.52626   1
  -5   3  22 12.7870 3.36282  -2
   5   3  21 12.7870 3.36282   1
  -6   3  22 68.3886 9.71283  -2
   6   3  21 68.3886 9.71283   1
   6   3  21 62.1903 10.9943   1
   6   3  21 56.8402 13.4173   2
  -6   4  21 3.23232 6.66382   2
   6   4  19 6.65760 18.0559  -2
  -6   4  21 6.65760 18.0559   1
  -6   4  21 19.4370 9.76695   1
   5   4  20 23.3944 4.02561  -2
  -5   4  21 23.3944 4.02561   1
   4   4  20 4.23590 2.65201  -2
  -4   4  21 4.23590 2.65201   1
   3   4  20 20.9194 3.83263  -2
  -3   4  21 20.9194 3.83263   1
  -2   4  21 4.37573 2.36911   1
  -2   4  21 5.21098 2.73646   2
   1   4  21 7.01793 3.14983  -2
  -1   4  21 7.01793 3.14983   1
   0   4  21 4.80170 2.10916  -2
   0   4  21 4.80170 2.10916   1
  -1   4  21 6.16996 3.40718  -2
   1   4  21 6.16996 3.40718   1
   2   4  21 15.3003 3.18638   1
   2   4  21 13.0927 2.55208   2
  -2   4  21 31.8225 17.5561  -2
   2   4  21 31.8225 17.5561   1
  -3   4  22 95.8783 4.80039  -2
   3   4  21 95.8783 4.80039   1
  -4   4  22 39.4119 3.76006  -2
   4   4  21 39.4119 3.76006   1
  -5   4  22 20.5352 4.50001  -2
   5   4  21 20.5352 4.50001   1
   4   5  20 41.7789 3.81139  -2
  -4   5  21 41.7789 3.81139   1
   3   5  20 11.2958 4.10980  -2
  -3   5  21 11.2958 4.10980   1
  -2   5  21 1.03820 3.03944   1
  -2   5  21 -0.2239 3.57662   2
   1   5  21 0.67013 3.81986  -2
  -1   5  21 0.67013 3.81986   1
   0   5  21 -1.0727 2.21977  -2
   0   5  21 -1.0727 2.21977   1
  -1   5  21 -3.1985 3.59533  -2
   1   5  21 -3.1985 3.59533   1
   2   5  21 26.5661 3.73656   2
   2   5  21 31.4437 5.19717   1
  -2   5  21 39.1338 10.5139  -2
   2   5  21 39.1338 10.5139   1
   3   5  21 24.2111 5.07417   1
  -3   5  22 43.2212 6.10488  -2
   3   5  21 43.2212 6.10488   1
   3   5  21 21.1561 4.80140   2
   7   0  20 -1.5400 5.09462  -2
  -7   0  22 -1.5400 5.09462   1
   6   0  21 18.5335 10.1088  -2
  -6   0  22 18.5335 10.1088   1
  -6   0  22 5.79410 9.54695   1
  -6   0  22 -0.2339 9.02019   2
   5   0  21 -2.7265 4.07200  -2
  -5   0  22 -2.7265 4.07200   1
   4   0  21 -1.2428 2.86903  -2
  -4   0  22 -1.2428 2.86903   1
   3   0  21 12.8012 4.16774  -2
  -3   0  22 12.8012 4.16774   1
  -2   0  22 14.6050 2.81855   2
  -2   0  22 22.4360 3.20005   1
   1   0  22 -1.7257 2.82986  -2
  -1   0  22 -1.7257 2.82986   1
   0   0  22 3.02804 1.69254  -2
   0   0  22 3.02804 1.69254   1
  -1   0  22 -4.5494 3.03385  -2
   1   0  22 -4.5494 3.03385   1
   2   0  22 1.86840 2.62648   2
   2   0  22 4.00721 2.41907   1
  -3   0  23 21.9966 4.07184  -2
   3   0  22 21.9966 4.07184   1
  -4   0  23 16.0169 3.70518  -2
   4   0  22 16.0169 3.70518   1
  -5   0  23 48.1105 5.13706  -2
   5   0  22 48.1105 5.13706   1
  -6   0  23 -1.7058 9.36408  -2
   6   0  22 -1.7058 9.36408   1
   6   0  22 7.66773 9.50501   1
   6   0  22 5.49407 9.84486   2
   7   0  22 3.50853 3.13449   1
   7   0  22 2.01029 3.19413   2
   7   1  20 3.12065 3.54424  -2
  -7   1  22 3.12065 3.54424   1
  -6   1  22 52.2228 8.74786   1
   6   1  21 56.2049 12.0687  -2
  -6   1  22 56.2049 12.0687   1
  -6   1  22 27.7015 9.29767   2
   5   1  21 7.88169 3.03332  -2
  -5   1  22 7.88169 3.03332   1
   4   1  21 44.0227 2.40685  -2
  -4   1  22 44.0227 2.40685   1
   3   1  21 11.3833 2.68975  -2
  -3   1  22 11.3833 2.68975   1
  -2   1  22 9.92412 1.80638   2
  -2   1  22 7.38879 1.95515   1
   2   1  22 42.5721 14.4317  -2
  -2   1  22 42.5721 14.4317   1
   1   1  22 9.03411 2.30739  -2
  -1   1  22 9.03411 2.30739   1
   0   1  22 10.5766 1.57478  -2
   0   1  22 10.5766 1.57478   1
  -1   1  22 7.86041 2.35570  -2
   1   1  22 7.86041 2.35570   1
   2   1  22 9.50812 1.95585   1
   2   1  22 13.3410 2.11453   2
  -2   1  23 8.13204 11.7549  -2
   2   1  22 8.13204 11.7549   1
  -3   1  23 39.5460 3.05217  -2
   3   1  22 39.5460 3.05217   1
  -4   1  23 57.6244 2.80984  -2
   4   1  22 57.6244 2.80984   1
  -5   1  23 37.3517 3.46346  -2
   5   1  22 37.3517 3.46346   1
   6   1  22 4.60418 8.78145   2
  -6   1  23 -0.3469 7.46659  -2
   6   1  22 -0.3469 7.46659   1
   6   1  22 6.35597 6.24395   1
   7   2  20 42.3611 3.97196  -2
  -7   2  22 42.3611 3.97196   1
   6   2  21 -0.9956 10.7290  -2
  -6   2  22 -0.9956 10.7290   1
  -6   2  22 -8.8662 7.59618   1
  -6   2  22 -0.3885 6.61834   2
   5   2  21 109.800 4.16095  -2
  -5   2  22 109.800 4.16095   1
   4   2  21 5.36461 2.00570  -2
  -4   2  22 5.36461 2.00570   1
   3   2  21 40.3142 3.16099  -2
  -3   2  22 40.3142 3.16099   1
  -2   2  22 -0.4166 1.70883   2
  -2   2  22 3.23188 1.87480   1
   2   2  21 40.1713 14.6463  -2
   2   2  22 40.1713 14.6463  -2
  -2   2  22 40.1713 14.6463   1
   2   2  21 26.4255 10.4117  -2
  -2   2  22 26.4255 10.4117   1
   2   2  22 14.1279 15.8097  -2
  -2   2  22 14.1279 15.8097   1
   1   2  22 23.0324 2.53724  -2
  -1   2  22 23.0324 2.53724   1
   0   2  22 29.5899 1.94675  -2
   0   2  22 29.5899 1.94675   1
  -1   2  22 30.3750 2.85178  -2
   1   2  22 30.3750 2.85178   1
   2   2  22 13.0933 2.03573   1
   2   2  22 16.1929 2.13617   2
  -2   2  22 24.8697 11.2000  -2
   2   2  22 24.8697 11.2000   1
  -3   2  23 61.8490 3.36520  -2
   3   2  22 61.8490 3.36520   1
  -4   2  23 38.4658 2.49381  -2
   4   2  22 38.4658 2.49381   1
  -5   2  23 34.7432 3.30321  -2
   5   2  22 34.7432 3.30321   1
  -6   2  23 17.9360 8.52750  -2
   6   2  22 17.9360 8.52750   1
   6   2  22 12.3611 8.05023   1
   6   2  22 -0.7278 9.24373   2
   6   3  21 59.3071 8.61652  -2
  -6   3  22 59.3071 8.61652   1
  -6   3  22 12.1178 10.3312   1
  -6   3  22 6.33959 6.75196   2
   5   3  21 12.2239 3.32938  -2
  -5   3  22 12.2239 3.32938   1
   4   3  21 22.5985 2.60474  -2
  -4   3  22 22.5985 2.60474   1
   3   3  21 26.7400 3.40233  -2
  -3   3  22 26.7400 3.40233   1
  -2   3  22 55.9104 3.19926   2
  -2   3  22 77.2918 3.39483   1
   1   3  22 108.674 3.83494  -2
  -1   3  22 108.674 3.83494   1
   0   3  22 125.903 3.43056  -2
   0   3  22 125.903 3.43056   1
  -1   3  22 102.462 3.82525  -2
   1   3  22 102.462 3.82525   1
  -2   3  22 69.9584 9.30754  -2
   2   3  22 69.9584 9.30754   1
   2   3  22 4.95668 2.13745   1
   2   3  22 4.39897 1.92739   2
  -3   3  23 37.6895 3.58508  -2
   3   3  22 37.6895 3.58508   1
  -4   3  23 3.22371 2.36783  -2
   4   3  22 3.22371 2.36783   1
  -5   3  23 39.1829 3.89042  -2
   5   3  22 39.1829 3.89042   1
   5   4  21 27.1274 4.18685  -2
  -5   4  22 27.1274 4.18685   1
   4   4  21 42.1195 3.26888  -2
  -4   4  22 42.1195 3.26888   1
   3   4  21 119.186 5.26934  -2
  -3   4  22 119.186 5.26934   1
  -2   4  22 95.9284 4.44055   1
  -2   4  22 81.4096 4.95514   2
   1   4  22 343.333 7.44584  -2
  -1   4  22 343.333 7.44584   1
   0   4  22 96.7726 3.81940  -2
   0   4  22 96.7726 3.81940   1
  -1   4  22 305.314 7.02099  -2
   1   4  22 305.314 7.02099   1
   2   4  22 17.6655 2.71599   2
   2   4  22 13.3420 3.20958   1
  -2   4  22 90.8735 21.0149  -2
   2   4  22 90.8735 21.0149   1
  -3   4  23 11.2027 4.18484  -2
   3   4  22 11.2027 4.18484   1
  -4   4  23 19.5503 3.56245  -2
   4   4  22 19.5503 3.56245   1
   3   5  21 32.7226 6.29607  -2
  -3   5  22 32.7226 6.29607   1
  -2   5  22 37.5524 4.10009   1
  -2   5  22 27.0987 4.83946   2
   1   5  22 46.0852 4.61773  -2
  -1   5  22 46.0852 4.61773   1
   0   5  22 41.6061 3.27682  -2
   0   5  22 41.6061 3.27682   1
  -1   5  22 60.1548 4.45697  -2
   1   5  22 60.1548 4.45697   1
   2   5  22 1.62997 2.93915   2
   2   5  22 8.56494 4.27428   1
  -2   5  22 33.0959 10.4538  -2
   2   5  22 33.0959 10.4538   1
   7   0  21 5.82720 5.49442  -2
  -7   0  23 5.82720 5.49442   1
  -6   0  23 6.77653 6.66364   1
   6   0  22 10.1694 11.4457  -2
  -6   0  23 10.1694 11.4457   1
  -6   0  23 -4.1280 9.28256   2
   5   0  22 45.9675 5.08083  -2
  -5   0  23 45.9675 5.08083   1
   4   0  22 11.5782 3.21059  -2
  -4   0  23 11.5782 3.21059   1
   3   0  22 23.0339 4.52289  -2
  -3   0  23 23.0339 4.52289   1
  -2   0  23 0.87296 2.34545   2
  -2   0  23 2.28115 2.75853   1
   2   0  22 -8.0946 15.2125  -2
  -2   0  23 -8.0946 15.2125   1
   1   0  23 25.6814 3.73636  -2
  -1   0  23 25.6814 3.73636   1
   0   0  23 0.27550 2.14274  -2
   0   0  23 0.27550 2.14274   1
  -1   0  23 22.9930 3.64201  -2
   1   0  23 22.9930 3.64201   1
   2   0  23 0.07136 2.52985   2
   2   0  23 -1.1108 2.35440   1
  -3   0  24 16.1268 4.05784  -2
   3   0  23 16.1268 4.05784   1
  -4   0  24 62.3310 4.72041  -2
   4   0  23 62.3310 4.72041   1
  -5   0  24 8.47651 4.55482  -2
   5   0  23 8.47651 4.55482   1
  -6   0  24 37.6891 6.86298  -2
   6   0  23 37.6891 6.86298   1
   6   0  23 7.45744 7.00386   1
   6   0  23 6.00902 10.3624   2
   7   1  21 24.5101 4.06432  -2
  -7   1  23 24.5101 4.06432   1
   6   1  22 29.1796 8.36584  -2
  -6   1  23 29.1796 8.36584   1
  -6   1  23 14.8218 6.33984   2
  -6   1  23 16.2613 9.96414   1
   6   1  21 27.7974 14.4072  -2
  -6   1  23 27.7974 14.4072   1
   5   1  22 37.2875 3.41223  -2
  -5   1  23 37.2875 3.41223   1
   4   1  22 74.7676 2.88321  -2
  -4   1  23 74.7676 2.88321   1
   3   1  22 45.6407 3.24727  -2
  -3   1  23 45.6407 3.24727   1
  -2   1  23 1.32132 1.86397   1
  -2   1  23 1.02987 1.74118   2
   2   1  23 13.7234 13.8020  -2
  -2   1  23 13.7234 13.8020   1
   2   1  22 22.2463 16.8480  -2
  -2   1  23 22.2463 16.8480   1
   1   1  23 33.7860 2.61337  -2
  -1   1  23 33.7860 2.61337   1
   0   1  23 21.4258 1.82577  -2
   0   1  23 21.4258 1.82577   1
  -1   1  23 34.7222 2.72557  -2
   1   1  23 34.7222 2.72557   1
   2   1  23 18.5751 2.06832   1
   2   1  23 19.7732 2.32189   2
  -3   1  24 100.227 3.87567  -2
   3   1  23 100.227 3.87567   1
  -4   1  24 39.2091 2.77880  -2
   4   1  23 39.2091 2.77880   1
  -5   1  24 136.080 4.94275  -2
   5   1  23 136.080 4.94275   1
  -6   1  24 33.0565 6.49693  -2
   6   1  23 33.0565 6.49693   1
   6   1  23 -1.4988 6.24219   1
   6   1  23 16.5162 10.7769   2
  -6   2  23 10.5193 9.32755   1
   6   2  22 19.3548 8.30306  -2
  -6   2  23 19.3548 8.30306   1
  -6   2  23 5.67524 6.87630   2
   5   2  22 35.8455 3.53622  -2
  -5   2  23 35.8455 3.53622   1
   4   2  22 46.8057 2.54493  -2
  -4   2  23 46.8057 2.54493   1
   3   2  22 53.6222 3.38104  -2
  -3   2  23 53.6222 3.38104   1
  -2   2  23 25.3521 2.38423   2
  -2   2  23 31.9447 2.59023   1
   2   2  23 63.4695 16.8096  -2
  -2   2  23 63.4695 16.8096   1
   2   2  22 31.9243 17.1854  -2
  -2   2  23 31.9243 17.1854   1
   1   2  23 17.5575 2.62588  -2
  -1   2  23 17.5575 2.62588   1
   0   2  23 19.7370 1.86279  -2
   0   2  23 19.7370 1.86279   1
  -1   2  23 17.9198 2.79796  -2
   1   2  23 17.9198 2.79796   1
   2   2  23 64.5354 3.20456   1
   2   2  23 51.6102 2.93151   2
  -2   2  23 102.654 13.7348  -2
   2   2  23 102.654 13.7348   1
  -3   2  24 94.4708 3.89452  -2
   3   2  23 94.4708 3.89452   1
  -4   2  24 95.6599 3.31250  -2
   4   2  23 95.6599 3.31250   1
  -5   2  24 14.9275 3.20595  -2
   5   2  23 14.9275 3.20595   1
  -6   2  24 25.8518 8.39068  -2
   6   2  23 25.8518 8.39068   1
   6   2  23 6.91477 7.74001   1
   6   2  23 23.9205 11.8375   2
  -6   3  23 4.56410 3.66051   2
   6   3  21 48.6266 11.1650  -2
  -6   3  23 48.6266 11.1650   1
  -6   3  23 9.16736 4.31403   1
   5   3  22 44.3646 3.82825  -2
  -5   3  23 44.3646 3.82825   1
   4   3  22 2.92986 2.34421  -2
  -4   3  23 2.92986 2.34421   1
   3   3  22 36.2350 3.56347  -2
  -3   3  23 36.2350 3.56347   1
  -2   3  23 8.68181 2.18989   2
  -2   3  23 9.95708 2.32301   1
   2   3  23 35.2255 12.1721  -2
  -2   3  23 35.2255 12.1721   1
   1   3  23 52.1748 3.32054  -2
  -1   3  23 52.1748 3.32054   1
   0   3  23 4.10720 1.76628  -2
   0   3  23 4.10720 1.76628   1
  -1   3  23 58.2754 3.56073  -2
   1   3  23 58.2754 3.56073   1
   2   3  23 31.6086 3.06592   1
   2   3  23 24.7902 2.69313   2
  -2   3  23 44.1552 8.66948  -2
   2   3  23 44.1552 8.66948   1
  -3   3  24 19.6479 3.59543  -2
   3   3  23 19.6479 3.59543   1
  -4   3  24 18.5784 2.85374  -2
   4   3  23 18.5784 2.85374   1
  -5   3  24 32.0830 3.80366  -2
   5   3  23 32.0830 3.80366   1
   4   4  22 23.4792 3.05171  -2
  -4   4  23 23.4792 3.05171   1
   3   4  22 20.0541 4.09110  -2
  -3   4  23 20.0541 4.09110   1
  -2   4  23 -2.1103 2.70139   2
  -2   4  23 2.06460 2.40091   1
   1   4  23 2.19394 3.49602  -2
  -1   4  23 2.19394 3.49602   1
   0   4  23 21.9430 2.48993  -2
   0   4  23 21.9430 2.48993   1
  -1   4  23 5.77293 3.38869  -2
   1   4  23 5.77293 3.38869   1
   2   4  23 13.8507 2.68830   2
  -2   4  23 15.1127 17.4502  -2
   2   4  23 15.1127 17.4502   1
   2   4  23 15.0125 3.36198   1
  -3   4  24 22.6837 4.42361  -2
   3   4  23 22.6837 4.42361   1
  -6   0  24 46.1216 8.44538   2
   6   0  22 42.8435 19.2121  -2
   6   0  23 42.8435 19.2121  -2
  -6   0  24 42.8435 19.2121   1
   6   0  23 39.8790 11.4270  -2
  -6   0  24 39.8790 11.4270   1
  -6   0  24 56.1908 14.4891   1
   5   0  23 -4.4743 4.43492  -2
  -5   0  24 -4.4743 4.43492   1
   4   0  23 74.1542 4.76684  -2
  -4   0  24 74.1542 4.76684   1
   3   0  23 14.3968 4.36932  -2
  -3   0  24 14.3968 4.36932   1
  -2   0  24 49.0107 3.87396   2
  -2   0  24 72.5423 5.06823   1
   1   0  24 -0.6505 3.82291  -2
  -1   0  24 -0.6505 3.82291   1
   0   0  24 116.303 4.47925  -2
   0   0  24 116.303 4.47925   1
  -1   0  24 -2.4169 3.81095  -2
   1   0  24 -2.4169 3.81095   1
   2   0  24 58.2350 4.44889   2
   2   0  24 75.0650 4.63206   1
  -3   0  25 4.60283 4.60447  -2
   3   0  24 4.60283 4.60447   1
  -4   0  25 24.6092 3.99627  -2
   4   0  24 24.6092 3.99627   1
  -5   0  25 18.0800 4.87759  -2
   5   0  24 18.0800 4.87759   1
  -6   0  25 66.0539 7.63593  -2
   6   0  24 66.0539 7.63593   1
   6   0  24 71.6962 15.9555   2
   6   0  24 64.3479 13.6046   1
  -6   1  24 15.5140 7.56837   1
   6   1  23 25.7436 7.27962  -2
  -6   1  24 25.7436 7.27962   1
  -6   1  24 16.9931 6.54694   2
   6   1  22 44.7181 9.94762  -2
  -6   1  24 44.7181 9.94762   1
   5   1  23 151.048 4.84064  -2
  -5   1  24 151.048 4.84064   1
   4   1  23 43.4149 2.71679  -2
  -4   1  24 43.4149 2.71679   1
   3   1  23 97.7015 4.18207  -2
  -3   1  24 97.7015 4.18207   1
  -2   1  24 31.7121 2.68461   1
   2   1  24 89.4366 16.5205  -2
  -2   1  24 89.4366 16.5205   1
  -2   1  24 27.7360 2.29110   2
   2   1  23 52.5000 18.2442  -2
  -2   1  24 52.5000 18.2442   1
   1   1  24 46.0466 2.98918  -2
  -1   1  24 46.0466 2.98918   1
   0   1  24 88.7231 2.81719  -2
   0   1  24 88.7231 2.81719   1
  -1   1  24 41.6131 2.84597  -2
   1   1  24 41.6131 2.84597   1
   2   1  24 56.1937 2.92420   1
   2   1  24 49.5066 3.00782   2
  -2   1  24 70.6551 18.4244  -2
   2   1  24 70.6551 18.4244   1
  -3   1  25 223.425 5.46391  -2
   3   1  24 223.425 5.46391   1
  -4   1  25 68.3951 3.28774  -2
   4   1  24 68.3951 3.28774   1
  -5   1  25 197.670 5.77454  -2
   5   1  24 197.670 5.77454   1
  -6   2  24 4.51176 6.62933   2
   6   2  23 13.3504 14.8692  -2
  -6   2  24 13.3504 14.8692   1
  -6   2  24 6.15554 4.79852   1
   6   2  22 35.5982 13.3496  -2
   6   2  23 35.5982 13.3496  -2
  -6   2  24 35.5982 13.3496   1
   5   2  23 11.4926 3.48299  -2
  -5   2  24 11.4926 3.48299   1
   4   2  23 80.7558 3.07608  -2
  -4   2  24 80.7558 3.07608   1
   3   2  23 79.1075 3.89292  -2
  -3   2  24 79.1075 3.89292   1
  -2   2  24 21.8602 2.37407   2
  -2   2  24 29.6547 2.60160   1
   2   2  24 2.62836 15.2571  -2
  -2   2  24 2.62836 15.2571   1
   2   2  23 75.4999 19.3107  -2
  -2   2  24 75.4999 19.3107   1
   1   2  24 14.8990 2.67110  -2
  -1   2  24 14.8990 2.67110   1
   0   2  24 68.1549 2.71325  -2
   0   2  24 68.1549 2.71325   1
  -1   2  24 15.7015 2.84090  -2
   1   2  24 15.7015 2.84090   1
   2   2  24 6.78817 2.04063   2
   2   2  24 5.53626 2.01296   1
  -2   2  24 26.8348 11.8047  -2
   2   2  24 26.8348 11.8047   1
  -3   2  25 17.2438 3.14592  -2
   3   2  24 17.2438 3.14592   1
  -4   2  25 78.4867 3.31561  -2
   4   2  24 78.4867 3.31561   1
  -5   2  25 19.4680 3.59655  -2
   5   2  24 19.4680 3.59655   1
   5   3  23 39.9656 4.33719  -2
  -5   3  24 39.9656 4.33719   1
   4   3  23 20.3280 2.67808  -2
  -4   3  24 20.3280 2.67808   1
   3   3  23 25.1571 3.53740  -2
  -3   3  24 25.1571 3.53740   1
  -2   3  24 -1.2480 2.26489   2
  -2   3  24 4.48628 2.16735   1
   1   3  24 54.6660 3.44066  -2
  -1   3  24 54.6660 3.44066   1
   0   3  24 9.74102 1.92926  -2
   0   3  24 9.74102 1.92926   1
  -1   3  24 57.9120 3.48890  -2
   1   3  24 57.9120 3.48890   1
   2   3  24 -0.1111 2.04443   2
  -2   3  24 -2.5166 7.64301  -2
   2   3  24 -2.5166 7.64301   1
   2   3  24 0.49046 2.45766   1
  -3   3  25 38.2137 3.89083  -2
   3   3  24 38.2137 3.89083   1
  -4   3  25 6.58599 2.75266  -2
   4   3  24 6.58599 2.75266   1
   3   4  23 14.9046 4.11366  -2
  -3   4  24 14.9046 4.11366   1
  -2   4  24 5.27848 3.00551   2
  -2   4  24 9.62046 2.62958   1
   1   4  24 18.9574 3.72242  -2
  -1   4  24 18.9574 3.72242   1
   0   4  24 3.21755 2.19650  -2
   0   4  24 3.21755 2.19650   1
  -1   4  24 23.3968 3.65660  -2
   1   4  24 23.3968 3.65660   1
   2   4  24 3.89091 2.33484   2
  -2   4  24 32.8622 17.9436  -2
   2   4  24 32.8622 17.9436   1
   2   4  24 1.38908 3.10704   1
   6   0  24 24.6597 14.8531  -2
   6   0  23 24.6597 14.8531  -2
  -6   0  25 24.6597 14.8531   1
   6   0  24 45.2596 9.41442  -2
  -6   0  25 45.2596 9.41442   1
  -6   0  25 -0.7120 8.91855   2
  -6   0  25 7.47007 10.1755   1
   5   0  24 14.7395 4.65491  -2
  -5   0  25 14.7395 4.65491   1
   4   0  24 18.2431 3.78117  -2
  -4   0  25 18.2431 3.78117   1
   3   0  24 11.4078 4.59440  -2
  -3   0  25 11.4078 4.59440   1
  -2   0  25 -2.1099 2.55268   2
  -2   0  25 1.91983 2.89105   1
   1   0  25 45.8890 4.56762  -2
  -1   0  25 45.8890 4.56762   1
   0   0  25 3.48693 2.45078  -2
   0   0  25 3.48693 2.45078   1
  -1   0  25 41.1504 4.38159  -2
   1   0  25 41.1504 4.38159   1
   2   0  25 3.43505 2.82658   2
   2   0  25 2.38513 2.71416   1
  -3   0  26 6.68403 4.61466  -2
   3   0  25 6.68403 4.61466   1
  -4   0  26 7.01718 3.75837  -2
   4   0  25 7.01718 3.75837   1
  -5   0  26 60.7679 5.78677  -2
   5   0  25 60.7679 5.78677   1
   6   1  23 43.5501 7.05509  -2
  -6   1  25 43.5501 7.05509   1
  -6   1  25 26.7166 3.58657   2
  -6   1  25 32.4310 4.35953   1
   5   1  24 224.500 6.11893  -2
  -5   1  25 224.500 6.11893   1
   4   1  24 71.5077 3.11903  -2
  -4   1  25 71.5077 3.11903   1
   3   1  24 244.074 6.24249  -2
  -3   1  25 244.074 6.24249   1
  -2   1  25 2.38531 2.04882   1
  -2   1  25 2.38419 1.84508   2
   2   1  24 44.2231 18.2085  -2
  -2   1  25 44.2231 18.2085   1
   2   1  25 25.8045 14.0892  -2
  -2   1  25 25.8045 14.0892   1
   1   1  25 116.367 3.97186  -2
  -1   1  25 116.367 3.97186   1
   0   1  25 3.34203 1.70199  -2
   0   1  25 3.34203 1.70199   1
  -1   1  25 125.697 3.90749  -2
   1   1  25 125.697 3.90749   1
   2   1  25 16.7747 2.27191   1
   2   1  25 14.4144 2.50582   2
  -3   1  26 168.318 5.05365  -2
   3   1  25 168.318 5.05365   1
  -4   1  26 4.34200 2.62093  -2
   4   1  25 4.34200 2.62093   1
  -5   1  26 20.8674 3.81825  -2
   5   1  25 20.8674 3.81825   1
   5   2  24 24.0422 3.98634  -2
  -5   2  25 24.0422 3.98634   1
   4   2  24 90.4872 3.49602  -2
  -4   2  25 90.4872 3.49602   1
   3   2  24 13.7181 3.55632  -2
  -3   2  25 13.7181 3.55632   1
  -2   2  25 2.41929 1.95660   2
   2   2  25 61.2087 17.2272  -2
  -2   2  25 61.2087 17.2272   1
  -2   2  25 4.55426 2.16362   1
   2   2  24 4.56824 16.5849  -2
  -2   2  25 4.56824 16.5849   1
   1   2  25 6.64695 2.74606  -2
  -1   2  25 6.64695 2.74606   1
   0   2  25 2.13719 1.67038  -2
   0   2  25 2.13719 1.67038   1
  -1   2  25 11.1729 2.71997  -2
   1   2  25 11.1729 2.71997   1
  -2   2  25 81.0732 13.6123  -2
   2   2  25 81.0732 13.6123   1
   2   2  25 55.8527 3.11961   1
   2   2  25 51.7159 3.15119   2
  -3   2  26 51.6733 3.75811  -2
   3   2  25 51.6733 3.75811   1
  -4   2  26 12.8351 2.69839  -2
   4   2  25 12.8351 2.69839   1
   4   3  24 9.75797 2.62718  -2
  -4   3  25 9.75797 2.62718   1
   3   3  24 33.1632 3.69571  -2
  -3   3  25 33.1632 3.69571   1
  -2   3  25 3.60916 2.42855   2
  -2   3  25 6.74921 2.25152   1
   1   3  25 23.5583 3.27512  -2
  -1   3  25 23.5583 3.27512   1
   0   3  25 19.0541 2.22452  -2
   0   3  25 19.0541 2.22452   1
  -1   3  25 22.5910 3.17125  -2
   1   3  25 22.5910 3.17125   1
   2   3  25 19.8913 3.14740   1
  -2   3  25 4.94440 8.06549  -2
   2   3  25 4.94440 8.06549   1
   2   3  25 15.8395 2.62603   2
  -3   3  26 9.93714 3.71637  -2
   3   3  25 9.93714 3.71637   1
  -2   4  25 2.44073 2.88094   2
  -2   4  25 2.51476 2.45819   1
   1   4  25 5.19987 3.69145  -2
  -1   4  25 5.19987 3.69145   1
   0   4  25 4.46213 2.26773  -2
   0   4  25 4.46213 2.26773   1
  -1   4  25 4.52316 3.83956  -2
   1   4  25 4.52316 3.83956   1
   5   0  25 57.2244 5.43584  -2
  -5   0  26 57.2244 5.43584   1
   4   0  25 9.63699 3.62773  -2
  -4   0  26 9.63699 3.62773   1
   3   0  25 0.77504 4.62140  -2
  -3   0  26 0.77504 4.62140   1
  -2   0  26 15.3977 3.52277   1
  -2   0  26 13.8532 3.15324   2
   1   0  26 -1.7275 4.07204  -2
  -1   0  26 -1.7275 4.07204   1
   0   0  26 8.04228 2.84343  -2
   0   0  26 8.04228 2.84343   1
  -1   0  26 1.15252 4.53248  -2
   1   0  26 1.15252 4.53248   1
   2   0  26 7.58477 2.95793   1
   2   0  26 5.64566 3.04007   2
  -3   0  27 20.9022 5.03511  -2
   3   0  26 20.9022 5.03511   1
  -4   0  27 5.59108 3.76933  -2
   4   0  26 5.59108 3.76933   1
   5   1  25 22.0653 3.80262  -2
  -5   1  26 22.0653 3.80262   1
   4   1  25 7.18448 2.46077  -2
  -4   1  26 7.18448 2.46077   1
   3   1  25 145.419 5.01267  -2
  -3   1  26 145.419 5.01267   1
  -2   1  26 14.6286 2.62856   1
  -2   1  26 9.56346 2.12330   2
   2   1  26 6.93205 14.6294  -2
  -2   1  26 6.93205 14.6294   1
   2   1  25 52.1646 18.2534  -2
  -2   1  26 52.1646 18.2534   1
   1   1  26 7.42628 2.87958  -2
  -1   1  26 7.42628 2.87958   1
   0   1  26 13.5578 2.02998  -2
   0   1  26 13.5578 2.02998   1
  -1   1  26 15.6314 3.10266  -2
   1   1  26 15.6314 3.10266   1
   2   1  26 2.14756 2.01525   1
   2   1  26 0.62938 2.18463   2
  -3   1  27 22.3028 3.51278  -2
   3   1  26 22.3028 3.51278   1
  -4   1  27 12.1731 2.81586  -2
   4   1  26 12.1731 2.81586   1
   4   2  25 19.5474 2.73463  -2
  -4   2  26 19.5474 2.73463   1
   3   2  25 66.2488 4.73586  -2
  -3   2  26 66.2488 4.73586   1
  -2   2  26 20.4548 2.62304   1
  -2   2  26 15.9463 2.36910   2
   2   2  26 11.7237 15.9060  -2
  -2   2  26 11.7237 15.9060   1
   1   2  26 120.823 4.41505  -2
  -1   2  26 120.823 4.41505   1
   0   2  26 28.6754 2.25818  -2
   0   2  26 28.6754 2.25818   1
  -1   2  26 108.283 3.94907  -2
   1   2  26 108.283 3.94907   1
   2   2  26 -1.0273 1.99946   1
   2   2  26 0.77095 2.12194   2
  -2   2  26 34.7552 12.5458  -2
   2   2  26 34.7552 12.5458   1
  -3   2  27 50.0319 3.86146  -2
   3   2  26 50.0319 3.86146   1
   3   3  25 19.3729 3.72481  -2
  -3   3  26 19.3729 3.72481   1
  -2   3  26 4.79604 2.67368   2
  -2   3  26 0.46478 2.31725   1
   2   3  25 15.8598 9.58741  -2
  -2   3  26 15.8598 9.58741   1
   1   3  26 8.54920 3.28828  -2
  -1   3  26 8.54920 3.28828   1
   0   3  26 10.6597 2.06301  -2
   0   3  26 10.6597 2.06301   1
  -1   3  26 9.78147 3.30771  -2
   1   3  26 9.78147 3.30771   1
  -2   3  26 -0.4761 7.39915  -2
   2   3  26 -0.4761 7.39915   1
   2   3  26 -0.8784 2.64860   1
   2   3  26 6.86466 2.24802   2
   4   0  26 7.02598 3.72801  -2
  -4   0  27 7.02598 3.72801   1
   3   0  26 21.3983 5.01689  -2
  -3   0  27 21.3983 5.01689   1
  -2   0  27 -0.9909 3.00626   1
  -2   0  27 -0.1803 2.78596   2
   1   0  27 96.6877 6.07111  -2
  -1   0  27 96.6877 6.07111   1
   0   0  27 4.22705 2.79807  -2
   0   0  27 4.22705 2.79807   1
  -1   0  27 99.4892 5.59237  -2
   1   0  27 99.4892 5.59237   1
   2   0  27 4.42485 2.86068   1
   2   0  27 -2.6615 3.02810   2
  -3   0  28 20.7332 5.68957  -2
   3   0  27 20.7332 5.68957   1
   4   1  26 12.3587 2.80717  -2
  -4   1  27 12.3587 2.80717   1
   3   1  26 27.9608 3.73434  -2
  -3   1  27 27.9608 3.73434   1
  -2   1  27 34.6364 3.20799   1
  -2   1  27 28.8697 2.63124   2
   2   1  27 65.1555 16.5719  -2
  -2   1  27 65.1555 16.5719   1
   1   1  27 10.2414 3.08010  -2
  -1   1  27 10.2414 3.08010   1
   0   1  27 82.4040 3.38061  -2
   0   1  27 82.4040 3.38061   1
  -1   1  27 10.8184 3.34264  -2
   1   1  27 10.8184 3.34264   1
   2   1  27 32.6118 3.11674   2
   2   1  27 37.2977 2.88536   1
  -3   1  28 29.6496 3.68151  -2
   3   1  27 29.6496 3.68151   1
   3   2  26 47.0160 4.79984  -2
  -3   2  27 47.0160 4.79984   1
  -2   2  27 -1.1951 2.21109   1
  -2   2  27 -0.7618 2.10942   2
   2   2  27 -5.7091 15.1130  -2
  -2   2  27 -5.7091 15.1130   1
   1   2  27 12.2238 3.30540  -2
  -1   2  27 12.2238 3.30540   1
   0   2  27 10.4706 2.19026  -2
   0   2  27 10.4706 2.19026   1
  -1   2  27 10.3986 3.11915  -2
   1   2  27 10.3986 3.11915   1
   2   2  27 15.3245 2.64755   2
  -2   2  27 31.7796 12.2759  -2
   2   2  27 31.7796 12.2759   1
   2   2  27 9.99572 2.39792   1
  -1   3  27 1.98792 2.23716   1
  -1   3  27 0.96023 2.10153   2
   0   3  27 30.9823 2.67458  -2
   0   3  27 30.9823 2.67458   1
   3   0  27 4.69792 4.80129  -2
  -3   0  28 4.69792 4.80129   1
  -2   0  28 13.6940 3.29972   2
  -2   0  28 23.7070 4.33166   1
   1   0  28 -7.6131 4.36062  -2
  -1   0  28 -7.6131 4.36062   1
   0   0  28 15.7145 3.18177  -2
   0   0  28 15.7145 3.18177   1
  -1   0  28 -1.5132 4.45569  -2
   1   0  28 -1.5132 4.45569   1
   2   0  28 40.6203 4.01401   1
   2   0  28 27.4532 4.32401   2
   3   1  27 41.8879 3.93872  -2
  -3   1  28 41.8879 3.93872   1
  -2   1  28 5.77058 2.15876   2
  -2   1  28 5.14837 2.60808   1
   2   1  28 -1.0710 14.0055  -2
  -2   1  28 -1.0710 14.0055   1
   1   1  28 16.4357 3.36419  -2
  -1   1  28 16.4357 3.36419   1
   0   1  28 -0.7640 1.97980  -2
   0   1  28 -0.7640 1.97980   1
  -1   1  28 11.6795 3.39237  -2
   1   1  28 11.6795 3.39237   1
   2   1  28 2.43667 2.15150   1
   2   1  28 2.34046 2.49877   2
  -2   2  28 7.52493 2.88956   2
  -2   2  28 3.16525 3.43614   1
  -1   2  28 13.1357 2.56479   1
  -1   2  28 13.8905 2.27704   2
   1   2  28 24.1205 15.0966  -2
  -1   2  28 24.1205 15.0966   1
   0   2  28 6.23825 2.19868  -2
   0   2  28 6.23825 2.19868   1
  -1   2  28 27.5674 14.4377  -2
   1   2  28 27.5674 14.4377   1
  -1   0  29 2.75617 3.17468   2
  -1   0  29 7.89704 3.16799   1
   0   0  29 1.50412 2.82575  -2
   0   0  29 1.50412 2.82575   1
   0   0   0    0.00    0.00   0
;
_shelx_hkl_checksum   58999
