# Supplementary material for: Methyl Viologens of Bis‐(4’‐Pyridylethynyl)Arenes – Structures, Photophysical and Electrochemical Studies, and their Potential Application in Biology
Source: Chemistry. 2022 May 30;28(40):e202200753. doi: 10.1002/chem.202200753 (PMC9400870; doi:10.1002/chem.202200753)
Supplement: Supplementary file 2 — Supporting Information [file CHEM-28-0-s001.cif]

data_cmpd_2M

# 1. Submission Details


_publ_contact_author_name   'Prof. Dr. Todd B. Marder'
_publ_contact_author_address
; Institut fuer Anorganische Chemie
Universitaet Wuerzburg
Am Hubland
97074 Wuerzburg, Germany
;
_publ_contact_author_email        'todd.marder@uni-wuerzburg.de'
_publ_contact_author_phone        '+49-931-31-85514'
_publ_contact_author_fax          '+49-931-31-84622'

loop_
_publ_author_name
_publ_author_address
      'Kole, Goutam Kumar'
;     Institut fuer Anorganische Chemie
      Universitaet Wuerzburg
      Am Hubland
      D-97074 Wuerzburg, Germany
;
      'Marder, Todd'
;     Institut fuer Anorganische Chemie
      Universitaet Wuerzburg
      Am Hubland
      D-97074 Wuerzburg, Germany
;
      'Friedrich, Alexandra'
;     Institut fuer Anorganische Chemie
      Universitaet Wuerzburg
      Am Hubland
      D-97074 Wuerzburg, Germany
; 

_audit_creation_date              2019-11-12    
_audit_creation_method            'SHELXL-2018/3'
_shelx_SHELXL_version_number      '2018/3'
_publ_section_references
;
Sheldrick, G.M. (2015), Acta Cryst. A71, 3-8.

Huebschle, C.B., Sheldrick, G.M., Dittrich, B. (2011), J. Appl. Cryst. 44, 
 1281-1284.

Sheldrick, G.M. (2008), Acta Cryst. A64, 112-122.
;
_chemical_name_systematic         ?
_chemical_name_common             ?
_chemical_melting_point           ?
_chemical_formula_moiety          'C22 H14 F4 N2, 2(O3 S F3 C)'
_chemical_formula_sum             'C24 H14 F10 N2 O6 S2'
_chemical_formula_weight          680.49

loop_
 _atom_type_symbol
 _atom_type_description
 _atom_type_scat_dispersion_real
 _atom_type_scat_dispersion_imag
 _atom_type_scat_source
 'C'  'C'   0.0033   0.0016
 'International Tables Vol C Tables 4.2.6.8 and 6.1.1.4'
 'H'  'H'   0.0000   0.0000
 'International Tables Vol C Tables 4.2.6.8 and 6.1.1.4'
 'F'  'F'   0.0171   0.0103
 'International Tables Vol C Tables 4.2.6.8 and 6.1.1.4'
 'N'  'N'   0.0061   0.0033
 'International Tables Vol C Tables 4.2.6.8 and 6.1.1.4'
 'O'  'O'   0.0106   0.0060
 'International Tables Vol C Tables 4.2.6.8 and 6.1.1.4'
 'S'  'S'   0.1246   0.1234
 'International Tables Vol C Tables 4.2.6.8 and 6.1.1.4'
 
_space_group_crystal_system       triclinic
_space_group_IT_number            2
_space_group_name_H-M_alt         'P -1'
_space_group_name_Hall            '-P 1'

_shelx_space_group_comment
;
The symmetry employed for this shelxl refinement is uniquely defined
by the following loop, which should always be used as a source of
symmetry information in preference to the above space-group names.
They are only intended as comments.
;
 
loop_
 _space_group_symop_operation_xyz
 'x, y, z'
 '-x, -y, -z'
 
_cell_length_a                    8.733(4)
_cell_length_b                    9.161(3)
_cell_length_c                    9.703(2)
_cell_angle_alpha                 103.883(11)
_cell_angle_beta                  94.597(6)
_cell_angle_gamma                 115.917(17)
_cell_volume                      662.4(4)
_cell_formula_units_Z             1
_cell_measurement_temperature     100(2)
_cell_measurement_reflns_used     9889
_cell_measurement_theta_min       2.60
_cell_measurement_theta_max       26.47
_cell_special_details			
;
To simulate systematic errors the final estimation of uncertainties
in unit cell parameters was based on 32 Monte-Carlo simulations.
;

_exptl_crystal_recrystallization_method 
;
recrystallised from acetonitrile by evaporation
;
_exptl_special_details
;
The crystal was immersed in a film of perfluoropolyether oil, mounted on a 
polyimide microloop (MicroMounts of MiTeGen) and transferred to stream of cold 
nitrogen (Oxford Cryostream 700).
;
_exptl_crystal_description        needle
_exptl_crystal_colour             colorless
_exptl_crystal_density_meas       ?
_exptl_crystal_density_method     ?
_exptl_crystal_density_diffrn     1.706          
_exptl_crystal_F_000              342
_exptl_transmission_factor_min    ?
_exptl_transmission_factor_max    ?
_exptl_crystal_size_max           0.508
_exptl_crystal_size_mid           0.265
_exptl_crystal_size_min           0.076
_exptl_absorpt_coefficient_mu     0.317
_shelx_estimated_absorpt_T_min    0.856
_shelx_estimated_absorpt_T_max    0.976
_exptl_absorpt_correction_type    multi-scan
_exptl_absorpt_correction_T_min   0.684855
_exptl_absorpt_correction_T_max   0.745372
_exptl_absorpt_process_details    'TwinAbs 2012/ (Bruker AXS)'
_exptl_absorpt_special_details    ?
_diffrn_ambient_temperature       100(2)
_diffrn_radiation_wavelength      0.71073
_diffrn_radiation_type            MoK\a
_diffrn_radiation_monochromator   'multi-layer mirror'
_diffrn_source                    'rotating-anode (Nonius FR-591)'
_diffrn_measurement_device_type   'Bruker X8-APEX II'
_diffrn_measurement_method        '\f and \w scans'
_diffrn_detector                  'CCD area detector (Apex2)'
_diffrn_detector_area_resol_mean  8.333
_diffrn_reflns_number             5246
_diffrn_reflns_av_unetI/netI      0.0254
_diffrn_reflns_av_R_equivalents   ?
_diffrn_reflns_limit_h_min        -10
_diffrn_reflns_limit_h_max        10
_diffrn_reflns_limit_k_min        -11
_diffrn_reflns_limit_k_max        11
_diffrn_reflns_limit_l_min        0
_diffrn_reflns_limit_l_max        12
_diffrn_reflns_theta_min          2.212
_diffrn_reflns_theta_max          26.371
_diffrn_reflns_theta_full         25.242
_diffrn_measured_fraction_theta_max   0.999
_diffrn_measured_fraction_theta_full  0.999
_diffrn_reflns_Laue_measured_fraction_max    0.999
_diffrn_reflns_Laue_measured_fraction_full   0.999
_diffrn_reflns_point_group_measured_fraction_max   0.999
_diffrn_reflns_point_group_measured_fraction_full  0.999
_reflns_number_total              5246
_reflns_number_gt                 4785
_reflns_threshold_expression      'I > 2\s(I)'
_reflns_Friedel_coverage          0.000
_reflns_Friedel_fraction_max      .
_reflns_Friedel_fraction_full     .
 
_reflns_special_details
;
 _reflns_Friedel_fraction is defined as the number of unique
 Friedel pairs measured divided by the number that would be
 possible theoretically, ignoring centric projections and
 systematic absences. Completness statistics refer to single and
 composite reflections containing twin component 1 only.
;
 
_computing_data_collection        'APEX2 ver. 2014.9 (Bruker AXS)'
_computing_cell_refinement        'Saint+ ver. V8.38A (Bruker AXS)'
_computing_data_reduction         'Saint+ ver. V8.38A (Bruker AXS)'
_computing_structure_solution     'SHELXT (Sheldrick, 2014)'
_computing_structure_refinement 'SHELXL-2018/3 (Sheldrick, 2018)'
_computing_molecular_graphics     'ShelXLe (Huebschle et all, 2011)'
_computing_publication_material   'SHELXL-2018/3 (Sheldrick, 2018)'
_refine_special_details
;

 Refinement of F^2^ against ALL reflections. The weighted R-factor wR and 
goodness of fit S are based on F^2^, conventional R-factors R are based on F, 
with F set to zero for negative F^2^. The threshold expression of F^2^ > 
2sigma(F^2^) is used only for calculating R-factors(gt) etc. and is not 
relevant to the choice of reflections for refinement. R-factors based on F^2^ 
are statistically about twice as large as those based on F, and R-factors 
based on ALL data will be even larger. Refined as a 2-component twin.The 
crystal was a pseudo-merohedral twin with domains rotated by 179.8 \%
around real axis [  1.000 -0.984  0.041]. The BASF parameter was refined to 
51\%.

;
_refine_ls_structure_factor_coef  Fsqd
_refine_ls_matrix_type            full
_refine_ls_weighting_scheme       calc
_refine_ls_weighting_details
'w=1/[\s^2^(Fo^2^)+(0.0410P)^2^+0.2497P] where P=(Fo^2^+2Fc^2^)/3'
_atom_sites_solution_primary      dual
_atom_sites_solution_secondary    difmap
_atom_sites_solution_hydrogens    geom
_refine_ls_hydrogen_treatment     constr
_refine_ls_extinction_method      none
_refine_ls_extinction_coef        .
_refine_ls_number_reflns          5246
_refine_ls_number_parameters      201
_refine_ls_number_restraints      0
_refine_ls_R_factor_all           0.0361
_refine_ls_R_factor_gt            0.0323
_refine_ls_wR_factor_ref          0.0886
_refine_ls_wR_factor_gt           0.0856
_refine_ls_goodness_of_fit_ref    1.045
_refine_ls_restrained_S_all       1.045
_refine_ls_shift/su_max           0.000
_refine_ls_shift/su_mean          0.000
 
loop_
 _atom_site_label
 _atom_site_type_symbol
 _atom_site_fract_x
 _atom_site_fract_y
 _atom_site_fract_z
 _atom_site_U_iso_or_equiv
 _atom_site_adp_type
 _atom_site_occupancy
 _atom_site_site_symmetry_order  
 _atom_site_calc_flag
 _atom_site_refinement_flags_posn
 _atom_site_refinement_flags_adp
 _atom_site_refinement_flags_occupancy
 _atom_site_disorder_assembly
 _atom_site_disorder_group
N1 N 0.52617(18) 0.08023(16) 0.35070(14) 0.0145(3) Uani 1 1 d . . . . .
F1 F 0.80610(13) 1.14074(12) 1.11843(11) 0.0212(2) Uani 1 1 d . . . . .
C1 C 0.9037(2) 1.0726(2) 1.06136(17) 0.0170(3) Uani 1 1 d . . . . .
C2 C 0.8222(2) 0.9168(2) 0.95531(17) 0.0170(3) Uani 1 1 d . . . . .
F2 F 0.64810(13) 0.83900(13) 0.91352(11) 0.0223(2) Uani 1 1 d . . . . .
C3 C 0.9164(2) 0.8402(2) 0.89007(16) 0.0162(3) Uani 1 1 d . . . . .
C4 C 0.8320(2) 0.6808(2) 0.77702(17) 0.0176(3) Uani 1 1 d . . . . .
C5 C 0.7624(2) 0.5486(2) 0.68131(17) 0.0170(3) Uani 1 1 d . . . . .
C6 C 0.6812(2) 0.3891(2) 0.56717(16) 0.0154(3) Uani 1 1 d . . . . .
C7 C 0.5016(2) 0.3059(2) 0.50989(17) 0.0160(3) Uani 1 1 d . . . . .
H7 H 0.431493 0.355553 0.545305 0.019 Uiso 1 1 calc R U . . .
C8 C 0.4275(2) 0.1517(2) 0.40193(17) 0.0159(3) Uani 1 1 d . . . . .
H8 H 0.305648 0.094943 0.363045 0.019 Uiso 1 1 calc R U . . .
C9 C 0.6992(2) 0.1559(2) 0.40598(17) 0.0161(3) Uani 1 1 d . . . . .
H9 H 0.765592 0.101591 0.370609 0.019 Uiso 1 1 calc R U . . .
C10 C 0.7799(2) 0.3109(2) 0.51310(17) 0.0165(3) Uani 1 1 d . . . . .
H10 H 0.901939 0.364603 0.550233 0.020 Uiso 1 1 calc R U . . .
C11 C 0.4441(2) -0.0826(2) 0.22817(18) 0.0196(3) Uani 1 1 d . . . . .
H11A H 0.319898 -0.145766 0.227653 0.029 Uiso 1 1 calc R U . . .
H11B H 0.500845 -0.151615 0.240443 0.029 Uiso 1 1 calc R U . . .
H11C H 0.457684 -0.057215 0.136013 0.029 Uiso 1 1 calc R U . . .
S1_1 S 0.11533(5) 0.21880(5) 0.69716(4) 0.01503(12) Uani 1 1 d . . . . .
O1_1 O 0.22719(17) 0.14909(16) 0.73281(14) 0.0251(3) Uani 1 1 d . . . . .
C1_1 C 0.2303(3) 0.4385(2) 0.81620(19) 0.0252(4) Uani 1 1 d . . . . .
F2_1 F 0.25827(18) 0.44905(15) 0.95525(12) 0.0380(3) Uani 1 1 d . . . . .
O2_1 O 0.10717(17) 0.23898(16) 0.55415(13) 0.0229(3) Uani 1 1 d . . . . .
F3_1 F 0.1398(2) 0.52072(17) 0.79932(16) 0.0546(4) Uani 1 1 d . . . . .
O3_1 O -0.04948(16) 0.15134(16) 0.74123(14) 0.0246(3) Uani 1 1 d . . . . .
F1_1 F 0.38378(19) 0.52150(17) 0.78366(16) 0.0576(5) Uani 1 1 d . . . . .
 
loop_
 _atom_site_aniso_label
 _atom_site_aniso_U_11
 _atom_site_aniso_U_22
 _atom_site_aniso_U_33
 _atom_site_aniso_U_23
 _atom_site_aniso_U_13
 _atom_site_aniso_U_12
N1 0.0157(7) 0.0122(6) 0.0136(6) 0.0023(5) 0.0022(5) 0.0059(6)
F1 0.0218(5) 0.0181(5) 0.0227(5) 0.0011(4) 0.0062(4) 0.0109(4)
C1 0.0216(9) 0.0159(8) 0.0150(7) 0.0048(6) 0.0064(6) 0.0096(7)
C2 0.0164(8) 0.0148(8) 0.0166(7) 0.0046(6) 0.0017(6) 0.0049(7)
F2 0.0157(5) 0.0180(5) 0.0256(5) 0.0004(4) 0.0004(4) 0.0052(4)
C3 0.0218(9) 0.0119(7) 0.0129(7) 0.0037(6) 0.0033(6) 0.0062(7)
C4 0.0206(9) 0.0158(8) 0.0166(7) 0.0051(6) 0.0040(6) 0.0085(7)
C5 0.0175(8) 0.0168(8) 0.0176(8) 0.0050(6) 0.0032(6) 0.0090(7)
C6 0.0195(9) 0.0130(7) 0.0136(7) 0.0046(6) 0.0033(6) 0.0074(7)
C7 0.0177(8) 0.0163(8) 0.0163(7) 0.0051(6) 0.0054(6) 0.0095(7)
C8 0.0139(8) 0.0162(8) 0.0170(7) 0.0052(6) 0.0036(6) 0.0065(7)
C9 0.0170(8) 0.0171(8) 0.0164(7) 0.0049(6) 0.0047(6) 0.0099(7)
C10 0.0145(8) 0.0168(8) 0.0169(7) 0.0042(6) 0.0021(6) 0.0069(7)
C11 0.0196(9) 0.0146(8) 0.0189(8) -0.0016(6) 0.0009(6) 0.0071(7)
S1_1 0.0130(2) 0.0134(2) 0.0179(2) 0.00356(14) 0.00343(15) 0.00606(17)
O1_1 0.0274(7) 0.0269(7) 0.0273(7) 0.0066(5) 0.0041(5) 0.0193(6)
C1_1 0.0296(10) 0.0153(8) 0.0243(9) 0.0038(7) 0.0060(8) 0.0062(8)
F2_1 0.0504(8) 0.0276(6) 0.0205(6) -0.0011(5) 0.0011(5) 0.0105(6)
O2_1 0.0225(7) 0.0269(7) 0.0205(6) 0.0070(5) 0.0048(5) 0.0126(6)
F3_1 0.0870(12) 0.0292(7) 0.0515(8) -0.0003(6) -0.0022(8) 0.0399(8)
O3_1 0.0155(7) 0.0246(7) 0.0278(7) 0.0054(5) 0.0074(5) 0.0051(5)
F1_1 0.0428(9) 0.0319(7) 0.0492(8) -0.0039(6) 0.0176(7) -0.0174(6)
 
_geom_special_details
;
 All esds (except the esd in the dihedral angle between two l.s. planes)
 are estimated using the full covariance matrix.  The cell esds are taken
 into account individually in the estimation of esds in distances, angles
 and torsion angles; correlations between esds in cell parameters are only
 used when they are defined by crystal symmetry.  An approximate (isotropic)
 treatment of cell esds is used for estimating esds involving l.s. planes.
;
 
loop_
 _geom_bond_atom_site_label_1
 _geom_bond_atom_site_label_2
 _geom_bond_distance
 _geom_bond_site_symmetry_2
 _geom_bond_publ_flag
N1 C8 1.351(2) . ?
N1 C9 1.352(2) . ?
N1 C11 1.493(2) . ?
F1 C1 1.341(2) . ?
C1 C2 1.375(2) . ?
C1 C3 1.391(3) 2_777 ?
C2 F2 1.341(2) . ?
C2 C3 1.395(2) . ?
C3 C4 1.428(2) . ?
C4 C5 1.194(2) . ?
C5 C6 1.434(2) . ?
C6 C7 1.400(2) . ?
C6 C10 1.401(2) . ?
C7 C8 1.376(2) . ?
C7 H7 0.9500 . ?
C8 H8 0.9500 . ?
C9 C10 1.376(2) . ?
C9 H9 0.9500 . ?
C10 H10 0.9500 . ?
C11 H11A 0.9800 . ?
C11 H11B 0.9800 . ?
C11 H11C 0.9800 . ?
S1_1 O1_1 1.4418(14) . ?
S1_1 O2_1 1.4435(13) . ?
S1_1 O3_1 1.4437(14) . ?
S1_1 C1_1 1.8235(19) . ?
C1_1 F2_1 1.324(2) . ?
C1_1 F1_1 1.329(2) . ?
C1_1 F3_1 1.334(2) . ?
 
loop_
 _geom_angle_atom_site_label_1
 _geom_angle_atom_site_label_2
 _geom_angle_atom_site_label_3
 _geom_angle
 _geom_angle_site_symmetry_1
 _geom_angle_site_symmetry_3
 _geom_angle_publ_flag
C8 N1 C9 121.12(14) . . ?
C8 N1 C11 119.57(14) . . ?
C9 N1 C11 119.28(14) . . ?
F1 C1 C2 118.73(16) . . ?
F1 C1 C3 119.73(15) . 2_777 ?
C2 C1 C3 121.54(16) . 2_777 ?
F2 C2 C1 118.63(16) . . ?
F2 C2 C3 119.81(15) . . ?
C1 C2 C3 121.56(17) . . ?
C1 C3 C2 116.90(15) 2_777 . ?
C1 C3 C4 121.60(16) 2_777 . ?
C2 C3 C4 121.49(16) . . ?
C5 C4 C3 179.16(18) . . ?
C4 C5 C6 178.97(19) . . ?
C7 C6 C10 118.53(15) . . ?
C7 C6 C5 121.03(15) . . ?
C10 C6 C5 120.41(15) . . ?
C8 C7 C6 119.53(15) . . ?
C8 C7 H7 120.2 . . ?
C6 C7 H7 120.2 . . ?
N1 C8 C7 120.66(15) . . ?
N1 C8 H8 119.7 . . ?
C7 C8 H8 119.7 . . ?
N1 C9 C10 120.46(15) . . ?
N1 C9 H9 119.8 . . ?
C10 C9 H9 119.8 . . ?
C9 C10 C6 119.67(16) . . ?
C9 C10 H10 120.2 . . ?
C6 C10 H10 120.2 . . ?
N1 C11 H11A 109.5 . . ?
N1 C11 H11B 109.5 . . ?
H11A C11 H11B 109.5 . . ?
N1 C11 H11C 109.5 . . ?
H11A C11 H11C 109.5 . . ?
H11B C11 H11C 109.5 . . ?
O1_1 S1_1 O2_1 115.13(8) . . ?
O1_1 S1_1 O3_1 114.95(8) . . ?
O2_1 S1_1 O3_1 115.29(8) . . ?
O1_1 S1_1 C1_1 103.02(9) . . ?
O2_1 S1_1 C1_1 102.81(8) . . ?
O3_1 S1_1 C1_1 103.04(9) . . ?
F2_1 C1_1 F1_1 107.88(16) . . ?
F2_1 C1_1 F3_1 107.80(15) . . ?
F1_1 C1_1 F3_1 107.36(17) . . ?
F2_1 C1_1 S1_1 112.70(12) . . ?
F1_1 C1_1 S1_1 110.32(13) . . ?
F3_1 C1_1 S1_1 110.59(14) . . ?
 
loop_
 _geom_torsion_atom_site_label_1
 _geom_torsion_atom_site_label_2
 _geom_torsion_atom_site_label_3
 _geom_torsion_atom_site_label_4
 _geom_torsion
 _geom_torsion_site_symmetry_1
 _geom_torsion_site_symmetry_2
 _geom_torsion_site_symmetry_3
 _geom_torsion_site_symmetry_4
 _geom_torsion_publ_flag
F1 C1 C2 F2 -0.2(2) . . . . ?
C3 C1 C2 F2 179.82(14) 2_777 . . . ?
F1 C1 C2 C3 179.07(14) . . . . ?
C3 C1 C2 C3 -0.9(3) 2_777 . . . ?
F2 C2 C3 C1 -179.87(13) . . . 2_777 ?
C1 C2 C3 C1 0.9(3) . . . 2_777 ?
F2 C2 C3 C4 1.1(2) . . . . ?
C1 C2 C3 C4 -178.15(15) . . . . ?
C10 C6 C7 C8 -0.6(2) . . . . ?
C5 C6 C7 C8 -179.03(14) . . . . ?
C9 N1 C8 C7 1.5(2) . . . . ?
C11 N1 C8 C7 -176.79(14) . . . . ?
C6 C7 C8 N1 -0.1(2) . . . . ?
C8 N1 C9 C10 -2.1(2) . . . . ?
C11 N1 C9 C10 176.21(14) . . . . ?
N1 C9 C10 C6 1.3(2) . . . . ?
C7 C6 C10 C9 0.1(2) . . . . ?
C5 C6 C10 C9 178.47(14) . . . . ?
O1_1 S1_1 C1_1 F2_1 -57.46(16) . . . . ?
O2_1 S1_1 C1_1 F2_1 -177.44(14) . . . . ?
O3_1 S1_1 C1_1 F2_1 62.40(16) . . . . ?
O1_1 S1_1 C1_1 F1_1 63.18(16) . . . . ?
O2_1 S1_1 C1_1 F1_1 -56.79(16) . . . . ?
O3_1 S1_1 C1_1 F1_1 -176.95(14) . . . . ?
O1_1 S1_1 C1_1 F3_1 -178.19(13) . . . . ?
O2_1 S1_1 C1_1 F3_1 61.83(15) . . . . ?
O3_1 S1_1 C1_1 F3_1 -58.33(15) . . . . ?
 
_refine_diff_density_max    0.466
_refine_diff_density_min   -0.383
_refine_diff_density_rms    0.051

_shelx_res_file
;
TITL GoKo060_4_a.res in P-1
    GoKo060_5.res
    created by SHELXL-2018/3 at 12:51:11 on 12-Nov-2019
REM Old TITL GoKo060_4 in P-1
REM SHELXT solution in P-1
REM R1 0.111,  Rweak 0.010,  Alpha 0.056,  Orientation as input
REM Formula found by SHELXT:  C11 F5 N2 O3 S
REM Errors of the cell parameters from 32 Monte Carlo simulations
CELL 0.71073   8.7329   9.1614   9.7032 103.883  94.597 115.917
ZERR    1.00   0.0038   0.0026   0.0020   0.011   0.006   0.017
REM CELL 0.71073 8.73290 9.16140 9.70320 103.8834 94.5973 115.9171
REM ZERR 2.00 0.00050 0.00050 0.00060 0.0013 0.0013 0.0013
LATT 1
SFAC C H F N O S
UNIT 24 14 10 2 6 2
TEMP -173.000
SIZE 0.076 0.265 0.508
ACTA
CONF
SHEL 999. 0.8
L.S. 10
BOND $H
LIST 4
FMAP 2
REM 0 1 0 72.80 268.44 14.97 0.176 7.84
REM 0 -1 1 0.02 32.31 11.99 0.061 7.14
OMIT 0 1 0
OMIT 0 -1 1
PLAN 20
WGHT    0.041000    0.249700
BASF   0.51461
FVAR       1.07794
N1    4    0.526172    0.080231    0.350698    11.00000    0.01568    0.01220 =
         0.01358    0.00226    0.00217    0.00587
F1    3    0.806098    1.140741    1.118433    11.00000    0.02180    0.01806 =
         0.02268    0.00105    0.00620    0.01088
C1    1    0.903660    1.072582    1.061361    11.00000    0.02157    0.01591 =
         0.01496    0.00475    0.00639    0.00956
C2    1    0.822155    0.916842    0.955315    11.00000    0.01645    0.01477 =
         0.01663    0.00464    0.00165    0.00492
F2    3    0.648096    0.839000    0.913515    11.00000    0.01574    0.01801 =
         0.02565    0.00037    0.00043    0.00525
C3    1    0.916366    0.840153    0.890068    11.00000    0.02179    0.01193 =
         0.01286    0.00373    0.00334    0.00622
C4    1    0.831968    0.680777    0.777015    11.00000    0.02060    0.01578 =
         0.01655    0.00513    0.00402    0.00853
C5    1    0.762414    0.548613    0.681306    11.00000    0.01750    0.01683 =
         0.01757    0.00495    0.00325    0.00902
C6    1    0.681178    0.389054    0.567169    11.00000    0.01953    0.01297 =
         0.01361    0.00459    0.00334    0.00737
C7    1    0.501619    0.305883    0.509887    11.00000    0.01765    0.01629 =
         0.01628    0.00511    0.00538    0.00954
AFIX  43
H7    2    0.431493    0.355553    0.545305    11.00000   -1.20000
AFIX   0
C8    1    0.427471    0.151694    0.401930    11.00000    0.01386    0.01621 =
         0.01702    0.00515    0.00357    0.00653
AFIX  43
H8    2    0.305648    0.094943    0.363045    11.00000   -1.20000
AFIX   0
C9    1    0.699242    0.155858    0.405980    11.00000    0.01699    0.01706 =
         0.01643    0.00491    0.00475    0.00988
AFIX  43
H9    2    0.765592    0.101591    0.370609    11.00000   -1.20000
AFIX   0
C10   1    0.779913    0.310855    0.513102    11.00000    0.01449    0.01675 =
         0.01686    0.00415    0.00210    0.00686
AFIX  43
H10   2    0.901939    0.364603    0.550233    11.00000   -1.20000
AFIX   0
C11   1    0.444097   -0.082582    0.228173    11.00000    0.01962    0.01463 =
         0.01886   -0.00158    0.00095    0.00712
AFIX 137
H11A  2    0.319898   -0.145766    0.227653    11.00000   -1.50000
H11B  2    0.500845   -0.151615    0.240443    11.00000   -1.50000
H11C  2    0.457684   -0.057215    0.136013    11.00000   -1.50000
AFIX   0
REM #####
RESI 1 OTf
S1    6    0.115331    0.218796    0.697157    11.00000    0.01298    0.01336 =
         0.01788    0.00356    0.00343    0.00606
O1    5    0.227186    0.149087    0.732812    11.00000    0.02739    0.02687 =
         0.02728    0.00664    0.00405    0.01927
C1    1    0.230279    0.438480    0.816200    11.00000    0.02959    0.01528 =
         0.02431    0.00378    0.00595    0.00618
F2    3    0.258274    0.449055    0.955251    11.00000    0.05040    0.02758 =
         0.02052   -0.00112    0.00112    0.01052
O2    5    0.107170    0.238981    0.554152    11.00000    0.02246    0.02689 =
         0.02055    0.00702    0.00480    0.01265
F3    3    0.139757    0.520725    0.799323    11.00000    0.08696    0.02924 =
         0.05154   -0.00025   -0.00219    0.03987
O3    5   -0.049480    0.151340    0.741228    11.00000    0.01550    0.02456 =
         0.02777    0.00538    0.00742    0.00511
F1    3    0.383776    0.521501    0.783661    11.00000    0.04279    0.03188 =
         0.04921   -0.00389    0.01760   -0.01739
RESI 0
HKLF 5


REM  GoKo060_4_a.res in P-1
REM wR2 = 0.088606, GooF = S = 1.04481, Restrained GooF = 1.04481 for all data
REM R1 = 0.032307 for 4785 Fo > 4sig(Fo) and 0.036124 for all 5246 data
REM 201 parameters refined using 0 restraints

END

WGHT      0.0410      0.2497

REM Highest difference peak  0.466,  deepest hole -0.383,  1-sigma level  0.051
Q1    1   0.1754  0.3362  0.7643  11.00000  0.05    0.47
Q2    1   0.8658  1.0130  0.9791  11.00000  0.05    0.29
Q3    1   0.7298  0.3374  0.5377  11.00000  0.05    0.24
Q4    1   0.7248  0.2245  0.4703  11.00000  0.05    0.24
Q5    1   0.8814  0.7816  0.8392  11.00000  0.05    0.24
Q6    1   0.8679  0.8776  0.9182  11.00000  0.05    0.23
Q7    1   0.5944  0.3580  0.5181  11.00000  0.05    0.23
Q8    1   0.4841 -0.0041  0.2997  11.00000  0.05    0.23
Q9    1   0.7254  0.4816  0.6260  11.00000  0.05    0.23
Q10   1   0.9917  1.1273  1.0600  11.00000  0.05    0.23
Q11   1   0.3125  0.5747  0.8244  11.00000  0.05    0.22
Q12   1   0.9994  0.9006  0.8866  11.00000  0.05    0.21
Q13   1   0.8539  0.6476  0.7084  11.00000  0.05    0.21
Q14   1   0.4344  0.4801  0.8345  11.00000  0.05    0.21
Q15   1   0.1149  0.2236  0.6129  11.00000  0.05    0.20
Q16   1   0.4746  0.2168  0.4707  11.00000  0.05    0.20
Q17   1   0.3157  0.2270  0.7842  11.00000  0.05    0.19
Q18   1   0.4769  0.1231  0.3714  11.00000  0.05    0.19
Q19   1   0.6130  0.1174  0.3817  11.00000  0.05    0.18
Q20   1   0.3398 -0.2240  0.1651  11.00000  0.05    0.18
;
_shelx_res_checksum   67223

_shelx_hkl_file
;
  -1   1   0 1219.26 27.7231  -2
   1   0   0 1219.26 27.7231   1
  -2   2   0 1337.29 21.9550  -2
   2   0   0 1337.29 21.9550   1
  -3   3   0 4639.35 79.9062  -2
   3   0   0 4639.35 79.9062   1
  -4   4   0 636.791 13.0526  -2
   4   0   0 636.791 13.0526   1
  -5   5   0 183.248 4.16167  -2
   5   0   0 183.248 4.16167   1
  -6   6   0 57.5926 1.73701  -2
   6   0   0 57.5926 1.73701   1
  -7   7   0 179.148 4.44815  -2
   7   0   0 179.148 4.44815   1
  -8   8   0 86.5237 3.17514  -2
   8   0   0 86.5237 3.17514   1
  -9   9   0 178.482 5.42221  -2
   9   0   0 178.482 5.42221   1
 -10   1   0 48.5938 3.45584   2
 -10   1   0 38.4937 3.01542   1
  -9   8   0 74.4321 4.16849  -2
  -9   1   0 74.4321 4.16849   1
  -8   7   0 376.052 8.07912  -2
  -8   1   0 376.052 8.07912   1
  -7   6   0 552.252 10.8842  -2
  -7   1   0 552.252 10.8842   1
  -6   5   0 156.614 3.16467  -2
  -6   1   0 156.614 3.16467   1
  -5   4   0 1723.05 28.8195  -2
  -5   1   0 1723.05 28.8195   1
  -4   3   0 47.5167 1.11108  -2
  -4   1   0 47.5167 1.11108   1
  -3   2   0 473.572 7.82889  -2
  -3   1   0 473.572 7.82889   1
  -2   1   0 6533.19 137.889  -2
  -2   1   0 6533.19 137.889   1
   1   0   0 1158.13 29.0575  -2
  -1   1   0 1158.13 29.0575   1
   0   1   0 148.807 4.20443   1
   0   1   0 149.629 4.22358   2
   0   1   0 84.4291 4.32462  -2
   0   1   0 84.4291 4.32462   1
  -1   2   0 894.591 15.3328  -2
   1   1   0 894.591 15.3328   1
   1   1   0 501.147 9.97237   2
   1   1   0 426.897 9.08365   1
   2   1   0 30.7673 1.00434   1
  -2   3   0 34.3891 0.75285  -2
   2   1   0 34.3891 0.75285   1
   2   1   0 33.5046 1.14871   2
  -3   4   0 832.580 15.0563  -2
   3   1   0 832.580 15.0563   1
   3   1   0 612.840 24.6550   1
   4   1   0 7.44074 2.83184   1
  -4   5   0 16.3779 0.65299  -2
   4   1   0 16.3779 0.65299   1
  -5   6   0 43.2440 1.12343  -2
   5   1   0 43.2440 1.12343   1
   5   1   0 44.5441 6.47385   1
  -6   7   0 183.723 4.68223  -2
   6   1   0 183.723 4.68223   1
   6   1   0 153.228 13.3445   1
   7   1   0 219.128 9.15500   1
  -7   8   0 257.174 8.95910  -2
   7   1   0 257.174 8.95910   1
  -8   9   0 0.01524 3.07843  -2
   8   1   0 0.01524 3.07843   1
   8   1   0 5.33562 1.40615   1
   9   1   0 3.81872 0.86199   2
   9   1   0 2.86199 0.96153   1
 -10   8   0 -2.2242 2.54334  -2
 -10   2   0 -2.2242 2.54334   1
  -9   7   0 87.8210 3.16378  -2
  -9   2   0 87.8210 3.16378   1
  -8   6   0 142.336 4.57561  -2
  -8   2   0 142.336 4.57561   1
  -7   5   0 64.9620 2.58380  -2
  -7   2   0 64.9620 2.58380   1
  -6   4   0 3.63746 0.97816  -2
  -6   2   0 3.63746 0.97816   1
  -5   3   0 133.459 3.95847  -2
  -5   2   0 133.459 3.95847   1
  -4   2   0 1123.09 29.9814  -2
  -4   2   0 1123.09 29.9814   1
  -3   1   0 492.396 8.09808  -2
  -3   2   0 492.396 8.09808   1
   2   0   0 1334.97 22.7739  -2
  -2   2   0 1334.97 22.7739   1
  -1   2   0 472.830 8.43118   1
  -1   2   0 497.060 11.3307   2
   1   1   0 917.330 18.1049  -2
  -1   2   0 917.330 18.1049   1
   0   2   0 61.3674 1.43479  -2
   0   2   0 61.3674 1.43479   1
   0   2   0 31.5458 0.73196   2
   0   2   0 29.4718 0.69665   1
  -1   3   0 1248.70 22.6510  -2
   1   2   0 1248.70 22.6510   1
   1   2   0 677.618 13.0890   2
   1   2   0 582.574 11.5051   1
   2   2   0 9.20422 0.55839   1
   2   2   0 9.39785 0.46388   2
  -2   4   0 42.2830 1.39108  -2
   2   2   0 42.2830 1.39108   1
   3   2   0 9.08240 0.50538   2
   3   2   0 7.89793 0.86452   1
  -3   5   0 12.2522 0.78248  -2
   3   2   0 12.2522 0.78248   1
   4   2   0 54.9442 2.12579   2
  -4   6   0 57.2140 1.84145  -2
   4   2   0 57.2140 1.84145   1
   4   2   0 50.2895 2.13770   1
  -5   7   0 1373.32 29.7709  -2
   5   2   0 1373.32 29.7709   1
   5   2   0 692.094 24.7383   1
   5   2   0 559.996 33.9535   2
   6   2   0 2.60683 3.61732   1
   6   2   0 1.38715 0.71785   2
  -6   8   0 56.6919 2.38545  -2
   6   2   0 56.6919 2.38545   1
   7   2   0 50.7086 4.71997   1
  -7   9   0 57.8152 3.61561  -2
   7   2   0 57.8152 3.61561   1
   7   2   0 49.6697 3.23610   2
   8   2   0 0.95138 1.05890   1
   8   2   0 0.16619 0.81783   2
  -8  10   0 -2.0413 4.23076  -2
   8   2   0 -2.0413 4.23076   1
 -10   7   0 45.6887 2.69017  -2
 -10   3   0 45.6887 2.69017   1
  -9   6   0 108.817 4.08300  -2
  -9   3   0 108.817 4.08300   1
  -8   5   0 87.4617 3.16416  -2
  -8   3   0 87.4617 3.16416   1
  -7   4   0 1006.90 23.3275  -2
  -7   3   0 1006.90 23.3275   1
  -6   3   0 2171.45 52.4325  -2
  -6   3   0 2171.45 52.4325   1
  -5   2   0 127.884 2.85172  -2
  -5   3   0 127.884 2.85172   1
  -4   1   0 47.7995 1.03558  -2
  -4   3   0 47.7995 1.03558   1
   3   0   0 4605.12 81.9153  -2
  -3   3   0 4605.12 81.9153   1
  -2   3   0 1.53646 0.42950   1
  -2   3   0 1.59961 0.19726   2
   2   1   0 37.9825 0.83494  -2
  -2   3   0 37.9825 0.83494   1
  -1   3   0 620.765 11.4581   2
  -1   3   0 572.044 12.7257   1
   1   2   0 1267.74 23.2432  -2
  -1   3   0 1267.74 23.2432   1
   0   3   0 4580.44 97.3943   1
   0   3   0 4874.10 97.8185   2
   0   3   0 9999.99 200.510  -2
   0   3   0 9999.99 200.510   1
   1   3   0 7.91802 0.48609   1
   1   3   0 7.58901 0.53900   2
  -1   4   0 120.520 3.69973  -2
   1   3   0 120.520 3.69973   1
   2   3   0 602.398 14.5129   2
   2   3   0 521.489 14.9202   1
  -2   5   0 901.572 23.4743  -2
   2   3   0 901.572 23.4743   1
   3   3   0 618.413 15.9320   1
   3   3   0 642.674 15.5484   2
  -3   6   0 1363.66 44.2611  -2
   3   3   0 1363.66 44.2611   1
   4   3   0 283.866 8.53253   1
   4   3   0 298.781 7.00919   2
  -4   7   0 842.047 24.3343  -2
   4   3   0 842.047 24.3343   1
   5   3   0 61.5084 2.07382   2
  -5   8   0 70.8893 3.31806  -2
   5   3   0 70.8893 3.31806   1
   5   3   0 58.5967 2.62637   1
  -6   9   0 111.255 5.42773  -2
   6   3   0 111.255 5.42773   1
   6   3   0 26.5589 1.60503   2
   6   3   0 21.4328 2.23382   1
   7   3   0 0.62682 1.30049   1
   7   3   0 1.32753 0.84718   2
  -7  10   0 -2.3208 3.35087  -2
   7   3   0 -2.3208 3.35087   1
 -10   6   0 29.2656 1.80227  -2
 -10   4   0 29.2656 1.80227   1
  -9   5   0 78.7734 3.17685  -2
  -9   4   0 78.7734 3.17685   1
  -8   4   0 3421.22 75.3674  -2
  -8   4   0 3421.22 75.3674   1
  -7   3   0 955.741 23.5219  -2
  -7   4   0 955.741 23.5219   1
  -6   2   0 3.59432 0.32324  -2
  -6   4   0 3.59432 0.32324   1
  -5   1   0 1681.31 30.7868  -2
  -5   4   0 1681.31 30.7868   1
   4   0   0 603.202 12.4718  -2
  -4   4   0 603.202 12.4718   1
   3   1   0 817.382 14.3841  -2
  -3   4   0 817.382 14.3841   1
  -3   4   0 131.963 7.47852   2
  -2   4   0 31.4184 0.91968   1
  -2   4   0 30.9657 1.11341   2
   2   2   0 40.6947 1.53958  -2
  -2   4   0 40.6947 1.53958   1
  -1   4   0 118.528 3.11001   1
  -1   4   0 116.348 2.81186   2
   1   3   0 122.340 3.62836  -2
  -1   4   0 122.340 3.62836   1
   0   4   0 190.136 4.10116   2
   0   4   0 177.471 3.84722   1
   0   4   0 367.270 11.6833  -2
   0   4   0 367.270 11.6833   1
   1   4   0 874.612 20.9868   2
   1   4   0 857.968 20.2654   1
  -1   5   0 1457.10 44.3036  -2
   1   4   0 1457.10 44.3036   1
  -2   6   0 192.051 7.22230  -2
   2   4   0 192.051 7.22230   1
   2   4   0 66.7193 1.69923   2
   2   4   0 58.8226 1.63499   1
   3   4   0 3.80627 0.53483   1
   3   4   0 4.23700 0.49588   2
   4   4   0 144.579 3.69093   2
   4   4   0 138.022 3.78191   1
  -4   8   0 441.760 20.4115  -2
   4   4   0 441.760 20.4115   1
   5   4   0 12.2701 1.01832   2
   5   4   0 11.3599 0.92412   1
   6   4   0 147.134 5.15385   1
   6   4   0 148.647 4.59203   2
   7   4   0 67.9312 3.33357   1
   7   4   0 78.1686 3.10754   2
 -10   5   0 87.4912 2.76744  -2
 -10   5   0 87.4912 2.76744   1
  -9   4   0 67.7741 2.68907  -2
  -9   5   0 67.7741 2.68907   1
  -8   3   0 83.1376 3.50246  -2
  -8   5   0 83.1376 3.50246   1
  -7   2   0 70.7564 1.74239  -2
  -7   5   0 70.7564 1.74239   1
  -6   1   0 153.162 3.00280  -2
  -6   5   0 153.162 3.00280   1
   5   0   0 190.057 4.28836  -2
  -5   5   0 190.057 4.28836   1
   4   1   0 17.4786 0.71805  -2
  -4   5   0 17.4786 0.71805   1
  -4   5   0 3.71348 2.39576   2
  -3   5   0 2.12019 0.56679   2
   3   2   0 11.4322 0.86446  -2
  -3   5   0 11.4322 0.86446   1
  -3   5   0 2.26455 0.37707   1
   2   3   0 924.255 23.9471  -2
  -2   5   0 924.255 23.9471   1
  -2   5   0 312.978 7.69892   1
  -2   5   0 352.485 9.79162   2
   1   4   0 1479.82 38.8553  -2
  -1   5   0 1479.82 38.8553   1
  -1   5   0 566.651 12.6454   2
  -1   5   0 581.237 15.4220   1
   0   5   0 136.421 3.39930   2
   0   5   0 121.196 3.36438   1
   0   5   0 287.992 9.52548  -2
   0   5   0 287.992 9.52548   1
   1   5   0 0.36070 0.32225   1
   1   5   0 0.85620 0.43603   2
  -1   6   0 0.83578 2.31940  -2
   1   5   0 0.83578 2.31940   1
   2   5   0 335.653 6.36176   1
   2   5   0 361.738 7.29147   2
   3   5   0 432.834 9.31513   2
   3   5   0 406.605 8.67330   1
   4   5   0 142.147 3.71891   2
   4   5   0 143.423 3.58779   1
   5   5   0 156.649 4.74507   2
   5   5   0 154.740 5.70425   1
   6   5   0 4.99919 1.07593   2
   6   5   0 2.74404 1.15269   1
 -10   4   0 31.3106 2.11252  -2
 -10   6   0 31.3106 2.11252   1
  -9   3   0 111.703 4.31574  -2
  -9   6   0 111.703 4.31574   1
  -8   2   0 150.950 3.85629  -2
  -8   6   0 150.950 3.85629   1
  -7   1   0 599.752 14.2624  -2
  -7   6   0 599.752 14.2624   1
   6   0   0 56.0673 1.51335  -2
  -6   6   0 56.0673 1.51335   1
   5   1   0 43.8983 1.16689  -2
  -5   6   0 43.8983 1.16689   1
  -5   6   0 -1.2265 2.33147   2
   4   2   0 60.8378 1.82107  -2
  -4   6   0 60.8378 1.82107   1
  -4   6   0 7.66502 0.80412   2
  -4   6   0 5.71841 0.65436   1
   3   3   0 1404.35 36.1775  -2
  -3   6   0 1404.35 36.1775   1
  -3   6   0 707.025 15.3677   1
  -3   6   0 773.986 19.8409   2
  -2   6   0 132.348 3.58439   2
  -2   6   0 135.543 3.02382   1
   2   4   0 201.608 6.98047  -2
  -2   6   0 201.608 6.98047   1
  -1   6   0 2.38470 0.38219   2
  -1   6   0 1.88912 0.49989   1
   1   5   0 3.84283 1.65794  -2
  -1   6   0 3.84283 1.65794   1
   0   6   0 67.7508 1.78815   1
   0   6   0 74.2272 1.91587   2
   1   6   0 22.0564 0.96580   1
   1   6   0 22.8640 1.01176   2
   2   6   0 212.333 4.58512   2
   2   6   0 213.597 5.03417   1
   3   6   0 23.1002 1.28679   2
   3   6   0 22.9762 1.22867   1
   4   6   0 1.99060 0.78524   1
   4   6   0 2.44264 0.74208   2
   5   6   0 161.554 4.93496   2
   5   6   0 161.572 6.16465   1
 -10   3   0 37.3394 2.96883  -2
 -10   7   0 37.3394 2.96883   1
  -9   2   0 95.8976 4.31073  -2
  -9   7   0 95.8976 4.31073   1
  -8   1   0 388.642 9.74066  -2
  -8   7   0 388.642 9.74066   1
   7   0   0 166.176 4.11918  -2
  -7   7   0 166.176 4.11918   1
   6   1   0 187.686 5.03572  -2
  -6   7   0 187.686 5.03572   1
  -6   7   0 15.5500 5.01269   2
  -5   7   0 604.771 21.8624   2
   5   2   0 1313.56 26.0936  -2
  -5   7   0 1313.56 26.0936   1
  -5   7   0 490.733 29.9937   1
  -4   7   0 530.590 12.1178   1
  -4   7   0 554.912 18.9297   2
   4   3   0 848.216 22.1270  -2
  -4   7   0 848.216 22.1270   1
   3   4   0 13.5843 1.51268  -2
  -3   7   0 13.5843 1.51268   1
  -3   7   0 8.99523 0.67852   2
  -3   7   0 9.13828 0.63024   1
  -2   7   0 568.815 11.2028   2
  -2   7   0 580.772 11.3753   1
  -1   7   0 3.73243 0.55493   1
  -1   7   0 3.27927 0.46883   2
   0   7   0 1.81154 0.49433   2
   0   7   0 1.44554 0.48483   1
   1   7   0 65.5367 2.11732   1
   1   7   0 65.8153 1.92425   2
   2   7   0 23.2225 1.30151   2
   2   7   0 20.4904 1.25699   1
   3   7   0 114.614 3.31025   2
   3   7   0 111.741 3.40645   1
   4   7   0 158.106 5.28042   1
   4   7   0 159.125 4.31502   2
 -10   2   0 6.03389 2.69123  -2
 -10   8   0 6.03389 2.69123   1
  -9   1   0 77.5074 2.92746  -2
  -9   8   0 77.5074 2.92746   1
   8   0   0 78.1174 3.21808  -2
  -8   8   0 78.1174 3.21808   1
   7   1   0 281.812 8.36058  -2
  -7   8   0 281.812 8.36058   1
  -7   8   0 47.4394 3.08455   2
  -6   8   0 41.8424 2.50536   1
   6   2   0 51.5464 2.77084  -2
  -6   8   0 51.5464 2.77084   1
  -6   8   0 54.0433 8.77163   2
  -5   8   0 13.7615 0.91433   1
  -5   8   0 15.6165 1.30238   2
   5   3   0 80.2852 4.26252  -2
  -5   8   0 80.2852 4.26252   1
  -4   8   0 303.677 7.43341   2
  -4   8   0 283.458 6.92279   1
  -3   8   0 121.215 3.05488   2
  -3   8   0 112.273 2.71804   1
  -2   8   0 175.054 4.15274   2
  -2   8   0 165.351 3.71148   1
  -1   8   0 8.79171 0.76974   1
  -1   8   0 10.0557 0.90802   2
   0   8   0 54.8518 1.94067   1
   0   8   0 52.2764 1.88933   2
   1   8   0 61.3760 2.13827   1
   1   8   0 66.0949 2.21106   2
   2   8   0 191.146 5.08864   1
   2   8   0 204.845 5.62226   2
   3   8   0 3.80646 1.60248   1
   3   8   0 7.36090 2.03267   2
   9   0   0 197.491 5.88344  -2
  -9   9   0 197.491 5.88344   1
   8   1   0 11.0622 1.78253  -2
  -8   9   0 11.0622 1.78253   1
  -8   9   0 4.87719 1.16173   2
  -7   9   0 4.35155 1.45161   1
   7   2   0 56.3296 3.74305  -2
  -7   9   0 56.3296 3.74305   1
  -7   9   0 9.50559 2.57485   2
  -6   9   0 91.3549 6.02060   2
  -6   9   0 80.6049 2.85668   1
  -5   9   0 102.266 2.98515   1
  -5   9   0 108.838 3.45404   2
  -4   9   0 0.08463 0.57116   1
  -4   9   0 -0.1472 0.51688   2
  -3   9   0 92.0731 2.61055   2
  -3   9   0 84.7857 2.60072   1
  -2   9   0 112.155 3.13913   1
  -2   9   0 117.067 3.45261   2
  -1   9   0 30.5077 1.51740   2
  -1   9   0 28.2727 1.65878   1
   0   9   0 7.13593 0.88171   2
   0   9   0 6.09389 0.86340   1
   1   9   0 71.2190 2.47603   1
   1   9   0 74.8977 2.84784   2
  -8  10   0 -0.3324 0.77053   1
  -8  10   0 -0.4240 0.97665   2
  -7  10   0 4.35724 1.45424   2
  -7  10   0 4.29793 0.95904   1
  -6  10   0 51.3516 2.70717   2
  -6  10   0 47.9221 2.24733   1
  -5  10   0 60.4276 2.54262   1
  -5  10   0 59.2873 2.98266   2
  -4  10   0 10.4231 1.30685   2
  -4  10   0 9.08406 0.98563   1
  -3  10   0 34.9925 1.84078   2
  -3  10   0 31.6589 1.65027   1
  -2  10   0 164.905 4.59193   2
  -2  10   0 163.654 4.70915   1
  -1  10   0 25.6964 1.69493   1
  -1  10   0 26.4404 1.53707   2
  -6  11   0 48.2272 2.46016   1
  -6  11   0 51.6940 2.93906   2
  -5  11   0 24.2628 1.79773   1
  -5  11   0 25.9622 2.24222   2
  -4  11   0 82.2895 3.50826   2
  -4  11   0 78.3915 3.02796   1
   3 -11   1 12.5850 1.30363   2
   3 -11   1 14.6193 1.22812   1
   4 -11   1 2.98309 1.07779   2
   4 -11   1 2.00162 0.88982   1
   5 -11   1 36.1849 2.06145   1
   5 -11   1 34.1893 2.52200   2
   6 -11   1 0.03405 0.97311   2
   6 -11   1 -0.5742 0.83893   1
   7 -11   1 35.0053 2.27575   2
   7 -11   1 35.3776 2.01978   1
   0 -10   1 216.390 5.99695   2
   0 -10   1 204.362 5.75364   1
   1 -10   1 70.6750 2.59038   2
   1 -10   1 68.2068 2.68556   1
   2 -10   1 2.84808 0.74645   1
   2 -10   1 2.32621 0.81314   2
   3 -10   1 129.354 3.81444   2
   3 -10   1 112.755 3.23719   1
   4 -10   1 63.9267 2.25854   1
   4 -10   1 68.5629 2.50853   2
   5 -10   1 220.383 7.05059   2
   5 -10   1 186.943 5.37431   1
   6 -10   1 0.21442 0.71509   1
   6 -10   1 -1.4953 0.85299   2
   7 -10   1 2.56228 0.96488   2
   7 -10   1 0.70290 0.76433   1
   8 -10   1 105.361 3.73376   2
   8 -10   1 102.967 3.53791   1
  -1  -9   1 48.6303 2.25131   2
  -1  -9   1 52.6006 2.08325   1
   0  -9   1 0.79578 0.62230   1
   0  -9   1 0.68538 0.65224   2
   1  -9   1 60.6046 2.25536   2
   1  -9   1 53.9887 1.76898   1
   2  -9   1 11.6500 0.86471   1
   2  -9   1 13.0812 1.12563   2
   3  -9   1 178.475 4.44438   1
   3  -9   1 185.988 4.87772   2
   4  -9   1 377.007 9.02564   1
   4  -9   1 412.472 9.64844   2
   5  -9   1 2.86023 0.99741   2
   5  -9   1 1.51775 0.68991   1
   6  -9   1 46.3782 2.07053   1
   6  -9   1 44.2414 2.29619   2
   7  -9   1 0.76022 0.66021   1
   7  -9   1 -1.3651 0.73445   2
   8  -9   1 74.1906 2.74773   1
   8  -9   1 80.2332 3.03847   2
   9  -9   1 0.22478 0.71860   2
   9  -9   1 1.23431 0.63591   1
  -3  -8   1 118.306 3.68167   1
  -3  -8   1 121.313 3.56269   2
  -2  -8   1 0.23273 0.64297   2
  -2  -8   1 0.15868 0.65304   1
  -1  -8   1 60.2362 2.12079   1
  -1  -8   1 61.8425 1.91032   2
   0  -8   1 0.52844 0.47417   2
   0  -8   1 1.82009 0.54179   1
   1  -8   1 76.8030 2.32674   2
   1  -8   1 66.6918 1.89129   1
   2  -8   1 97.8272 2.89138   2
   2  -8   1 88.7352 2.27745   1
   3  -8   1 1.71380 0.61814   2
   3  -8   1 1.27436 0.42934   1
   4  -8   1 6.43359 0.65765   2
   4  -8   1 7.31026 0.80380   1
   5  -8   1 213.076 4.96305   2
   5  -8   1 200.978 4.80870   1
   6  -8   1 12.6740 1.10236   1
   6  -8   1 14.2889 0.94932   2
   7  -8   1 13.2157 1.10097   1
   7  -8   1 11.7288 1.13352   2
   8  -8   1 2.16320 0.74157   2
   8  -8   1 3.19801 0.65417   1
   9  -8   1 35.9985 8.10149   2
   9  -8   1 36.0922 3.03778   1
  -9   1   1 206.034 15.1417  -2
   9  -8   1 206.034 15.1417   1
 -10   2   1 121.849 5.69217  -2
  10  -8   1 121.849 5.69217   1
  10  -8   1 126.331 14.7439   2
  -4  -7   1 27.2590 1.58842   2
  -4  -7   1 22.8806 1.62367   1
  -3  -7   1 228.739 5.55600   2
  -3  -7   1 218.731 5.65171   1
  -2  -7   1 2.30863 0.71901   1
  -2  -7   1 1.84798 0.55316   2
  -1  -7   1 3.33340 0.53754   1
  -1  -7   1 3.73994 0.59279   2
   0  -7   1 241.402 5.09617   2
   0  -7   1 234.717 4.98102   1
   1  -7   1 38.9463 1.27761   2
   1  -7   1 35.4750 1.25017   1
   2  -7   1 140.018 3.29334   2
   2  -7   1 136.734 2.84187   1
   3  -7   1 676.018 13.8162   2
   3  -7   1 639.110 11.5475   1
   4  -7   1 490.315 10.4966   1
   4  -7   1 493.564 9.71329   2
   5  -7   1 12.7037 0.57066   1
   5  -7   1 12.7164 0.57569   2
   6  -7   1 202.866 4.99576   2
   6  -7   1 189.702 4.63665   1
   7  -7   1 11.8312 0.88414   1
   7  -7   1 12.1377 0.94819   2
  -7   0   1 137.192 10.4952  -2
   7  -7   1 137.192 10.4952   1
  -8   1   1 105.129 2.80931  -2
   8  -7   1 105.129 2.80931   1
   8  -7   1 7.12407 0.98428   2
  -9   2   1 80.5658 3.21966  -2
   9  -7   1 80.5658 3.21966   1
   9  -7   1 5.18981 4.69694   2
 -10   3   1 28.2490 3.20123  -2
  10  -7   1 28.2490 3.20123   1
  -5  -6   1 4.75528 1.12631   1
  -5  -6   1 4.34233 1.03302   2
  -4  -6   1 168.408 4.33683   2
  -4  -6   1 159.555 4.39857   1
  -3  -6   1 224.618 5.64380   1
  -3  -6   1 238.021 5.11435   2
  -2  -6   1 244.079 5.16165   2
  -2  -6   1 237.949 5.27276   1
  -1  -6   1 2.96892 0.47268   2
  -1  -6   1 2.57588 0.46313   1
   0  -6   1 213.408 4.47086   1
   0  -6   1 219.828 4.60359   2
   1  -6   1 71.8824 1.66359   1
   1  -6   1 72.8387 1.82106   2
   2  -6   1 44.2231 1.13769   1
   2  -6   1 48.3597 1.18567   2
   3  -6   1 0.24450 0.26242   1
   3  -6   1 0.37145 0.22291   2
   4  -6   1 58.8555 1.28681   1
   4  -6   1 62.1308 1.31457   2
   5  -6   1 17.9790 0.63064   1
   5  -6   1 19.1601 0.67175   2
   6  -6   1 75.6380 1.79448   1
   6  -6   1 74.7310 2.16200   2
  -6   0   1 207.953 13.4225  -2
   6  -6   1 207.953 13.4225   1
  -7   1   1 3.36629 0.92423  -2
   7  -6   1 3.36629 0.92423   1
   7  -6   1 -0.1962 0.59634   2
   7  -6   1 0.44114 0.41702   1
  -8   2   1 64.0944 2.73800  -2
   8  -6   1 64.0944 2.73800   1
   8  -6   1 29.7288 1.61216   2
  -9   3   1 87.8478 3.39859  -2
   9  -6   1 87.8478 3.39859   1
 -10   4   1 81.6141 3.06927  -2
  10  -6   1 81.6141 3.06927   1
  -6  -5   1 15.8146 1.42478   2
  -6  -5   1 16.7066 1.78978   1
  -5  -5   1 1.57677 1.02933   1
  -5  -5   1 2.59677 0.85842   2
  -4  -5   1 745.107 16.6403   1
  -4  -5   1 790.473 16.7407   2
  -3  -5   1 151.774 3.44879   2
  -3  -5   1 139.382 3.72265   1
  -2  -5   1 4.83628 0.49936   1
  -2  -5   1 5.09841 0.46298   2
  -1  -5   1 79.7310 1.80619   2
  -1  -5   1 74.3725 1.85610   1
   0  -5   1 103.462 2.35067   1
   0  -5   1 107.160 2.41575   2
   1  -5   1 257.043 4.80358   1
   1  -5   1 264.525 4.98169   2
   2  -5   1 246.932 4.30626   2
   2  -5   1 221.192 3.64600   1
   3  -5   1 158.339 2.80010   2
   3  -5   1 148.323 2.76767   1
   4  -5   1 40.3845 0.99617   2
   4  -5   1 36.8439 0.91765   1
  -4  -1   1 174.893 10.9640  -2
   4  -5   1 174.893 10.9640   1
   5  -5   1 391.488 9.04372   1
   5  -5   1 394.297 8.97631   2
  -5   0   1 965.743 35.3741  -2
   5  -5   1 965.743 35.3741   1
   6  -5   1 1.09794 0.41993   1
   6  -5   1 1.76573 0.39848   2
  -6   1   1 42.8305 1.56021  -2
   6  -5   1 42.8305 1.56021   1
  -7   2   1 163.025 5.14053  -2
   7  -5   1 163.025 5.14053   1
  -8   3   1 349.644 8.65368  -2
   8  -5   1 349.644 8.65368   1
  -9   4   1 126.099 3.69485  -2
   9  -5   1 126.099 3.69485   1
 -10   5   1 34.8918 2.13696  -2
  10  -5   1 34.8918 2.13696   1
  -7  -4   1 70.2532 2.89544   2
  -7  -4   1 62.5216 2.88514   1
  -6  -4   1 11.0161 1.16491   2
  -6  -4   1 11.5778 1.38200   1
  -5  -4   1 1.10201 0.50975   1
  -5  -4   1 1.39236 0.62014   2
  -4  -4   1 158.063 3.53192   2
  -4  -4   1 150.640 3.59214   1
  -3  -4   1 608.589 11.6065   1
  -3  -4   1 631.135 11.9476   2
  -2  -4   1 202.827 3.90425   2
  -2  -4   1 192.346 4.22135   1
  -1  -4   1 60.7253 1.42654   1
  -1  -4   1 67.8378 1.52499   2
   0  -4   1 4.30031 0.42105   1
   0  -4   1 4.78038 0.38485   2
   1  -4   1 158.161 2.64562   1
   1  -4   1 166.939 2.81490   2
   2  -4   1 391.952 6.77709   1
   2  -4   1 438.861 6.90406   2
  -2  -2   1 622.648 27.0521  -2
   2  -4   1 622.648 27.0521   1
   3  -4   1 1388.94 22.8568   1
   3  -4   1 1503.88 25.7754   2
  -3  -1   1 2858.80 147.712  -2
   3  -4   1 2858.80 147.712   1
   4  -4   1 30.7219 1.25635   1
  -4   0   1 36.9302 1.80175  -2
   4  -4   1 36.9302 1.80175   1
   4  -4   1 28.3729 1.40544   2
  -5   1   1 564.528 13.3547  -2
   5  -4   1 564.528 13.3547   1
   5  -4   1 430.654 13.1502   2
   5  -4   1 392.830 11.8655   1
  -6   2   1 806.535 20.1627  -2
   6  -4   1 806.535 20.1627   1
  -7   3   1 39.1400 2.06808  -2
   7  -4   1 39.1400 2.06808   1
  -8   4   1 144.942 3.87507  -2
   8  -4   1 144.942 3.87507   1
  -9   5   1 8.43325 1.45362  -2
   9  -4   1 8.43325 1.45362   1
 -10   6   1 44.0820 2.23557  -2
  10  -4   1 44.0820 2.23557   1
  -8  -3   1 31.7044 1.97972   2
  -8  -3   1 37.3599 2.25744   1
  -7  -3   1 19.4190 1.48329   2
  -7  -3   1 19.0865 1.53222   1
  -6  -3   1 11.5986 1.13350   2
  -6  -3   1 8.32057 1.13718   1
  -5  -3   1 309.517 6.95796   2
  -5  -3   1 284.359 6.38372   1
  -4  -3   1 855.121 16.2079   1
  -4  -3   1 879.421 17.8203   2
  -3  -3   1 198.194 3.57379   2
  -3  -3   1 184.057 3.30333   1
  -2  -3   1 360.263 6.16715   2
  -2  -3   1 330.698 5.68086   1
  -1  -3   1 700.949 11.0605   1
  -1  -3   1 720.615 11.7500   2
   0  -3   1 15.8381 0.39044   1
   0  -3   1 17.0130 0.41013   2
   1  -3   1 1.49474 0.14588   2
  -1  -2   1 15.8761 1.70840  -2
   1  -3   1 15.8761 1.70840   1
   1  -3   1 1.02674 0.13187   1
   2  -3   1 0.10501 0.13149   1
   2  -3   1 0.35669 0.10155   2
  -2  -1   1 2.01520 1.15472  -2
   2  -3   1 2.01520 1.15472   1
   3  -3   1 5.90460 0.40942   2
  -3   0   1 65.8895 2.24050  -2
   3  -3   1 65.8895 2.24050   1
   3  -3   1 5.93329 0.36838   1
   4  -3   1 21.5068 1.22258   2
  -4   1   1 22.1134 1.05254  -2
   4  -3   1 22.1134 1.05254   1
   4  -3   1 20.2729 1.08955   1
  -5   2   1 244.217 8.99406  -2
   5  -3   1 244.217 8.99406   1
  -6   3   1 628.422 14.4254  -2
   6  -3   1 628.422 14.4254   1
  -7   4   1 687.334 15.5375  -2
   7  -3   1 687.334 15.5375   1
  -8   5   1 179.299 5.51041  -2
   8  -3   1 179.299 5.51041   1
  -9   6   1 159.031 5.19062  -2
   9  -3   1 159.031 5.19062   1
 -10   7   1 14.4024 2.07940  -2
  10  -3   1 14.4024 2.07940   1
  -8  -2   1 15.5836 1.41376   1
  -8  -2   1 17.0949 1.41584   2
  -7  -2   1 97.2944 3.23048   2
  -7  -2   1 96.6588 3.33513   1
  -6  -2   1 153.701 4.29805   1
  -6  -2   1 164.024 4.67568   2
  -5  -2   1 4.82228 0.37336   2
  -5  -2   1 4.28684 0.36884   1
  -4  -2   1 14.0107 0.51861   1
  -4  -2   1 14.7595 0.54177   2
  -3  -2   1 321.168 5.66166   2
  -3  -2   1 309.181 5.19395   1
  -2  -2   1 196.564 3.31038   2
  -2  -2   1 183.936 3.00299   1
  -1  -2   1 3.60578 0.21754   1
  -1  -2   1 3.62688 0.26152   2
   1  -3   1 10.2333 1.06602  -2
  -1  -2   1 10.2333 1.06602   1
   0  -2   1 1366.86 19.7525   2
   0  -2   1 1287.26 17.0300   1
   1  -2   1 195.307 3.18008   2
   1  -2   1 188.265 2.97021   1
  -1  -1   1 420.077 12.8098  -2
   1  -2   1 420.077 12.8098   1
   2  -2   1 1329.57 22.6984   1
   2  -2   1 1437.44 26.2463   2
  -2   0   1 3393.04 144.213  -2
   2  -2   1 3393.04 144.213   1
  -3   1   1 0.96858 0.35751  -2
   3  -2   1 0.96858 0.35751   1
   3  -2   1 0.58123 0.21504   1
  -4   2   1 82.8755 3.03444  -2
   4  -2   1 82.8755 3.03444   1
  -5   3   1 528.088 15.2227  -2
   5  -2   1 528.088 15.2227   1
  -6   4   1 302.068 8.05288  -2
   6  -2   1 302.068 8.05288   1
  -7   5   1 250.463 6.90228  -2
   7  -2   1 250.463 6.90228   1
  -8   6   1 127.817 4.14027  -2
   8  -2   1 127.817 4.14027   1
  -9   7   1 79.2694 3.23954  -2
   9  -2   1 79.2694 3.23954   1
 -10   8   1 21.5304 2.40547  -2
  10  -2   1 21.5304 2.40547   1
  -9  -1   1 47.9708 2.23333   2
  -9  -1   1 51.3253 2.42730   1
  -8  -1   1 40.2631 1.97541   2
  -8  -1   1 36.4593 1.96123   1
  -7  -1   1 235.096 6.39821   1
  -7  -1   1 267.113 7.10792   2
  -6  -1   1 198.155 4.27345   2
  -6  -1   1 189.585 3.48268   1
  -5  -1   1 134.596 2.52284   2
  -5  -1   1 128.777 2.57301   1
  -4  -1   1 149.869 2.80914   2
  -4  -1   1 134.946 2.60720   1
  -3  -1   1 1276.84 21.0122   1
  -3  -1   1 1348.71 22.1580   2
  -2  -1   1 0.81773 0.12228   2
  -2  -1   1 0.55205 0.11526   1
  -1  -1   1 232.332 3.62702   2
  -1  -1   1 227.902 3.51013   1
   1  -2   1 440.440 11.5130  -2
  -1  -1   1 440.440 11.5130   1
   0  -1   1 23.6838 0.50450   1
   0  -1   1 23.8921 0.50646   2
   0  -1   1 0.02825 0.48966  -2
   0  -1   1 0.02825 0.48966   1
   1  -1   1 50.6086 1.22509   1
   1  -1   1 50.2682 1.01145   2
  -2   1   1 981.287 17.8303  -2
   2  -1   1 981.287 17.8303   1
   2  -1   1 321.705 13.6984   1
   2  -1   1 335.472 9.94185   2
  -3   2   1 2103.09 34.0883  -2
   3  -1   1 2103.09 34.0883   1
  -4   3   1 12.7405 0.46220  -2
   4  -1   1 12.7405 0.46220   1
  -5   4   1 613.898 11.3145  -2
   5  -1   1 613.898 11.3145   1
  -6   5   1 654.461 12.1718  -2
   6  -1   1 654.461 12.1718   1
  -7   6   1 83.2348 2.33760  -2
   7  -1   1 83.2348 2.33760   1
  -8   7   1 272.992 6.47321  -2
   8  -1   1 272.992 6.47321   1
  -9   8   1 133.127 5.55626  -2
   9  -1   1 133.127 5.55626   1
  -9   0   1 49.4424 2.18358   2
  -9   0   1 45.6766 2.23968   1
  -8   0   1 15.1801 1.22251   1
  -8   0   1 17.4908 1.21787   2
   7  -7   1 145.656 7.42547  -2
  -7   0   1 145.656 7.42547   1
  -7   0   1 134.144 3.74138   2
  -7   0   1 134.686 4.16787   1
   6  -6   1 220.873 9.52406  -2
  -6   0   1 220.873 9.52406   1
  -6   0   1 143.234 3.34004   2
  -6   0   1 137.986 3.55024   1
  -5   0   1 641.973 13.1356   2
  -5   0   1 579.375 12.0386   1
   5  -5   1 1014.69 36.2640  -2
  -5   0   1 1014.69 36.2640   1
  -4   0   1 7.36553 0.55262   2
  -4   0   1 7.07653 0.49164   1
   4  -4   1 37.4750 1.34071  -2
  -4   0   1 37.4750 1.34071   1
  -3   0   1 59.3646 1.29343   1
  -3   0   1 65.1365 1.48261   2
   3  -3   1 68.5769 1.92562  -2
  -3   0   1 68.5769 1.92562   1
  -2   0   1 2134.80 36.3371   2
  -2   0   1 2102.31 35.1324   1
   2  -2   1 3496.42 89.7531  -2
  -2   0   1 3496.42 89.7531   1
  -1   0   1 183.488 3.59047   1
  -1   0   1 209.292 4.87412   2
   1  -1   1 116.714 5.14249  -2
  -1   0   1 116.714 5.14249   1
   0   0   1 2.96564 0.24289   1
   0   0   1 0.98676 0.24630  -2
   0   0   1 0.98676 0.24630   1
   1   0   1 2404.99 50.3373   1
  -1   1   1 5603.42 148.490  -2
   1   0   1 5603.42 148.490   1
   1   0   1 2520.96 48.0780   2
   2   0   1 26.1609 1.66971   1
  -2   2   1 58.6087 1.31438  -2
   2   0   1 58.6087 1.31438   1
   2   0   1 25.1044 0.93071   2
  -3   3   1 72.7717 1.50036  -2
   3   0   1 72.7717 1.50036   1
  -4   4   1 1079.00 20.3120  -2
   4   0   1 1079.00 20.3120   1
  -5   5   1 109.141 2.41878  -2
   5   0   1 109.141 2.41878   1
  -6   6   1 111.146 2.55585  -2
   6   0   1 111.146 2.55585   1
  -7   7   1 878.869 18.9165  -2
   7   0   1 878.869 18.9165   1
  -8   8   1 141.250 4.09881  -2
   8   0   1 141.250 4.09881   1
  -9   9   1 57.9328 2.83615  -2
   9   0   1 57.9328 2.83615   1
 -10   1   1 -0.0287 1.42339   2
 -10   1   1 2.84182 1.29294   1
  -9   1   1 158.854 5.05176   2
   9  -8   1 188.252 7.79002  -2
  -9   1   1 188.252 7.79002   1
  -9   1   1 154.342 6.60378   1
  -8   1   1 74.0205 3.26652   1
   8  -7   1 87.4498 3.83098  -2
  -8   1   1 87.4498 3.83098   1
   7  -6   1 1.21161 0.98567  -2
  -7   1   1 1.21161 0.98567   1
  -7   1   1 2.48964 0.67856   1
  -7   1   1 2.56690 0.56786   2
  -6   1   1 39.9138 1.43128   2
   6  -5   1 42.3542 1.32331  -2
  -6   1   1 42.3542 1.32331   1
  -6   1   1 33.1518 1.74169   1
   5  -4   1 568.051 12.9393  -2
  -5   1   1 568.051 12.9393   1
  -5   1   1 144.339 4.32766   1
  -5   1   1 159.007 4.89365   2
   4  -3   1 23.7195 0.81648  -2
  -4   1   1 23.7195 0.81648   1
  -4   1   1 0.54585 0.16126   2
  -4   1   1 0.44223 0.39146   1
   3  -2   1 1.95432 0.36664  -2
  -3   1   1 1.95432 0.36664   1
  -3   1   1 0.86010 0.24497   2
   2  -1   1 989.112 16.3818  -2
  -2   1   1 989.112 16.3818   1
  -2   1   1 650.914 19.0138   1
  -2   1   1 668.272 28.3501   2
  -1   1   1 2677.13 51.0383   1
   1   0   1 5446.47 133.311  -2
  -1   1   1 5446.47 133.311   1
  -1   1   1 2474.24 61.3815   2
   0   1   1 396.349 7.15864   2
   0   1   1 794.828 16.9855  -2
   0   1   1 794.828 16.9855   1
   0   1   1 351.370 6.86064   1
  -1   2   1 280.268 5.64503  -2
   1   1   1 280.268 5.64503   1
   1   1   1 211.560 8.42055   2
   1   1   1 176.141 4.01961   1
  -2   3   1 2289.77 37.4631  -2
   2   1   1 2289.77 37.4631   1
  -3   4   1 183.202 3.25292  -2
   3   1   1 183.202 3.25292   1
  -4   5   1 640.833 11.2151  -2
   4   1   1 640.833 11.2151   1
  -5   6   1 227.020 4.55387  -2
   5   1   1 227.020 4.55387   1
  -6   7   1 320.302 8.09418  -2
   6   1   1 320.302 8.09418   1
  -7   8   1 330.604 8.53521  -2
   7   1   1 330.604 8.53521   1
  -8   9   1 2.78349 1.70737  -2
   8   1   1 2.78349 1.70737   1
 -10   2   1 1.55415 4.70586   1
  10  -8   1 125.030 7.65201  -2
 -10   2   1 125.030 7.65201   1
   9  -7   1 76.7049 4.28748  -2
  -9   2   1 76.7049 4.28748   1
  -9   2   1 69.0686 9.88017   1
   8  -6   1 62.5038 2.71711  -2
  -8   2   1 62.5038 2.71711   1
  -8   2   1 34.8846 1.91116   1
   7  -5   1 179.310 4.07791  -2
  -7   2   1 179.310 4.07791   1
   6  -4   1 780.854 15.9768  -2
  -6   2   1 780.854 15.9768   1
   5  -3   1 220.557 3.90440  -2
  -5   2   1 220.557 3.90440   1
   4  -2   1 86.8098 1.69258  -2
  -4   2   1 86.8098 1.69258   1
   3  -1   1 2145.53 34.8870  -2
  -3   2   1 2145.53 34.8870   1
   2   0   1 59.3128 1.09133  -2
  -2   2   1 59.3128 1.09133   1
  -2   2   1 31.8030 1.01802   1
  -2   2   1 33.5094 1.89988   2
  -1   2   1 123.016 2.84795   2
   1   1   1 292.576 4.55516  -2
  -1   2   1 292.576 4.55516   1
  -1   2   1 98.2053 3.49616   1
   0   2   1 3438.68 45.6262  -2
   0   2   1 3438.68 45.6262   1
  -1   3   1 3133.91 46.6445  -2
   1   2   1 3133.91 46.6445   1
  -2   4   1 41.0968 0.90932  -2
   2   2   1 41.0968 0.90932   1
  -3   5   1 812.175 15.8247  -2
   3   2   1 812.175 15.8247   1
  -4   6   1 843.006 15.6877  -2
   4   2   1 843.006 15.6877   1
  -5   7   1 20.4811 1.15947  -2
   5   2   1 20.4811 1.15947   1
  -6   8   1 5.95482 1.13854  -2
   6   2   1 5.95482 1.13854   1
  -7   9   1 45.7202 2.68269  -2
   7   2   1 45.7202 2.68269   1
  -8  10   1 179.277 6.15128  -2
   8   2   1 179.277 6.15128   1
  10  -7   1 32.2952 3.83486  -2
 -10   3   1 32.2952 3.83486   1
   9  -6   1 93.1961 3.50184  -2
  -9   3   1 93.1961 3.50184   1
   8  -5   1 331.415 8.45789  -2
  -8   3   1 331.415 8.45789   1
   7  -4   1 36.5650 1.32890  -2
  -7   3   1 36.5650 1.32890   1
  -7   3   1 25.7500 1.32230   1
   6  -3   1 599.671 11.6962  -2
  -6   3   1 599.671 11.6962   1
   5  -2   1 534.646 9.94318  -2
  -5   3   1 534.646 9.94318   1
   4  -1   1 12.7115 0.69416  -2
  -4   3   1 12.7115 0.69416   1
   3   0   1 72.5352 1.49314  -2
  -3   3   1 72.5352 1.49314   1
   2   1   1 2227.33 35.1086  -2
  -2   3   1 2227.33 35.1086   1
   1   2   1 3189.98 47.3588  -2
  -1   3   1 3189.98 47.3588   1
   0   3   1 3590.06 66.6962  -2
   0   3   1 3590.06 66.6962   1
  -1   4   1 3757.05 66.1737  -2
   1   3   1 3757.05 66.1737   1
  -2   5   1 291.600 6.70396  -2
   2   3   1 291.600 6.70396   1
  -3   6   1 148.870 3.45906  -2
   3   3   1 148.870 3.45906   1
  -4   7   1 824.484 18.1401  -2
   4   3   1 824.484 18.1401   1
  -5   8   1 323.307 8.32965  -2
   5   3   1 323.307 8.32965   1
  -6   9   1 62.5113 2.59859  -2
   6   3   1 62.5113 2.59859   1
  -7  10   1 224.963 7.36125  -2
   7   3   1 224.963 7.36125   1
  10  -6   1 87.3797 5.19016  -2
 -10   4   1 87.3797 5.19016   1
   9  -5   1 134.732 4.45830  -2
  -9   4   1 134.732 4.45830   1
   8  -4   1 130.518 4.86510  -2
  -8   4   1 130.518 4.86510   1
   7  -3   1 698.409 14.3546  -2
  -7   4   1 698.409 14.3546   1
   6  -2   1 300.530 5.44928  -2
  -6   4   1 300.530 5.44928   1
   5  -1   1 600.982 11.4690  -2
  -5   4   1 600.982 11.4690   1
   4   0   1 1120.06 19.2452  -2
  -4   4   1 1120.06 19.2452   1
   3   1   1 183.655 3.42901  -2
  -3   4   1 183.655 3.42901   1
   2   2   1 37.8662 0.86447  -2
  -2   4   1 37.8662 0.86447   1
   1   3   1 3841.89 71.3753  -2
  -1   4   1 3841.89 71.3753   1
   0   4   1 493.092 9.57775  -2
   0   4   1 493.092 9.57775   1
  -1   5   1 446.322 8.22364  -2
   1   4   1 446.322 8.22364   1
  -2   6   1 23.8483 1.09608  -2
   2   4   1 23.8483 1.09608   1
  -3   7   1 1709.81 34.1312  -2
   3   4   1 1709.81 34.1312   1
  -4   8   1 1802.56 39.0702  -2
   4   4   1 1802.56 39.0702   1
  -5   9   1 9.98210 1.54725  -2
   5   4   1 9.98210 1.54725   1
  -6  10   1 28.7096 2.66186  -2
   6   4   1 28.7096 2.66186   1
  10  -5   1 41.1639 2.63128  -2
 -10   5   1 41.1639 2.63128   1
   9  -4   1 8.58318 1.74163  -2
  -9   5   1 8.58318 1.74163   1
   8  -3   1 175.582 4.66935  -2
  -8   5   1 175.582 4.66935   1
   7  -2   1 248.736 5.30458  -2
  -7   5   1 248.736 5.30458   1
   6  -1   1 654.008 12.5480  -2
  -6   5   1 654.008 12.5480   1
   5   0   1 106.454 2.01528  -2
  -5   5   1 106.454 2.01528   1
   4   1   1 593.052 11.1336  -2
  -4   5   1 593.052 11.1336   1
   3   2   1 763.855 13.8244  -2
  -3   5   1 763.855 13.8244   1
   2   3   1 290.495 5.72949  -2
  -2   5   1 290.495 5.72949   1
   1   4   1 425.178 8.93591  -2
  -1   5   1 425.178 8.93591   1
   0   5   1 2.29351 0.74757  -2
   0   5   1 2.29351 0.74757   1
  -1   6   1 12.3057 0.85668  -2
   1   5   1 12.3057 0.85668   1
  -2   7   1 299.689 6.53657  -2
   2   5   1 299.689 6.53657   1
   3   5   1 35.5764 3.33973   1
  -3   8   1 50.4087 2.08285  -2
   3   5   1 50.4087 2.08285   1
  -4   9   1 455.016 10.6176  -2
   4   5   1 455.016 10.6176   1
   4   5   1 116.613 7.85886   1
  -5  10   1 78.9798 4.06077  -2
   5   5   1 78.9798 4.06077   1
   5   5   1 67.0224 9.45880   1
  10  -4   1 44.2172 3.68700  -2
 -10   6   1 44.2172 3.68700   1
   9  -3   1 192.949 7.75007  -2
  -9   6   1 192.949 7.75007   1
   8  -2   1 137.303 3.59926  -2
  -8   6   1 137.303 3.59926   1
   7  -1   1 75.0068 2.19367  -2
  -7   6   1 75.0068 2.19367   1
   6   0   1 113.480 2.16691  -2
  -6   6   1 113.480 2.16691   1
   5   1   1 223.398 4.49302  -2
  -5   6   1 223.398 4.49302   1
   4   2   1 836.178 17.2046  -2
  -4   6   1 836.178 17.2046   1
   3   3   1 172.423 3.87978  -2
  -3   6   1 172.423 3.87978   1
   2   4   1 24.4682 1.05276  -2
  -2   6   1 24.4682 1.05276   1
   1   5   1 11.9263 1.00611  -2
  -1   6   1 11.9263 1.00611   1
   0   6   1 757.857 14.6728  -2
   0   6   1 757.857 14.6728   1
   1   6   1 81.3309 5.46785   1
  -1   7   1 231.494 5.36100  -2
   1   6   1 231.494 5.36100   1
  -2   8   1 1.80773 1.59653  -2
   2   6   1 1.80773 1.59653   1
   2   6   1 1.48112 1.00409   1
  -3   9   1 61.9941 2.90770  -2
   3   6   1 61.9941 2.90770   1
   3   6   1 56.8670 5.34099   2
   3   6   1 56.9318 4.70435   1
   4   6   1 261.378 15.5847   1
  -4  10   1 576.068 17.6127  -2
   4   6   1 576.068 17.6127   1
   4   6   1 316.276 14.9639   2
   5   6   1 27.2935 4.35664   1
  10  -3   1 12.4500 2.54145  -2
 -10   7   1 12.4500 2.54145   1
   9  -2   1 84.3993 2.83952  -2
  -9   7   1 84.3993 2.83952   1
   8  -1   1 295.531 7.70269  -2
  -8   7   1 295.531 7.70269   1
   7   0   1 832.943 19.7815  -2
  -7   7   1 832.943 19.7815   1
   6   1   1 321.155 8.09029  -2
  -6   7   1 321.155 8.09029   1
   5   2   1 18.0605 1.08744  -2
  -5   7   1 18.0605 1.08744   1
   4   3   1 792.219 16.4297  -2
  -4   7   1 792.219 16.4297   1
   3   4   1 1771.12 35.8501  -2
  -3   7   1 1771.12 35.8501   1
   2   5   1 293.907 6.51645  -2
  -2   7   1 293.907 6.51645   1
   1   6   1 232.645 4.98860  -2
  -1   7   1 232.645 4.98860   1
  -1   7   1 143.412 8.70231   2
   0   7   1 43.6828 3.01169   2
   0   7   1 87.7646 2.78421  -2
   0   7   1 87.7646 2.78421   1
   0   7   1 39.6516 2.81986   1
  -1   8   1 72.5434 2.97179  -2
   1   7   1 72.5434 2.97179   1
   1   7   1 35.3328 2.73685   1
   1   7   1 30.1566 2.82349   2
   2   7   1 84.7703 4.68850   1
  -2   9   1 205.505 6.75385  -2
   2   7   1 205.505 6.75385   1
   2   7   1 97.3683 4.39700   2
   3   7   1 185.346 6.34915   2
  -3  10   1 350.479 12.3421  -2
   3   7   1 350.479 12.3421   1
   3   7   1 173.864 5.70052   1
  10  -2   1 21.4171 2.77611  -2
 -10   8   1 21.4171 2.77611   1
   9  -1   1 137.324 4.66012  -2
  -9   8   1 137.324 4.66012   1
   8   0   1 146.484 4.94466  -2
  -8   8   1 146.484 4.94466   1
   7   1   1 309.253 7.90277  -2
  -7   8   1 309.253 7.90277   1
   6   2   1 4.39849 1.09553  -2
  -6   8   1 4.39849 1.09553   1
   5   3   1 348.351 7.68597  -2
  -5   8   1 348.351 7.68597   1
   4   4   1 1789.46 39.9511  -2
  -4   8   1 1789.46 39.9511   1
   3   5   1 47.4448 1.97852  -2
  -3   8   1 47.4448 1.97852   1
  -3   8   1 5.35177 1.58704   2
   2   6   1 2.17179 1.29791  -2
  -2   8   1 2.17179 1.29791   1
  -2   8   1 3.79561 1.26173   2
   1   7   1 79.2690 2.61025  -2
  -1   8   1 79.2690 2.61025   1
  -1   8   1 35.2004 2.84228   2
  -1   8   1 38.0916 3.18415   1
   0   8   1 42.2550 2.10491   1
   0   8   1 47.4295 2.31554   2
   0   8   1 90.9549 4.65270  -2
   0   8   1 90.9549 4.65270   1
   1   8   1 39.1171 1.86593   1
   1   8   1 40.0294 2.62601   2
  -1   9   1 176.798 12.7049  -2
   1   8   1 176.798 12.7049   1
   2   8   1 2.18747 0.89497   2
   2   8   1 1.47662 0.76606   1
   9   0   1 60.9084 2.91368  -2
  -9   9   1 60.9084 2.91368   1
   8   1   1 0.15427 1.59825  -2
  -8   9   1 0.15427 1.59825   1
   7   2   1 49.7906 2.64053  -2
  -7   9   1 49.7906 2.64053   1
   6   3   1 68.7482 3.10379  -2
  -6   9   1 68.7482 3.10379   1
   5   4   1 8.29595 1.77885  -2
  -5   9   1 8.29595 1.77885   1
   4   5   1 451.228 10.0518  -2
  -4   9   1 451.228 10.0518   1
  -4   9   1 300.386 17.3150   2
   3   6   1 65.5129 2.76301  -2
  -3   9   1 65.5129 2.76301   1
  -3   9   1 8.78099 2.36297   1
  -3   9   1 9.80414 2.15214   2
   2   7   1 217.626 7.10754  -2
  -2   9   1 217.626 7.10754   1
  -2   9   1 109.425 4.90147   2
  -2   9   1 106.685 4.67378   1
  -1   9   1 142.038 4.05292   2
   1   8   1 164.242 6.86150  -2
  -1   9   1 164.242 6.86150   1
  -1   9   1 127.767 5.36065   1
   0   9   1 44.1075 2.10591   2
   0   9   1 39.4342 2.01431   1
   1   9   1 27.1109 4.09991   1
   1   9   1 26.0422 4.21577   2
   8   2   1 169.341 5.81620  -2
  -8  10   1 169.341 5.81620   1
   7   3   1 231.208 7.23169  -2
  -7  10   1 231.208 7.23169   1
   6   4   1 30.4631 2.52455  -2
  -6  10   1 30.4631 2.52455   1
  -5  10   1 16.5240 6.02458   2
   5   5   1 73.0138 3.45258  -2
  -5  10   1 73.0138 3.45258   1
   4   6   1 569.676 14.4634  -2
  -4  10   1 569.676 14.4634   1
  -4  10   1 245.476 15.5801   2
  -4  10   1 225.194 11.1171   1
   3   7   1 337.693 11.9578  -2
  -3  10   1 337.693 11.9578   1
  -3  10   1 165.163 5.78358   1
  -3  10   1 174.735 5.76452   2
  -2  10   1 -0.2409 0.77531   1
  -2  10   1 0.94536 0.76832   2
   3 -11   2 52.4333 2.15084   1
   3 -11   2 58.0838 2.31060   2
   4 -11   2 4.43440 1.10555   2
   4 -11   2 1.91657 0.94545   1
   5 -11   2 25.2912 1.76160   1
   5 -11   2 24.2319 1.97885   2
   6 -11   2 -0.4766 0.93840   2
   6 -11   2 -0.3857 0.75006   1
   7 -11   2 -0.9251 0.75885   1
   7 -11   2 0.74344 0.90550   2
   0 -10   2 4.79639 0.97423   2
   0 -10   2 7.95700 1.03773   1
   1 -10   2 108.545 3.39600   2
   1 -10   2 106.462 3.51713   1
   2 -10   2 81.4964 2.61517   1
   2 -10   2 84.4731 2.65544   2
   3 -10   2 81.1562 2.57411   1
   3 -10   2 82.9414 2.64242   2
   4 -10   2 711.608 14.8331   2
   4 -10   2 680.246 15.6552   1
   5 -10   2 3.59253 0.85038   1
   5 -10   2 3.37581 0.96169   2
   6 -10   2 5.43975 0.94084   1
   6 -10   2 6.10502 1.13048   2
   7 -10   2 10.8439 1.15198   1
   7 -10   2 11.0321 1.26410   2
   8 -10   2 4.47997 0.97671   2
   8 -10   2 2.07537 0.83153   1
  -2  -9   2 14.8539 1.37690   1
  -2  -9   2 14.2502 1.35766   2
  -1  -9   2 65.7468 2.49101   1
  -1  -9   2 66.9343 2.35715   2
   0  -9   2 19.1795 1.28707   2
   0  -9   2 19.4167 1.25201   1
   1  -9   2 3.08042 0.62666   1
   1  -9   2 3.26600 0.79125   2
   2  -9   2 1.39761 0.70363   2
   2  -9   2 1.20044 0.53003   1
   3  -9   2 19.7757 1.24038   2
   3  -9   2 19.0023 1.03161   1
   4  -9   2 189.081 4.41938   1
   4  -9   2 212.575 5.01709   2
   5  -9   2 75.7718 2.65941   1
   5  -9   2 76.6469 2.54035   2
   6  -9   2 75.7161 2.94185   2
   6  -9   2 75.4816 2.66260   1
   7  -9   2 50.3899 2.13341   1
   7  -9   2 51.0157 2.35646   2
   8  -9   2 8.76619 1.11700   2
   8  -9   2 9.09246 0.96661   1
   9  -9   2 6.16318 1.47504   1
   9  -9   2 5.94780 1.07995   2
  -3  -8   2 35.8077 1.76577   2
  -3  -8   2 29.4386 1.64227   1
  -2  -8   2 52.4252 2.02044   1
  -2  -8   2 55.4339 1.87666   2
  -1  -8   2 12.7203 1.08168   1
  -1  -8   2 15.1385 0.99286   2
   0  -8   2 12.2794 0.85703   1
   0  -8   2 12.5560 0.87350   2
   1  -8   2 44.4107 1.54543   2
   1  -8   2 41.1500 1.34403   1
   2  -8   2 6.41138 0.62666   2
   2  -8   2 6.51944 0.62845   1
   3  -8   2 335.252 7.20066   2
   3  -8   2 324.741 6.65224   1
   4  -8   2 129.633 3.52663   1
   4  -8   2 139.524 3.50045   2
   5  -8   2 0.30416 0.49226   2
   5  -8   2 0.00929 0.49839   1
   6  -8   2 4.21142 0.79882   2
   6  -8   2 3.55589 0.73920   1
   7  -8   2 14.7318 1.22083   2
   7  -8   2 14.5432 1.11140   1
   8  -8   2 45.9803 2.04695   2
   8  -8   2 42.6889 1.83150   1
   9  -8   2 -0.2845 1.09345   1
   9  -8   2 0.51865 0.64140   2
  10  -8   2 54.7433 3.16218   1
  10  -8   2 48.3548 3.61823   2
  -4  -7   2 29.1427 1.64349   1
  -4  -7   2 31.9779 1.69338   2
  -3  -7   2 56.1477 2.07763   1
  -3  -7   2 54.9452 2.00951   2
  -2  -7   2 40.5353 1.47663   2
  -2  -7   2 39.6208 1.74854   1
  -1  -7   2 162.554 3.66605   2
  -1  -7   2 160.430 3.63738   1
   0  -7   2 42.4066 1.40766   2
   0  -7   2 40.6768 1.37337   1
   1  -7   2 0.51053 0.39420   2
   1  -7   2 0.64684 0.33769   1
   2  -7   2 164.478 3.52070   2
   2  -7   2 165.478 3.06542   1
   3  -7   2 0.41436 0.36950   1
   3  -7   2 0.58201 0.28135   2
   4  -7   2 417.568 8.27245   2
   4  -7   2 383.002 8.31847   1
   5  -7   2 36.9471 1.12168   2
   5  -7   2 37.2649 1.22446   1
   6  -7   2 1.34494 0.43804   1
   6  -7   2 0.27805 0.31379   2
   7  -7   2 2.51524 0.49995   2
   7  -7   2 1.09085 0.52396   1
   8  -7   2 51.9472 2.09789   2
   8  -7   2 54.9619 1.81333   1
   9  -7   2 24.4068 1.90731   2
   9  -7   2 22.1413 1.54376   1
 -10   3   2 24.8131 5.77014  -2
  10  -7   2 24.8131 5.77014   1
  10  -7   2 13.7337 2.14023   2
  10  -7   2 14.9666 1.48012   1
  -5  -6   2 211.595 5.96319   1
  -5  -6   2 215.965 6.61758   2
  -4  -6   2 287.391 6.55447   1
  -4  -6   2 310.699 7.17466   2
  -3  -6   2 36.9763 1.38014   2
  -3  -6   2 34.0570 1.62704   1
  -2  -6   2 1.23353 0.42642   2
  -2  -6   2 0.99612 0.42318   1
  -1  -6   2 -0.2952 0.38113   2
  -1  -6   2 -0.2235 0.34817   1
   0  -6   2 0.33096 0.36082   1
   0  -6   2 1.39687 0.38251   2
   1  -6   2 394.616 7.68018   2
   1  -6   2 372.718 6.47799   1
   2  -6   2 50.2673 1.39370   1
   2  -6   2 53.6790 1.27062   2
   3  -6   2 2.00641 0.26684   2
   3  -6   2 2.34433 0.39336   1
   4  -6   2 600.288 10.5755   2
   4  -6   2 597.408 11.2996   1
   5  -6   2 24.5499 0.78916   2
   5  -6   2 24.9323 0.79580   1
   6  -6   2 24.1864 0.92553   2
   6  -6   2 22.3929 0.80444   1
   7  -6   2 119.849 3.60812   2
   7  -6   2 123.707 2.80256   1
   8  -6   2 54.9701 2.57164   1
   8  -6   2 58.7038 1.90181   2
   9  -6   2 148.776 4.46818   1
   9  -6   2 153.909 5.94818   2
  -9   3   2 324.959 13.7581  -2
   9  -6   2 324.959 13.7581   1
 -10   4   2 58.6445 3.13853  -2
  10  -6   2 58.6445 3.13853   1
  10  -6   2 1.78936 1.74572   1
  10  -6   2 -4.7618 2.60799   2
  -6  -5   2 3.82677 1.03866   1
  -6  -5   2 2.99741 0.89442   2
  -5  -5   2 7.20075 0.93735   2
  -5  -5   2 7.57764 0.89271   1
  -4  -5   2 0.34981 0.47802   2
  -4  -5   2 0.42344 0.57817   1
  -3  -5   2 539.709 10.6267   2
  -3  -5   2 504.685 10.4590   1
  -2  -5   2 377.338 7.91714   1
  -2  -5   2 416.914 7.23775   2
  -1  -5   2 46.6176 1.33503   1
  -1  -5   2 53.0004 1.46915   2
   0  -5   2 111.173 2.48732   1
   0  -5   2 120.569 2.66295   2
   1  -5   2 1.96693 0.28246   2
   1  -5   2 1.89220 0.31122   1
   2  -5   2 1.48971 0.29221   1
   2  -5   2 1.18370 0.22103   2
   3  -5   2 210.924 4.42469   1
   3  -5   2 227.501 3.99908   2
   4  -5   2 1494.02 25.7955   1
   4  -5   2 1601.85 27.4262   2
   5  -5   2 0.63858 0.23253   2
   5  -5   2 0.55490 0.25715   1
   6  -5   2 0.66108 0.32487   1
   6  -5   2 0.26531 0.25839   2
   7  -5   2 1078.34 20.8446   2
   7  -5   2 986.619 24.5680   1
  -8   3   2 727.333 38.5635  -2
   8  -5   2 727.333 38.5635   1
   8  -5   2 5.62714 1.04332   1
   8  -5   2 3.20268 0.69493   2
   9  -5   2 8.15235 2.10353   1
   9  -5   2 9.43485 3.48591   2
  -9   4   2 23.1274 2.14675  -2
   9  -5   2 23.1274 2.14675   1
 -10   5   2 169.850 5.15664  -2
  10  -5   2 169.850 5.15664   1
  10  -5   2 46.8696 5.22214   1
  -7  -4   2 0.59497 0.83363   2
  -7  -4   2 0.96280 0.90290   1
  -6  -4   2 -0.2378 0.76571   1
  -6  -4   2 1.35508 0.76791   2
  -5  -4   2 28.8317 1.38545   2
  -5  -4   2 25.9942 1.40018   1
  -4  -4   2 679.266 13.9738   2
  -4  -4   2 607.972 12.5541   1
  -3  -4   2 23.0384 0.93363   2
  -3  -4   2 21.2909 0.75040   1
  -2  -4   2 4.68305 0.31784   2
  -2  -4   2 4.99266 0.37666   1
  -1  -4   2 73.1634 1.59423   1
  -1  -4   2 72.0747 1.61373   2
   0  -4   2 331.543 6.02995   1
   0  -4   2 365.460 6.85959   2
   1  -4   2 8.92012 0.38215   1
   1  -4   2 8.74567 0.38947   2
   2  -4   2 569.474 8.95409   2
   2  -4   2 557.383 9.20215   1
   3  -4   2 54.7851 1.02275   1
   3  -4   2 56.1306 1.22163   2
   4  -4   2 1063.48 21.7193   1
   4  -4   2 1128.40 18.6136   2
   5  -4   2 238.390 4.63457   1
   5  -4   2 264.713 5.32844   2
   6  -4   2 260.024 5.13085   2
   6  -4   2 234.101 6.06252   1
  -7   3   2 2.39035 2.88397  -2
   7  -4   2 2.39035 2.88397   1
   7  -4   2 1.06445 0.36436   2
   7  -4   2 0.44581 0.90128   1
   8  -4   2 86.8011 4.14083   2
  -8   4   2 120.797 4.40325  -2
   8  -4   2 120.797 4.40325   1
   8  -4   2 79.7191 4.49974   1
  -9   5   2 67.6856 2.65829  -2
   9  -4   2 67.6856 2.65829   1
 -10   6   2 47.1803 2.45781  -2
  10  -4   2 47.1803 2.45781   1
  -8  -3   2 2.97991 0.96549   2
  -8  -3   2 3.50714 1.11338   1
  -7  -3   2 29.9093 1.88082   1
  -7  -3   2 33.9525 1.80938   2
  -6  -3   2 97.4741 3.36109   1
  -6  -3   2 115.149 3.57938   2
  -5  -3   2 225.175 5.22081   2
  -5  -3   2 196.188 4.70173   1
  -4  -3   2 211.770 4.09104   1
  -4  -3   2 218.099 4.79089   2
  -3  -3   2 152.603 3.45109   2
  -3  -3   2 136.405 2.55472   1
  -2  -3   2 1.00974 0.24083   1
  -2  -3   2 1.43235 0.37729   2
  -1  -3   2 5.33040 0.32833   2
  -1  -3   2 5.14752 0.33859   1
   0  -3   2 308.504 4.56466   2
   0  -3   2 297.675 4.24162   1
   1  -3   2 562.862 7.22656   1
   1  -3   2 604.207 8.21834   2
   2  -3   2 15.3637 0.41090   2
   2  -3   2 15.2801 0.39658   1
   3  -3   2 308.528 4.99077   2
   3  -3   2 292.750 5.24186   1
   4  -3   2 162.710 2.82397   1
   4  -3   2 174.907 3.23580   2
   5  -3   2 0.89387 0.25566   2
   5  -3   2 -0.0611 0.49672   1
  -6   3   2 302.309 9.11899  -2
   6  -3   2 302.309 9.11899   1
   6  -3   2 83.7793 2.30696   2
   6  -3   2 74.5964 4.49673   1
  -7   4   2 359.933 10.9405  -2
   7  -3   2 359.933 10.9405   1
   7  -3   2 133.490 6.13194   2
  -8   5   2 148.582 4.34628  -2
   8  -3   2 148.582 4.34628   1
  -9   6   2 25.4909 1.99830  -2
   9  -3   2 25.4909 1.99830   1
 -10   7   2 19.3634 2.47029  -2
  10  -3   2 19.3634 2.47029   1
  -8  -2   2 40.2188 2.17491   1
  -8  -2   2 42.1094 2.02090   2
  -7  -2   2 6.46448 0.96719   1
  -7  -2   2 5.40858 0.86794   2
  -6  -2   2 13.9470 1.06451   2
  -6  -2   2 14.4575 0.95684   1
  -5  -2   2 0.99865 0.44545   2
  -5  -2   2 0.20739 0.29860   1
  -4  -2   2 273.464 5.39433   2
  -4  -2   2 243.835 4.54407   1
  -3  -2   2 443.552 7.42952   2
  -3  -2   2 423.543 7.04620   1
  -2  -2   2 1082.56 17.6497   2
  -2  -2   2 1012.01 15.8286   1
  -1  -2   2 129.270 1.84455   1
  -1  -2   2 137.683 1.91420   2
   0  -2   2 10.3352 0.31878   2
   0  -2   2 9.29937 0.26468   1
   1  -2   2 9841.92 119.640   2
   1  -2   2 9301.53 120.130   1
   2  -2   2 130.017 2.03536   1
   2  -2   2 136.353 1.80875   2
   3  -2   2 192.217 3.13423   1
   3  -2   2 207.879 3.12098   2
   4  -2   2 4.75202 0.23309   1
   4  -2   2 5.09097 0.34485   2
   5  -2   2 14.5724 0.66598   1
  -5   3   2 44.8476 2.57704  -2
   5  -2   2 44.8476 2.57704   1
   5  -2   2 18.0246 0.81201   2
   6  -2   2 30.0911 1.88586   2
  -6   4   2 114.264 3.31111  -2
   6  -2   2 114.264 3.31111   1
   6  -2   2 27.5211 1.39184   1
   7  -2   2 34.8058 1.26417   1
  -7   5   2 358.401 9.57346  -2
   7  -2   2 358.401 9.57346   1
  -8   6   2 70.3307 2.81879  -2
   8  -2   2 70.3307 2.81879   1
  -9   7   2 111.387 4.66330  -2
   9  -2   2 111.387 4.66330   1
  -9  -1   2 46.3210 2.18026   2
  -9  -1   2 41.4606 2.22725   1
  -8  -1   2 6.47375 0.99507   1
  -8  -1   2 7.11709 0.91770   2
  -7  -1   2 255.943 6.77169   2
  -7  -1   2 244.943 6.59845   1
  -6  -1   2 13.1642 0.61391   2
  -6  -1   2 12.6405 0.71823   1
  -5  -1   2 0.10707 0.25140   2
  -5  -1   2 0.23095 0.29745   1
  -4  -1   2 2069.18 34.2327   2
  -4  -1   2 1923.12 32.7477   1
  -3  -1   2 874.270 13.7841   2
  -3  -1   2 834.328 13.1149   1
  -2  -1   2 10.7072 0.30393   2
  -2  -1   2 10.4341 0.31882   1
  -1  -1   2 8362.22 108.021   2
  -1  -1   2 7642.97 92.9218   1
   0  -1   2 1664.20 21.2632   1
   0  -1   2 1760.57 22.4931   2
   1  -1   2 134.334 1.76932   2
   1  -1   2 127.245 1.67108   1
   2  -1   2 500.233 6.35651   2
   2  -1   2 457.483 6.33446   1
   3  -1   2 56.3621 1.04156   2
   3  -1   2 51.2018 1.11828   1
  -3   2   2 142.177 6.80894  -2
   3  -1   2 142.177 6.80894   1
   4  -1   2 1802.04 40.6986   2
  -4   3   2 2278.93 78.2485  -2
   4  -1   2 2278.93 78.2485   1
   4  -1   2 1542.91 44.0747   1
  -5   4   2 24.8250 1.01939  -2
   5  -1   2 24.8250 1.01939   1
   5  -1   2 17.4630 1.08057   1
   5  -1   2 16.2204 1.42132   2
  -6   5   2 207.816 4.32071  -2
   6  -1   2 207.816 4.32071   1
  -7   6   2 8.71157 0.99666  -2
   7  -1   2 8.71157 0.99666   1
  -8   7   2 308.853 8.04614  -2
   8  -1   2 308.853 8.04614   1
  -9   8   2 68.3211 4.67051  -2
   9  -1   2 68.3211 4.67051   1
  -9   0   2 1.93756 0.71061   1
  -9   0   2 1.74870 0.66093   2
  -8   0   2 101.763 3.25738   1
  -8   0   2 113.048 3.51092   2
  -7   0   2 22.4699 1.09399   2
  -7   0   2 19.6242 0.99248   1
  -6   0   2 47.8469 1.20172   1
  -6   0   2 48.6574 1.27244   2
  -5   0   2 345.910 6.87130   2
  -5   0   2 340.813 6.16316   1
  -4   0   2 555.581 8.81301   1
  -4   0   2 584.195 12.1174   2
  -3   0   2 1192.09 18.6776   2
  -3   0   2 1155.82 15.7742   1
  -2   0   2 20.9737 0.42227   2
  -2   0   2 19.5319 0.40652   1
  -1   0   2 505.812 6.77445   1
  -1   0   2 535.405 6.65341   2
   0   0   2 490.883 6.29991   2
   0   0   2 454.911 5.89657   1
   1   0   2 51.0099 0.78237   2
   1   0   2 47.3465 0.71702   1
   2   0   2 117.507 1.84524   1
   2   0   2 131.494 2.09478   2
  -2   2   2 248.678 8.92635  -2
   2   0   2 248.678 8.92635   1
   3   0   2 130.514 3.64611   2
   3   0   2 140.494 3.01531   1
  -3   3   2 451.020 15.9911  -2
   3   0   2 451.020 15.9911   1
   4   0   2 20.9024 0.89900   1
  -4   4   2 37.8994 1.44123  -2
   4   0   2 37.8994 1.44123   1
  -5   5   2 89.2735 2.19359  -2
   5   0   2 89.2735 2.19359   1
  -6   6   2 858.851 18.3219  -2
   6   0   2 858.851 18.3219   1
  -7   7   2 127.570 3.87899  -2
   7   0   2 127.570 3.87899   1
  -8   8   2 10.1310 1.41833  -2
   8   0   2 10.1310 1.41833   1
  -9   9   2 112.160 5.88672  -2
   9   0   2 112.160 5.88672   1
 -10   1   2 85.1973 4.15084   2
 -10   1   2 68.0807 4.68213   1
  -9   1   2 6.12913 0.88465   1
  -9   1   2 9.35554 1.58701   2
  -8   1   2 3.01418 0.59569   1
  -8   1   2 4.02119 0.50540   2
  -7   1   2 182.398 3.89265   2
  -7   1   2 170.601 3.65951   1
  -6   1   2 5.24793 0.45578   1
  -6   1   2 5.32662 0.32829   2
  -5   1   2 436.184 7.51554   2
  -5   1   2 433.811 8.38731   1
  -4   1   2 205.924 3.51973   2
  -4   1   2 201.432 3.64997   1
  -3   1   2 433.038 6.95594   2
  -3   1   2 390.459 5.32845   1
  -2   1   2 740.221 9.83654   1
  -2   1   2 774.059 10.3964   2
  -1   1   2 49.8910 0.76176   1
  -1   1   2 48.9637 0.73456   2
   1   0   2 92.5687 4.39513  -2
  -1   1   2 92.5687 4.39513   1
   0   1   2 958.963 13.0364   2
   0   1   2 886.813 12.4048   1
   0   1   2 1878.69 63.9948  -2
   0   1   2 1878.69 63.9948   1
   1   1   2 1061.66 16.9576   1
   1   1   2 1233.63 19.6554   2
  -1   2   2 2458.61 55.3593  -2
   1   1   2 2458.61 55.3593   1
   2   1   2 403.004 9.83453   2
  -2   3   2 632.444 19.3984  -2
   2   1   2 632.444 19.3984   1
   2   1   2 384.079 8.41175   1
  -3   4   2 34.1621 0.97769  -2
   3   1   2 34.1621 0.97769   1
   3   1   2 26.9225 1.76035   1
   3   1   2 34.1095 1.82629   2
  -4   5   2 47.1970 1.10922  -2
   4   1   2 47.1970 1.10922   1
  -5   6   2 252.177 5.43629  -2
   5   1   2 252.177 5.43629   1
  -6   7   2 5.92938 1.10771  -2
   6   1   2 5.92938 1.10771   1
  -7   8   2 -1.0910 1.10227  -2
   7   1   2 -1.0910 1.10227   1
  -8   9   2 8.77772 1.79549  -2
   8   1   2 8.77772 1.79549   1
 -10   2   2 38.5790 3.54396   1
 -10   2   2 36.7008 2.77072   2
  -9   2   2 9.61746 0.90663   1
  -9   2   2 11.4915 1.42830   2
  -8   2   2 3.30429 0.56261   1
  -8   2   2 3.42379 0.93160   2
  -7   2   2 2138.77 51.9464   2
  -7   2   2 2055.41 41.1702   1
  -6   2   2 226.304 4.53715   1
  -6   2   2 234.423 6.10936   2
   6  -4   2 458.946 25.1335  -2
  -6   2   2 458.946 25.1335   1
  -5   2   2 25.4878 0.83836   1
  -5   2   2 24.0398 0.73291   2
  -4   2   2 70.1971 1.36542   1
  -4   2   2 73.3565 1.37402   2
  -3   2   2 73.2616 1.18435   1
  -3   2   2 82.8082 1.58030   2
  -2   2   2 123.283 1.86572   2
  -2   2   2 116.784 1.86333   1
   2   0   2 246.112 6.85775  -2
  -2   2   2 246.112 6.85775   1
  -1   2   2 1138.96 17.3604   2
  -1   2   2 1084.38 17.2948   1
   1   1   2 2376.44 58.3420  -2
  -1   2   2 2376.44 58.3420   1
   0   2   2 676.016 11.6442   1
   0   2   2 670.779 12.0533   2
   0   2   2 1360.67 41.1874  -2
   0   2   2 1360.67 41.1874   1
   1   2   2 340.797 7.21179   2
   1   2   2 249.998 5.71758   1
  -1   3   2 577.076 17.8396  -2
   1   2   2 577.076 17.8396   1
  -2   4   2 1418.24 25.5639  -2
   2   2   2 1418.24 25.5639   1
   2   2   2 449.033 16.5308   1
   2   2   2 614.076 22.8754   2
  -3   5   2 50.3591 1.45838  -2
   3   2   2 50.3591 1.45838   1
  -4   6   2 321.337 7.06441  -2
   4   2   2 321.337 7.06441   1
  -5   7   2 663.451 13.9274  -2
   5   2   2 663.451 13.9274   1
  -6   8   2 70.6479 2.52458  -2
   6   2   2 70.6479 2.52458   1
  -7   9   2 49.5706 2.10737  -2
   7   2   2 49.5706 2.10737   1
 -10   3   2 1.39084 1.45243   1
 -10   3   2 0.78904 0.92461   2
  -9   3   2 166.659 5.23440   2
   9  -6   2 313.449 13.1000  -2
  -9   3   2 313.449 13.1000   1
  -9   3   2 146.549 4.30262   1
  -8   3   2 731.124 17.4574   2
  -8   3   2 766.107 20.9493   1
   8  -5   2 678.969 25.1296  -2
  -8   3   2 678.969 25.1296   1
   7  -4   2 1.71208 1.67241  -2
  -7   3   2 1.71208 1.67241   1
  -7   3   2 -0.1888 0.33865   1
  -7   3   2 0.26931 0.81445   2
  -6   3   2 225.808 5.10144   1
  -6   3   2 234.393 10.5388   2
   6  -3   2 315.828 10.0749  -2
  -6   3   2 315.828 10.0749   1
  -5   3   2 25.9820 0.65314   2
  -5   3   2 28.6201 1.04843   1
   5  -2   2 48.5376 3.00656  -2
  -5   3   2 48.5376 3.00656   1
   4  -1   2 2613.69 69.4790  -2
  -4   3   2 2613.69 69.4790   1
  -4   3   2 738.615 16.9708   1
  -4   3   2 842.041 21.3484   2
  -3   3   2 304.159 5.84844   2
   3   0   2 446.147 9.51489  -2
  -3   3   2 446.147 9.51489   1
  -3   3   2 330.819 9.54582   1
   2   1   2 618.642 16.4795  -2
  -2   3   2 618.642 16.4795   1
  -2   3   2 252.024 5.57624   2
  -2   3   2 234.372 4.63351   1
   1   2   2 588.144 16.2855  -2
  -1   3   2 588.144 16.2855   1
  -1   3   2 232.326 5.49531   1
  -1   3   2 264.560 6.51342   2
   0   3   2 1802.52 43.6948   2
   0   3   2 1852.82 51.4274   1
   0   3   2 3391.65 91.9369  -2
   0   3   2 3391.65 91.9369   1
  -1   4   2 46.1047 1.17999  -2
   1   3   2 46.1047 1.17999   1
   1   3   2 32.0740 3.15769   1
   2   3   2 4.12376 0.48034   1
  -2   5   2 6.58487 0.70492  -2
   2   3   2 6.58487 0.70492   1
  -3   6   2 706.983 14.4168  -2
   3   3   2 706.983 14.4168   1
  -4   7   2 751.787 16.7115  -2
   4   3   2 751.787 16.7115   1
  -5   8   2 117.050 3.66853  -2
   5   3   2 117.050 3.66853   1
  -6   9   2 234.530 6.39009  -2
   6   3   2 234.530 6.39009   1
  -7  10   2 144.524 5.28239  -2
   7   3   2 144.524 5.28239   1
 -10   4   2 51.7008 4.44661   2
  10  -6   2 50.7950 4.89445  -2
 -10   4   2 50.7950 4.89445   1
 -10   4   2 55.2935 6.29896   1
  -9   4   2 5.30576 2.86966   1
   9  -5   2 20.8807 3.35795  -2
  -9   4   2 20.8807 3.35795   1
  -9   4   2 17.4271 2.73424   2
   8  -4   2 117.962 4.53180  -2
  -8   4   2 117.962 4.53180   1
  -8   4   2 38.5864 3.10442   2
  -8   4   2 37.3496 2.15568   1
   7  -3   2 345.958 8.44852  -2
  -7   4   2 345.958 8.44852   1
  -7   4   2 205.966 9.19995   1
  -6   4   2 79.2164 3.46400   2
   6  -2   2 111.551 3.46579  -2
  -6   4   2 111.551 3.46579   1
  -6   4   2 85.1765 4.17238   1
   5  -1   2 27.1031 1.10088  -2
  -5   4   2 27.1031 1.10088   1
  -5   4   2 13.1688 1.27219   1
  -5   4   2 9.48437 0.93554   2
   4   0   2 38.6840 1.24600  -2
  -4   4   2 38.6840 1.24600   1
  -4   4   2 18.2713 0.81605   2
  -3   4   2 4.13901 0.65456   1
   3   1   2 35.8960 1.43387  -2
  -3   4   2 35.8960 1.43387   1
  -3   4   2 4.14491 0.65198   2
  -2   4   2 865.219 27.2428   2
  -2   4   2 772.360 24.6789   1
   2   2   2 1444.83 39.8682  -2
  -2   4   2 1444.83 39.8682   1
   1   3   2 46.2345 1.47530  -2
  -1   4   2 46.2345 1.47530   1
  -1   4   2 7.22651 1.68381   2
   0   4   2 1.02787 0.59455  -2
   0   4   2 1.02787 0.59455   1
  -1   5   2 26.7564 0.91572  -2
   1   4   2 26.7564 0.91572   1
  -2   6   2 28.1650 0.91263  -2
   2   4   2 28.1650 0.91263   1
  -3   7   2 13.2145 0.94202  -2
   3   4   2 13.2145 0.94202   1
  -4   8   2 55.7782 1.83672  -2
   4   4   2 55.7782 1.83672   1
  -5   9   2 23.7528 1.66412  -2
   5   4   2 23.7528 1.66412   1
  -6  10   2 156.052 5.52462  -2
   6   4   2 156.052 5.52462   1
 -10   5   2 140.023 9.98819   2
  10  -5   2 189.083 8.49989  -2
 -10   5   2 189.083 8.49989   1
  -9   5   2 54.0826 2.67674   1
   9  -4   2 57.1586 3.33639  -2
  -9   5   2 57.1586 3.33639   1
   8  -3   2 149.612 3.83218  -2
  -8   5   2 149.612 3.83218   1
   7  -2   2 351.425 8.45384  -2
  -7   5   2 351.425 8.45384   1
  -7   5   2 327.615 10.0181   2
   6  -1   2 221.018 4.15898  -2
  -6   5   2 221.018 4.15898   1
   5   0   2 82.0122 2.03438  -2
  -5   5   2 82.0122 2.03438   1
   4   1   2 50.2950 1.44146  -2
  -4   5   2 50.2950 1.44146   1
   3   2   2 51.8260 1.48009  -2
  -3   5   2 51.8260 1.48009   1
  -2   5   2 3.86846 0.50122   2
   2   3   2 7.05290 0.62301  -2
  -2   5   2 7.05290 0.62301   1
   1   4   2 26.5118 1.08277  -2
  -1   5   2 26.5118 1.08277   1
   0   5   2 130.214 2.93403  -2
   0   5   2 130.214 2.93403   1
  -1   6   2 855.987 16.2814  -2
   1   5   2 855.987 16.2814   1
  -2   7   2 291.304 6.05547  -2
   2   5   2 291.304 6.05547   1
  -3   8   2 51.6515 1.79180  -2
   3   5   2 51.6515 1.79180   1
  -4   9   2 172.394 5.36301  -2
   4   5   2 172.394 5.36301   1
  -5  10   2 353.353 10.5486  -2
   5   5   2 353.353 10.5486   1
  10  -4   2 49.0120 4.37613  -2
 -10   6   2 49.0120 4.37613   1
   9  -3   2 25.7317 1.76411  -2
  -9   6   2 25.7317 1.76411   1
   8  -2   2 58.3189 2.60047  -2
  -8   6   2 58.3189 2.60047   1
   7  -1   2 13.4589 1.46807  -2
  -7   6   2 13.4589 1.46807   1
   6   0   2 840.508 17.4468  -2
  -6   6   2 840.508 17.4468   1
   5   1   2 232.022 5.24687  -2
  -5   6   2 232.022 5.24687   1
   4   2   2 317.500 6.91000  -2
  -4   6   2 317.500 6.91000   1
   3   3   2 692.910 14.4238  -2
  -3   6   2 692.910 14.4238   1
   2   4   2 26.6938 1.10692  -2
  -2   6   2 26.6938 1.10692   1
   1   5   2 900.559 18.6429  -2
  -1   6   2 900.559 18.6429   1
   0   6   2 213.671 4.57411  -2
   0   6   2 213.671 4.57411   1
  -1   7   2 119.453 2.89826  -2
   1   6   2 119.453 2.89826   1
  -2   8   2 232.570 5.36279  -2
   2   6   2 232.570 5.36279   1
  -3   9   2 476.932 11.1648  -2
   3   6   2 476.932 11.1648   1
  -4  10   2 30.5705 2.32609  -2
   4   6   2 30.5705 2.32609   1
  10  -3   2 17.6193 3.32999  -2
 -10   7   2 17.6193 3.32999   1
   9  -2   2 95.4648 3.60419  -2
  -9   7   2 95.4648 3.60419   1
   8  -1   2 323.349 8.34979  -2
  -8   7   2 323.349 8.34979   1
   7   0   2 126.050 3.81533  -2
  -7   7   2 126.050 3.81533   1
   6   1   2 2.82817 1.10809  -2
  -6   7   2 2.82817 1.10809   1
   5   2   2 642.214 13.5063  -2
  -5   7   2 642.214 13.5063   1
   4   3   2 757.660 15.7929  -2
  -4   7   2 757.660 15.7929   1
   3   4   2 15.3358 0.96645  -2
  -3   7   2 15.3358 0.96645   1
   2   5   2 277.233 6.53465  -2
  -2   7   2 277.233 6.53465   1
   1   6   2 120.670 3.11977  -2
  -1   7   2 120.670 3.11977   1
   0   7   2 156.806 3.92336  -2
   0   7   2 156.806 3.92336   1
  -1   8   2 16.8070 1.33695  -2
   1   7   2 16.8070 1.33695   1
  -2   9   2 201.187 5.35172  -2
   2   7   2 201.187 5.35172   1
  -3  10   2 29.9955 2.43461  -2
   3   7   2 29.9955 2.43461   1
 -10   8   2 68.4434 4.54300   1
 -10   8   2 74.7138 4.36009   2
   9  -1   2 67.0742 3.41477  -2
  -9   8   2 67.0742 3.41477   1
   8   0   2 10.7335 1.44545  -2
  -8   8   2 10.7335 1.44545   1
   7   1   2 3.29649 1.15514  -2
  -7   8   2 3.29649 1.15514   1
   6   2   2 72.3176 2.45069  -2
  -6   8   2 72.3176 2.45069   1
   5   3   2 120.571 3.14850  -2
  -5   8   2 120.571 3.14850   1
   4   4   2 62.4531 1.87442  -2
  -4   8   2 62.4531 1.87442   1
   3   5   2 56.8331 2.17326  -2
  -3   8   2 56.8331 2.17326   1
   2   6   2 224.016 5.85357  -2
  -2   8   2 224.016 5.85357   1
   1   7   2 15.3141 1.42321  -2
  -1   8   2 15.3141 1.42321   1
   0   8   2 9.76991 1.43489  -2
   0   8   2 9.76991 1.43489   1
  -1   9   2 23.4139 1.85259  -2
   1   8   2 23.4139 1.85259   1
   2   8   2 73.1997 3.21913   1
   2   8   2 68.9540 2.74298   2
   9   0   2 108.101 4.57476  -2
  -9   9   2 108.101 4.57476   1
   8   1   2 7.96035 1.83209  -2
  -8   9   2 7.96035 1.83209   1
   7   2   2 54.8775 2.92003  -2
  -7   9   2 54.8775 2.92003   1
   6   3   2 229.711 7.87730  -2
  -6   9   2 229.711 7.87730   1
   5   4   2 25.4577 2.08774  -2
  -5   9   2 25.4577 2.08774   1
   4   5   2 171.872 4.78251  -2
  -4   9   2 171.872 4.78251   1
   3   6   2 466.601 10.3826  -2
  -3   9   2 466.601 10.3826   1
   2   7   2 191.443 5.28823  -2
  -2   9   2 191.443 5.28823   1
   1   8   2 29.4155 1.92947  -2
  -1   9   2 29.4155 1.92947   1
   0   9   2 142.424 4.45563  -2
   0   9   2 142.424 4.45563   1
   7   3   2 130.119 5.23461  -2
  -7  10   2 130.119 5.23461   1
   6   4   2 154.509 5.95809  -2
  -6  10   2 154.509 5.95809   1
   5   5   2 344.581 11.3921  -2
  -5  10   2 344.581 11.3921   1
   4   6   2 26.4036 2.02339  -2
  -4  10   2 26.4036 2.02339   1
   3   7   2 30.0575 2.15000  -2
  -3  10   2 30.0575 2.15000   1
   2 -11   3 2.69441 0.80130   1
   2 -11   3 2.99206 0.93483   2
   3 -11   3 2.02419 0.83798   2
   3 -11   3 3.50772 0.88179   1
   4 -11   3 113.651 4.07824   1
   4 -11   3 115.247 3.93821   2
   5 -11   3 37.3361 2.33080   2
   5 -11   3 43.3094 2.15267   1
   6 -11   3 55.9930 2.44252   1
   6 -11   3 55.4999 2.73493   2
   7 -11   3 132.558 4.66179   1
   7 -11   3 141.439 4.78406   2
   0 -10   3 7.92393 1.10351   2
   0 -10   3 8.75081 1.12236   1
   1 -10   3 15.6545 1.30183   2
   1 -10   3 14.4430 1.03431   1
   2 -10   3 0.55749 0.69657   2
   2 -10   3 0.93305 0.58110   1
   3 -10   3 28.7231 1.58340   2
   3 -10   3 25.6485 1.51607   1
   4 -10   3 106.410 3.12616   2
   4 -10   3 100.426 3.25388   1
   5 -10   3 0.56813 0.85623   2
   5 -10   3 1.38007 0.72906   1
   6 -10   3 0.62910 0.77314   2
   6 -10   3 -0.8819 0.68455   1
   7 -10   3 6.59801 0.95372   1
   7 -10   3 9.41392 1.20632   2
   8 -10   3 32.6942 2.01669   2
   8 -10   3 31.8803 1.92940   1
  -2  -9   3 20.9406 1.55915   1
  -2  -9   3 23.3917 1.68632   2
  -1  -9   3 -0.1255 0.71671   2
  -1  -9   3 -0.4271 0.68696   1
   0  -9   3 48.5371 2.07638   2
   0  -9   3 45.6077 1.65311   1
   1  -9   3 106.785 3.02458   2
   1  -9   3 109.121 2.79862   1
   2  -9   3 116.632 2.88976   1
   2  -9   3 121.342 3.25633   2
   3  -9   3 6.39960 0.72905   1
   3  -9   3 8.18323 0.88413   2
   4  -9   3 33.5746 1.55492   2
   4  -9   3 35.1813 1.40822   1
   5  -9   3 2.49488 0.75204   2
   5  -9   3 3.84172 0.75164   1
   6  -9   3 6.64112 0.90384   1
   6  -9   3 6.64611 1.05745   2
   7  -9   3 2.69677 0.84287   2
   7  -9   3 2.74181 0.77851   1
   8  -9   3 -0.9538 0.55664   1
   8  -9   3 0.85836 0.73248   2
   9  -9   3 21.9226 1.84079   2
   9  -9   3 27.0481 2.70351   1
  -3  -8   3 91.7052 2.91337   1
  -3  -8   3 95.0046 2.95573   2
  -2  -8   3 3.28829 0.77570   1
  -2  -8   3 2.96529 0.68231   2
  -1  -8   3 37.3130 1.48217   2
  -1  -8   3 34.3116 1.36744   1
   0  -8   3 53.5002 1.63130   1
   0  -8   3 54.2058 1.71108   2
   1  -8   3 168.422 3.78825   1
   1  -8   3 186.987 4.10982   2
   2  -8   3 106.705 2.61050   2
   2  -8   3 97.3003 2.43308   1
   3  -8   3 2.95618 0.53462   1
   3  -8   3 2.13351 0.49063   2
   4  -8   3 5.95724 0.77923   2
   4  -8   3 5.97233 0.73057   1
   5  -8   3 159.125 3.98085   2
   5  -8   3 148.174 3.71239   1
   6  -8   3 116.991 3.50379   1
   6  -8   3 131.414 3.96287   2
   7  -8   3 0.00757 0.53745   1
   7  -8   3 1.30308 0.66506   2
   8  -8   3 14.2408 1.01554   1
   8  -8   3 15.9707 1.29930   2
   9  -8   3 41.0096 2.71655   1
   9  -8   3 41.2854 2.23689   2
  10  -8   3 63.8253 4.30780   2
  10  -8   3 48.5871 3.69609   1
  -4  -7   3 2.31997 0.78465   1
  -4  -7   3 1.80719 0.76591   2
  -3  -7   3 374.455 8.24897   1
  -3  -7   3 410.718 8.42835   2
  -2  -7   3 27.9955 1.25053   1
  -2  -7   3 31.0279 1.30897   2
  -1  -7   3 161.775 3.42804   2
  -1  -7   3 152.827 3.43723   1
   0  -7   3 119.632 2.63620   1
   0  -7   3 126.562 2.91771   2
   1  -7   3 12.7904 0.76914   2
   1  -7   3 12.9704 0.70393   1
   2  -7   3 96.0630 2.15256   2
   2  -7   3 86.8741 2.15919   1
   3  -7   3 272.176 5.54039   2
   3  -7   3 265.460 5.75611   1
   4  -7   3 0.01428 0.44181   2
   4  -7   3 0.49286 0.42664   1
   5  -7   3 5.40403 0.55439   2
   5  -7   3 5.65963 0.52706   1
   6  -7   3 29.0909 1.50412   2
   6  -7   3 21.6124 1.03358   1
   7  -7   3 0.16985 0.54376   2
   7  -7   3 -0.7813 0.41629   1
   8  -7   3 1.90269 0.87314   1
   8  -7   3 2.81817 0.73401   2
   9  -7   3 5.66415 0.88545   2
   9  -7   3 5.68600 1.14630   1
  10  -7   3 18.2254 1.54573   1
  10  -7   3 12.5199 2.12481   2
  -5  -6   3 35.7635 2.04174   1
  -5  -6   3 35.9413 2.09247   2
  -4  -6   3 61.8742 2.18706   1
  -4  -6   3 69.2167 2.16060   2
  -3  -6   3 17.1305 1.14479   1
  -3  -6   3 18.5607 1.03519   2
  -2  -6   3 139.270 2.97665   2
  -2  -6   3 124.952 2.90901   1
  -1  -6   3 76.1222 1.95014   1
  -1  -6   3 78.4394 1.90438   2
   0  -6   3 252.454 5.09316   2
   0  -6   3 232.886 4.52267   1
   1  -6   3 106.947 2.26542   1
   1  -6   3 114.746 2.40471   2
   2  -6   3 120.311 2.82161   1
   2  -6   3 132.757 2.70014   2
   3  -6   3 34.6424 1.12316   2
   3  -6   3 31.6217 1.08504   1
   4  -6   3 48.4793 1.38766   2
   4  -6   3 42.8831 1.22060   1
   5  -6   3 158.521 2.89156   1
   5  -6   3 171.532 3.61608   2
   6  -6   3 202.231 3.69794   2
   6  -6   3 185.858 3.97083   1
   7  -6   3 226.385 5.40604   2
   7  -6   3 203.908 4.33639   1
   8  -6   3 259.438 6.67062   1
   8  -6   3 277.538 6.30482   2
   9  -6   3 1.67079 0.79423   1
   9  -6   3 2.78872 0.69798   2
  10  -6   3 2.27062 0.85102   1
  10  -6   3 2.36372 1.44985   2
  -6  -5   3 0.57222 0.95054   1
  -6  -5   3 2.44004 0.88553   2
  -5  -5   3 15.0926 1.26053   1
  -5  -5   3 14.8818 1.32976   2
  -4  -5   3 79.8487 2.25576   2
  -4  -5   3 75.6667 2.32910   1
  -3  -5   3 158.629 3.53649   1
  -3  -5   3 174.724 3.85699   2
  -2  -5   3 63.8800 1.41470   2
  -2  -5   3 59.1445 1.49495   1
  -1  -5   3 22.9943 0.89751   1
  -1  -5   3 24.7400 0.86123   2
   0  -5   3 241.420 4.59250   1
   0  -5   3 253.694 5.03538   2
   1  -5   3 19.4749 0.68436   1
   1  -5   3 19.6941 0.70504   2
   2  -5   3 145.571 2.82600   1
   2  -5   3 153.442 3.21316   2
   3  -5   3 438.310 7.79836   2
   3  -5   3 413.552 7.56477   1
   4  -5   3 80.8333 1.81584   2
   4  -5   3 78.7887 1.67380   1
   5  -5   3 115.781 2.52118   1
   5  -5   3 118.639 2.23527   2
   6  -5   3 11.9480 0.58332   1
   6  -5   3 12.7668 0.58195   2
   7  -5   3 9.12457 1.08365   1
   7  -5   3 9.86983 0.84955   2
   8  -5   3 333.500 8.03995   1
   8  -5   3 314.029 7.61064   2
   9  -5   3 54.5945 2.24824   2
   9  -5   3 58.0083 2.03364   1
  10  -5   3 9.95466 2.29281   2
  10  -5   3 10.9881 1.10221   1
  -7  -4   3 1.07100 0.96826   1
  -7  -4   3 0.95689 0.79028   2
  -6  -4   3 86.4525 3.00079   2
  -6  -4   3 82.8969 3.11427   1
  -5  -4   3 31.4477 1.42472   2
  -5  -4   3 29.1227 1.44567   1
  -4  -4   3 -0.4709 0.42444   1
  -4  -4   3 0.21507 0.41843   2
  -3  -4   3 52.3389 1.35281   1
  -3  -4   3 57.0878 1.65393   2
  -2  -4   3 54.9937 1.32375   2
  -2  -4   3 54.1271 1.32926   1
  -1  -4   3 118.138 2.74246   1
  -1  -4   3 124.045 2.50449   2
   0  -4   3 146.587 2.87893   1
   0  -4   3 154.125 3.16991   2
   1  -4   3 120.813 2.25432   2
   1  -4   3 120.079 2.22723   1
   2  -4   3 390.171 6.54212   1
   2  -4   3 412.823 6.60365   2
   3  -4   3 224.651 4.09484   1
   3  -4   3 235.680 4.13788   2
   4  -4   3 62.0288 1.31694   2
   4  -4   3 59.2855 1.42179   1
   5  -4   3 0.53004 0.24219   2
   5  -4   3 -0.0191 0.20281   1
   6  -4   3 37.8521 1.24115   2
   6  -4   3 37.3639 1.04116   1
   7  -4   3 56.2872 2.08664   1
   7  -4   3 64.1538 2.06248   2
   8  -4   3 3.18630 0.75193   1
   8  -4   3 4.02673 0.73008   2
   9  -4   3 3.12419 0.78895   1
   9  -4   3 2.22163 0.74708   2
  10  -4   3 -0.6476 1.62835   2
  10  -4   3 1.75685 1.06807   1
  -8  -3   3 100.228 3.58400   1
  -8  -3   3 96.5679 3.44252   2
  -7  -3   3 0.15859 0.77046   1
  -7  -3   3 -0.2347 0.69159   2
  -6  -3   3 23.4799 1.41292   2
  -6  -3   3 19.3796 1.49509   1
  -5  -3   3 311.346 6.93908   2
  -5  -3   3 283.403 6.41161   1
  -4  -3   3 21.5181 0.95993   2
  -4  -3   3 19.7230 0.90300   1
  -3  -3   3 125.495 2.75450   1
  -3  -3   3 132.664 3.05549   2
  -2  -3   3 354.659 6.45582   1
  -2  -3   3 389.827 7.11330   2
  -1  -3   3 151.811 2.65769   2
  -1  -3   3 142.179 2.80249   1
   0  -3   3 21.8452 0.59212   2
   0  -3   3 19.5187 0.57395   1
   1  -3   3 708.888 10.1829   2
   1  -3   3 677.904 10.4614   1
   2  -3   3 9.57195 0.37547   1
   2  -3   3 9.97409 0.35190   2
   3  -3   3 2.63117 0.26388   1
   3  -3   3 2.44560 0.24064   2
   4  -3   3 473.170 8.41689   1
   4  -3   3 496.165 8.45412   2
   5  -3   3 1.24081 0.27233   2
   5  -3   3 1.61795 0.20606   1
   6  -3   3 76.2388 1.74005   1
   6  -3   3 77.3276 1.65136   2
   7  -3   3 56.2356 1.96576   2
   7  -3   3 55.8636 2.11916   1
   8  -3   3 126.252 3.70829   2
   8  -3   3 118.973 3.34406   1
   9  -3   3 12.1765 1.31969   1
  -9   6   3 32.9778 6.29845  -2
   9  -3   3 32.9778 6.29845   1
   9  -3   3 11.9924 1.17253   2
  -8  -2   3 33.3862 1.96094   1
  -8  -2   3 31.6455 1.75550   2
  -7  -2   3 21.1930 1.36240   2
  -7  -2   3 21.7900 1.51167   1
  -6  -2   3 64.6713 2.05406   1
  -6  -2   3 70.7196 2.39476   2
  -5  -2   3 1.42686 0.50546   1
  -5  -2   3 2.37023 0.43828   2
  -4  -2   3 468.616 9.15916   1
  -4  -2   3 519.306 9.87070   2
  -3  -2   3 1.18649 0.29066   1
  -3  -2   3 1.27454 0.28506   2
  -2  -2   3 425.736 6.48260   1
  -2  -2   3 457.693 7.23039   2
  -1  -2   3 47.4082 0.95352   2
  -1  -2   3 46.3777 0.86722   1
   0  -2   3 8062.31 103.196   1
   0  -2   3 8448.98 108.141   2
   1  -2   3 34.4131 0.61121   1
   1  -2   3 35.6644 0.61667   2
   2  -2   3 218.442 3.20903   2
   2  -2   3 205.297 3.05958   1
   3  -2   3 69.4875 1.31162   2
   3  -2   3 64.2318 1.27924   1
   4  -2   3 113.811 2.04023   2
   4  -2   3 103.863 2.29227   1
   5  -2   3 5.96565 0.42117   1
   5  -2   3 7.68732 0.44515   2
   6  -2   3 0.16375 0.27623   1
   6  -2   3 0.46442 0.32369   2
   7  -2   3 260.197 5.36099   1
   7  -2   3 291.039 7.17101   2
   8  -2   3 183.788 5.74601   2
   8  -2   3 183.922 4.76352   1
  -8   6   3 767.270 30.3945  -2
   8  -2   3 767.270 30.3945   1
  -9   7   3 18.1435 2.74007  -2
   9  -2   3 18.1435 2.74007   1
   9  -2   3 -3.5374 4.48152   1
   9  -2   3 6.85152 1.13625   2
  -9  -1   3 28.6404 1.92596   1
  -9  -1   3 32.5318 1.91732   2
  -8  -1   3 9.70032 0.98080   2
  -8  -1   3 9.68105 1.07910   1
  -7  -1   3 5.67126 0.77450   2
  -7  -1   3 5.40780 0.88390   1
  -6  -1   3 9.31357 0.63045   1
  -6  -1   3 9.78677 0.49133   2
  -5  -1   3 2.33146 0.40306   1
  -5  -1   3 3.45713 0.30416   2
  -4  -1   3 62.4531 1.38896   1
  -4  -1   3 65.7533 1.38183   2
  -3  -1   3 291.591 5.02367   1
  -3  -1   3 308.900 5.31856   2
  -2  -1   3 0.82940 0.16434   2
  -2  -1   3 1.61922 0.17686   1
  -1  -1   3 495.254 6.30269   2
  -1  -1   3 476.737 6.35274   1
   0  -1   3 4246.44 54.6292   1
   0  -1   3 4628.56 57.7556   2
   1  -1   3 541.434 6.64641   1
   1  -1   3 583.577 7.34477   2
   2  -1   3 324.583 4.70847   1
   2  -1   3 338.947 5.05546   2
   3  -1   3 1.90621 0.23884   1
   3  -1   3 1.91298 0.22947   2
   4  -1   3 179.412 3.27369   1
   4  -1   3 187.859 3.18461   2
   5  -1   3 26.4718 0.78557   2
   5  -1   3 21.7592 0.77158   1
   6  -1   3 9.32514 0.58700   1
   6  -1   3 8.84067 0.75749   2
   7  -1   3 44.9507 2.07861   2
  -7   6   3 301.926 10.4413  -2
   7  -1   3 301.926 10.4413   1
   7  -1   3 36.7145 1.80997   1
   8  -1   3 6.79775 1.42377   2
   8  -1   3 6.92680 1.23869   1
  -8   7   3 130.746 5.62985  -2
   8  -1   3 130.746 5.62985   1
  -9   8   3 5.12919 2.32755  -2
   9  -1   3 5.12919 2.32755   1
   9  -1   3 3.88757 1.27293   2
  -9   0   3 45.6941 1.91655   2
  -9   0   3 43.4116 2.19097   1
  -8   0   3 -0.5845 0.50537   2
  -8   0   3 -0.9912 0.60283   1
  -7   0   3 1.56759 0.64308   1
  -7   0   3 1.72577 0.49535   2
  -6   0   3 14.9340 0.53114   1
  -6   0   3 16.4999 0.68052   2
  -5   0   3 864.281 16.4592   2
  -5   0   3 830.598 13.8510   1
  -4   0   3 1.50982 0.21410   1
  -4   0   3 0.74383 0.23754   2
  -3   0   3 141.275 2.34686   2
  -3   0   3 131.653 2.12211   1
  -2   0   3 334.791 4.63519   1
  -2   0   3 355.597 4.63715   2
  -1   0   3 238.632 3.22575   1
  -1   0   3 254.605 3.31429   2
   0   0   3 40.1346 0.66792   2
   0   0   3 40.1288 0.64151   1
   1   0   3 14.4208 0.36443   2
   1   0   3 12.7106 0.37179   1
   2   0   3 220.267 3.70453   2
   2   0   3 193.031 3.18507   1
   3   0   3 41.4722 0.88519   1
   3   0   3 41.2535 0.89675   2
   4   0   3 4.10821 0.45639   2
   4   0   3 4.95480 0.33616   1
   5   0   3 9.41001 0.49935   1
   5   0   3 10.2578 0.67798   2
   6   0   3 60.7398 1.93259   2
   6   0   3 59.5127 2.07349   1
  -6   6   3 209.630 9.66276  -2
   6   0   3 209.630 9.66276   1
  -7   7   3 150.406 4.79428  -2
   7   0   3 150.406 4.79428   1
   7   0   3 169.433 12.1685   2
   7   0   3 171.845 15.4893   1
  -8   8   3 144.675 4.40792  -2
   8   0   3 144.675 4.40792   1
 -10   1   3 86.8216 3.90573   1
 -10   1   3 96.0787 4.94535   2
  -9   1   3 2.53626 1.17853   2
  -9   1   3 0.77474 0.84909   1
  -8   1   3 2.03818 0.59502   1
  -8   1   3 1.93806 0.41540   2
  -7   1   3 57.6563 1.53667   2
  -7   1   3 53.8293 1.79063   1
  -6   1   3 50.9845 1.20300   2
  -6   1   3 45.5842 1.15837   1
  -5   1   3 40.5255 1.01649   2
  -5   1   3 39.4260 1.00169   1
  -4   1   3 332.944 5.93705   1
  -4   1   3 355.757 7.00433   2
  -3   1   3 1114.47 16.2762   2
  -3   1   3 1076.40 16.6229   1
  -2   1   3 285.769 3.62503   2
  -2   1   3 264.558 3.98368   1
  -1   1   3 147.026 2.11665   1
  -1   1   3 153.718 2.07053   2
   0   1   3 179.713 2.58895   2
   0   1   3 172.434 2.69264   1
   1   1   3 344.963 5.43439   1
   1   1   3 367.246 6.79807   2
   2   1   3 11.7212 0.44708   1
   2   1   3 12.2024 0.46349   2
   3   1   3 12.5697 0.48768   1
   3   1   3 13.0436 0.67033   2
   4   1   3 10.6228 0.52458   1
   4   1   3 12.7852 0.79643   2
  -4   5   3 14.3359 2.75931  -2
   4   1   3 14.3359 2.75931   1
   5   1   3 0.28627 0.75449   2
   5   1   3 1.94881 0.54021   1
  -5   6   3 26.5609 1.38689  -2
   5   1   3 26.5609 1.38689   1
   6   1   3 40.1593 7.23452   1
  -6   7   3 54.6636 2.51103  -2
   6   1   3 54.6636 2.51103   1
  -7   8   3 185.465 5.46697  -2
   7   1   3 185.465 5.46697   1
  -8   9   3 167.301 5.82091  -2
   8   1   3 167.301 5.82091   1
 -10   2   3 12.2867 1.51377   2
 -10   2   3 9.06963 1.80219   1
  -9   2   3 224.054 6.01314   2
  -9   2   3 196.018 5.63996   1
  -8   2   3 178.904 4.63137   1
  -8   2   3 169.456 4.67407   2
  -7   2   3 26.0425 1.07007   1
  -7   2   3 28.9729 1.67251   2
  -6   2   3 94.3458 2.04856   1
  -6   2   3 99.3582 2.19712   2
  -5   2   3 212.462 3.93954   2
  -5   2   3 205.556 4.05874   1
  -4   2   3 124.257 2.34932   1
  -4   2   3 140.332 2.82670   2
  -3   2   3 2.69392 0.23674   1
  -3   2   3 2.63191 0.25029   2
  -2   2   3 324.307 5.31843   1
  -2   2   3 343.435 5.29034   2
  -1   2   3 79.2484 1.37287   2
  -1   2   3 75.2150 1.53090   1
   0   2   3 5098.60 90.6023   2
   0   2   3 4871.95 82.0630   1
   1   2   3 80.8963 1.89340   2
   1   2   3 78.6762 1.73058   1
   2   2   3 7.73381 0.37176   2
   2   2   3 6.90157 0.37695   1
   3   2   3 4.56384 0.55218   2
   3   2   3 3.35196 0.36743   1
  -3   5   3 70.0367 5.64360  -2
   3   2   3 70.0367 5.64360   1
  -4   6   3 925.754 26.0592  -2
   4   2   3 925.754 26.0592   1
   4   2   3 580.493 19.2624   2
   4   2   3 653.324 19.4009   1
  -5   7   3 641.598 16.7371  -2
   5   2   3 641.598 16.7371   1
   5   2   3 135.160 12.1592   1
  -6   8   3 22.5778 1.84617  -2
   6   2   3 22.5778 1.84617   1
  -7   9   3 103.655 3.74848  -2
   7   2   3 103.655 3.74848   1
 -10   3   3 27.3639 2.61028   1
 -10   3   3 33.7511 1.87334   2
  -9   3   3 107.951 3.49465   2
  -9   3   3 107.302 3.47107   1
  -8   3   3 191.171 4.86662   1
  -8   3   3 188.129 5.32072   2
  -7   3   3 371.089 7.58198   1
  -7   3   3 416.829 10.1261   2
  -6   3   3 150.301 3.70551   2
  -6   3   3 140.003 2.69395   1
  -5   3   3 136.424 2.57279   2
  -5   3   3 134.625 2.59368   1
  -4   3   3 71.1666 1.40923   2
  -4   3   3 67.0228 1.35753   1
  -3   3   3 178.044 3.15589   2
  -3   3   3 172.936 2.93884   1
  -2   3   3 50.0268 0.97429   2
  -2   3   3 41.9160 0.96271   1
  -1   3   3 20.9205 0.71300   2
  -1   3   3 17.8626 0.74056   1
   0   3   3 276.028 4.90221   1
   0   3   3 307.518 5.77296   2
   1   3   3 6.78660 0.43120   1
   1   3   3 6.61230 0.55238   2
   2   3   3 0.89132 0.27351   1
  -2   5   3 14.4491 1.87804  -2
   2   3   3 14.4491 1.87804   1
   2   3   3 0.56067 0.32904   2
  -3   6   3 2110.71 45.4755  -2
   3   3   3 2110.71 45.4755   1
   3   3   3 672.058 27.2081   1
   3   3   3 716.536 42.4265   2
  -4   7   3 66.1249 2.35977  -2
   4   3   3 66.1249 2.35977   1
   4   3   3 69.4025 8.49623   1
   4   3   3 80.0483 6.00658   2
  -5   8   3 32.4410 2.04031  -2
   5   3   3 32.4410 2.04031   1
  -6   9   3 97.6764 3.55972  -2
   6   3   3 97.6764 3.55972   1
 -10   4   3 -0.2794 0.73766   2
 -10   4   3 0.67872 1.28725   1
  -9   4   3 3.65233 0.70445   1
  -9   4   3 5.62144 0.86443   2
  -8   4   3 45.6083 1.69110   1
  -8   4   3 45.1044 1.92312   2
  -7   4   3 22.4890 1.13995   1
  -7   4   3 26.8695 0.81769   2
  -6   4   3 107.229 2.19484   2
  -6   4   3 102.898 2.24998   1
  -5   4   3 1.27547 0.29382   2
  -5   4   3 1.27422 0.24763   1
  -4   4   3 75.1054 1.52581   2
  -4   4   3 71.8635 1.55251   1
  -3   4   3 5.91183 0.47485   1
  -3   4   3 5.12778 0.32164   2
  -2   4   3 18.1426 0.61456   2
  -2   4   3 16.3149 0.64561   1
  -1   4   3 1.65165 0.36184   1
  -1   4   3 1.81456 0.30685   2
   1   3   3 5.17449 2.57099  -2
  -1   4   3 5.17449 2.57099   1
   0   4   3 59.8036 2.19435   1
   0   4   3 137.518 4.29002  -2
   0   4   3 137.518 4.29002   1
   0   4   3 69.0431 2.43876   2
   1   4   3 295.769 6.84488   2
   1   4   3 282.230 7.30107   1
  -1   5   3 521.205 14.0639  -2
   1   4   3 521.205 14.0639   1
   2   4   3 22.3397 1.86243   1
  -2   6   3 29.3654 1.56995  -2
   2   4   3 29.3654 1.56995   1
   2   4   3 28.8481 1.76431   2
  -3   7   3 3.42602 1.06695  -2
   3   4   3 3.42602 1.06695   1
  -4   8   3 10.2765 1.42493  -2
   4   4   3 10.2765 1.42493   1
  -5   9   3 145.476 4.55059  -2
   5   4   3 145.476 4.55059   1
  -6  10   3 65.9843 3.48499  -2
   6   4   3 65.9843 3.48499   1
 -10   5   3 37.4693 1.74625   2
 -10   5   3 34.2260 3.25902   1
  -9   5   3 37.2771 1.71082   2
  -9   5   3 38.6855 1.90082   1
  -8   5   3 7.21291 0.84466   2
  -8   5   3 7.66550 0.72483   1
  -7   5   3 109.172 2.91192   1
  -7   5   3 105.045 2.39483   2
  -6   5   3 271.763 5.97577   2
  -6   5   3 256.954 5.25424   1
  -5   5   3 1.63457 0.29319   2
  -5   5   3 1.85646 0.42745   1
  -4   5   3 3.50420 0.35153   2
  -4   5   3 3.80389 0.51134   1
   4   1   3 16.9951 2.84906  -2
  -4   5   3 16.9951 2.84906   1
  -3   5   3 63.0174 1.44294   2
  -3   5   3 59.5420 1.83735   1
   3   2   3 59.4785 4.34847  -2
  -3   5   3 59.4785 4.34847   1
   2   3   3 12.9109 1.74094  -2
  -2   5   3 12.9109 1.74094   1
  -2   5   3 12.9123 0.58114   2
  -2   5   3 11.3350 0.69745   1
  -1   5   3 226.632 5.97380   1
  -1   5   3 232.056 6.08865   2
   1   4   3 539.248 17.1306  -2
  -1   5   3 539.248 17.1306   1
   0   5   3 1026.12 40.9122   2
   0   5   3 2050.49 44.1975  -2
   0   5   3 2050.49 44.1975   1
   0   5   3 1310.32 68.0638   1
  -1   6   3 46.7063 1.61221  -2
   1   5   3 46.7063 1.61221   1
  -2   7   3 215.183 4.96427  -2
   2   5   3 215.183 4.96427   1
  -3   8   3 165.154 4.50486  -2
   3   5   3 165.154 4.50486   1
  -4   9   3 243.745 7.21259  -2
   4   5   3 243.745 7.21259   1
  -5  10   3 8.66866 1.67092  -2
   5   5   3 8.66866 1.67092   1
 -10   6   3 2.75690 1.68350   1
 -10   6   3 1.52385 0.89040   2
  -9   6   3 19.2051 1.48980   1
  -9   6   3 18.4281 1.39203   2
  -8   6   3 546.626 12.9835   2
  -8   6   3 521.832 14.0473   1
  -7   6   3 230.044 6.69102   1
  -7   6   3 268.589 8.30134   2
  -6   6   3 122.998 3.12758   1
  -6   6   3 144.531 4.29855   2
  -5   6   3 42.8008 1.47822   2
  -5   6   3 41.9045 2.31040   1
   5   1   3 44.2166 2.32333  -2
  -5   6   3 44.2166 2.32333   1
  -4   6   3 225.484 7.23363   2
  -4   6   3 210.153 7.43244   1
   4   2   3 930.656 22.5778  -2
  -4   6   3 930.656 22.5778   1
   3   3   3 1992.28 43.2728  -2
  -3   6   3 1992.28 43.2728   1
  -3   6   3 1329.41 52.8476   2
  -3   6   3 1070.47 62.7650   1
   2   4   3 26.0865 1.76790  -2
  -2   6   3 26.0865 1.76790   1
  -2   6   3 7.08211 1.06934   2
  -2   6   3 7.82826 0.99748   1
   1   5   3 50.3962 1.80296  -2
  -1   6   3 50.3962 1.80296   1
   0   6   3 354.343 7.30311  -2
   0   6   3 354.343 7.30311   1
  -1   7   3 60.9809 1.96883  -2
   1   6   3 60.9809 1.96883   1
  -2   8   3 24.3855 1.68669  -2
   2   6   3 24.3855 1.68669   1
  -3   9   3 22.4055 1.73077  -2
   3   6   3 22.4055 1.73077   1
  -4  10   3 6.87466 1.92453  -2
   4   6   3 6.87466 1.92453   1
 -10   7   3 38.5676 2.70417   2
 -10   7   3 34.9369 2.05325   1
  -9   7   3 11.8292 1.36103   1
  -9   7   3 11.4076 5.14459   2
   9  -2   3 13.9435 4.35217  -2
  -9   7   3 13.9435 4.35217   1
   8  -1   3 138.826 7.37634  -2
  -8   7   3 138.826 7.37634   1
  -8   7   3 107.650 4.80581   1
  -8   7   3 124.378 5.23169   2
   7   0   3 164.114 5.28566  -2
  -7   7   3 164.114 5.28566   1
  -7   7   3 6.48570 4.21674   2
  -7   7   3 1.61478 1.94697   1
   6   1   3 59.2868 2.46199  -2
  -6   7   3 59.2868 2.46199   1
  -6   7   3 -3.0146 2.38756   2
  -5   7   3 435.159 26.3369   1
   5   2   3 609.200 12.8836  -2
  -5   7   3 609.200 12.8836   1
  -5   7   3 516.116 33.6340   2
  -4   7   3 0.42556 1.15163   1
   4   3   3 70.7592 2.27249  -2
  -4   7   3 70.7592 2.27249   1
   3   4   3 2.80185 1.10784  -2
  -3   7   3 2.80185 1.10784   1
   2   5   3 215.376 5.60556  -2
  -2   7   3 215.376 5.60556   1
   1   6   3 61.7977 2.30686  -2
  -1   7   3 61.7977 2.30686   1
   0   7   3 149.797 3.84986  -2
   0   7   3 149.797 3.84986   1
  -1   8   3 38.2481 1.74311  -2
   1   7   3 38.2481 1.74311   1
  -2   9   3 86.8204 2.96051  -2
   2   7   3 86.8204 2.96051   1
   9  -1   3 9.68777 4.27863  -2
  -9   8   3 9.68777 4.27863   1
  -9   8   3 2.51742 1.22680   1
   8   0   3 137.296 4.72074  -2
  -8   8   3 137.296 4.72074   1
   7   1   3 202.107 6.13202  -2
  -7   8   3 202.107 6.13202   1
   6   2   3 21.0780 1.90174  -2
  -6   8   3 21.0780 1.90174   1
   5   3   3 39.6081 1.92037  -2
  -5   8   3 39.6081 1.92037   1
   4   4   3 12.2651 1.45958  -2
  -4   8   3 12.2651 1.45958   1
   3   5   3 153.455 4.38142  -2
  -3   8   3 153.455 4.38142   1
   2   6   3 21.4855 1.55672  -2
  -2   8   3 21.4855 1.55672   1
   1   7   3 33.7313 1.80700  -2
  -1   8   3 33.7313 1.80700   1
   0   8   3 147.787 4.33103  -2
   0   8   3 147.787 4.33103   1
  -1   9   3 17.2825 1.54146  -2
   1   8   3 17.2825 1.54146   1
   8   1   3 151.402 6.13159  -2
  -8   9   3 151.402 6.13159   1
   7   2   3 97.7510 4.52372  -2
  -7   9   3 97.7510 4.52372   1
   6   3   3 94.0010 4.33841  -2
  -6   9   3 94.0010 4.33841   1
   5   4   3 129.670 5.21933  -2
  -5   9   3 129.670 5.21933   1
   4   5   3 246.594 6.52194  -2
  -4   9   3 246.594 6.52194   1
   3   6   3 20.2487 1.59402  -2
  -3   9   3 20.2487 1.59402   1
   2   7   3 81.7300 2.93204  -2
  -2   9   3 81.7300 2.93204   1
   1   8   3 14.8235 1.48579  -2
  -1   9   3 14.8235 1.48579   1
   6   4   3 66.6330 3.70852  -2
  -6  10   3 66.6330 3.70852   1
   5   5   3 9.60712 2.13951  -2
  -5  10   3 9.60712 2.13951   1
   4   6   3 10.0153 1.69850  -2
  -4  10   3 10.0153 1.69850   1
   2 -11   4 80.2639 2.98084   2
   2 -11   4 69.3528 2.68237   1
   3 -11   4 191.314 5.47515   1
   3 -11   4 199.138 5.08974   2
   4 -11   4 154.843 4.78583   2
   4 -11   4 158.896 5.19294   1
   5 -11   4 120.261 4.21856   2
   5 -11   4 112.962 3.78717   1
   6 -11   4 2.00916 1.07962   2
   6 -11   4 3.18360 1.06972   1
   0 -10   4 6.00949 1.04379   2
   0 -10   4 6.24346 1.01477   1
   1 -10   4 14.4530 1.28854   2
   1 -10   4 11.3010 1.00607   1
   2 -10   4 3.40314 0.76088   1
   2 -10   4 3.28526 0.83046   2
   3 -10   4 31.2303 1.65064   2
   3 -10   4 32.5662 1.48792   1
   4 -10   4 78.4981 2.60981   1
   4 -10   4 80.8117 2.58527   2
   5 -10   4 1.39948 0.71696   1
   5 -10   4 2.22905 0.90337   2
   6 -10   4 -0.2270 0.72739   1
   6 -10   4 -0.3035 0.84141   2
   7 -10   4 11.2178 1.28054   2
   7 -10   4 9.24537 1.22903   1
   8 -10   4 74.6040 3.57951   2
   8 -10   4 74.6978 3.01625   1
  -2  -9   4 45.4497 1.99596   2
  -2  -9   4 44.3229 2.12878   1
  -1  -9   4 0.39099 0.78579   1
  -1  -9   4 1.79731 0.71358   2
   0  -9   4 0.54681 0.60904   2
   0  -9   4 -0.0749 0.58981   1
   1  -9   4 87.4784 2.43718   2
   1  -9   4 84.6159 2.36223   1
   2  -9   4 26.6738 1.40798   2
   2  -9   4 28.4057 1.35460   1
   3  -9   4 3.41916 0.59331   1
   3  -9   4 2.23168 0.65470   2
   4  -9   4 50.4591 1.92791   1
   4  -9   4 53.9812 2.05408   2
   5  -9   4 104.700 3.27724   1
   5  -9   4 113.922 3.76521   2
   6  -9   4 16.0114 1.35142   2
   6  -9   4 13.0630 1.12385   1
   7  -9   4 31.1690 1.83005   2
   7  -9   4 25.8295 1.63748   1
   8  -9   4 2.16207 0.70225   1
   8  -9   4 3.89241 0.99441   2
   9  -9   4 7.30978 1.23384   2
   9  -9   4 4.06104 1.32352   1
  -3  -8   4 268.996 6.43031   1
  -3  -8   4 269.750 6.27055   2
  -2  -8   4 77.9507 2.29733   2
  -2  -8   4 73.5910 2.49002   1
  -1  -8   4 29.0337 1.40037   1
  -1  -8   4 29.1839 1.37118   2
   0  -8   4 3.82149 0.59083   2
   0  -8   4 3.21148 0.60461   1
   1  -8   4 34.0415 1.30643   1
   1  -8   4 41.7221 1.46937   2
   2  -8   4 35.7556 1.36350   2
   2  -8   4 31.4596 1.29230   1
   3  -8   4 133.198 3.13989   2
   3  -8   4 131.689 3.24242   1
   4  -8   4 496.440 10.7101   1
   4  -8   4 514.009 10.2283   2
   5  -8   4 152.398 3.89142   2
   5  -8   4 153.312 4.26625   1
   6  -8   4 50.4098 2.20422   2
   6  -8   4 52.7262 1.98311   1
   7  -8   4 35.3623 1.58347   1
   7  -8   4 34.6162 1.83270   2
   8  -8   4 144.757 4.89308   2
   8  -8   4 133.377 3.86629   1
   9  -8   4 10.4015 1.53013   1
   9  -8   4 15.8306 1.55615   2
  -4  -7   4 256.533 6.11626   1
  -4  -7   4 284.494 7.20365   2
  -3  -7   4 111.789 3.16722   1
  -3  -7   4 116.335 3.15769   2
  -2  -7   4 96.6717 2.55262   2
  -2  -7   4 86.7300 2.33238   1
  -1  -7   4 73.2121 2.02130   1
  -1  -7   4 78.2293 2.08106   2
   0  -7   4 191.016 4.10970   2
   0  -7   4 181.601 3.89970   1
   1  -7   4 135.996 2.86833   1
   1  -7   4 151.131 3.38187   2
   2  -7   4 1.09444 0.34831   2
   2  -7   4 1.38745 0.43970   1
   3  -7   4 127.806 2.95455   2
   3  -7   4 120.246 2.91863   1
   4  -7   4 35.7003 1.30214   2
   4  -7   4 31.3952 1.26458   1
   5  -7   4 7.57990 0.72705   2
   5  -7   4 7.08828 0.65699   1
   6  -7   4 7.50015 0.87320   2
   6  -7   4 6.58093 0.66465   1
   7  -7   4 17.7339 0.95282   1
   7  -7   4 17.2913 1.23501   2
   8  -7   4 549.706 13.5577   2
   8  -7   4 490.762 11.1030   1
   9  -7   4 17.2345 1.75259   1
   9  -7   4 18.9575 1.58811   2
  -5  -6   4 4.51678 0.94895   2
  -5  -6   4 1.90728 0.94383   1
  -4  -6   4 160.068 3.95316   2
  -4  -6   4 155.608 4.02091   1
  -3  -6   4 27.3626 1.22781   1
  -3  -6   4 26.3923 1.25489   2
  -2  -6   4 8.32578 0.71446   2
  -2  -6   4 7.64518 0.67072   1
  -1  -6   4 2.60172 0.47863   1
  -1  -6   4 2.72371 0.47249   2
   0  -6   4 0.77857 0.39089   2
   0  -6   4 0.47029 0.36776   1
   1  -6   4 145.293 3.12987   2
   1  -6   4 136.232 2.92729   1
   2  -6   4 20.3142 0.89897   1
   2  -6   4 20.8531 0.67555   2
   3  -6   4 5.83657 0.49070   1
   3  -6   4 5.11295 0.52468   2
   4  -6   4 41.2322 1.35079   2
   4  -6   4 38.3772 0.98925   1
   5  -6   4 66.4840 1.73930   2
   5  -6   4 60.8549 1.43229   1
   6  -6   4 143.526 3.26518   2
   6  -6   4 123.498 3.24320   1
   7  -6   4 16.9816 1.10717   2
   7  -6   4 16.2148 0.92019   1
   8  -6   4 1.13387 0.80688   1
   8  -6   4 1.49334 0.74849   2
   9  -6   4 108.579 3.50493   2
   9  -6   4 94.7879 3.19741   1
  10  -6   4 0.48754 0.94820   1
  10  -6   4 2.01715 2.70310   2
  -6  -5   4 2.32142 0.80178   2
  -6  -5   4 -0.6550 0.81655   1
  -5  -5   4 7.94322 0.94358   1
  -5  -5   4 6.49318 0.95594   2
  -4  -5   4 0.83403 0.51055   1
  -4  -5   4 0.87429 0.51621   2
  -3  -5   4 380.179 8.10603   2
  -3  -5   4 359.768 7.77856   1
  -2  -5   4 14.0094 0.69512   1
  -2  -5   4 14.2686 0.69888   2
  -1  -5   4 0.29520 0.33314   1
  -1  -5   4 0.76192 0.34588   2
   0  -5   4 101.818 2.32030   2
   0  -5   4 98.0215 2.22586   1
   1  -5   4 78.0540 1.74935   2
   1  -5   4 75.3955 1.74995   1
   2  -5   4 97.2759 1.87550   1
   2  -5   4 103.821 2.17895   2
   3  -5   4 294.200 5.14869   1
   3  -5   4 315.423 5.99200   2
   4  -5   4 616.777 10.3616   1
   4  -5   4 667.633 11.8420   2
   5  -5   4 24.3695 0.80713   2
   5  -5   4 23.8848 0.88100   1
   6  -5   4 289.923 5.91533   1
   6  -5   4 303.170 5.64046   2
   7  -5   4 25.6192 1.59741   2
   7  -5   4 29.5376 1.13314   1
   8  -5   4 15.5429 1.22510   2
   8  -5   4 11.8148 1.11443   1
   9  -5   4 8.93377 1.10117   1
   9  -5   4 13.5232 1.33338   2
  -7  -4   4 8.94695 1.27264   1
  -7  -4   4 6.76442 1.18214   2
  -6  -4   4 3.76355 0.82775   2
  -6  -4   4 3.07261 0.88975   1
  -5  -4   4 9.66467 0.82951   1
  -5  -4   4 10.6517 0.90627   2
  -4  -4   4 303.768 6.18280   1
  -4  -4   4 332.339 7.14420   2
  -3  -4   4 467.114 9.70176   2
  -3  -4   4 435.516 7.98902   1
  -2  -4   4 0.24782 0.27629   2
  -2  -4   4 0.22615 0.25124   1
  -1  -4   4 31.1051 1.01551   2
  -1  -4   4 28.7125 0.95916   1
   0  -4   4 1180.61 20.5331   1
   0  -4   4 1240.15 21.6496   2
   1  -4   4 74.7803 1.62965   2
   1  -4   4 72.4437 1.46676   1
   2  -4   4 7.46341 0.39438   2
   2  -4   4 6.80981 0.35297   1
   3  -4   4 5.84181 0.33108   2
   3  -4   4 4.89539 0.32302   1
   4  -4   4 15.4742 0.63146   1
   4  -4   4 15.1145 0.59206   2
   5  -4   4 369.050 6.70960   1
   5  -4   4 426.791 7.75230   2
   6  -4   4 1.77454 0.43288   2
   6  -4   4 3.19615 0.36361   1
   7  -4   4 82.4695 1.90913   1
   7  -4   4 90.7866 3.00690   2
   8  -4   4 32.7807 1.63905   1
   8  -4   4 30.7645 1.62977   2
   9  -4   4 61.6134 2.75911   2
   9  -4   4 63.7655 2.47620   1
  -8  -3   4 -0.8149 0.88084   1
  -8  -3   4 0.07946 0.86273   2
  -7  -3   4 80.6421 2.85660   2
  -7  -3   4 73.3775 2.91388   1
  -6  -3   4 12.9959 1.03573   2
  -6  -3   4 11.7568 1.17929   1
  -5  -3   4 6.95704 0.70618   1
  -5  -3   4 6.54762 0.70389   2
  -4  -3   4 15.4769 0.88177   1
  -4  -3   4 16.3905 0.85103   2
  -3  -3   4 50.6124 1.41884   1
  -3  -3   4 52.7709 1.42171   2
  -2  -3   4 0.99631 0.26832   1
  -2  -3   4 1.17657 0.25893   2
  -1  -3   4 369.703 6.30604   2
  -1  -3   4 360.923 6.99719   1
   0  -3   4 866.951 14.9717   2
   0  -3   4 826.027 13.7139   1
   1  -3   4 222.688 3.90793   2
   1  -3   4 211.014 3.43796   1
   2  -3   4 100.250 1.81888   2
   2  -3   4 94.8341 1.65064   1
   3  -3   4 782.704 12.5670   1
   3  -3   4 845.012 13.3669   2
   4  -3   4 40.6991 1.12597   2
   4  -3   4 37.8825 0.93664   1
   5  -3   4 80.6264 1.93913   2
   5  -3   4 76.3301 1.69418   1
   6  -3   4 250.341 5.16403   2
   6  -3   4 243.232 4.81823   1
   7  -3   4 36.3162 1.28134   1
   7  -3   4 37.7322 1.75923   2
   8  -3   4 23.4776 1.65798   1
   8  -3   4 24.4100 1.72841   2
   9  -3   4 43.9016 2.30396   2
   9  -3   4 49.4159 2.96460   1
  -8  -2   4 0.19155 0.80977   1
  -8  -2   4 -0.1664 0.67941   2
  -7  -2   4 40.8917 2.06322   1
  -7  -2   4 44.4190 1.87674   2
  -6  -2   4 2.15416 0.62801   2
  -6  -2   4 2.27772 0.59285   1
  -5  -2   4 10.8228 0.68268   2
  -5  -2   4 9.20699 0.74861   1
  -4  -2   4 114.183 2.23856   2
  -4  -2   4 112.725 2.62301   1
  -3  -2   4 848.101 14.7159   2
  -3  -2   4 832.836 15.7643   1
  -2  -2   4 31.4718 0.83764   1
  -2  -2   4 32.3494 0.77245   2
  -1  -2   4 9.88936 0.42440   2
  -1  -2   4 8.55365 0.42794   1
   0  -2   4 4.24068 0.28147   1
   0  -2   4 4.24101 0.29498   2
   1  -2   4 89.1226 1.59747   1
   1  -2   4 93.6622 1.76235   2
   2  -2   4 42.9282 0.88358   1
   2  -2   4 45.4427 0.92730   2
   3  -2   4 311.802 5.14749   2
   3  -2   4 305.666 5.10778   1
   4  -2   4 269.274 4.76255   2
   4  -2   4 250.350 4.26740   1
   5  -2   4 140.668 3.09613   1
   5  -2   4 147.746 3.04026   2
   6  -2   4 49.3897 1.47925   2
   6  -2   4 43.6341 1.31037   1
   7  -2   4 30.0183 1.18786   1
   7  -2   4 29.8393 1.88142   2
   8  -2   4 67.2741 2.41269   1
   8  -2   4 74.9334 3.00546   2
   9  -2   4 62.3292 2.77616   2
   9  -2   4 68.0917 3.52886   1
  -9  -1   4 1.96081 0.81714   2
  -9  -1   4 1.14860 1.14855   1
  -8  -1   4 5.12159 0.85922   1
  -8  -1   4 5.50994 0.88980   2
  -7  -1   4 0.51876 0.63619   1
  -7  -1   4 0.25457 0.50257   2
  -6  -1   4 50.6265 1.49697   2
  -6  -1   4 47.1562 1.61126   1
  -5  -1   4 16.0591 0.63310   2
  -5  -1   4 14.0166 0.76312   1
  -4  -1   4 758.306 12.6691   1
  -4  -1   4 819.908 13.6400   2
  -3  -1   4 110.350 2.18546   2
  -3  -1   4 104.722 1.82174   1
  -2  -1   4 170.505 3.09369   1
  -2  -1   4 174.963 2.86943   2
  -1  -1   4 161.224 2.78309   1
  -1  -1   4 168.126 2.66729   2
   0  -1   4 307.662 5.28586   2
   0  -1   4 296.399 4.69536   1
   1  -1   4 246.430 3.89387   1
   1  -1   4 254.895 3.96799   2
   2  -1   4 516.829 7.77833   1
   2  -1   4 579.550 8.52948   2
   3  -1   4 69.8432 1.65383   1
   3  -1   4 80.6433 1.59743   2
   4  -1   4 154.336 2.70249   1
   4  -1   4 167.215 3.02552   2
   5  -1   4 9.51627 0.45112   1
   5  -1   4 10.1521 0.56772   2
   6  -1   4 22.3103 1.00858   1
   6  -1   4 20.5573 1.31038   2
   7  -1   4 184.337 5.79342   2
   7  -1   4 167.811 4.79923   1
   8  -1   4 67.9165 2.53422   1
   8  -1   4 70.1786 2.94395   2
  -9   0   4 -1.3574 0.92342   1
  -9   0   4 0.38940 0.63106   2
  -8   0   4 94.3587 2.99804   2
  -8   0   4 89.5585 2.97884   1
  -7   0   4 5.81177 0.62490   2
  -7   0   4 4.21989 0.74007   1
  -6   0   4 161.742 3.52932   2
  -6   0   4 147.545 2.78140   1
  -5   0   4 14.5187 0.55128   1
  -5   0   4 14.0257 0.57236   2
  -4   0   4 24.3712 0.66233   1
  -4   0   4 26.6927 0.73275   2
  -3   0   4 89.4371 1.59701   1
  -3   0   4 93.6190 1.72511   2
  -2   0   4 53.9732 1.01977   1
  -2   0   4 53.4199 0.99745   2
  -1   0   4 147.743 2.55308   2
  -1   0   4 138.889 2.17098   1
   0   0   4 289.198 4.60730   1
   0   0   4 326.847 5.27195   2
   1   0   4 72.3737 1.51495   2
   1   0   4 69.7238 1.21875   1
   2   0   4 61.8775 1.37084   2
   2   0   4 58.1915 1.29562   1
   3   0   4 23.0840 0.74617   2
   3   0   4 21.8411 0.81579   1
   4   0   4 1.86446 0.41130   2
   4   0   4 1.48046 0.36485   1
   5   0   4 38.5342 1.44557   2
   5   0   4 37.2395 1.12335   1
   6   0   4 218.739 5.85550   1
   6   0   4 244.953 6.46302   2
   7   0   4 14.5765 1.35419   2
   7   0   4 11.8389 1.15163   1
   8   0   4 4.99117 1.04747   2
   8   0   4 2.82203 0.83821   1
 -10   1   4 32.1461 2.50304   2
 -10   1   4 29.7134 2.01896   1
  -9   1   4 -0.4243 0.84483   1
  -9   1   4 -0.4847 0.93462   2
  -8   1   4 74.8110 2.08526   2
  -8   1   4 72.0014 2.89319   1
  -7   1   4 483.882 11.0114   1
  -7   1   4 483.866 10.7894   2
  -6   1   4 153.923 3.02330   2
  -6   1   4 146.323 2.83805   1
  -5   1   4 204.477 3.94015   1
  -5   1   4 217.496 4.49136   2
  -4   1   4 2.70565 0.29775   1
  -4   1   4 2.67304 0.28151   2
  -3   1   4 946.274 14.5056   2
  -3   1   4 891.096 13.2893   1
  -2   1   4 47.0523 1.04025   1
  -2   1   4 49.6886 0.94062   2
  -1   1   4 480.263 8.26054   1
  -1   1   4 503.412 7.82407   2
   0   1   4 503.862 8.72643   1
   0   1   4 537.990 9.27031   2
   1   1   4 194.855 3.58551   2
   1   1   4 183.480 3.36161   1
   2   1   4 0.18114 0.22912   2
   2   1   4 -0.1852 0.25423   1
   3   1   4 287.002 5.94417   1
   3   1   4 290.117 5.94617   2
   4   1   4 14.9502 0.80504   1
   4   1   4 12.4500 0.76410   2
   5   1   4 31.9533 1.57171   1
   5   1   4 32.6777 1.44768   2
   6   1   4 12.0739 1.10704   1
   6   1   4 11.8750 1.17284   2
   7   1   4 6.31089 0.89224   1
   7   1   4 5.82331 1.03580   2
 -10   2   4 55.8285 2.56341   1
 -10   2   4 66.1392 3.27093   2
  -9   2   4 35.3416 1.88123   2
  -9   2   4 35.3797 1.93893   1
  -8   2   4 50.6566 2.20601   1
  -8   2   4 57.4363 1.79097   2
  -7   2   4 1.50604 0.39830   1
  -7   2   4 0.74448 0.31035   2
  -6   2   4 30.4810 1.07265   1
  -6   2   4 34.8434 0.94948   2
  -5   2   4 48.5325 1.24649   2
  -5   2   4 48.4665 1.31750   1
  -4   2   4 851.058 13.9628   1
  -4   2   4 886.437 14.2994   2
  -3   2   4 5.26537 0.38351   2
  -3   2   4 5.11910 0.30993   1
  -2   2   4 149.087 2.46756   2
  -2   2   4 132.650 2.54067   1
  -1   2   4 310.623 5.50885   2
  -1   2   4 290.974 4.91594   1
   0   2   4 25.8656 0.77093   1
   0   2   4 28.0893 0.85804   2
   1   2   4 382.259 7.04316   2
   1   2   4 340.316 6.75690   1
   2   2   4 529.751 10.5779   2
   2   2   4 479.778 8.84166   1
   3   2   4 289.553 5.66614   1
   3   2   4 298.958 5.81374   2
   4   2   4 176.173 4.20878   2
   4   2   4 179.457 4.28032   1
   5   2   4 49.1308 1.73433   2
   5   2   4 41.2763 1.91554   1
   6   2   4 26.6694 1.64251   1
   6   2   4 29.4722 1.85992   2
   7   2   4 103.640 4.55059   2
   7   2   4 103.232 3.60967   1
 -10   3   4 8.63425 1.14914   1
 -10   3   4 11.5163 1.37754   2
  -9   3   4 67.6658 2.59591   2
  -9   3   4 65.5842 2.60347   1
  -8   3   4 65.7699 2.34533   2
  -8   3   4 67.4685 2.49026   1
  -7   3   4 9.78761 0.57253   2
  -7   3   4 10.8687 0.95061   1
  -6   3   4 12.2871 0.70042   1
  -6   3   4 15.1936 0.59189   2
  -5   3   4 318.937 5.60620   2
  -5   3   4 290.122 5.50736   1
  -4   3   4 57.0988 1.39160   2
  -4   3   4 57.0770 1.24127   1
  -3   3   4 257.210 4.40953   2
  -3   3   4 257.793 4.89677   1
  -2   3   4 0.90789 0.28843   2
  -2   3   4 0.70501 0.25170   1
  -1   3   4 276.432 5.26772   1
  -1   3   4 292.062 5.24476   2
   0   3   4 50.0495 1.40579   2
   0   3   4 44.3850 1.29414   1
   1   3   4 5.88975 0.53718   1
   1   3   4 4.33627 0.43759   2
   2   3   4 89.1157 2.13513   1
   2   3   4 106.188 2.21777   2
   3   3   4 114.878 2.81556   2
   3   3   4 113.916 2.99496   1
   4   3   4 109.485 3.04381   1
   4   3   4 106.445 2.91350   2
   5   3   4 -0.1034 0.71405   1
   5   3   4 1.30575 0.63035   2
   6   3   4 27.0698 2.20327   1
  -6   9   4 107.063 6.87955  -2
   6   3   4 107.063 6.87955   1
   6   3   4 30.4097 3.39312   2
 -10   4   4 34.9589 1.96295   2
 -10   4   4 35.4176 2.10236   1
  -9   4   4 2.10728 0.73873   1
  -9   4   4 0.99713 0.75092   2
  -8   4   4 -0.4344 0.61605   2
  -8   4   4 -0.7221 0.55947   1
  -7   4   4 0.31248 0.37941   2
  -7   4   4 -0.0631 0.49401   1
  -6   4   4 155.300 3.22872   2
  -6   4   4 140.634 2.97343   1
  -5   4   4 50.2750 1.17696   2
  -5   4   4 45.7555 1.24329   1
  -4   4   4 58.6607 1.55376   2
  -4   4   4 54.8753 1.40934   1
  -3   4   4 473.323 9.77747   2
  -3   4   4 459.523 8.43792   1
  -2   4   4 144.158 3.09648   2
  -2   4   4 139.510 3.10936   1
  -1   4   4 42.9218 1.36862   2
  -1   4   4 41.4085 1.08364   1
   0   4   4 18.4003 0.80653   1
   0   4   4 18.5955 0.76787   2
   1   4   4 35.7510 1.21405   1
   1   4   4 36.2599 1.16754   2
   2   4   4 0.14689 0.40375   1
   2   4   4 -0.1310 0.42701   2
   3   4   4 1.35263 0.57718   1
   3   4   4 2.69237 0.57739   2
   4   4   4 0.85670 0.80864   1
   4   4   4 0.91207 0.67500   2
  -5   9   4 52.2865 2.99351  -2
   5   4   4 52.2865 2.99351   1
   5   4   4 11.2016 3.20025   2
   5   4   4 5.56988 4.39832   1
 -10   5   4 37.1442 2.26306   1
 -10   5   4 40.2299 2.11709   2
  -9   5   4 28.2522 1.94762   2
  -9   5   4 22.5701 1.81114   1
  -8   5   4 16.6931 0.89355   2
  -8   5   4 19.0791 1.69971   1
  -7   5   4 38.4940 1.33998   2
  -7   5   4 36.8865 1.98169   1
  -6   5   4 47.5021 1.51513   2
  -6   5   4 46.3274 2.12038   1
  -5   5   4 53.4330 1.22148   2
  -5   5   4 46.1674 1.54362   1
  -4   5   4 2.65675 0.41576   2
  -4   5   4 1.83313 0.39554   1
  -3   5   4 155.999 2.80952   1
  -3   5   4 160.491 3.44487   2
  -2   5   4 69.2024 1.56285   2
  -2   5   4 60.7445 1.53696   1
  -1   5   4 34.0747 1.19902   2
  -1   5   4 35.1059 1.14361   1
   0   5   4 24.3669 1.08163   2
   0   5   4 23.2935 1.03992   1
   1   5   4 108.326 2.66571   1
   1   5   4 123.626 3.25696   2
   2   5   4 26.6413 1.37810   1
   2   5   4 25.3093 1.47084   2
   3   5   4 -0.6004 1.19848   1
  -3   8   4 12.3708 2.06898  -2
   3   5   4 12.3708 2.06898   1
   3   5   4 1.72699 0.97936   2
  -4   9   4 125.752 4.62526  -2
   4   5   4 125.752 4.62526   1
   4   5   4 85.5589 4.89040   2
   4   5   4 76.6436 10.3168   1
 -10   6   4 6.70180 1.55166   2
 -10   6   4 6.37167 1.16370   1
  -9   6   4 63.5071 2.84328   1
  -9   6   4 65.1253 3.34999   2
  -8   6   4 82.4917 2.48328   2
  -8   6   4 78.8577 3.08403   1
  -7   6   4 115.204 3.99282   1
  -7   6   4 122.400 3.24962   2
  -6   6   4 110.899 2.93887   1
  -6   6   4 124.519 3.28392   2
  -5   6   4 22.5919 0.96235   2
  -5   6   4 21.6556 1.02166   1
  -4   6   4 343.300 7.59461   2
  -4   6   4 332.431 6.47567   1
  -3   6   4 90.7002 2.18707   1
  -3   6   4 97.6030 2.43663   2
  -2   6   4 2.04979 0.45830   1
  -2   6   4 1.68734 0.48062   2
  -1   6   4 98.0434 2.47583   2
  -1   6   4 90.4879 2.55808   1
   1   5   4 208.720 11.4707  -2
  -1   6   4 208.720 11.4707   1
   0   6   4 -2.9075 1.82945  -2
   0   6   4 -2.9075 1.82945   1
   0   6   4 0.65376 0.67102   2
   0   6   4 -0.2562 0.62925   1
   1   6   4 1.81529 0.79500   2
  -1   7   4 4.28589 1.78989  -2
   1   6   4 4.28589 1.78989   1
   1   6   4 4.17020 1.38737   1
  -2   8   4 55.7942 2.58804  -2
   2   6   4 55.7942 2.58804   1
   2   6   4 21.0049 3.96090   1
  -3   9   4 637.892 17.0690  -2
   3   6   4 637.892 17.0690   1
  -9   7   4 7.41307 1.46478   2
  -9   7   4 8.82354 1.16964   1
  -8   7   4 12.1178 1.33082   1
  -8   7   4 14.8134 1.16702   2
  -7   7   4 10.8668 1.07246   2
  -7   7   4 11.0488 1.23184   1
  -6   7   4 66.4512 2.41009   2
  -6   7   4 64.6302 2.63464   1
  -5   7   4 28.0274 1.60987   2
  -5   7   4 26.2204 1.27119   1
  -4   7   4 214.181 5.04294   1
  -4   7   4 205.331 4.92614   2
  -3   7   4 9.68119 0.89115   2
  -3   7   4 9.99830 0.80280   1
  -2   7   4 25.3810 1.42070   1
  -2   7   4 28.3689 1.41230   2
   2   5   4 53.9466 5.00341  -2
  -2   7   4 53.9466 5.00341   1
  -1   7   4 1.91908 0.79300   1
  -1   7   4 1.61684 0.86771   2
   1   6   4 2.90974 2.47287  -2
  -1   7   4 2.90974 2.47287   1
   0   7   4 0.14336 1.13334   1
   0   7   4 -1.5943 1.70712  -2
   0   7   4 -1.5943 1.70712   1
   0   7   4 -0.1031 1.14260   2
  -1   8   4 24.0543 2.11046  -2
   1   7   4 24.0543 2.11046   1
  -2   9   4 35.5310 2.65217  -2
   2   7   4 35.5310 2.65217   1
  -9   8   4 29.6784 1.77152   2
  -9   8   4 20.7543 1.65199   1
  -8   8   4 23.2868 1.57251   2
  -8   8   4 17.8879 1.50765   1
  -7   8   4 3.48887 0.85255   2
  -7   8   4 1.17760 0.81852   1
  -6   8   4 83.6788 3.02380   2
  -6   8   4 74.1655 2.86720   1
  -5   8   4 6.87966 0.77439   1
  -5   8   4 7.49079 1.00140   2
  -4   8   4 23.6689 1.45077   2
  -4   8   4 23.9532 1.42822   1
   4   4   4 24.0857 4.10930  -2
  -4   8   4 24.0857 4.10930   1
   3   5   4 11.1496 2.81945  -2
  -3   8   4 11.1496 2.81945   1
  -3   8   4 14.2035 2.17929   2
  -3   8   4 14.9540 1.59679   1
   2   6   4 51.2766 2.41814  -2
  -2   8   4 51.2766 2.41814   1
  -2   8   4 20.3793 4.20931   2
   1   7   4 25.5510 1.97956  -2
  -1   8   4 25.5510 1.97956   1
   0   8   4 168.304 5.66834  -2
   0   8   4 168.304 5.66834   1
  -7   9   4 23.1116 1.61224   2
  -7   9   4 20.6257 2.00983   1
  -6   9   4 82.4940 3.91678   2
  -6   9   4 71.0503 4.88468   1
   6   3   4 111.417 7.54623  -2
  -6   9   4 111.417 7.54623   1
   5   4   4 49.2404 3.38238  -2
  -5   9   4 49.2404 3.38238   1
  -5   9   4 48.7434 9.13982   2
  -5   9   4 40.6385 4.39481   1
  -4   9   4 48.9257 3.38556   1
   4   5   4 135.475 5.40042  -2
  -4   9   4 135.475 5.40042   1
   3   6   4 608.054 14.4898  -2
  -3   9   4 608.054 14.4898   1
   2   7   4 32.0422 2.17453  -2
  -2   9   4 32.0422 2.17453   1
   3 -11   5 184.962 4.84715   2
   3 -11   5 186.203 6.49887   1
   4 -11   5 19.0752 1.77353   1
   4 -11   5 23.4181 1.91149   2
   5 -11   5 -0.4078 0.95953   2
   5 -11   5 -0.7205 0.87529   1
   6 -11   5 4.83077 1.13254   1
   6 -11   5 5.95229 1.20883   2
   0 -10   5 0.17968 0.83972   2
   0 -10   5 0.45565 0.78980   1
   1 -10   5 17.6850 1.41622   2
   1 -10   5 14.2864 1.22172   1
   2 -10   5 42.4224 1.90844   2
   2 -10   5 37.4413 1.75947   1
   3 -10   5 0.97576 0.70879   2
   3 -10   5 0.71914 0.58994   1
   4 -10   5 0.00810 0.72492   2
   4 -10   5 -0.1363 0.86538   1
   5 -10   5 1.37749 0.92932   2
   5 -10   5 2.56827 0.95299   1
   6 -10   5 142.045 4.70754   1
   6 -10   5 143.067 4.55916   2
   7 -10   5 64.4053 3.25634   2
   7 -10   5 67.6696 2.82248   1
   8 -10   5 1.88256 1.53190   1
   8 -10   5 1.28425 1.88171   2
  -2  -9   5 44.2009 2.22151   1
  -2  -9   5 43.2443 2.00208   2
  -1  -9   5 75.1467 2.75909   1
  -1  -9   5 76.4101 2.49861   2
   0  -9   5 107.124 3.01047   1
   0  -9   5 108.055 3.06041   2
   1  -9   5 207.759 4.61833   2
   1  -9   5 200.206 5.07633   1
   2  -9   5 -0.5761 0.54054   1
   2  -9   5 -0.4127 0.50930   2
   3  -9   5 90.7381 2.46819   2
   3  -9   5 83.1898 2.41878   1
   4  -9   5 90.5312 2.91729   1
   4  -9   5 95.7975 2.65312   2
   5  -9   5 68.0030 2.69219   2
   5  -9   5 64.3233 2.63556   1
   6  -9   5 10.0336 1.09525   1
   6  -9   5 9.13509 1.10933   2
   7  -9   5 8.58896 1.00832   1
   7  -9   5 10.5116 1.35359   2
   8  -9   5 2.20668 0.68544   1
   8  -9   5 0.49570 1.09498   2
  -3  -8   5 52.9282 2.18589   2
  -3  -8   5 45.4501 2.17522   1
  -2  -8   5 10.7806 1.11771   1
  -2  -8   5 12.5656 1.12620   2
  -1  -8   5 157.957 3.97086   2
  -1  -8   5 158.820 3.97009   1
   0  -8   5 1.33058 0.56678   1
   0  -8   5 0.85828 0.53744   2
   1  -8   5 25.6299 1.33970   1
   1  -8   5 26.4689 1.21611   2
   2  -8   5 300.786 6.18743   2
   2  -8   5 277.327 6.15348   1
   3  -8   5 193.888 4.48728   1
   3  -8   5 202.305 4.41212   2
   4  -8   5 176.579 4.05618   2
   4  -8   5 176.922 4.28698   1
   5  -8   5 116.206 3.13909   2
   5  -8   5 109.369 3.32055   1
   6  -8   5 97.0992 3.29121   2
   6  -8   5 101.444 3.42995   1
   7  -8   5 24.3726 1.39429   1
   7  -8   5 26.5404 1.92822   2
   8  -8   5 30.9559 1.56634   1
   8  -8   5 32.5775 2.06343   2
   9  -8   5 52.2135 2.56121   2
   9  -8   5 47.9815 3.23069   1
  -4  -7   5 9.01743 0.95084   2
  -4  -7   5 10.0105 1.09673   1
  -3  -7   5 18.3245 1.24657   1
  -3  -7   5 18.5687 1.24149   2
  -2  -7   5 5.94285 0.79563   2
  -2  -7   5 6.28830 0.72312   1
  -1  -7   5 7.29623 0.67789   2
  -1  -7   5 6.25125 0.68431   1
   0  -7   5 5.72585 0.59858   1
   0  -7   5 5.71935 0.61043   2
   1  -7   5 2.75971 0.46568   2
   1  -7   5 3.16915 0.49391   1
   2  -7   5 11.7728 0.87159   1
   2  -7   5 13.2009 0.68273   2
   3  -7   5 37.4453 1.32873   1
   3  -7   5 39.0213 1.37811   2
   4  -7   5 681.492 13.2450   2
   4  -7   5 665.600 15.1839   1
   5  -7   5 47.6672 1.62760   1
   5  -7   5 49.9773 1.79037   2
   6  -7   5 48.4592 1.98928   2
   6  -7   5 47.8149 1.71171   1
   7  -7   5 217.449 5.68612   1
   7  -7   5 214.230 6.07914   2
   8  -7   5 5.43880 0.66154   1
   8  -7   5 6.24112 1.07618   2
   9  -7   5 64.0971 3.11755   1
   9  -7   5 73.3911 2.93343   2
  -5  -6   5 15.2264 1.36275   1
  -5  -6   5 19.3013 1.47994   2
  -4  -6   5 6.49839 0.86046   1
  -4  -6   5 8.57574 0.86067   2
  -3  -6   5 6.67410 0.70435   1
  -3  -6   5 6.28836 0.75006   2
  -2  -6   5 220.075 4.39815   1
  -2  -6   5 224.180 5.41945   2
  -1  -6   5 182.434 3.90520   2
  -1  -6   5 167.583 3.65433   1
   0  -6   5 14.8579 0.83067   1
   0  -6   5 16.9388 0.82756   2
   1  -6   5 2.34739 0.39903   2
   1  -6   5 2.74976 0.42258   1
   2  -6   5 387.992 7.01887   1
   2  -6   5 417.393 7.66389   2
   3  -6   5 249.498 4.80902   1
   3  -6   5 256.861 5.35802   2
   4  -6   5 34.1821 0.98022   1
   4  -6   5 35.8200 1.27056   2
   5  -6   5 7.31469 0.63269   2
   5  -6   5 7.06716 0.53668   1
   6  -6   5 15.9405 1.35133   2
   6  -6   5 16.5064 0.94816   1
   7  -6   5 252.949 6.45702   1
   7  -6   5 250.363 6.90244   2
   8  -6   5 39.2286 1.96245   2
   8  -6   5 32.8616 2.09427   1
   9  -6   5 1.99428 1.18472   1
   9  -6   5 3.23314 1.00232   2
  -6  -5   5 1.85891 0.93418   1
  -6  -5   5 1.58862 0.89609   2
  -5  -5   5 15.6785 1.21398   1
  -5  -5   5 17.9046 1.34938   2
  -4  -5   5 140.038 3.46923   2
  -4  -5   5 130.805 3.16622   1
  -3  -5   5 86.3201 2.37280   2
  -3  -5   5 78.0915 2.10505   1
  -2  -5   5 2.12017 0.42243   2
  -2  -5   5 2.13265 0.42697   1
  -1  -5   5 1.89773 0.38149   1
  -1  -5   5 2.19418 0.43852   2
   0  -5   5 59.1949 1.54494   2
   0  -5   5 54.8094 1.44433   1
   1  -5   5 4.14013 0.35505   1
   1  -5   5 5.54433 0.45205   2
   2  -5   5 70.1419 1.47696   1
   2  -5   5 76.8315 1.68386   2
   3  -5   5 13.2680 0.62153   1
   3  -5   5 16.6683 0.63069   2
   4  -5   5 488.280 8.57973   2
   4  -5   5 480.881 9.08277   1
   5  -5   5 245.999 5.22956   2
   5  -5   5 221.294 4.25435   1
   6  -5   5 27.2977 1.15825   1
   6  -5   5 27.8854 1.49519   2
   7  -5   5 33.4068 1.28501   1
   7  -5   5 36.4329 1.88509   2
   8  -5   5 139.017 4.24640   2
   8  -5   5 122.546 4.01963   1
   9  -5   5 26.3425 2.08984   2
   9  -5   5 19.0063 1.87670   1
  -7  -4   5 24.2472 1.82425   2
  -7  -4   5 27.3160 1.92867   1
  -6  -4   5 1.79795 0.82154   1
  -6  -4   5 0.25705 0.79055   2
  -5  -4   5 328.254 7.40112   2
  -5  -4   5 294.251 6.25613   1
  -4  -4   5 40.3446 1.42840   2
  -4  -4   5 35.8843 1.33886   1
  -3  -4   5 83.2855 1.79722   1
  -3  -4   5 87.5089 2.16938   2
  -2  -4   5 444.634 8.10204   1
  -2  -4   5 478.238 8.58986   2
  -1  -4   5 149.926 2.97676   2
  -1  -4   5 137.247 2.91582   1
   0  -4   5 190.123 3.65888   1
   0  -4   5 200.849 4.05188   2
   1  -4   5 2792.43 50.6590   2
   1  -4   5 2655.73 43.5282   1
   2  -4   5 17.5835 0.62058   2
   2  -4   5 15.8333 0.65409   1
   3  -4   5 114.588 2.48070   1
   3  -4   5 123.013 2.41873   2
   4  -4   5 82.6623 1.68766   1
   4  -4   5 85.2201 2.14520   2
   5  -4   5 0.57811 0.28575   1
   5  -4   5 0.63696 0.41492   2
   6  -4   5 27.1733 1.11850   1
   6  -4   5 30.8648 1.35056   2
   7  -4   5 106.683 2.63481   1
   7  -4   5 108.691 3.45564   2
   8  -4   5 86.1571 3.84242   2
   8  -4   5 85.9040 3.13993   1
   9  -4   5 22.5401 1.82233   1
   9  -4   5 24.7560 1.91992   2
  -8  -3   5 13.7542 1.78268   1
  -8  -3   5 11.7538 1.37368   2
  -7  -3   5 3.00347 0.97425   1
  -7  -3   5 5.50615 0.99036   2
  -6  -3   5 8.47101 0.90532   1
  -6  -3   5 11.8357 0.97412   2
  -5  -3   5 0.10238 0.47583   1
  -5  -3   5 1.01295 0.48479   2
  -4  -3   5 476.745 9.89639   2
  -4  -3   5 448.796 8.90031   1
  -3  -3   5 315.099 5.48508   2
  -3  -3   5 290.385 5.45504   1
  -2  -3   5 315.538 5.48363   2
  -2  -3   5 298.981 5.84701   1
  -1  -3   5 1214.48 21.2903   2
  -1  -3   5 1183.84 21.7014   1
   0  -3   5 3.43436 0.39767   2
   0  -3   5 3.29536 0.37332   1
   1  -3   5 471.014 8.08229   2
   1  -3   5 464.809 8.71256   1
   2  -3   5 149.207 2.70282   2
   2  -3   5 139.172 2.46078   1
   3  -3   5 172.303 3.27487   1
   3  -3   5 181.349 3.65599   2
   4  -3   5 299.276 6.10456   2
   4  -3   5 281.939 5.18850   1
   5  -3   5 39.1580 1.46220   2
   5  -3   5 36.9264 0.96919   1
   6  -3   5 3.45570 0.51446   1
   6  -3   5 3.52471 0.65722   2
   7  -3   5 71.0493 2.26221   1
   7  -3   5 69.5781 3.30036   2
   8  -3   5 5.17563 0.65847   1
   8  -3   5 4.37881 1.12963   2
   9  -3   5 9.88075 1.37787   2
   9  -3   5 10.8682 1.67217   1
  -8  -2   5 8.23324 1.46177   1
  -8  -2   5 10.9582 1.22008   2
  -7  -2   5 3.23998 0.78193   2
  -7  -2   5 1.72311 0.74970   1
  -6  -2   5 76.4716 2.49330   2
  -6  -2   5 74.5755 2.28893   1
  -5  -2   5 161.837 3.09886   2
  -5  -2   5 147.931 3.40543   1
  -4  -2   5 184.850 4.09822   2
  -4  -2   5 165.556 3.62142   1
  -3  -2   5 14.2873 0.60699   2
  -3  -2   5 12.7118 0.53856   1
  -2  -2   5 11.0729 0.54028   2
  -2  -2   5 10.7162 0.49668   1
  -1  -2   5 38.3185 0.98675   1
  -1  -2   5 40.4927 1.12717   2
   0  -2   5 676.327 12.4446   2
   0  -2   5 653.621 11.5860   1
   1  -2   5 0.18669 0.30038   2
   1  -2   5 0.36821 0.20652   1
   2  -2   5 182.392 3.12153   2
   2  -2   5 174.421 2.87756   1
   3  -2   5 41.8481 0.98780   1
   3  -2   5 44.6958 1.28353   2
   4  -2   5 427.496 7.11948   1
   4  -2   5 487.866 9.97148   2
   5  -2   5 70.4589 1.56861   1
   5  -2   5 76.0681 2.24544   2
   6  -2   5 48.9667 1.93381   2
   6  -2   5 42.3623 1.61297   1
   7  -2   5 2.27356 0.90299   2
   7  -2   5 1.18030 0.55705   1
   8  -2   5 245.726 6.65368   1
   8  -2   5 256.871 7.69427   2
  -9  -1   5 23.1764 2.03620   1
  -9  -1   5 27.6069 1.64447   2
  -8  -1   5 25.6479 1.49344   2
  -8  -1   5 23.8624 1.97533   1
  -7  -1   5 10.1402 1.03244   1
  -7  -1   5 11.0402 0.95169   2
  -6  -1   5 36.0563 1.37969   2
  -6  -1   5 27.1998 1.25136   1
  -5  -1   5 4.13057 0.46562   1
  -5  -1   5 4.22942 0.35469   2
  -4  -1   5 170.852 3.20064   1
  -4  -1   5 187.417 3.56420   2
  -3  -1   5 280.617 4.97232   1
  -3  -1   5 282.510 4.92000   2
  -2  -1   5 0.75845 0.26808   2
  -2  -1   5 0.64205 0.24051   1
  -1  -1   5 18.2357 0.57887   2
  -1  -1   5 16.7743 0.65360   1
   0  -1   5 1878.91 33.5125   1
   0  -1   5 2010.90 33.6522   2
   1  -1   5 1075.57 18.2395   2
   1  -1   5 998.921 17.1236   1
   2  -1   5 75.8450 1.55303   2
   2  -1   5 71.0822 1.39548   1
   3  -1   5 35.7891 1.00510   1
   3  -1   5 40.2520 0.99140   2
   4  -1   5 23.0357 0.89856   1
   4  -1   5 24.3857 0.83799   2
   5  -1   5 25.6919 1.44351   2
   5  -1   5 24.6105 1.46190   1
   6  -1   5 135.903 4.55561   2
   6  -1   5 134.110 3.78512   1
   7  -1   5 124.617 4.36602   2
   7  -1   5 113.746 3.57598   1
   8  -1   5 1.54361 0.76781   1
   8  -1   5 2.60643 1.00278   2
  -9   0   5 61.0385 2.32393   2
  -9   0   5 49.8754 2.72642   1
  -8   0   5 82.7357 3.33679   1
  -8   0   5 91.6444 2.96943   2
  -7   0   5 1020.44 22.1219   2
  -7   0   5 935.985 21.8631   1
  -6   0   5 37.7247 1.33185   1
  -6   0   5 37.7774 1.34986   2
  -5   0   5 33.6152 0.88174   2
  -5   0   5 31.9643 1.14760   1
  -4   0   5 45.7563 1.17431   1
  -4   0   5 48.7599 1.28553   2
  -3   0   5 244.064 4.06368   2
  -3   0   5 230.000 3.99213   1
  -2   0   5 11.7211 0.42449   2
  -2   0   5 11.0460 0.51443   1
  -1   0   5 331.457 5.61590   1
  -1   0   5 353.959 6.01037   2
   0   0   5 150.450 2.73892   1
   0   0   5 166.265 3.11685   2
   1   0   5 242.460 4.70764   2
   1   0   5 212.620 3.57772   1
   2   0   5 5.68775 0.40896   2
   2   0   5 5.89460 0.46813   1
   3   0   5 9.70944 0.62751   1
   3   0   5 10.7675 0.55893   2
   4   0   5 89.4895 2.13391   2
   4   0   5 85.3184 2.15451   1
   5   0   5 95.8046 3.12726   1
   5   0   5 103.532 3.64734   2
   6   0   5 1.39994 0.63821   1
   6   0   5 -0.0419 0.77365   2
   7   0   5 10.2699 1.06139   1
   7   0   5 8.42990 1.21391   2
  -9   1   5 5.68024 1.10249   2
  -9   1   5 3.13112 1.03834   1
  -8   1   5 22.5350 1.22958   2
  -8   1   5 19.9254 1.63006   1
  -7   1   5 189.506 5.37448   1
  -7   1   5 201.759 4.88688   2
  -6   1   5 67.4299 1.63901   2
  -6   1   5 63.3132 1.67124   1
  -5   1   5 85.3051 2.35797   1
  -5   1   5 92.3755 1.87153   2
  -4   1   5 5.18558 0.34930   2
  -4   1   5 5.33861 0.48557   1
  -3   1   5 199.414 3.89725   1
  -3   1   5 208.207 3.28346   2
  -2   1   5 2.03442 0.25523   2
  -2   1   5 2.50144 0.31369   1
  -1   1   5 46.8944 1.06047   2
  -1   1   5 44.6171 1.09026   1
   0   1   5 0.26508 0.25642   1
   0   1   5 0.39466 0.32642   2
   1   1   5 29.0227 1.00423   2
   1   1   5 27.5773 0.71568   1
   2   1   5 146.793 2.99078   2
   2   1   5 127.283 3.16827   1
   3   1   5 68.1406 1.85641   2
   3   1   5 60.9361 1.88080   1
   4   1   5 1037.35 21.4686   1
   4   1   5 1112.67 23.9921   2
   5   1   5 136.988 4.06598   1
   5   1   5 130.603 3.72824   2
   6   1   5 204.029 5.77637   1
   6   1   5 206.219 6.27632   2
   7   1   5 73.5239 2.88608   1
   7   1   5 77.8202 3.21009   2
 -10   2   5 1.70198 0.87826   1
 -10   2   5 0.13743 0.99837   2
  -9   2   5 0.76866 0.77184   1
  -9   2   5 0.34345 0.90058   2
  -8   2   5 102.364 3.32679   1
  -8   2   5 109.664 3.17731   2
  -7   2   5 1.56296 0.46118   2
  -7   2   5 0.72178 0.66051   1
  -6   2   5 18.6457 0.74189   2
  -6   2   5 16.2515 0.86748   1
  -5   2   5 1.50707 0.29325   2
  -5   2   5 2.06659 0.42345   1
  -4   2   5 279.440 5.62887   1
  -4   2   5 301.805 5.30598   2
  -3   2   5 146.412 2.65923   1
  -3   2   5 155.397 2.85877   2
  -2   2   5 153.738 2.98499   2
  -2   2   5 134.844 2.80202   1
  -1   2   5 50.5976 1.31606   1
  -1   2   5 46.8452 1.20711   2
   0   2   5 1006.92 18.1447   2
   0   2   5 915.985 15.7274   1
   1   2   5 297.473 5.40225   1
   1   2   5 333.446 6.76762   2
   2   2   5 46.7057 1.30899   2
   2   2   5 46.2628 1.72192   1
   3   2   5 196.369 4.33297   2
   3   2   5 181.412 4.06526   1
   4   2   5 2.50070 0.57869   1
   4   2   5 1.99547 0.54214   2
   5   2   5 7.77181 1.04278   1
   5   2   5 10.5756 1.05117   2
   6   2   5 4.97125 1.00599   2
   6   2   5 5.45087 0.96306   1
 -10   3   5 6.16472 1.05858   1
 -10   3   5 4.64603 1.32913   2
  -9   3   5 27.4338 1.80102   2
  -9   3   5 24.1069 1.66359   1
  -8   3   5 18.3961 1.40597   1
  -8   3   5 18.4081 0.94551   2
  -7   3   5 277.538 7.16980   1
  -7   3   5 289.145 6.33295   2
  -6   3   5 38.8569 1.43759   1
  -6   3   5 36.2462 1.13955   2
  -5   3   5 3.32472 0.34152   2
  -5   3   5 3.53017 0.44839   1
  -4   3   5 17.3358 0.64987   1
  -4   3   5 18.4994 0.78149   2
  -3   3   5 2.77480 0.40884   2
  -3   3   5 4.20759 0.38256   1
  -2   3   5 14.9793 0.81787   2
  -2   3   5 14.1449 0.66224   1
  -1   3   5 157.448 3.03433   2
  -1   3   5 144.455 3.19371   1
   0   3   5 116.938 2.51248   1
   0   3   5 120.201 2.60471   2
   1   3   5 26.7930 1.20999   2
   1   3   5 25.6984 1.05439   1
   2   3   5 171.042 4.52624   1
   2   3   5 185.094 3.79386   2
   3   3   5 0.68049 0.50107   2
   3   3   5 0.28647 0.50311   1
   4   3   5 4.30179 0.71924   2
   4   3   5 3.59278 0.80144   1
   5   3   5 1.92157 0.86868   2
   5   3   5 0.42988 0.79150   1
 -10   4   5 0.08380 0.89858   1
 -10   4   5 0.72383 1.08829   2
  -9   4   5 1.16089 0.92008   2
  -9   4   5 -1.3463 0.89658   1
  -8   4   5 33.0435 1.71428   1
  -8   4   5 34.8139 1.47864   2
  -7   4   5 420.235 10.1025   2
  -7   4   5 409.103 10.8578   1
  -6   4   5 6.41185 0.64187   1
  -6   4   5 7.76101 0.53450   2
  -5   4   5 2.45247 0.41036   2
  -5   4   5 1.24517 0.41097   1
  -4   4   5 21.3102 0.76588   1
  -4   4   5 23.4497 1.04322   2
  -3   4   5 2.70854 0.48289   2
  -3   4   5 3.17404 0.41580   1
  -2   4   5 196.887 3.95043   1
  -2   4   5 198.345 4.66802   2
  -1   4   5 36.9107 1.30377   2
  -1   4   5 33.4799 1.29798   1
   0   4   5 18.7263 0.87594   2
   0   4   5 16.1160 0.84176   1
   1   4   5 227.914 4.87447   1
   1   4   5 222.781 4.47417   2
   2   4   5 9.37475 0.86015   1
   2   4   5 8.16420 0.73947   2
   3   4   5 0.75053 0.53386   2
   3   4   5 0.16877 0.58023   1
   4   4   5 8.63844 0.92351   2
   4   4   5 7.44942 1.07882   1
 -10   5   5 1.58900 0.98710   2
 -10   5   5 -0.0081 0.96814   1
  -9   5   5 14.7325 1.52822   2
  -9   5   5 14.7304 1.60573   1
  -8   5   5 7.79132 1.21684   1
  -8   5   5 7.09209 0.77475   2
  -7   5   5 19.7387 1.08404   2
  -7   5   5 20.6776 1.53549   1
  -6   5   5 37.2038 1.67128   1
  -6   5   5 39.9221 1.63996   2
  -5   5   5 12.8953 0.81701   2
  -5   5   5 12.9015 0.94168   1
  -4   5   5 1363.91 34.8526   1
  -4   5   5 1493.95 30.6371   2
  -3   5   5 1.89838 0.55658   2
  -3   5   5 1.25137 0.39033   1
  -2   5   5 231.916 5.30933   2
  -2   5   5 230.190 4.56871   1
  -1   5   5 257.942 5.46366   2
  -1   5   5 247.296 4.88833   1
   0   5   5 103.958 2.59082   1
   0   5   5 104.341 2.60080   2
   1   5   5 48.9150 1.82637   2
   1   5   5 47.2985 1.78185   1
   2   5   5 26.5821 1.41408   1
   2   5   5 27.1220 1.44828   2
   3   5   5 43.2189 1.95128   1
   3   5   5 42.4463 2.03471   2
  -9   6   5 0.69028 0.89501   1
  -9   6   5 -0.5800 1.05572   2
  -8   6   5 25.7930 1.55497   2
  -8   6   5 21.9385 1.70604   1
  -7   6   5 176.790 5.61803   1
  -7   6   5 192.179 6.03531   2
  -6   6   5 96.7366 2.98029   1
  -6   6   5 107.986 3.80040   2
  -5   6   5 57.5333 2.50942   2
  -5   6   5 50.9309 1.75382   1
  -4   6   5 23.4533 1.12472   1
  -4   6   5 25.3775 1.31076   2
  -3   6   5 0.82838 0.52676   2
  -3   6   5 -0.2640 0.46386   1
  -2   6   5 1.64506 0.53736   1
  -2   6   5 1.99068 0.61253   2
  -1   6   5 24.1469 1.26273   1
  -1   6   5 26.4312 1.35602   2
   0   6   5 35.1206 1.59261   2
   0   6   5 29.9759 1.46512   1
   1   6   5 17.5659 1.22628   2
   1   6   5 18.1123 1.20611   1
   2   6   5 31.3480 1.63648   2
   2   6   5 25.5003 1.52992   1
  -9   7   5 -0.7042 1.09823   2
  -9   7   5 0.41325 0.88118   1
  -8   7   5 56.0590 2.68541   1
  -8   7   5 63.3194 2.51405   2
  -7   7   5 65.6202 2.55546   2
  -7   7   5 64.5484 2.80779   1
  -6   7   5 30.2559 1.89448   1
  -6   7   5 41.3794 2.02240   2
  -5   7   5 61.1465 2.44084   2
  -5   7   5 57.9004 2.00832   1
  -4   7   5 1.25913 0.52788   1
  -4   7   5 0.05905 0.57696   2
  -3   7   5 0.75056 0.49350   1
  -3   7   5 0.60237 0.60273   2
  -2   7   5 8.97723 0.87862   1
  -2   7   5 10.0905 0.98937   2
  -1   7   5 22.4415 1.50758   1
  -1   7   5 25.6584 1.48962   2
   0   7   5 2.03703 0.82489   1
   0   7   5 2.55881 0.86047   2
   1   7   5 56.6841 2.47337   2
   1   7   5 56.6330 2.48526   1
  -8   8   5 2.83148 0.85254   2
  -8   8   5 4.67813 0.99943   1
  -7   8   5 190.252 5.55365   2
  -7   8   5 163.910 5.35290   1
  -6   8   5 22.1400 1.61333   2
  -6   8   5 25.4372 1.81420   1
  -5   8   5 2.09709 0.89064   2
  -5   8   5 3.67367 0.80493   1
  -4   8   5 25.3279 1.77363   2
  -4   8   5 22.5321 1.31212   1
  -3   8   5 37.8442 1.73164   1
  -3   8   5 41.9241 1.86704   2
  -2   8   5 41.3395 1.82290   1
  -2   8   5 48.4831 2.02160   2
  -1   8   5 46.4101 2.23473   1
  -1   8   5 45.4842 2.23293   2
  -5   9   5 70.4927 3.59659   1
  -5   9   5 76.9641 3.15209   2
   4 -11   6 -1.5604 0.95195   2
   4 -11   6 0.45122 1.00221   1
   0 -10   6 97.8830 3.34709   2
   0 -10   6 91.3926 3.04956   1
   1 -10   6 5.52826 1.00722   2
   1 -10   6 5.58279 0.97205   1
   2 -10   6 15.7609 1.25644   2
   2 -10   6 15.9774 1.26400   1
   3 -10   6 1.46595 0.76883   2
   3 -10   6 2.15364 0.77367   1
   4 -10   6 85.2059 2.82048   2
   4 -10   6 85.3652 3.28101   1
   5 -10   6 93.0773 3.49304   2
   5 -10   6 89.1561 3.44871   1
   6 -10   6 13.8802 1.26927   1
   6 -10   6 14.8571 1.76679   2
   7 -10   6 -0.4783 0.69605   1
   7 -10   6 1.24050 1.16257   2
  -2  -9   6 42.3730 2.18640   1
  -2  -9   6 46.5630 2.11517   2
  -1  -9   6 6.68564 0.93082   1
  -1  -9   6 5.35406 0.92431   2
   0  -9   6 76.4107 2.59921   1
   0  -9   6 78.5343 2.51701   2
   1  -9   6 32.2057 1.43559   2
   1  -9   6 32.2694 1.63783   1
   2  -9   6 100.945 2.98988   1
   2  -9   6 116.781 2.98907   2
   3  -9   6 64.5517 2.24069   1
   3  -9   6 64.5255 2.03948   2
   4  -9   6 97.4057 3.48536   1
   4  -9   6 101.368 2.77551   2
   5  -9   6 21.1922 1.58617   2
   5  -9   6 19.9968 1.39246   1
   6  -9   6 20.6656 1.91500   2
   6  -9   6 18.6558 1.36751   1
   7  -9   6 97.0299 3.21942   1
   7  -9   6 101.340 4.04688   2
   8  -9   6 35.2098 1.82609   1
   8  -9   6 35.8773 2.36740   2
  -3  -8   6 107.791 3.54515   1
  -3  -8   6 110.593 3.38356   2
  -2  -8   6 12.6432 1.07872   1
  -2  -8   6 10.7972 1.06593   2
  -1  -8   6 0.53919 0.64299   1
  -1  -8   6 -0.2769 0.66405   2
   0  -8   6 307.926 7.30462   1
   0  -8   6 333.985 6.84813   2
   1  -8   6 267.216 6.39982   1
   1  -8   6 284.634 5.94730   2
   2  -8   6 8.11700 0.78189   2
   2  -8   6 8.68600 0.85568   1
   3  -8   6 140.449 3.69348   1
   3  -8   6 148.414 3.55536   2
   4  -8   6 91.5042 2.64546   1
   4  -8   6 100.734 2.70482   2
   5  -8   6 0.33610 0.59464   2
   5  -8   6 1.12782 0.61816   1
   6  -8   6 14.6032 1.60208   2
   6  -8   6 11.4733 1.03792   1
   7  -8   6 331.641 8.41496   1
   7  -8   6 373.154 10.4062   2
   8  -8   6 19.0183 1.25575   1
   8  -8   6 15.6972 1.59939   2
  -4  -7   6 1.24638 0.79993   2
  -4  -7   6 1.54763 0.80948   1
  -3  -7   6 17.9882 1.15589   1
  -3  -7   6 18.6120 1.27701   2
  -2  -7   6 76.3620 2.52246   2
  -2  -7   6 76.3119 2.20612   1
  -1  -7   6 48.5839 1.51689   1
  -1  -7   6 50.4456 1.74560   2
   0  -7   6 135.556 3.09948   2
   0  -7   6 131.413 2.99873   1
   1  -7   6 10.0500 0.68186   1
   1  -7   6 12.9391 0.77132   2
   2  -7   6 86.9099 2.34123   1
   2  -7   6 91.5584 2.35328   2
   3  -7   6 1.18879 0.50703   2
   3  -7   6 0.53924 0.48255   1
   4  -7   6 122.499 3.00463   2
   4  -7   6 118.667 3.08187   1
   5  -7   6 126.407 3.68019   1
   5  -7   6 137.453 3.58174   2
   6  -7   6 12.2552 1.05690   1
   6  -7   6 15.9098 1.50449   2
   7  -7   6 60.4999 2.19340   1
   7  -7   6 61.8245 2.72240   2
   8  -7   6 1.94421 0.93976   2
   8  -7   6 1.06789 0.58669   1
  -5  -6   6 2.62807 1.07705   2
  -5  -6   6 4.33412 0.94495   1
  -4  -6   6 38.2179 1.74963   2
  -4  -6   6 37.6874 1.55820   1
  -3  -6   6 346.928 8.07504   2
  -3  -6   6 305.345 6.36048   1
  -2  -6   6 79.2717 2.01195   1
  -2  -6   6 80.1728 2.30081   2
  -1  -6   6 12.8729 0.79712   1
  -1  -6   6 14.5245 0.85042   2
   0  -6   6 -0.6429 0.38303   1
   0  -6   6 0.01232 0.40243   2
   1  -6   6 259.949 5.25041   2
   1  -6   6 248.736 4.99934   1
   2  -6   6 38.1866 1.25945   2
   2  -6   6 39.7557 1.13716   1
   3  -6   6 62.8240 1.69361   1
   3  -6   6 66.4969 2.02899   2
   4  -6   6 0.18889 0.52369   2
   4  -6   6 0.13600 0.44050   1
   5  -6   6 340.603 7.69769   2
   5  -6   6 329.327 8.13404   1
   6  -6   6 212.450 5.96651   2
   6  -6   6 199.548 5.23593   1
   7  -6   6 7.84624 1.08947   2
   7  -6   6 6.24154 0.78805   1
   8  -6   6 4.07923 0.98282   2
   8  -6   6 4.81283 1.24762   1
   9  -6   6 34.8432 2.45122   1
   9  -6   6 25.8834 2.31149   2
  -6  -5   6 75.3121 3.10707   1
  -6  -5   6 82.6711 3.30781   2
  -5  -5   6 17.6004 1.55226   2
  -5  -5   6 15.0427 1.19270   1
  -4  -5   6 119.086 2.99157   1
  -4  -5   6 130.736 3.54267   2
  -3  -5   6 -0.5739 0.46930   1
  -3  -5   6 -0.1526 0.47820   2
  -2  -5   6 162.933 3.48970   2
  -2  -5   6 156.033 3.23166   1
  -1  -5   6 125.398 2.79525   2
  -1  -5   6 116.722 2.65784   1
   0  -5   6 11.8067 0.70317   2
   0  -5   6 11.9707 0.69098   1
   1  -5   6 522.571 9.43007   1
   1  -5   6 572.128 10.8036   2
   2  -5   6 5.51254 0.48602   1
   2  -5   6 5.49764 0.52446   2
   3  -5   6 503.307 8.74563   2
   3  -5   6 468.569 9.83302   1
   4  -5   6 1210.39 21.7368   2
   4  -5   6 1218.06 22.3382   1
   5  -5   6 8.22069 0.76300   1
   5  -5   6 7.20538 0.76922   2
   6  -5   6 96.9312 3.25139   2
   6  -5   6 86.9846 2.81549   1
   7  -5   6 43.0592 2.14063   2
   7  -5   6 45.0215 1.63939   1
   8  -5   6 0.80749 0.97135   1
   8  -5   6 0.48351 1.07061   2
   9  -5   6 5.08285 2.68826   2
   9  -5   6 6.23236 1.54482   1
  -7  -4   6 76.9109 3.18147   2
  -7  -4   6 81.2124 3.80112   1
  -6  -4   6 54.0708 2.44729   1
  -6  -4   6 56.9057 2.56305   2
  -5  -4   6 5.75998 0.94776   2
  -5  -4   6 7.03990 0.80742   1
  -4  -4   6 392.624 7.97351   1
  -4  -4   6 436.433 9.12397   2
  -3  -4   6 1.04597 0.38015   2
  -3  -4   6 0.99480 0.33900   1
  -2  -4   6 7.59203 0.59875   1
  -2  -4   6 6.81571 0.50374   2
  -1  -4   6 12.8438 0.69542   1
  -1  -4   6 15.1910 0.70647   2
   0  -4   6 707.771 12.6212   1
   0  -4   6 742.469 13.8265   2
   1  -4   6 1.42502 0.23643   1
   1  -4   6 2.26820 0.38632   2
   2  -4   6 721.868 11.9040   2
   2  -4   6 708.653 12.7955   1
   3  -4   6 46.0389 1.43886   1
   3  -4   6 49.1807 1.21573   2
   4  -4   6 6.93143 0.63031   2
   4  -4   6 5.20418 0.50214   1
   5  -4   6 9.32933 0.83265   2
   5  -4   6 9.28242 0.65721   1
   6  -4   6 125.444 3.10086   1
   6  -4   6 140.070 4.17977   2
   7  -4   6 10.1018 0.85430   1
   7  -4   6 9.85917 1.04491   2
   8  -4   6 2.07500 0.57112   1
   8  -4   6 -0.8404 1.01396   2
  -7  -3   6 44.2713 2.66513   1
  -7  -3   6 51.2697 2.21430   2
  -6  -3   6 44.8727 1.95668   2
  -6  -3   6 38.0099 1.74458   1
  -5  -3   6 25.9553 1.22776   1
  -5  -3   6 27.2466 1.30664   2
  -4  -3   6 57.9985 1.74767   1
  -4  -3   6 67.2762 2.34437   2
  -3  -3   6 281.985 5.21706   2
  -3  -3   6 270.547 5.48568   1
  -2  -3   6 -0.0426 0.27152   2
  -2  -3   6 0.62628 0.34242   1
  -1  -3   6 443.873 8.44797   1
  -1  -3   6 477.766 8.31412   2
   0  -3   6 59.7263 1.44535   1
   0  -3   6 61.7055 1.51254   2
   1  -3   6 104.120 2.14200   2
   1  -3   6 98.4023 2.08170   1
   2  -3   6 125.665 2.50347   2
   2  -3   6 114.358 2.40721   1
   3  -3   6 59.9778 1.38395   1
   3  -3   6 62.5469 1.63077   2
   4  -3   6 23.4391 0.82550   1
   4  -3   6 25.6579 1.06280   2
   5  -3   6 85.7645 2.24709   1
   5  -3   6 82.8196 2.53317   2
   6  -3   6 96.1064 3.27277   2
   6  -3   6 86.9735 2.65209   1
   7  -3   6 89.1631 2.74654   1
   7  -3   6 91.6656 4.00702   2
   8  -3   6 185.250 5.40369   1
   8  -3   6 196.602 6.34713   2
  -8  -2   6 -0.5277 0.67529   2
  -8  -2   6 -0.0713 1.10643   1
  -7  -2   6 125.075 4.51729   1
  -7  -2   6 137.977 4.03456   2
  -6  -2   6 10.2045 0.99226   2
  -6  -2   6 9.20437 0.85571   1
  -5  -2   6 -0.2088 0.44557   1
  -5  -2   6 -0.2109 0.46435   2
  -4  -2   6 9.11612 0.63537   1
  -4  -2   6 13.0883 0.85503   2
  -3  -2   6 107.867 2.58137   2
  -3  -2   6 102.245 2.22170   1
  -2  -2   6 868.806 15.6023   1
  -2  -2   6 930.427 17.1658   2
  -1  -2   6 242.954 4.58661   2
  -1  -2   6 223.580 4.29304   1
   0  -2   6 136.038 2.75202   2
   0  -2   6 128.872 2.61576   1
   1  -2   6 494.384 9.86699   2
   1  -2   6 483.245 8.36531   1
   2  -2   6 384.326 6.72073   1
   2  -2   6 414.093 7.31088   2
   3  -2   6 161.481 3.15206   1
   3  -2   6 169.451 3.65386   2
   4  -2   6 63.7662 1.52697   1
   4  -2   6 65.2076 1.74416   2
   5  -2   6 14.3288 0.95775   2
   5  -2   6 14.5769 0.96393   1
   6  -2   6 267.743 9.02022   2
   6  -2   6 264.320 7.60224   1
   7  -2   6 67.0785 2.99440   2
   7  -2   6 71.7292 2.92887   1
   8  -2   6 11.7054 1.50629   2
   8  -2   6 9.48971 1.11396   1
  -8  -1   6 22.0060 1.41668   2
  -8  -1   6 22.4808 1.90397   1
  -7  -1   6 18.5673 1.64232   1
  -7  -1   6 21.0429 1.28869   2
  -6  -1   6 156.931 4.25626   1
  -6  -1   6 161.659 4.41754   2
  -5  -1   6 231.783 4.87310   1
  -5  -1   6 249.808 5.10595   2
  -4  -1   6 1082.71 19.0323   1
  -4  -1   6 1154.35 23.3654   2
  -3  -1   6 279.914 5.32724   2
  -3  -1   6 263.478 4.83627   1
  -2  -1   6 15.3264 0.64341   1
  -2  -1   6 17.8117 0.62959   2
  -1  -1   6 963.714 18.0740   1
  -1  -1   6 965.974 19.5859   2
   0  -1   6 21.7876 0.74222   1
   0  -1   6 23.6788 0.83561   2
   1  -1   6 428.645 7.89485   2
   1  -1   6 406.001 6.91579   1
   2  -1   6 112.477 2.18217   2
   2  -1   6 102.806 2.08011   1
   3  -1   6 -0.2188 0.36537   1
   3  -1   6 0.65106 0.27308   2
   4  -1   6 2.70459 0.52002   1
   4  -1   6 3.86309 0.67449   2
   5  -1   6 132.199 3.58585   1
   5  -1   6 156.654 4.30382   2
   6  -1   6 3.82798 0.67452   1
   6  -1   6 2.51375 0.95625   2
   7  -1   6 68.1147 3.07455   2
   7  -1   6 63.0084 2.77690   1
  -9   0   6 1.59879 0.71120   2
  -9   0   6 2.12215 1.01190   1
  -8   0   6 115.539 4.01171   1
  -8   0   6 122.557 3.69150   2
  -7   0   6 0.91013 0.58440   2
  -7   0   6 1.64071 0.82215   1
  -6   0   6 44.2110 1.78175   1
  -6   0   6 43.2174 1.68710   2
  -5   0   6 155.429 3.25322   1
  -5   0   6 160.100 3.36541   2
  -4   0   6 4.93803 0.52152   1
  -4   0   6 4.81461 0.48126   2
  -3   0   6 88.8316 1.79439   1
  -3   0   6 99.0958 2.01077   2
  -2   0   6 408.723 7.55433   1
  -2   0   6 441.567 7.78539   2
  -1   0   6 2.49626 0.36626   1
  -1   0   6 2.71307 0.32459   2
   0   0   6 247.450 4.52363   1
   0   0   6 262.822 5.08307   2
   1   0   6 1.68507 0.36536   2
   1   0   6 1.35891 0.25670   1
   2   0   6 203.087 4.66382   2
   2   0   6 182.873 3.55864   1
   3   0   6 431.932 8.76719   1
   3   0   6 430.906 9.31552   2
   4   0   6 290.550 6.53753   1
   4   0   6 295.346 6.65104   2
   5   0   6 42.2189 1.90657   2
   5   0   6 39.2170 1.74767   1
   6   0   6 14.8733 1.49951   2
   6   0   6 17.5382 1.43765   1
   7   0   6 1.49627 1.03083   2
   7   0   6 2.56878 0.87140   1
  -9   1   6 111.985 3.39999   2
  -9   1   6 95.9481 3.58777   1
  -8   1   6 2.06616 0.60960   2
  -8   1   6 2.93573 0.91986   1
  -7   1   6 5.24942 0.97474   1
  -7   1   6 4.36288 0.67751   2
  -6   1   6 33.4000 1.45923   1
  -6   1   6 39.5915 1.51737   2
  -5   1   6 84.4729 2.19164   1
  -5   1   6 83.4053 1.97770   2
  -4   1   6 58.3758 1.31951   2
  -4   1   6 57.1450 1.44513   1
  -3   1   6 17.6589 0.64054   2
  -3   1   6 17.5230 0.67956   1
  -2   1   6 40.5788 0.94975   2
  -2   1   6 36.6332 1.00520   1
  -1   1   6 43.3220 1.11431   1
  -1   1   6 43.8737 1.05471   2
   0   1   6 1192.48 22.8390   2
   0   1   6 1113.37 18.8495   1
   1   1   6 722.520 13.3081   1
   1   1   6 824.059 15.1710   2
   2   1   6 22.8031 1.01326   2
   2   1   6 19.4168 0.95356   1
   3   1   6 129.779 3.12606   2
   3   1   6 122.770 2.99075   1
   4   1   6 60.1774 1.95131   1
   4   1   6 58.6693 2.29665   2
   5   1   6 25.4888 1.56952   2
   5   1   6 25.4277 1.62976   1
   6   1   6 61.0891 2.56178   1
   6   1   6 58.5202 2.73090   2
  -9   2   6 100.178 3.56510   1
  -9   2   6 102.811 4.89711   2
  -8   2   6 -0.0608 0.75832   1
  -8   2   6 0.21962 0.48764   2
  -7   2   6 122.603 3.81969   1
  -7   2   6 129.901 3.60039   2
  -6   2   6 189.057 4.53297   1
  -6   2   6 186.544 4.50156   2
  -5   2   6 217.748 3.85910   2
  -5   2   6 209.144 4.72566   1
  -4   2   6 3.03401 0.43996   2
  -4   2   6 3.19400 0.44347   1
  -3   2   6 18.6884 0.82213   2
  -3   2   6 17.0404 0.78445   1
  -2   2   6 27.4586 0.92875   2
  -2   2   6 24.7617 0.91500   1
  -1   2   6 675.693 12.3830   1
  -1   2   6 692.201 11.9149   2
   0   2   6 1.00749 0.39551   2
   0   2   6 0.41727 0.35849   1
   1   2   6 315.052 6.00602   1
   1   2   6 333.780 6.85067   2
   2   2   6 -0.2116 0.45588   1
   2   2   6 -0.0646 0.45459   2
   3   2   6 67.0726 1.99136   1
   3   2   6 72.8456 2.33046   2
   4   2   6 -0.9755 0.66794   1
   4   2   6 1.17040 0.64436   2
   5   2   6 3.90367 1.00340   2
   5   2   6 5.93799 0.96643   1
  -9   3   6 27.1781 1.75083   1
  -9   3   6 27.2628 2.20438   2
  -8   3   6 89.0657 3.12425   1
  -8   3   6 97.0246 3.06897   2
  -7   3   6 12.8017 1.07843   1
  -7   3   6 12.2215 0.94325   2
  -6   3   6 5.61903 0.65888   2
  -6   3   6 4.05192 0.63845   1
  -5   3   6 0.57327 0.42100   1
  -5   3   6 0.35543 0.40532   2
  -4   3   6 77.8703 2.16703   1
  -4   3   6 87.1925 2.25026   2
  -3   3   6 6.73661 0.58304   1
  -3   3   6 7.94577 0.61195   2
  -2   3   6 75.9360 1.88038   2
  -2   3   6 74.8251 1.98045   1
  -1   3   6 53.0958 1.44215   2
  -1   3   6 52.7758 1.55341   1
   0   3   6 513.024 10.2126   2
   0   3   6 470.669 9.37022   1
   1   3   6 8.81792 1.00056   1
   1   3   6 9.04306 0.78852   2
   2   3   6 12.9127 0.90277   2
   2   3   6 11.8601 0.98924   1
   3   3   6 5.30170 0.74470   1
   3   3   6 5.80277 0.70540   2
   4   3   6 12.6918 1.09213   2
   4   3   6 8.69629 1.07731   1
   5   3   6 19.8783 1.62925   1
   5   3   6 27.0084 1.99299   2
  -9   4   6 87.9959 3.80193   2
  -9   4   6 82.3563 3.90235   1
  -8   4   6 25.0946 1.74923   2
  -8   4   6 23.7526 2.12904   1
  -7   4   6 3.20332 0.64508   2
  -7   4   6 4.92181 1.14507   1
  -6   4   6 180.399 4.58584   1
  -6   4   6 204.790 5.04342   2
  -5   4   6 131.922 3.14074   2
  -5   4   6 130.791 3.62834   1
  -4   4   6 6.62147 0.63347   1
  -4   4   6 7.11438 0.68852   2
  -3   4   6 447.675 9.14399   2
  -3   4   6 429.640 8.70064   1
  -2   4   6 28.2770 1.25493   2
  -2   4   6 26.2794 1.13004   1
  -1   4   6 26.3788 1.17516   2
  -1   4   6 25.8624 1.22483   1
   0   4   6 122.826 2.95132   2
   0   4   6 113.264 2.98735   1
   1   4   6 62.9533 2.05577   1
   1   4   6 74.9047 2.14752   2
   2   4   6 7.26632 0.74667   2
   2   4   6 5.53296 0.78766   1
   3   4   6 36.9553 1.73976   1
   3   4   6 37.4770 1.55704   2
   4   4   6 344.349 8.48903   2
   4   4   6 337.278 9.00568   1
  -9   5   6 26.2049 1.90531   2
  -9   5   6 24.8563 2.17357   1
  -8   5   6 178.048 4.63139   2
  -8   5   6 175.952 6.40757   1
  -7   5   6 157.366 4.18813   2
  -7   5   6 160.684 5.31407   1
  -6   5   6 144.686 4.09033   2
  -6   5   6 137.246 3.91934   1
  -5   5   6 39.9712 1.62496   1
  -5   5   6 45.0071 1.82782   2
  -4   5   6 56.5457 1.75697   2
  -4   5   6 57.7694 1.76840   1
  -3   5   6 248.148 5.95667   1
  -3   5   6 249.122 5.93187   2
  -2   5   6 -0.2742 0.38706   1
  -2   5   6 0.24837 0.56352   2
  -1   5   6 51.8933 1.87790   2
  -1   5   6 46.6658 1.44193   1
   0   5   6 35.6547 1.56053   1
   0   5   6 37.5503 1.60547   2
   1   5   6 97.9942 2.89332   1
   1   5   6 101.937 3.28155   2
   2   5   6 70.8341 2.43473   1
   2   5   6 78.7062 2.57798   2
  -9   6   6 51.1261 2.76073   1
  -9   6   6 50.1816 3.55770   2
  -8   6   6 45.3433 2.30000   2
  -8   6   6 37.8797 2.34048   1
  -7   6   6 12.4045 1.34944   2
  -7   6   6 13.9149 1.40288   1
  -6   6   6 17.8903 1.43153   2
  -6   6   6 22.0999 1.66872   1
  -5   6   6 34.3254 1.97163   2
  -5   6   6 34.1881 1.55212   1
  -4   6   6 1.03921 0.51938   1
  -4   6   6 0.32025 0.57132   2
  -3   6   6 24.7387 1.17782   1
  -3   6   6 25.3345 1.37156   2
  -2   6   6 13.5446 0.93139   1
  -2   6   6 14.6232 1.09823   2
  -1   6   6 22.4794 1.47768   1
  -1   6   6 21.7727 1.30010   2
   0   6   6 237.552 6.31603   2
   0   6   6 216.077 5.80939   1
   1   6   6 28.4984 1.77016   1
   1   6   6 28.6945 1.74530   2
  -8   7   6 47.5826 2.22906   2
  -8   7   6 49.1160 2.60068   1
  -7   7   6 2.62169 0.97062   1
  -7   7   6 5.01425 0.93792   2
  -6   7   6 3.08296 0.89529   2
  -6   7   6 4.56473 1.00724   1
  -5   7   6 0.35011 0.69655   1
  -5   7   6 0.68216 0.70292   2
  -4   7   6 -0.3220 0.59840   1
  -4   7   6 -0.0934 0.65682   2
  -3   7   6 21.3184 1.35242   2
  -3   7   6 19.1181 1.11911   1
  -2   7   6 61.7161 2.25885   2
  -2   7   6 63.3046 2.51776   1
  -1   7   6 38.6913 2.06546   2
  -1   7   6 28.3363 1.70938   1
  -6   8   6 4.06329 1.06738   1
  -6   8   6 5.35706 1.08308   2
  -5   8   6 1.06245 0.83704   2
  -5   8   6 -0.0489 0.85111   1
  -4   8   6 237.894 6.71592   2
  -4   8   6 250.064 6.01230   1
  -3   8   6 177.955 5.32999   2
  -3   8   6 173.654 4.98804   1
   1 -10   7 1.70076 0.82925   1
   1 -10   7 2.25938 0.98016   2
   2 -10   7 6.97290 0.90544   1
   2 -10   7 6.97041 1.03527   2
   3 -10   7 91.9208 3.01433   1
   3 -10   7 92.6824 2.83630   2
   4 -10   7 3.02366 0.91180   2
   4 -10   7 1.77380 0.82770   1
   5 -10   7 31.7512 2.37303   2
   5 -10   7 33.4326 1.88524   1
   6 -10   7 1.61725 0.84252   1
   6 -10   7 0.45372 1.19392   2
  -1  -9   7 2.56834 0.89234   2
  -1  -9   7 3.85060 0.90228   1
   0  -9   7 -0.1038 0.72125   1
   0  -9   7 0.79594 0.72280   2
   1  -9   7 84.0343 2.54768   1
   1  -9   7 90.4630 2.72022   2
   2  -9   7 91.3951 2.59717   2
   2  -9   7 82.5683 2.49274   1
   3  -9   7 35.2666 1.58602   2
   3  -9   7 32.6123 1.48659   1
   4  -9   7 32.6410 1.77751   1
   4  -9   7 34.7180 1.58331   2
   5  -9   7 155.322 4.66888   2
   5  -9   7 140.000 4.19249   1
   6  -9   7 61.3264 3.12003   2
   6  -9   7 54.3316 2.30537   1
   7  -9   7 54.9370 2.33002   1
   7  -9   7 62.2354 3.19301   2
  -3  -8   7 1.31757 0.73677   2
  -3  -8   7 1.15179 0.87863   1
  -2  -8   7 5.17652 0.94305   1
  -2  -8   7 3.70432 0.80779   2
  -1  -8   7 233.947 5.90518   1
  -1  -8   7 238.623 5.99755   2
   0  -8   7 91.6826 2.91282   2
   0  -8   7 93.1955 2.67477   1
   1  -8   7 20.9135 1.24027   2
   1  -8   7 21.5550 1.21561   1
   2  -8   7 2.26736 0.64216   1
   2  -8   7 1.88466 0.70180   2
   3  -8   7 175.574 4.39383   2
   3  -8   7 166.523 4.00082   1
   4  -8   7 12.4167 1.10130   2
   4  -8   7 10.7236 1.05899   1
   5  -8   7 8.27292 1.26141   2
   5  -8   7 5.05618 0.80356   1
   6  -8   7 32.8746 1.69252   1
   6  -8   7 28.1317 2.05592   2
   7  -8   7 9.30013 0.99727   1
   7  -8   7 6.24351 1.30398   2
   8  -8   7 150.109 4.88281   1
   8  -8   7 149.877 4.95797   2
  -4  -7   7 5.79020 0.99751   1
  -4  -7   7 5.60611 0.96895   2
  -3  -7   7 11.4228 0.96984   1
  -3  -7   7 14.5043 1.11172   2
  -2  -7   7 110.245 3.01931   1
  -2  -7   7 115.143 3.11306   2
  -1  -7   7 12.6473 0.87672   1
  -1  -7   7 14.7799 1.02570   2
   0  -7   7 6.81165 0.69094   2
   0  -7   7 7.29469 0.68758   1
   1  -7   7 17.0649 0.93232   1
   1  -7   7 19.3633 1.14637   2
   2  -7   7 55.0209 1.79256   1
   2  -7   7 57.6707 1.94008   2
   3  -7   7 40.8361 1.61111   1
   3  -7   7 42.6482 1.75936   2
   4  -7   7 25.6893 1.41555   1
   4  -7   7 27.0871 1.40397   2
   5  -7   7 53.0538 2.07363   2
   5  -7   7 51.0430 2.00132   1
   6  -7   7 57.5885 2.22144   1
   6  -7   7 58.1597 2.68217   2
   7  -7   7 37.4291 2.20341   2
   7  -7   7 40.0615 1.76455   1
   8  -7   7 0.91233 0.70066   1
   8  -7   7 0.66452 0.94391   2
  -5  -6   7 45.8563 2.12005   1
  -5  -6   7 54.0177 2.52975   2
  -4  -6   7 91.5121 2.61976   1
  -4  -6   7 94.1656 2.72772   2
  -3  -6   7 102.159 2.83745   2
  -3  -6   7 90.0276 2.66351   1
  -2  -6   7 62.5718 1.99465   2
  -2  -6   7 62.8802 2.04151   1
  -1  -6   7 69.2965 1.91693   2
  -1  -6   7 64.3549 1.82305   1
   0  -6   7 4.60854 0.57655   1
   0  -6   7 4.83039 0.59453   2
   1  -6   7 126.306 2.92084   2
   1  -6   7 112.700 2.61238   1
   2  -6   7 38.3286 1.25733   1
   2  -6   7 39.0187 1.35613   2
   3  -6   7 126.638 3.28830   2
   3  -6   7 115.352 2.99466   1
   4  -6   7 407.046 8.38260   2
   4  -6   7 356.482 7.76212   1
   5  -6   7 10.2407 0.87425   1
   5  -6   7 9.35586 1.00208   2
   6  -6   7 4.86301 0.99155   2
   6  -6   7 5.02970 0.76160   1
   7  -6   7 0.34312 0.83452   2
   7  -6   7 0.51827 0.68586   1
   8  -6   7 45.1220 2.11614   1
   8  -6   7 43.5594 2.86138   2
  -6  -5   7 44.4937 2.89076   1
  -6  -5   7 44.6995 2.18934   2
  -5  -5   7 18.5154 1.22284   1
  -5  -5   7 19.0312 1.43206   2
  -4  -5   7 66.0715 2.14989   1
  -4  -5   7 73.6240 2.27943   2
  -3  -5   7 410.266 8.67313   2
  -3  -5   7 391.974 8.36880   1
  -2  -5   7 88.8443 2.20805   2
  -2  -5   7 88.4490 2.26868   1
  -1  -5   7 475.406 9.15162   2
  -1  -5   7 451.743 8.72865   1
   0  -5   7 655.402 12.3506   1
   0  -5   7 674.516 12.7202   2
   1  -5   7 111.087 2.38994   1
   1  -5   7 116.077 2.58890   2
   2  -5   7 194.852 4.34973   1
   2  -5   7 212.573 4.32608   2
   3  -5   7 1.76365 0.48174   2
   3  -5   7 1.13935 0.49562   1
   4  -5   7 7.07454 0.65846   2
   4  -5   7 7.79279 0.70586   1
   5  -5   7 205.687 4.99954   2
   5  -5   7 203.923 5.26818   1
   6  -5   7 0.13409 0.57851   1
   6  -5   7 -0.8919 0.76710   2
   7  -5   7 8.96826 0.94776   1
   7  -5   7 8.00129 1.18719   2
   8  -5   7 106.213 4.71823   2
   8  -5   7 96.2071 3.23779   1
  -6  -4   7 -0.1933 0.85315   1
  -6  -4   7 0.57057 0.76721   2
  -5  -4   7 144.823 3.54215   1
  -5  -4   7 150.135 4.34003   2
  -4  -4   7 147.283 3.60544   2
  -4  -4   7 140.087 3.63904   1
  -3  -4   7 0.39278 0.40812   2
  -3  -4   7 0.82144 0.42548   1
  -2  -4   7 5.16163 0.56428   1
  -2  -4   7 4.34447 0.52713   2
  -1  -4   7 16.3832 0.76907   2
  -1  -4   7 14.7748 0.81677   1
   0  -4   7 190.589 3.60789   1
   0  -4   7 206.796 4.10295   2
   1  -4   7 211.041 4.29589   1
   1  -4   7 230.629 4.56925   2
   2  -4   7 30.8321 1.01831   2
   2  -4   7 29.9079 1.05013   1
   3  -4   7 196.769 4.06647   2
   3  -4   7 184.876 4.22330   1
   4  -4   7 204.503 4.52240   2
   4  -4   7 199.126 4.52907   1
   5  -4   7 113.809 3.11485   2
   5  -4   7 110.978 3.10062   1
   6  -4   7 41.8554 1.83816   1
   6  -4   7 47.3329 2.24350   2
   7  -4   7 22.4955 2.12023   2
   7  -4   7 21.7172 1.36044   1
   8  -4   7 0.75888 1.09631   2
   8  -4   7 2.00739 0.71123   1
  -7  -3   7 42.4771 2.04250   2
  -7  -3   7 37.0033 2.57727   1
  -6  -3   7 13.8940 1.17637   2
  -6  -3   7 15.3001 1.40016   1
  -5  -3   7 35.7562 1.65493   1
  -5  -3   7 40.6628 1.71456   2
  -4  -3   7 -0.3071 0.48616   2
  -4  -3   7 0.11922 0.56980   1
  -3  -3   7 242.938 4.93384   2
  -3  -3   7 234.472 4.90174   1
  -2  -3   7 300.101 5.77940   1
  -2  -3   7 311.933 5.59007   2
  -1  -3   7 112.499 2.43508   2
  -1  -3   7 106.431 2.35497   1
   0  -3   7 2.72739 0.39881   1
   0  -3   7 3.08740 0.42595   2
   1  -3   7 149.816 3.06870   1
   1  -3   7 147.933 3.07754   2
   2  -3   7 23.5389 0.91430   1
   2  -3   7 23.8816 0.80947   2
   3  -3   7 86.1317 2.20534   2
   3  -3   7 81.6535 2.06612   1
   4  -3   7 552.858 11.5095   1
   4  -3   7 597.494 12.4367   2
   5  -3   7 0.16668 0.49406   2
   5  -3   7 0.93465 0.52118   1
   6  -3   7 34.6592 2.59503   2
   6  -3   7 29.7699 1.43479   1
   7  -3   7 69.0930 2.96751   1
   7  -3   7 81.7337 3.98246   2
  -8  -2   7 9.16292 1.48551   1
  -8  -2   7 11.1632 1.16268   2
  -7  -2   7 55.0614 2.90380   1
  -7  -2   7 66.2240 2.50016   2
  -6  -2   7 164.646 4.16967   1
  -6  -2   7 181.454 4.94664   2
  -5  -2   7 -0.2399 0.48366   2
  -5  -2   7 0.40263 0.55623   1
  -4  -2   7 613.484 11.3299   1
  -4  -2   7 660.746 13.7280   2
  -3  -2   7 111.548 2.51781   1
  -3  -2   7 114.905 2.85670   2
  -2  -2   7 4.51027 0.49685   1
  -2  -2   7 4.76157 0.45925   2
  -1  -2   7 83.6099 1.90555   2
  -1  -2   7 78.2048 1.95349   1
   0  -2   7 330.040 6.54504   2
   0  -2   7 326.948 6.99861   1
   1  -2   7 38.2194 1.20268   1
   1  -2   7 38.4394 1.15807   2
   2  -2   7 32.7386 0.93533   1
   2  -2   7 35.6114 1.11836   2
   3  -2   7 16.1196 0.94910   2
   3  -2   7 13.8801 0.84097   1
   4  -2   7 186.201 4.37777   2
   4  -2   7 180.997 4.32472   1
   5  -2   7 326.179 7.72016   1
   5  -2   7 365.248 7.91676   2
   6  -2   7 4.24933 0.75950   1
   6  -2   7 3.24377 1.19845   2
   7  -2   7 13.0315 1.54099   2
   7  -2   7 10.1700 1.27576   1
  -8  -1   7 74.4423 3.19778   1
  -8  -1   7 77.6588 2.70010   2
  -7  -1   7 145.738 4.21085   2
  -7  -1   7 141.674 4.55697   1
  -6  -1   7 82.1649 2.67414   2
  -6  -1   7 76.1204 2.48803   1
  -5  -1   7 47.6624 1.56032   1
  -5  -1   7 50.1594 1.69633   2
  -4  -1   7 32.1111 1.17085   1
  -4  -1   7 30.6540 1.24364   2
  -3  -1   7 439.971 7.82082   1
  -3  -1   7 465.643 8.61188   2
  -2  -1   7 108.623 2.34134   2
  -2  -1   7 107.804 2.51310   1
  -1  -1   7 31.5408 1.08965   2
  -1  -1   7 31.5405 1.09925   1
   0  -1   7 177.926 3.63434   2
   0  -1   7 162.710 3.36247   1
   1  -1   7 1.47301 0.31919   1
   1  -1   7 1.45549 0.37176   2
   2  -1   7 22.8633 0.99922   2
   2  -1   7 24.3012 0.96272   1
   3  -1   7 436.959 9.53479   1
   3  -1   7 477.163 11.0571   2
   4  -1   7 110.049 3.28810   2
   4  -1   7 102.627 2.67971   1
   5  -1   7 268.733 6.29924   2
   5  -1   7 245.755 5.99859   1
   6  -1   7 69.2497 2.93529   1
   6  -1   7 75.1617 3.28386   2
   7  -1   7 119.900 4.53348   2
   7  -1   7 113.806 4.48136   1
  -8   0   7 3.13880 1.05400   1
  -8   0   7 2.72710 0.73419   2
  -7   0   7 203.988 5.89789   1
  -7   0   7 206.946 5.48123   2
  -6   0   7 19.8199 1.26919   1
  -6   0   7 21.5451 1.23235   2
  -5   0   7 92.6324 2.28784   1
  -5   0   7 102.804 2.64224   2
  -4   0   7 237.955 5.00198   2
  -4   0   7 221.454 4.45411   1
  -3   0   7 401.238 7.16634   1
  -3   0   7 418.903 7.69212   2
  -2   0   7 108.354 2.15332   2
  -2   0   7 101.737 2.25602   1
  -1   0   7 70.6969 1.62109   2
  -1   0   7 68.0841 1.69849   1
   0   0   7 36.8666 1.06179   1
   0   0   7 37.0769 1.14821   2
   1   0   7 374.520 6.09321   1
   1   0   7 395.663 7.55922   2
   2   0   7 9.77745 0.76778   2
   2   0   7 9.74900 0.67056   1
   3   0   7 453.974 8.78848   1
   3   0   7 459.091 9.93092   2
   4   0   7 4.89136 0.77456   1
   4   0   7 4.64173 0.72860   2
   5   0   7 15.4624 1.20610   2
   5   0   7 14.7601 1.39572   1
   6   0   7 161.233 5.38556   2
   6   0   7 137.193 5.11976   1
  -9   1   7 17.9055 1.44448   2
  -9   1   7 13.2524 1.44791   1
  -8   1   7 6.59615 1.12874   1
  -8   1   7 10.0548 1.02188   2
  -7   1   7 74.2494 2.40379   2
  -7   1   7 66.7340 2.69254   1
  -6   1   7 127.774 3.38446   1
  -6   1   7 132.485 3.65686   2
  -5   1   7 0.26912 0.40385   2
  -5   1   7 0.07734 0.44999   1
  -4   1   7 378.331 7.14757   1
  -4   1   7 399.023 8.14320   2
  -3   1   7 145.069 2.88790   1
  -3   1   7 154.726 2.92243   2
  -2   1   7 24.4512 0.84019   1
  -2   1   7 27.9297 0.89016   2
  -1   1   7 288.711 5.29683   2
  -1   1   7 266.205 5.91103   1
   0   1   7 520.586 10.3441   2
   0   1   7 470.027 8.72546   1
   1   1   7 1.05892 0.46361   2
   1   1   7 -0.0897 0.40109   1
   2   1   7 420.453 8.54293   2
   2   1   7 378.355 7.86886   1
   3   1   7 10.5857 0.95306   2
   3   1   7 10.8037 0.83267   1
   4   1   7 6.86134 0.87281   2
   4   1   7 6.22664 1.01696   1
   5   1   7 14.8264 1.54882   1
   5   1   7 14.0385 1.49740   2
  -9   2   7 0.80930 0.97001   1
  -9   2   7 1.92162 0.70110   2
  -8   2   7 113.598 3.54192   2
  -8   2   7 96.9004 3.38752   1
  -7   2   7 86.7551 2.88201   2
  -7   2   7 77.3082 2.83228   1
  -6   2   7 27.8976 1.46154   2
  -6   2   7 22.8197 1.30880   1
  -5   2   7 7.69464 0.72167   1
  -5   2   7 7.81464 0.73053   2
  -4   2   7 15.2743 0.90529   1
  -4   2   7 15.8224 0.92296   2
  -3   2   7 503.552 9.04542   2
  -3   2   7 499.961 10.7156   1
  -2   2   7 66.2745 1.64478   2
  -2   2   7 61.2659 1.77139   1
  -1   2   7 9.31578 0.60446   2
  -1   2   7 8.76290 0.66054   1
   0   2   7 208.611 4.25119   2
   0   2   7 216.183 4.34635   1
   1   2   7 97.3948 2.48555   2
   1   2   7 91.1436 2.26109   1
   2   2   7 120.919 2.99706   2
   2   2   7 103.309 2.69461   1
   3   2   7 49.0293 1.94276   1
   3   2   7 50.7390 2.15607   2
   4   2   7 1.31254 0.87709   1
   4   2   7 0.41435 0.65032   2
   5   2   7 13.1065 1.45495   1
   5   2   7 16.0226 1.61928   2
  -9   3   7 7.27872 0.94341   2
  -9   3   7 7.71971 1.42111   1
  -8   3   7 21.6952 1.35107   2
  -8   3   7 24.6859 2.12582   1
  -7   3   7 -0.1248 0.66928   1
  -7   3   7 -0.4220 0.53709   2
  -6   3   7 7.26526 0.79339   2
  -6   3   7 6.08381 0.70080   1
  -5   3   7 254.939 5.52054   2
  -5   3   7 232.476 5.83229   1
  -4   3   7 11.6678 0.83205   2
  -4   3   7 11.1907 0.96419   1
  -3   3   7 1162.82 22.7664   2
  -3   3   7 1055.62 20.4409   1
  -2   3   7 92.4063 2.25378   2
  -2   3   7 92.7409 2.38706   1
  -1   3   7 223.772 4.87329   2
  -1   3   7 207.597 4.51594   1
   0   3   7 189.821 4.21767   2
   0   3   7 177.551 4.33566   1
   1   3   7 73.8972 2.88124   1
   1   3   7 86.3911 2.35893   2
   2   3   7 1.81009 0.69871   1
   2   3   7 1.18321 0.55868   2
   3   3   7 20.2452 1.46394   1
   3   3   7 22.0149 1.38514   2
   4   3   7 5.68354 1.06230   1
   4   3   7 5.63108 0.94338   2
  -9   4   7 3.54747 0.88069   2
  -9   4   7 4.05392 1.22206   1
  -8   4   7 12.7830 1.76046   1
  -8   4   7 16.8620 1.18489   2
  -7   4   7 47.5977 1.86573   2
  -7   4   7 39.9346 2.60546   1
  -6   4   7 69.6355 2.30176   2
  -6   4   7 62.9131 2.29280   1
  -5   4   7 144.876 3.85863   2
  -5   4   7 125.025 3.35273   1
  -4   4   7 30.6582 1.46777   1
  -4   4   7 34.8263 1.38568   2
  -3   4   7 4.37416 0.62314   1
  -3   4   7 5.14128 0.66155   2
  -2   4   7 101.748 2.61084   1
  -2   4   7 106.544 2.77359   2
  -1   4   7 26.7759 1.35231   2
  -1   4   7 24.3507 1.23925   1
   0   4   7 134.803 3.57269   2
   0   4   7 124.536 3.65622   1
   1   4   7 51.9947 1.95518   1
   1   4   7 59.9555 2.12011   2
   2   4   7 330.514 7.65013   2
   2   4   7 298.493 6.96212   1
   3   4   7 8.70673 1.14925   2
   3   4   7 9.80317 1.18935   1
  -9   5   7 37.3086 4.84958   2
  -8   5   7 127.111 4.18843   2
  -8   5   7 132.043 4.79017   1
  -7   5   7 36.2528 2.26953   1
  -7   5   7 38.8406 1.86141   2
  -6   5   7 88.5052 3.06708   1
  -6   5   7 87.0308 3.45094   2
  -5   5   7 268.526 8.33533   2
  -5   5   7 229.965 5.44393   1
  -4   5   7 -0.2261 0.58692   1
  -4   5   7 0.03901 0.59462   2
  -3   5   7 2.92139 0.68691   2
  -3   5   7 0.78114 0.57225   1
  -2   5   7 0.66617 0.63075   2
  -2   5   7 -0.3823 0.47443   1
  -1   5   7 50.2800 1.90079   1
  -1   5   7 52.8704 1.99220   2
   0   5   7 170.129 4.40980   1
   0   5   7 175.205 4.91245   2
   1   5   7 10.4365 1.04698   1
   1   5   7 9.06684 1.09373   2
  -8   6   7 30.3334 2.16013   2
  -8   6   7 30.3700 2.19317   1
  -7   6   7 23.2225 1.89953   1
  -7   6   7 26.4637 2.00636   2
  -6   6   7 229.522 6.97586   1
  -6   6   7 227.919 7.65991   2
  -5   6   7 13.7189 1.11274   1
  -5   6   7 15.6344 1.48303   2
  -4   6   7 2.31514 0.69476   1
  -4   6   7 1.73163 0.83475   2
  -3   6   7 4.59582 0.77912   2
  -3   6   7 5.14828 0.71287   1
  -2   6   7 186.116 4.70178   1
  -2   6   7 200.221 5.01451   2
  -1   6   7 54.4421 2.33422   1
  -1   6   7 62.4879 2.48612   2
   0   6   7 1.58057 0.82763   2
   0   6   7 2.42852 0.83829   1
  -7   7   7 21.6951 1.67032   2
  -7   7   7 17.8832 1.71391   1
  -6   7   7 10.1483 1.36253   1
  -6   7   7 11.4485 1.32280   2
  -5   7   7 8.99323 1.21593   2
  -5   7   7 8.44488 0.97870   1
  -4   7   7 20.2997 1.33085   1
  -4   7   7 23.0286 1.61497   2
  -3   7   7 5.61501 0.89849   2
  -3   7   7 5.20991 0.95022   1
  -2   7   7 17.4868 1.48596   2
  -2   7   7 14.2537 1.30341   1
   2 -10   8 30.2681 1.95136   2
   2 -10   8 24.6729 1.49768   1
   3 -10   8 1.08857 1.01142   2
   3 -10   8 1.25525 0.79339   1
   4 -10   8 -0.0797 0.79875   1
   4 -10   8 0.87136 1.14835   2
  -1  -9   8 80.1048 6.49328   1
  -1  -9   8 88.8466 6.82001   2
   0  -9   8 117.852 3.59560   1
   0  -9   8 116.524 3.62936   2
   1  -9   8 22.4032 1.34614   1
   1  -9   8 23.4638 1.57746   2
   2  -9   8 33.8739 1.68685   2
   2  -9   8 32.5755 1.58012   1
   3  -9   8 44.2058 1.94483   2
   3  -9   8 46.3491 2.24741   1
   4  -9   8 47.8982 2.15056   1
   4  -9   8 51.9395 2.16069   2
   5  -9   8 1.76014 0.98434   2
   5  -9   8 0.38290 0.74494   1
   6  -9   8 10.4429 1.43514   2
   6  -9   8 12.2320 1.17390   1
  -2  -8   8 41.6946 2.05022   1
  -2  -8   8 43.4224 2.28888   2
  -1  -8   8 0.80232 0.75957   2
  -1  -8   8 -0.4246 0.72179   1
   0  -8   8 13.7233 1.09458   1
   0  -8   8 14.2877 1.25750   2
   1  -8   8 7.27950 0.87096   2
   1  -8   8 7.61308 0.86541   1
   2  -8   8 0.38319 0.61428   1
   2  -8   8 -1.1595 0.66812   2
   3  -8   8 -0.4848 0.60562   1
   3  -8   8 1.62203 0.74091   2
   4  -8   8 9.19953 1.03779   2
   4  -8   8 7.28657 0.95885   1
   5  -8   8 1.08001 0.68495   1
   5  -8   8 0.37869 0.83279   2
   6  -8   8 137.053 4.05426   1
   6  -8   8 128.581 4.54570   2
   7  -8   8 1.31743 1.10594   2
   7  -8   8 0.10446 0.84617   1
  -3  -7   8 42.3204 1.84003   2
  -3  -7   8 38.0309 1.81482   1
  -2  -7   8 4.95190 0.83693   1
  -2  -7   8 4.35831 0.78734   2
  -1  -7   8 30.6733 1.45881   2
  -1  -7   8 29.3453 1.45051   1
   0  -7   8 75.1117 2.30275   1
   0  -7   8 82.4776 2.42945   2
   1  -7   8 130.447 3.39352   2
   1  -7   8 119.660 3.11816   1
   2  -7   8 72.7848 2.19669   1
   2  -7   8 79.8113 2.48319   2
   3  -7   8 41.8840 1.66954   1
   3  -7   8 40.7063 1.74577   2
   4  -7   8 34.7102 1.66282   1
   4  -7   8 39.7318 1.73748   2
   5  -7   8 131.699 4.31333   2
   5  -7   8 134.045 3.89550   1
   6  -7   8 10.2604 1.31397   2
   6  -7   8 10.0718 0.99054   1
   7  -7   8 0.41336 0.73927   1
   7  -7   8 -0.0660 0.96841   2
  -4  -6   8 1.34776 0.77419   1
  -4  -6   8 0.54255 0.69692   2
  -3  -6   8 96.7259 2.76590   2
  -3  -6   8 91.5166 2.72448   1
  -2  -6   8 4.13777 0.76729   1
  -2  -6   8 5.10031 0.75210   2
  -1  -6   8 5.07445 0.66899   1
  -1  -6   8 6.59327 0.68562   2
   0  -6   8 299.860 6.12199   2
   0  -6   8 282.734 5.76939   1
   1  -6   8 352.168 6.98049   1
   1  -6   8 368.935 7.01222   2
   2  -6   8 199.490 4.54182   2
   2  -6   8 186.532 4.29287   1
   3  -6   8 359.720 7.88998   1
   3  -6   8 377.994 7.87060   2
   4  -6   8 3.55085 0.76260   2
   4  -6   8 2.88387 0.66931   1
   5  -6   8 15.5519 1.14489   1
   5  -6   8 20.8012 1.36211   2
   6  -6   8 32.4484 1.98301   2
   6  -6   8 33.1066 1.89335   1
   7  -6   8 8.63629 1.28452   2
   7  -6   8 10.6368 1.11368   1
  -5  -5   8 118.967 3.48347   1
  -5  -5   8 124.294 3.90607   2
  -4  -5   8 7.20612 0.84772   2
  -4  -5   8 5.00088 0.89382   1
  -3  -5   8 0.29072 0.62609   1
  -3  -5   8 0.63360 0.59406   2
  -2  -5   8 7.36652 0.71839   1
  -2  -5   8 7.74892 0.69648   2
  -1  -5   8 103.257 2.53506   2
  -1  -5   8 95.8062 2.41104   1
   0  -5   8 179.257 3.73352   1
   0  -5   8 191.998 3.95251   2
   1  -5   8 1.90158 0.49104   1
   1  -5   8 1.45229 0.49342   2
   2  -5   8 1.14529 0.46842   2
   2  -5   8 0.37322 0.45870   1
   3  -5   8 80.5039 2.10807   1
   3  -5   8 88.7468 2.27912   2
   4  -5   8 -0.6814 0.52566   1
   4  -5   8 0.49289 0.60677   2
   5  -5   8 10.2739 1.10365   1
   5  -5   8 12.8873 1.11198   2
   6  -5   8 26.9999 1.60065   1
   6  -5   8 29.4298 1.94256   2
   7  -5   8 -0.1680 1.20427   2
   7  -5   8 1.31712 0.69903   1
  -6  -4   8 42.6435 2.34599   1
  -6  -4   8 47.8386 2.22790   2
  -5  -4   8 2.03404 0.78377   1
  -5  -4   8 2.11763 0.76592   2
  -4  -4   8 0.23842 0.58395   2
  -4  -4   8 0.97305 0.67339   1
  -3  -4   8 21.7360 1.26306   1
  -3  -4   8 23.3106 1.07680   2
  -2  -4   8 277.717 5.21159   1
  -2  -4   8 299.808 6.02852   2
  -1  -4   8 140.953 3.03831   1
  -1  -4   8 154.460 3.24824   2
   0  -4   8 11.1069 0.69214   1
   0  -4   8 12.4965 0.75110   2
   1  -4   8 2.47242 0.49058   2
   1  -4   8 2.48644 0.53509   1
   2  -4   8 36.0215 1.28280   2
   2  -4   8 32.0781 1.22201   1
   3  -4   8 149.716 3.30237   2
   3  -4   8 144.629 3.55269   1
   4  -4   8 19.1266 1.22339   1
   4  -4   8 18.8877 1.12159   2
   5  -4   8 18.7752 1.31923   1
   5  -4   8 18.7991 1.12969   2
   6  -4   8 1.25426 0.86705   2
   6  -4   8 0.81970 0.72046   1
   7  -4   8 112.798 3.56933   1
   7  -4   8 125.577 5.37147   2
  -7  -3   8 107.841 4.32727   1
  -7  -3   8 115.921 3.71493   2
  -6  -3   8 21.0388 1.65749   1
  -6  -3   8 25.1352 1.53753   2
  -5  -3   8 7.33226 0.93815   2
  -5  -3   8 6.98174 0.95020   1
  -4  -3   8 69.9346 2.19166   1
  -4  -3   8 73.7394 2.04911   2
  -3  -3   8 508.508 10.5259   2
  -3  -3   8 494.997 9.30684   1
  -2  -3   8 92.2058 2.26662   2
  -2  -3   8 94.4893 2.26010   1
  -1  -3   8 10.4463 0.62853   2
  -1  -3   8 10.0090 0.66792   1
   0  -3   8 0.44700 0.41922   2
   0  -3   8 0.72665 0.41244   1
   1  -3   8 0.03466 0.44441   1
   1  -3   8 0.22544 0.41124   2
   2  -3   8 131.433 2.88597   2
   2  -3   8 122.003 3.07350   1
   3  -3   8 80.5619 2.39076   1
   3  -3   8 80.3928 2.20211   2
   4  -3   8 79.7709 2.69296   1
   4  -3   8 84.1900 2.44723   2
   5  -3   8 102.217 2.83946   2
   5  -3   8 96.3932 3.12981   1
   6  -3   8 32.0526 1.72969   1
   6  -3   8 36.8200 2.70978   2
   7  -3   8 4.58738 1.62204   1
   7  -3   8 3.59435 1.33366   2
  -7  -2   8 457.288 11.3087   2
  -7  -2   8 419.251 10.9611   1
  -6  -2   8 7.22471 0.82795   1
  -6  -2   8 5.21932 0.82498   2
  -5  -2   8 329.756 8.25258   2
  -5  -2   8 314.345 6.72211   1
  -4  -2   8 190.287 4.15278   2
  -4  -2   8 177.681 3.79787   1
  -3  -2   8 127.516 2.85824   1
  -3  -2   8 130.008 3.01178   2
  -2  -2   8 55.0457 1.61566   2
  -2  -2   8 53.2442 1.49904   1
  -1  -2   8 113.801 2.86513   2
  -1  -2   8 114.153 2.68489   1
   0  -2   8 32.2525 1.20416   2
   0  -2   8 32.2066 1.18446   1
   1  -2   8 69.1212 1.76519   1
   1  -2   8 71.9219 1.83472   2
   2  -2   8 2.00484 0.46726   1
   2  -2   8 1.95297 0.45741   2
   3  -2   8 92.0522 2.61183   1
   3  -2   8 95.9102 2.63474   2
   4  -2   8 127.928 3.71323   2
   4  -2   8 124.662 3.71931   1
   5  -2   8 57.2053 2.24354   1
   5  -2   8 60.5839 2.37598   2
   6  -2   8 2.81293 1.34461   2
   6  -2   8 2.13849 0.83386   1
  -8  -1   8 73.5984 3.23489   1
  -8  -1   8 81.2481 2.89543   2
  -7  -1   8 1.00414 0.71841   2
  -7  -1   8 0.81631 0.93937   1
  -6  -1   8 36.2730 1.68807   2
  -6  -1   8 32.2407 1.69170   1
  -5  -1   8 83.8136 2.67385   2
  -5  -1   8 78.3607 2.28604   1
  -4  -1   8 33.1086 1.24720   1
  -4  -1   8 38.4250 1.34325   2
  -3  -1   8 1.38882 0.47356   2
  -3  -1   8 1.42546 0.43722   1
  -2  -1   8 151.810 3.40248   2
  -2  -1   8 141.556 3.03984   1
  -1  -1   8 10.8403 0.69125   2
  -1  -1   8 10.3210 0.70198   1
   0  -1   8 9.09350 0.66854   2
   0  -1   8 9.10528 0.66175   1
   1  -1   8 316.385 6.19895   2
   1  -1   8 309.966 6.08247   1
   2  -1   8 312.630 6.15687   1
   2  -1   8 322.768 7.18555   2
   3  -1   8 0.94486 0.65055   2
   3  -1   8 0.38100 0.56227   1
   4  -1   8 274.828 7.17201   1
   4  -1   8 310.312 7.69377   2
   5  -1   8 2.26364 0.90353   2
   5  -1   8 1.61342 0.78638   1
   6  -1   8 2.88931 1.14748   2
   6  -1   8 2.30083 0.96638   1
  -8   0   8 28.5704 1.83387   2
  -8   0   8 30.8515 2.00450   1
  -7   0   8 2.04933 0.87251   1
  -7   0   8 2.85553 0.87781   2
  -6   0   8 73.3376 2.45506   2
  -6   0   8 68.5682 2.30955   1
  -5   0   8 148.144 3.31234   1
  -5   0   8 161.835 4.35568   2
  -4   0   8 78.6328 2.15114   1
  -4   0   8 76.1713 2.01634   2
  -3   0   8 42.4927 1.31607   1
  -3   0   8 41.4354 1.44097   2
  -2   0   8 12.2937 0.72552   1
  -2   0   8 15.8247 0.82358   2
  -1   0   8 360.479 6.97063   1
  -1   0   8 360.626 6.97399   2
   0   0   8 103.265 2.40620   2
   0   0   8 100.259 2.35905   1
   1   0   8 1.99944 0.50934   2
   1   0   8 0.89083 0.44496   1
   2   0   8 76.1746 2.00242   1
   2   0   8 82.9160 2.69301   2
   3   0   8 25.0463 1.29600   1
   3   0   8 30.1382 1.48593   2
   4   0   8 242.243 5.78519   2
   4   0   8 225.083 6.58108   1
   5   0   8 82.1735 3.10843   2
   5   0   8 75.6737 3.50195   1
  -8   1   8 39.5666 2.11165   2
  -8   1   8 36.8125 2.18564   1
  -7   1   8 5.16881 0.92330   2
  -7   1   8 5.55750 0.99388   1
  -6   1   8 0.80196 0.56291   1
  -6   1   8 1.90803 0.72434   2
  -5   1   8 79.9452 2.33688   1
  -5   1   8 88.3476 2.85550   2
  -4   1   8 -0.0661 0.51616   2
  -4   1   8 0.77585 0.47881   1
  -3   1   8 132.507 2.92397   1
  -3   1   8 144.453 3.16105   2
  -2   1   8 235.141 5.03850   1
  -2   1   8 256.555 5.14535   2
  -1   1   8 36.9172 1.26911   2
  -1   1   8 39.5631 1.40943   1
   0   1   8 328.815 6.40477   2
   0   1   8 282.356 5.94544   1
   1   1   8 196.123 4.37055   2
   1   1   8 183.151 4.11705   1
   2   1   8 0.81526 0.61626   2
   2   1   8 0.58479 0.56957   1
   3   1   8 64.4354 2.25069   2
   3   1   8 61.4181 2.12546   1
   4   1   8 20.1725 1.78035   1
   4   1   8 16.4974 1.23244   2
  -8   2   8 26.1934 1.88454   1
  -8   2   8 30.3988 1.70488   2
  -7   2   8 148.549 4.84656   1
  -7   2   8 162.130 4.68558   2
  -6   2   8 0.30857 0.55954   1
  -6   2   8 1.76597 0.65941   2
  -5   2   8 109.699 3.35889   2
  -5   2   8 107.079 2.87817   1
  -4   2   8 155.508 4.23769   1
  -4   2   8 168.044 4.11710   2
  -3   2   8 1.13586 0.49547   2
  -3   2   8 1.81532 0.60277   1
  -2   2   8 135.197 3.23072   1
  -2   2   8 139.041 3.09567   2
  -1   2   8 80.5135 2.05868   1
  -1   2   8 83.4928 2.27627   2
   0   2   8 4.78881 0.64875   1
   0   2   8 4.96422 0.68163   2
   1   2   8 4.39020 0.65035   2
   1   2   8 4.58768 0.68625   1
   2   2   8 33.6478 1.58688   2
   2   2   8 31.6540 1.47747   1
   3   2   8 0.83232 0.77147   2
   3   2   8 0.75086 0.81849   1
   4   2   8 70.7149 2.49293   2
   4   2   8 61.1739 3.14326   1
  -8   3   8 8.78419 1.01051   2
  -8   3   8 8.83114 1.60503   1
  -7   3   8 185.078 6.90718   1
  -7   3   8 200.033 5.50358   2
  -6   3   8 184.260 4.47840   1
  -6   3   8 186.733 5.15438   2
  -5   3   8 155.624 4.31715   1
  -5   3   8 168.324 4.71061   2
  -4   3   8 500.737 10.8345   2
  -4   3   8 458.611 10.7717   1
  -3   3   8 24.1825 1.25776   2
  -3   3   8 26.6224 1.36716   1
  -2   3   8 8.49088 0.76364   1
  -2   3   8 8.62779 0.77784   2
  -1   3   8 -0.0457 0.56662   2
  -1   3   8 0.06091 0.53945   1
   0   3   8 37.4351 1.61483   2
   0   3   8 39.0882 1.67710   1
   1   3   8 54.5065 2.03040   2
   1   3   8 49.5223 2.41246   1
   2   3   8 63.2689 2.46348   1
   2   3   8 65.2020 2.53644   2
   3   3   8 71.2314 2.75218   2
   3   3   8 62.3023 2.64432   1
  -8   4   8 116.575 3.69120   2
  -8   4   8 101.938 4.60059   1
  -7   4   8 9.49158 1.52319   1
  -7   4   8 11.2499 1.05464   2
  -6   4   8 97.6852 3.17851   2
  -6   4   8 87.3820 2.98198   1
  -5   4   8 1.18092 0.72042   2
  -5   4   8 1.60745 0.67862   1
  -4   4   8 141.968 3.75276   1
  -4   4   8 141.715 3.67944   2
  -3   4   8 106.612 2.99041   2
  -3   4   8 100.696 2.88375   1
  -2   4   8 39.6773 1.87024   2
  -2   4   8 38.4663 1.60241   1
  -1   4   8 5.64049 0.79901   2
  -1   4   8 5.03966 0.78930   1
   0   4   8 404.514 9.11669   2
   0   4   8 395.378 9.76401   1
   1   4   8 235.791 5.77655   2
   1   4   8 228.516 6.13215   1
  -7   5   8 311.890 9.27143   1
  -7   5   8 335.356 14.8235   2
  -6   5   8 16.3280 1.36759   1
  -6   5   8 19.1285 2.43272   2
  -5   5   8 2.00620 0.72584   1
  -5   5   8 1.77406 1.28604   2
  -4   5   8 1.33566 1.05217   2
  -4   5   8 1.36111 0.71561   1
  -3   5   8 -1.0402 0.66863   1
  -3   5   8 -0.1696 0.79889   2
  -2   5   8 18.4165 1.35257   2
  -2   5   8 18.1655 1.19714   1
  -1   5   8 109.015 3.19877   1
  -1   5   8 107.841 3.45753   2
   0   5   8 44.3243 2.12013   2
   0   5   8 43.4701 2.08751   1
  -6   6   8 14.4570 1.40136   1
  -6   6   8 10.9009 1.48922   2
  -5   6   8 1.66878 0.75152   1
  -5   6   8 1.49809 1.03082   2
  -4   6   8 36.5295 1.78421   1
  -4   6   8 36.3424 2.21946   2
  -3   6   8 115.390 3.63654   1
  -3   6   8 119.039 3.46381   2
  -2   6   8 29.3773 1.81428   1
  -2   6   8 30.5520 1.71561   2
   1  -9   9 46.7454 2.03416   1
   1  -9   9 49.2870 2.29536   2
   2  -9   9 12.5924 1.22006   2
   2  -9   9 11.4837 1.08901   1
   3  -9   9 11.7838 1.21263   2
   3  -9   9 10.5283 1.20809   1
   4  -9   9 14.2320 1.59744   2
   4  -9   9 11.0064 1.20641   1
   5  -9   9 72.1926 4.51758   2
  -1  -8   9 12.2336 1.24544   1
  -1  -8   9 13.4592 1.29594   2
   0  -8   9 32.4722 1.75670   1
   0  -8   9 27.8610 1.66654   2
   1  -8   9 0.76039 0.68156   1
   1  -8   9 1.22196 0.75817   2
   2  -8   9 8.77318 0.91399   1
   2  -8   9 12.7097 1.16478   2
   3  -8   9 9.17466 1.07696   2
   3  -8   9 7.11608 1.00618   1
   4  -8   9 37.3189 1.82168   2
   4  -8   9 31.8495 1.77733   1
   5  -8   9 4.27378 1.05571   2
   5  -8   9 5.27065 0.97252   1
   6  -8   9 -0.0685 1.23369   1
   6  -8   9 0.41678 1.38616   2
  -3  -7   9 26.9863 1.73150   1
  -3  -7   9 27.5723 1.56527   2
  -2  -7   9 47.7674 1.95642   2
  -2  -7   9 41.6783 2.03900   1
  -1  -7   9 3.90270 0.90033   2
  -1  -7   9 3.86319 0.90996   1
   0  -7   9 171.719 4.23882   2
   0  -7   9 160.455 4.02281   1
   1  -7   9 326.652 7.20136   1
   1  -7   9 346.453 7.71326   2
   2  -7   9 72.2195 2.47583   1
   2  -7   9 82.8050 2.54359   2
   3  -7   9 14.7287 1.19808   1
   3  -7   9 16.8454 1.21927   2
   4  -7   9 74.7171 2.46947   2
   4  -7   9 71.5853 2.55524   1
   5  -7   9 8.91491 1.33662   2
   5  -7   9 9.53593 1.23483   1
   6  -7   9 7.60297 1.29882   2
   6  -7   9 8.68136 1.14669   1
  -4  -6   9 10.5799 1.18189   1
  -4  -6   9 11.1525 1.14289   2
  -3  -6   9 34.1122 1.74044   1
  -3  -6   9 39.4203 1.76908   2
  -2  -6   9 26.5813 1.45532   1
  -2  -6   9 29.2751 1.45715   2
  -1  -6   9 35.3673 1.40058   1
  -1  -6   9 35.8094 1.43798   2
   0  -6   9 188.310 4.15762   2
   0  -6   9 184.161 4.05863   1
   1  -6   9 202.376 4.37135   1
   1  -6   9 215.328 4.85219   2
   2  -6   9 5.98702 0.69976   1
   2  -6   9 7.08653 0.81697   2
   3  -6   9 5.17032 0.76903   1
   3  -6   9 4.76601 0.84749   2
   4  -6   9 190.120 5.17635   1
   4  -6   9 207.086 5.10271   2
   5  -6   9 40.5718 2.15570   1
   5  -6   9 44.9818 2.51099   2
   6  -6   9 2.42532 1.10366   2
   6  -6   9 2.38570 0.84555   1
  -5  -5   9 37.1907 1.94754   1
  -5  -5   9 37.2109 2.00103   2
  -4  -5   9 0.72300 0.77867   1
  -4  -5   9 2.96352 0.91647   2
  -3  -5   9 37.5523 1.65135   2
  -3  -5   9 34.0563 1.62891   1
  -2  -5   9 34.0976 1.48989   1
  -2  -5   9 32.3031 1.34042   2
  -1  -5   9 12.6124 0.90081   2
  -1  -5   9 12.7275 0.89931   1
   0  -5   9 104.962 2.59879   1
   0  -5   9 105.307 2.72169   2
   1  -5   9 -0.6415 0.48038   2
   1  -5   9 1.09827 0.55263   1
   2  -5   9 5.06844 0.64355   1
   2  -5   9 6.03757 0.72636   2
   3  -5   9 9.27761 0.79754   1
   3  -5   9 9.62373 0.96805   2
   4  -5   9 24.3614 1.65685   1
   4  -5   9 27.7528 1.47154   2
   5  -5   9 29.3956 1.90101   2
   5  -5   9 30.9849 1.86685   1
   6  -5   9 43.1836 2.02779   1
   6  -5   9 45.5036 2.49726   2
  -5  -4   9 3.59069 0.93207   1
  -5  -4   9 5.31327 0.94780   2
  -4  -4   9 11.8269 1.05397   2
  -4  -4   9 10.9152 1.06711   1
  -3  -4   9 204.615 4.68639   1
  -3  -4   9 218.007 4.64062   2
  -2  -4   9 0.01105 0.48224   2
  -2  -4   9 0.07029 0.51998   1
  -1  -4   9 11.6173 0.83245   2
  -1  -4   9 9.98416 0.81074   1
   0  -4   9 3.71392 0.58213   2
   0  -4   9 3.79430 0.60632   1
   1  -4   9 24.4036 1.17761   2
   1  -4   9 23.1190 1.13369   1
   2  -4   9 4.09979 0.67534   2
   2  -4   9 4.20408 0.64017   1
   3  -4   9 10.7312 0.86741   2
   3  -4   9 10.1447 0.97566   1
   4  -4   9 3.96615 0.87397   1
   4  -4   9 4.84075 0.76767   2
   5  -4   9 58.5100 2.67326   2
   5  -4   9 54.5439 2.27010   1
   6  -4   9 18.1768 1.41069   1
   6  -4   9 16.6296 1.99605   2
  -6  -3   9 134.968 4.16607   2
  -6  -3   9 124.230 3.91438   1
  -5  -3   9 42.9928 1.96212   2
  -5  -3   9 43.8624 1.82648   1
  -4  -3   9 5.48488 0.84157   1
  -4  -3   9 7.20573 0.78775   2
  -3  -3   9 21.3325 1.09700   1
  -3  -3   9 18.7532 1.04987   2
  -2  -3   9 103.073 2.61675   1
  -2  -3   9 109.203 2.87413   2
  -1  -3   9 2.49793 0.55109   1
  -1  -3   9 3.07908 0.59238   2
   0  -3   9 48.6345 1.58419   2
   0  -3   9 49.2709 1.72245   1
   1  -3   9 250.616 5.66446   1
   1  -3   9 270.246 5.35780   2
   2  -3   9 22.0059 1.13108   1
   2  -3   9 24.5608 1.19749   2
   3  -3   9 105.748 2.99421   1
   3  -3   9 121.471 3.03583   2
   4  -3   9 356.714 7.86943   2
   4  -3   9 320.256 8.27259   1
   5  -3   9 3.61475 1.00936   2
   5  -3   9 2.81063 0.84266   1
   6  -3   9 -0.1139 0.74477   1
   6  -3   9 -0.5176 1.21663   2
  -7  -2   9 58.5335 2.86177   1
  -7  -2   9 53.3309 2.35156   2
  -6  -2   9 109.860 3.46352   2
  -6  -2   9 96.2196 3.26251   1
  -5  -2   9 2.04270 0.69827   2
  -5  -2   9 1.75378 0.76397   1
  -4  -2   9 215.949 4.67507   2
  -4  -2   9 210.358 5.06331   1
  -3  -2   9 213.672 4.65846   1
  -3  -2   9 237.040 5.06355   2
  -2  -2   9 4.05158 0.63123   1
  -2  -2   9 4.51549 0.68929   2
  -1  -2   9 44.9757 1.50167   2
  -1  -2   9 42.7830 1.60123   1
   0  -2   9 0.75740 0.46050   2
   0  -2   9 -0.2948 0.41961   1
   1  -2   9 9.50121 0.73714   2
   1  -2   9 9.30412 0.80235   1
   2  -2   9 53.5020 1.74691   1
   2  -2   9 57.4954 2.02621   2
   3  -2   9 19.4149 1.36778   2
   3  -2   9 21.5082 1.24882   1
   4  -2   9 433.564 10.3811   2
   4  -2   9 402.949 10.1665   1
   5  -2   9 -0.3065 0.67763   1
   5  -2   9 1.27268 0.98355   2
  -7  -1   9 21.6650 1.69075   2
  -7  -1   9 21.4397 1.84199   1
  -6  -1   9 6.57613 0.89695   1
  -6  -1   9 6.08967 1.00432   2
  -5  -1   9 25.3645 1.42780   1
  -5  -1   9 24.3876 1.41162   2
  -4  -1   9 9.18289 0.79804   1
  -4  -1   9 10.5448 0.80457   2
  -3  -1   9 238.348 5.46406   2
  -3  -1   9 225.541 4.87715   1
  -2  -1   9 -0.0993 0.47883   2
  -2  -1   9 -0.2816 0.42571   1
  -1  -1   9 38.1199 1.32286   2
  -1  -1   9 36.5572 1.29779   1
   0  -1   9 6.78899 0.64521   1
   0  -1   9 5.79767 0.61370   2
   1  -1   9 7.96529 0.75901   2
   1  -1   9 8.15711 0.76869   1
   2  -1   9 31.9146 1.37646   1
   2  -1   9 32.9076 1.56673   2
   3  -1   9 16.9963 1.26319   2
   3  -1   9 20.4748 1.39735   1
   4  -1   9 -0.5398 0.73450   1
   4  -1   9 1.20133 0.76293   2
   5  -1   9 53.5512 2.56498   2
   5  -1   9 46.5529 2.78254   1
  -7   0   9 26.9024 2.01187   1
  -7   0   9 30.0191 1.91334   2
  -6   0   9 4.62728 0.95528   2
  -6   0   9 4.91443 0.90412   1
  -5   0   9 3.14056 0.83110   2
  -5   0   9 3.64468 0.63333   1
  -4   0   9 17.6182 1.06495   2
  -4   0   9 16.9922 0.99733   1
  -3   0   9 68.9490 2.05043   2
  -3   0   9 69.6997 2.01683   1
  -2   0   9 281.599 5.69501   1
  -2   0   9 304.516 6.37166   2
  -1   0   9 6.81769 0.69627   1
  -1   0   9 7.81998 0.68814   2
   0   0   9 2.17924 0.57270   2
   0   0   9 2.27457 0.56775   1
   1   0   9 11.8110 0.83938   1
   1   0   9 12.1208 0.96211   2
   2   0   9 106.884 3.21889   1
   2   0   9 114.812 3.47644   2
   3   0   9 51.2087 2.05301   2
   3   0   9 45.7068 2.20941   1
   4   0   9 59.1169 2.31145   2
   4   0   9 55.3710 2.95861   1
  -7   1   9 68.1635 3.02504   1
  -7   1   9 68.0563 2.63221   2
  -6   1   9 9.13382 1.03949   1
  -6   1   9 9.02181 1.09118   2
  -5   1   9 20.6751 1.21562   1
  -5   1   9 22.0005 1.45165   2
  -4   1   9 709.460 15.0871   2
  -4   1   9 651.839 12.7340   1
  -3   1   9 53.4097 1.92040   1
  -3   1   9 54.7640 1.77534   2
  -2   1   9 64.2028 1.82226   2
  -2   1   9 58.6643 1.85073   1
  -1   1   9 80.8805 2.26850   2
  -1   1   9 78.3379 2.21436   1
   0   1   9 2.33291 0.61115   1
   0   1   9 2.00106 0.58545   2
   1   1   9 72.4448 2.14224   1
   1   1   9 85.4864 2.84502   2
   2   1   9 31.5273 1.63619   2
   2   1   9 30.5972 1.51523   1
   3   1   9 4.62573 0.86702   2
   3   1   9 3.50936 1.06808   1
  -7   2   9 -0.6694 1.18406   1
  -7   2   9 0.25934 0.71015   2
  -6   2   9 18.8268 1.18529   1
  -6   2   9 16.3710 1.34720   2
  -5   2   9 0.67197 0.73658   1
  -5   2   9 0.79424 0.71073   2
  -4   2   9 191.686 5.10691   1
  -4   2   9 207.268 5.00445   2
  -3   2   9 145.302 3.49158   2
  -3   2   9 130.621 4.21033   1
  -2   2   9 23.2205 1.15084   1
  -2   2   9 23.0985 1.17351   2
  -1   2   9 240.883 5.31342   2
  -1   2   9 229.124 5.07342   1
   0   2   9 0.41655 0.56034   1
   0   2   9 0.18362 0.61170   2
   1   2   9 8.03865 0.90889   1
   1   2   9 7.04198 0.98108   2
   2   2   9 73.1414 2.74404   2
   2   2   9 68.6907 2.37981   1
  -7   3   9 56.1737 2.33848   2
  -7   3   9 50.0581 3.19110   1
  -6   3   9 0.87898 0.90261   1
  -6   3   9 1.21699 0.74722   2
  -5   3   9 15.6617 1.27337   1
  -5   3   9 20.2904 1.42385   2
  -4   3   9 24.9749 1.50269   2
  -4   3   9 25.2562 1.56878   1
  -3   3   9 5.06735 0.83000   1
  -3   3   9 4.45658 0.78195   2
  -2   3   9 39.7240 1.86148   1
  -2   3   9 40.4349 1.60218   2
  -1   3   9 1.73127 0.69515   2
  -1   3   9 1.78384 0.65235   1
   0   3   9 16.1095 1.20007   2
   0   3   9 15.6350 1.17064   1
   1   3   9 109.787 4.11336   1
   1   3   9 117.260 3.69517   2
  -7   4   9 28.3457 2.49058   1
  -7   4   9 32.2777 1.80713   2
  -6   4   9 57.3746 2.55445   1
  -6   4   9 54.5400 2.32662   2
  -5   4   9 82.5744 3.18040   2
  -5   4   9 81.9339 2.68777   1
  -4   4   9 85.9026 3.22476   2
  -4   4   9 91.6359 2.86276   1
  -3   4   9 5.75619 0.85846   2
  -3   4   9 6.42082 0.98463   1
  -2   4   9 50.3059 2.18588   2
  -2   4   9 44.8132 1.99155   1
  -1   4   9 229.707 5.65394   1
  -1   4   9 224.429 5.53331   2
   0   4   9 0.03970 0.77197   1
   0   4   9 0.83213 0.74276   2
  -6   5   9 12.3000 1.39076   1
  -6   5   9 11.1341 2.08994   2
  -5   5   9 0.23536 0.71967   1
  -5   5   9 -0.0196 1.37429   2
  -4   5   9 9.85371 1.95466   2
  -4   5   9 6.57699 1.02286   1
  -3   5   9 13.4404 1.48265   1
  -3   5   9 12.8826 1.62269   2
  -2   5   9 5.73560 0.96736   1
  -2   5   9 5.69571 1.03872   2
   0  -8  10 3.97015 0.99653   1
   0  -8  10 4.12163 1.04506   2
   1  -8  10 6.20928 0.93095   1
   1  -8  10 7.91516 1.11178   2
   2  -8  10 3.81761 0.94630   1
   2  -8  10 3.60484 0.98609   2
   3  -8  10 7.84800 1.06834   2
   3  -8  10 7.25608 1.08205   1
   4  -8  10 7.93363 1.33244   2
   4  -8  10 7.77097 1.06198   1
  -2  -7  10 3.59245 0.99938   2
  -2  -7  10 4.20959 1.02910   1
  -1  -7  10 39.4191 2.04970   2
  -1  -7  10 37.3447 1.98733   1
   0  -7  10 111.759 3.16984   1
   0  -7  10 114.535 3.24786   2
   1  -7  10 48.4264 1.90624   1
   1  -7  10 58.6145 2.34163   2
   2  -7  10 2.36459 0.88360   2
   2  -7  10 2.82281 0.75517   1
   3  -7  10 5.25655 0.90353   1
   3  -7  10 4.46834 0.91522   2
   4  -7  10 36.1917 2.19512   1
   4  -7  10 34.4072 1.78471   2
   5  -7  10 0.10298 0.85742   1
   5  -7  10 -0.9820 0.97787   2
  -3  -6  10 1.10180 0.74308   2
  -3  -6  10 -0.6500 0.84047   1
  -2  -6  10 5.60303 0.85694   2
  -2  -6  10 4.73265 0.93237   1
  -1  -6  10 227.680 5.34033   1
  -1  -6  10 237.087 5.12196   2
   0  -6  10 -0.4482 0.54360   1
   0  -6  10 0.94218 0.75471   2
   1  -6  10 25.1290 1.31185   1
   1  -6  10 30.8418 1.65080   2
   2  -6  10 45.7660 1.67352   1
   2  -6  10 51.2289 2.04630   2
   3  -6  10 2.00789 0.77619   1
   3  -6  10 1.29534 0.77992   2
   4  -6  10 0.67129 0.74076   2
   4  -6  10 0.34302 0.80496   1
   5  -6  10 32.4495 2.19944   2
   5  -6  10 28.9935 1.97829   1
  -4  -5  10 4.28701 1.00332   1
  -4  -5  10 4.95334 1.00156   2
  -3  -5  10 0.46445 0.75839   1
  -3  -5  10 0.46376 0.64492   2
  -2  -5  10 23.0705 1.21800   2
  -2  -5  10 19.6911 1.37499   1
  -1  -5  10 0.22687 0.54278   2
  -1  -5  10 0.37198 0.55870   1
   0  -5  10 -1.0031 0.54715   2
   0  -5  10 0.57223 0.55365   1
   1  -5  10 0.27500 0.58641   2
   1  -5  10 -0.8174 0.53423   1
   2  -5  10 25.8891 1.43731   2
   2  -5  10 26.0638 1.30357   1
   3  -5  10 3.38355 0.81419   2
   3  -5  10 4.43211 0.95254   1
   4  -5  10 66.1827 2.36661   2
   4  -5  10 69.4917 2.92087   1
   5  -5  10 13.0375 1.29745   1
   5  -5  10 18.5715 1.71894   2
  -5  -4  10 23.7791 1.62795   2
  -5  -4  10 21.6845 1.56597   1
  -4  -4  10 18.8038 1.41099   2
  -4  -4  10 17.0381 1.32289   1
  -3  -4  10 6.76788 0.92838   1
  -3  -4  10 6.82786 0.90286   2
  -2  -4  10 39.6785 1.61903   1
  -2  -4  10 42.0365 1.57686   2
  -1  -4  10 17.5441 1.11469   1
  -1  -4  10 18.0179 1.14990   2
   0  -4  10 7.15617 0.85564   1
   0  -4  10 6.61811 0.80559   2
   1  -4  10 1.60674 0.63089   1
   1  -4  10 1.06423 0.60340   2
   2  -4  10 14.3995 1.07953   1
   2  -4  10 15.2763 1.00240   2
   3  -4  10 49.9760 1.81799   2
   3  -4  10 49.4426 2.19671   1
   4  -4  10 10.0456 1.16923   2
   4  -4  10 10.5466 1.18023   1
   5  -4  10 0.33530 0.80764   1
   5  -4  10 1.38701 1.31228   2
  -5  -3  10 21.1910 1.52772   2
  -5  -3  10 20.2606 1.40118   1
  -4  -3  10 98.1297 3.20072   2
  -4  -3  10 94.8295 2.91110   1
  -3  -3  10 0.30668 0.57114   2
  -3  -3  10 -0.6100 0.62697   1
  -2  -3  10 0.56937 0.62311   2
  -2  -3  10 0.94520 0.58769   1
  -1  -3  10 87.1015 2.56728   2
  -1  -3  10 82.8631 2.41977   1
   0  -3  10 57.0299 1.96060   2
   0  -3  10 53.5279 1.91743   1
   1  -3  10 15.7820 1.01461   2
   1  -3  10 17.1647 1.06930   1
   2  -3  10 46.6347 1.72134   2
   2  -3  10 45.5832 1.69704   1
   3  -3  10 12.3137 1.20293   1
   3  -3  10 17.7791 1.12840   2
   4  -3  10 66.6187 2.62895   2
   4  -3  10 62.0662 2.54300   1
   5  -3  10 289.019 10.1207   2
   5  -3  10 281.661 7.62915   1
  -6  -2  10 3.81576 1.11864   1
  -6  -2  10 5.27556 1.08213   2
  -5  -2  10 20.7789 1.61269   2
  -5  -2  10 19.0086 1.33921   1
  -4  -2  10 5.57554 0.75015   2
  -4  -2  10 5.27941 0.88346   1
  -3  -2  10 16.5987 1.01795   1
  -3  -2  10 16.0604 1.08937   2
  -2  -2  10 7.21749 0.80413   2
  -2  -2  10 5.55765 0.72092   1
  -1  -2  10 15.1812 0.99979   1
  -1  -2  10 16.8613 1.01964   2
   0  -2  10 119.371 3.01939   1
   0  -2  10 133.423 3.27317   2
   1  -2  10 -0.6846 0.59605   2
   1  -2  10 -0.4846 0.57268   1
   2  -2  10 6.83287 0.90926   2
   2  -2  10 5.70232 0.77717   1
   3  -2  10 230.621 6.28279   1
   3  -2  10 248.429 6.41814   2
   4  -2  10 18.0825 1.43819   2
   4  -2  10 15.2715 1.35980   1
  -6  -1  10 5.55758 1.11905   1
  -6  -1  10 6.94817 1.15842   2
  -5  -1  10 29.1917 1.88075   2
  -5  -1  10 27.6691 1.56296   1
  -4  -1  10 0.79733 0.63634   2
  -4  -1  10 1.46070 0.57832   1
  -3  -1  10 58.1215 1.91632   2
  -3  -1  10 51.1412 1.77460   1
  -2  -1  10 119.666 3.24451   1
  -2  -1  10 120.992 3.05439   2
  -1  -1  10 3.89365 0.71142   1
  -1  -1  10 5.90491 0.75743   2
   0  -1  10 5.85412 0.73472   2
   0  -1  10 6.45438 0.80351   1
   1  -1  10 40.7175 1.73540   2
   1  -1  10 35.7539 1.61756   1
   2  -1  10 6.32876 0.86352   1
   2  -1  10 5.95696 0.94231   2
   3  -1  10 46.2091 2.31922   1
   3  -1  10 47.5245 2.23254   2
   4  -1  10 46.9606 2.14853   2
   4  -1  10 39.7414 2.25739   1
  -6   0  10 22.3057 1.75649   2
  -6   0  10 19.8900 1.74265   1
  -5   0  10 4.14844 0.87205   2
  -5   0  10 2.47778 0.75477   1
  -4   0  10 98.9647 2.77794   2
  -4   0  10 86.7657 2.46355   1
  -3   0  10 14.4944 1.00565   2
  -3   0  10 14.1521 1.10916   1
  -2   0  10 0.53077 0.61679   1
  -2   0  10 0.26953 0.59925   2
  -1   0  10 5.66331 0.71978   1
  -1   0  10 4.65195 0.76588   2
   0   0  10 45.2783 1.76945   1
   0   0  10 49.0408 1.89655   2
   1   0  10 0.49022 0.67176   2
   1   0  10 0.73913 0.62702   1
   2   0  10 2.70243 0.83352   1
   2   0  10 4.50304 0.90730   2
   3   0  10 1.15996 0.90179   1
   3   0  10 1.94318 0.84192   2
  -6   1  10 71.1965 2.76172   2
  -6   1  10 68.1554 3.02130   1
  -5   1  10 39.9404 1.72390   1
  -5   1  10 40.5663 1.99903   2
  -4   1  10 29.2175 1.65888   2
  -4   1  10 28.0373 1.54372   1
  -3   1  10 733.824 15.3534   2
  -3   1  10 708.821 15.0038   1
  -2   1  10 10.9881 0.98435   2
  -2   1  10 9.32556 0.98423   1
  -1   1  10 8.35452 0.87175   2
  -1   1  10 6.37865 0.79304   1
   0   1  10 39.4752 1.75787   2
   0   1  10 36.3293 1.65085   1
   1   1  10 8.32403 1.06225   2
   1   1  10 8.30433 0.94434   1
   2   1  10 7.51220 1.07744   2
   2   1  10 5.47386 1.10283   1
  -6   2  10 19.7137 1.53601   2
  -6   2  10 19.4929 2.17719   1
  -5   2  10 155.506 4.62514   2
  -5   2  10 145.956 4.27656   1
  -4   2  10 3.99154 0.86633   1
  -4   2  10 3.67672 0.91934   2
  -3   2  10 138.225 3.67321   2
  -3   2  10 134.798 3.97702   1
  -2   2  10 28.0232 1.48816   2
  -2   2  10 25.0337 1.57286   1
  -1   2  10 1.14319 0.69654   1
  -1   2  10 1.15575 0.63881   2
   0   2  10 64.5068 2.15966   1
   0   2  10 69.9819 2.65198   2
   1   2  10 52.1689 2.26328   1
   1   2  10 61.3657 2.53926   2
  -6   3  10 19.4868 1.77017   1
  -6   3  10 23.2128 1.63691   2
  -5   3  10 -0.2953 0.76970   2
  -5   3  10 0.97359 0.83704   1
  -4   3  10 96.2171 3.22126   1
  -4   3  10 92.1545 3.47393   2
  -3   3  10 29.3971 1.71915   1
  -3   3  10 28.5951 1.68283   2
  -2   3  10 6.52458 1.04749   1
  -2   3  10 7.03725 0.94110   2
  -1   3  10 18.4982 1.40980   1
  -1   3  10 16.5979 1.24841   2
  -4   4  10 0.92205 0.95366   2
  -4   4  10 -0.0128 0.78409   1
  -3   4  10 83.2723 3.85659   2
  -3   4  10 76.4219 3.68320   1
   0  -7  11 6.29391 1.66038   1
   0  -7  11 4.21543 1.57924   2
   1  -7  11 17.2212 3.31163   1
  -3  -5  11 82.7901 4.14983  -2
   1  -7  11 82.7901 4.14983   1
   1  -7  11 16.6998 1.84284   2
   2  -7  11 11.2404 1.26931   1
   2  -7  11 11.4782 1.43068   2
  -1  -6  11 7.95736 3.13089  -2
  -1  -6  11 7.95736 3.13089   1
  -1  -6  11 1.27195 1.18813   1
  -1  -6  11 1.93920 2.03528   2
   0  -6  11 34.1255 2.12620   2
  -2  -5  11 71.1848 3.76039  -2
   0  -6  11 71.1848 3.76039   1
   0  -6  11 30.2714 2.31435   1
   1  -6  11 33.7904 1.71718   1
   1  -6  11 40.5390 2.28188   2
   2  -6  11 11.8808 1.23412   2
   2  -6  11 8.75804 1.25923   1
   3  -6  11 25.5948 1.89873   1
   3  -6  11 25.9330 1.68470   2
  -3  -5  11 53.5554 3.02876   1
   1  -7  11 86.3781 5.29683  -2
  -3  -5  11 86.3781 5.29683   1
  -3  -5  11 51.4032 4.22503   2
  -2  -5  11 31.3112 2.02733   1
   0  -6  11 87.1871 6.75719  -2
  -2  -5  11 87.1871 6.75719   1
  -2  -5  11 39.6869 2.65760   2
  -1  -5  11 30.3683 1.72070   2
  -1  -5  11 27.4015 1.63913   1
  -1  -5  11 68.5596 6.04120  -2
  -1  -5  11 68.5596 6.04120   1
   0  -5  11 21.4775 1.35576   1
   0  -5  11 24.0103 1.38549   2
   1  -5  11 30.6714 1.58315   1
   1  -5  11 33.2933 1.82562   2
   2  -5  11 1.59105 0.82266   2
   2  -5  11 1.73847 0.78679   1
   3  -5  11 79.6518 2.68747   2
   3  -5  11 75.6817 3.24783   1
  -3  -4  11 60.9263 2.76515   1
  -3  -4  11 65.9470 2.40290   2
   1  -6  11 103.567 7.48959  -2
  -3  -4  11 103.567 7.48959   1
  -2  -4  11 37.7789 1.90823   1
  -2  -4  11 40.2036 1.77798   2
  -1  -4  11 0.87292 0.72979   2
  -1  -4  11 2.20417 0.72734   1
   0  -4  11 35.8239 1.59679   2
   0  -4  11 33.4307 1.63799   1
   1  -4  11 1.93288 0.74747   1
   1  -4  11 3.33766 0.73089   2
   2  -4  11 14.9431 1.14438   2
   2  -4  11 12.3854 1.13923   1
   3  -4  11 34.2793 1.90684   1
   3  -4  11 38.9692 1.90759   2
  -4  -3  11 40.2448 2.05749   1
  -4  -3  11 41.0094 2.35069   2
  -3  -3  11 0.49941 0.78198   1
  -3  -3  11 1.25154 0.72034   2
  -2  -3  11 1.91815 0.69759   1
  -2  -3  11 2.04921 0.73054   2
  -1  -3  11 46.6537 1.90412   1
  -1  -3  11 45.7857 1.74485   2
   0  -3  11 18.2555 1.31010   2
   0  -3  11 20.8977 1.23214   1
   1  -3  11 17.6433 1.34518   2
   1  -3  11 18.5605 1.20333   1
   2  -3  11 53.5405 2.15001   1
   2  -3  11 60.0809 2.26692   2
   3  -3  11 10.7836 1.22617   1
   3  -3  11 10.7004 1.23382   2
  -5  -2  11 3.45904 0.97921   1
  -5  -2  11 4.07135 1.08768   2
  -4  -2  11 19.3366 1.42119   2
  -4  -2  11 16.9750 1.35705   1
  -3  -2  11 7.24239 0.90667   2
  -3  -2  11 6.26930 0.83816   1
  -2  -2  11 53.1638 1.90518   2
  -2  -2  11 53.3468 2.15874   1
  -1  -2  11 4.10760 0.77130   2
  -1  -2  11 3.81712 0.85677   1
   0  -2  11 0.08593 0.71597   2
   0  -2  11 -0.5774 0.61851   1
   1  -2  11 20.2390 1.31566   1
   1  -2  11 22.0383 1.51343   2
   2  -2  11 15.0776 1.25676   2
   2  -2  11 14.6262 1.28164   1
   3  -2  11 122.410 3.86408   2
   3  -2  11 117.052 4.19138   1
  -5  -1  11 24.1776 1.82878   2
  -5  -1  11 21.6129 1.46736   1
  -4  -1  11 23.9384 1.49139   2
  -4  -1  11 18.8651 1.32900   1
  -3  -1  11 137.950 3.50696   2
  -3  -1  11 125.922 3.74204   1
  -2  -1  11 1.69050 0.70528   2
  -2  -1  11 2.07659 0.77996   1
  -1  -1  11 2.15679 0.80628   2
  -1  -1  11 0.40437 0.74104   1
   0  -1  11 0.11730 0.72273   2
   0  -1  11 0.41902 0.68065   1
   1  -1  11 2.42854 0.75507   1
   1  -1  11 2.69320 0.87361   2
   2  -1  11 32.8439 1.91211   2
   2  -1  11 30.7439 1.98337   1
  -5   0  11 28.5531 1.59872   1
  -5   0  11 28.1869 1.75027   2
  -4   0  11 5.41148 0.88272   1
  -4   0  11 5.66584 0.94366   2
  -3   0  11 22.8419 1.58194   1
  -3   0  11 21.9104 1.35271   2
  -2   0  11 1.08695 0.73906   1
  -2   0  11 2.46593 0.75964   2
  -1   0  11 12.3243 1.18008   1
  -1   0  11 15.0228 1.24846   2
   0   0  11 89.1015 3.04565   2
   0   0  11 82.3691 2.65886   1
   1   0  11 21.3505 1.57685   2
   1   0  11 21.1765 1.39863   1
  -5   1  11 10.0605 1.43279   1
  -5   1  11 9.78271 1.18513   2
  -4   1  11 19.1105 1.40071   1
  -4   1  11 16.6407 1.52136   2
  -3   1  11 6.00698 0.92399   1
  -3   1  11 7.98588 0.98394   2
  -2   1  11 25.6919 1.45648   2
  -2   1  11 21.4901 1.46204   1
  -1   1  11 1.85570 0.84498   1
  -1   1  11 3.96873 0.94798   2
   0   1  11 7.61191 1.11552   2
   0   1  11 6.41847 0.97618   1
  -4   2  11 0.54316 0.85235   1
  -4   2  11 0.10892 0.88730   2
  -3   2  11 2.82517 0.91447   2
  -3   2  11 1.67226 0.89248   1
  -2   2  11 17.0433 1.55294   1
  -2   2  11 20.8715 1.39713   2
  -1  -4  12 130.101 4.11210  -2
  -1  -4  12 130.101 4.11210   1
   0  -4  12 8.24592 1.77968   1
  -2  -3  12 24.2755 2.86385  -2
   0  -4  12 24.2755 2.86385   1
   0  -4  12 23.0255 2.53252  -2
  -2  -3  12 23.0255 2.53252   1
  -2  -3  12 12.5215 2.04719   2
  -1  -3  12 33.4908 3.08210   2
  -1  -3  12 71.8471 3.79340  -2
  -1  -3  12 71.8471 3.79340   1
  -1  -3  12 33.0871 3.00424   1
  -2  -2  12 10.0935 3.43144  -2
   0  -3  12 10.0935 3.43144   1
   0  -3  12 5.87130 1.33086   1
   0  -3  12 7.31209 1.23462   2
  -2  -2  12 5.94861 1.17040   1
  -2  -2  12 7.50912 1.40214   2
   0  -3  12 10.6061 4.61347  -2
  -2  -2  12 10.6061 4.61347   1
  -1  -2  12 1.48235 0.86644   1
  -1  -2  12 2.47626 0.91816   2
   0  -2  12 12.1168 1.25046   2
   0  -2  12 12.3325 1.20148   1
  -2  -1  12 290.156 12.4913   2
  -2  -1  12 280.465 12.0342   1
   0   0   0    0.00    0.00   0
;
_shelx_hkl_checksum   90861
