# Supplementary material for: Methyl Viologens of Bis‐(4’‐Pyridylethynyl)Arenes – Structures, Photophysical and Electrochemical Studies, and their Potential Application in Biology
Source: Chemistry. 2022 May 30;28(40):e202200753. doi: 10.1002/chem.202200753 (PMC9400870; doi:10.1002/chem.202200753)
Supplement: Supplementary file 3 — Supporting Information [file CHEM-28-0-s003.cif]

data_cmpd_3M

# 1. Submission Details


_publ_contact_author_name   'Prof. Dr. Todd B. Marder'
_publ_contact_author_address
; Institut fuer Anorganische Chemie
Universitaet Wuerzburg
Am Hubland
97074 Wuerzburg, Germany
;
_publ_contact_author_email        'todd.marder@uni-wuerzburg.de'
_publ_contact_author_phone        '+49-931-31-85514'
_publ_contact_author_fax          '+49-931-31-84622'

loop_
_publ_author_name
_publ_author_address
      'Kole, Goutam Kumar'
;     Institut fuer Anorganische Chemie
      Universitaet Wuerzburg
      Am Hubland
      D-97074 Wuerzburg, Germany
;
      'Marder, Todd'
;     Institut fuer Anorganische Chemie
      Universitaet Wuerzburg
      Am Hubland
      D-97074 Wuerzburg, Germany
;


_audit_creation_method            'SHELXL-2018/3'
_shelx_SHELXL_version_number      '2018/3'
_publ_section_references
;
Sheldrick, G.M. (2015), Acta Cryst. A71, 3-8.

Huebschle, C.B., Sheldrick, G.M., Dittrich, B. (2011), J. Appl. Cryst. 44, 
 1281-1284.

Sheldrick, G.M. (2008), Acta Cryst. A64, 112-122.
;
_chemical_name_systematic         ?
_chemical_name_common             ?
_chemical_melting_point           ?
_chemical_formula_moiety          'C32 H22 F6 N2 O6 S2'
_chemical_formula_sum             'C32 H22 F6 N2 O6 S2'
_chemical_formula_weight          708.63

loop_
 _atom_type_symbol
 _atom_type_description
 _atom_type_scat_dispersion_real
 _atom_type_scat_dispersion_imag
 _atom_type_scat_source
 'C'  'C'   0.0033   0.0016
 'International Tables Vol C Tables 4.2.6.8 and 6.1.1.4'
 'H'  'H'   0.0000   0.0000
 'International Tables Vol C Tables 4.2.6.8 and 6.1.1.4'
 'N'  'N'   0.0061   0.0033
 'International Tables Vol C Tables 4.2.6.8 and 6.1.1.4'
 'O'  'O'   0.0106   0.0060
 'International Tables Vol C Tables 4.2.6.8 and 6.1.1.4'
 'F'  'F'   0.0171   0.0103
 'International Tables Vol C Tables 4.2.6.8 and 6.1.1.4'
 'S'  'S'   0.1246   0.1234
 'International Tables Vol C Tables 4.2.6.8 and 6.1.1.4'
 
_space_group_crystal_system       monoclinic
_space_group_IT_number            14
_space_group_name_H-M_alt         'P 21/n'
_space_group_name_Hall            '-P 2yn'

_shelx_space_group_comment
;
The symmetry employed for this shelxl refinement is uniquely defined
by the following loop, which should always be used as a source of
symmetry information in preference to the above space-group names.
They are only intended as comments.
;
 
loop_
 _space_group_symop_operation_xyz
 'x, y, z'
 '-x+1/2, y+1/2, -z+1/2'
 '-x, -y, -z'
 'x-1/2, -y-1/2, z-1/2'
 
_cell_length_a                    6.5964(16)
_cell_length_b                    8.5982(17)
_cell_length_c                    26.352(6)
_cell_angle_alpha                 90
_cell_angle_beta                  96.379(7)
_cell_angle_gamma                 90
_cell_volume                      1485.3(6)
_cell_formula_units_Z             2
_cell_measurement_temperature     100(2)
_cell_measurement_reflns_used     9877
_cell_measurement_theta_min       2.49
_cell_measurement_theta_max       27.73
 
_exptl_crystal_recrystallization_method 
;
recrystallised from acetonitrile by evaporation
;

_exptl_special_details
;
The crystal was immersed in a film of perfluoropolyether oil, mounted on a 
polyimide microloop (MicroMounts of MiTeGen) and transferred to stream of cold 
nitrogen (Bruker Kryoflex2).
;
_exptl_crystal_description        Plate
_exptl_crystal_colour             red
_exptl_crystal_density_meas       ?
_exptl_crystal_density_method     ?
_exptl_crystal_density_diffrn     1.584          
_exptl_crystal_F_000              724
_exptl_transmission_factor_min    ?
_exptl_transmission_factor_max    ?
_exptl_crystal_size_max           0.456
_exptl_crystal_size_mid           0.29
_exptl_crystal_size_min           0.18
_exptl_absorpt_coefficient_mu     0.268
_shelx_estimated_absorpt_T_min    0.888
_shelx_estimated_absorpt_T_max    0.953
_exptl_absorpt_correction_type    multi-scan
_exptl_absorpt_correction_T_min   0.6863
_exptl_absorpt_correction_T_max   0.7456
loop_
 _exptl_crystal_face_index_h
 _exptl_crystal_face_index_k
 _exptl_crystal_face_index_l
 _exptl_crystal_face_perp_dist
   -1.00    0.00    1.00    0.1720
   -1.00   -1.00   -1.00    0.1830
    0.00    1.00    1.00    0.1120
    0.00   -1.00   -1.00    0.1310
   -1.00    1.00    1.00    0.1930
    1.00   -1.00   -1.00    0.1780
   -1.00    0.00    0.00    0.1720
    1.00    0.00    0.00    0.2250
   -1.00    1.00    0.00    0.1970
    0.00    1.00    0.00    0.1170
    0.00   -1.00    0.00    0.1430
    1.00   -1.00    1.00    0.1790
    0.00   -1.00    1.00    0.1560
    1.00    1.00   -1.00    0.2200
   -1.00   -1.00    1.00    0.2030
    1.00    0.00    1.00    0.2310
    0.00    0.00    1.00    0.0900
    0.00    0.00   -1.00    0.0170

_exptl_absorpt_process_details    'SadAbs 2016/2 (Bruker AXS)'
_exptl_absorpt_special_details    ?
_diffrn_ambient_temperature       100(2)
_diffrn_radiation_wavelength      0.71073
_diffrn_radiation_type            MoK\a
_diffrn_radiation_monochromator   graphite
_diffrn_source                    'rotating-anode (Nonius FR-591)'
_diffrn_measurement_device_type   'Bruker X8-APEX II'
_diffrn_measurement_method        '\f and \w scans'
_diffrn_detector                  'CCD area detector (Apex2)'
_diffrn_detector_area_resol_mean  8.333
_diffrn_reflns_number             49326
_diffrn_reflns_av_unetI/netI      0.0187
_diffrn_reflns_av_R_equivalents   0.0503
_diffrn_reflns_limit_h_min        -7
_diffrn_reflns_limit_h_max        8
_diffrn_reflns_limit_k_min        -10
_diffrn_reflns_limit_k_max        10
_diffrn_reflns_limit_l_min        -32
_diffrn_reflns_limit_l_max        32
_diffrn_reflns_theta_min          1.555
_diffrn_reflns_theta_max          25.681
_diffrn_reflns_theta_full         25.242
_diffrn_measured_fraction_theta_max   0.997
_diffrn_measured_fraction_theta_full  0.997
_diffrn_reflns_Laue_measured_fraction_max    0.997
_diffrn_reflns_Laue_measured_fraction_full   0.997
_diffrn_reflns_point_group_measured_fraction_max   0.997
_diffrn_reflns_point_group_measured_fraction_full  0.997
_reflns_number_total              2804
_reflns_number_gt                 2500
_reflns_threshold_expression      'I > 2\s(I)'
_reflns_Friedel_coverage          0.000
_reflns_Friedel_fraction_max      .
_reflns_Friedel_fraction_full     .
 
_reflns_special_details
;
 Reflections were merged by SHELXL according to the crystal
 class for the calculation of statistics and refinement.
 
 _reflns_Friedel_fraction is defined as the number of unique
 Friedel pairs measured divided by the number that would be
 possible theoretically, ignoring centric projections and
 systematic absences.
;
 
_computing_data_collection        'APEX2 ver. 2014.9 (Bruker AXS)'
_computing_cell_refinement        'Saint+ ver. V8.40A (Bruker AXS)'
_computing_data_reduction         'Saint+ ver. V8.40A (Bruker AXS)'
_computing_structure_solution     'SHELXT (Sheldrick, 2014)'
_computing_structure_refinement 'SHELXL-2018/3 (Sheldrick, 2018)'
_computing_molecular_graphics     'ShelXLe (Huebschle et all, 2011)'
_computing_publication_material   'SHELXL-2018/3 (Sheldrick, 2018)'
_refine_special_details
;

 Refinement of F^2^ against ALL reflections. The weighted R-factor wR and 
goodness of fit S are based on F^2^, conventional R-factors R are based on F, 
with F set to zero for negative F^2^. The threshold expression of F^2^ > 
2sigma(F^2^) is used only for calculating R-factors(gt) etc. and is not 
relevant to the choice of reflections for refinement. R-factors based on F^2^ 
are statistically about twice as large as those based on F, and R-factors 
based on ALL data will be even larger.
;
_refine_ls_structure_factor_coef  Fsqd
_refine_ls_matrix_type            full
_refine_ls_weighting_scheme       calc
_refine_ls_weighting_details
'w=1/[\s^2^(Fo^2^)+(0.0657P)^2^+6.5656P] where P=(Fo^2^+2Fc^2^)/3'
_atom_sites_solution_primary      dual
_atom_sites_solution_secondary    difmap
_atom_sites_solution_hydrogens    geom
_refine_ls_hydrogen_treatment     constr
_refine_ls_extinction_method      none
_refine_ls_extinction_coef        .
_refine_ls_number_reflns          2804
_refine_ls_number_parameters      218
_refine_ls_number_restraints      0
_refine_ls_R_factor_all           0.0723
_refine_ls_R_factor_gt            0.0667
_refine_ls_wR_factor_ref          0.1864
_refine_ls_wR_factor_gt           0.1829
_refine_ls_goodness_of_fit_ref    1.127
_refine_ls_restrained_S_all       1.127
_refine_ls_shift/su_max           0.000
_refine_ls_shift/su_mean          0.000
 
loop_
 _atom_site_label
 _atom_site_type_symbol
 _atom_site_fract_x
 _atom_site_fract_y
 _atom_site_fract_z
 _atom_site_U_iso_or_equiv
 _atom_site_adp_type
 _atom_site_occupancy
 _atom_site_site_symmetry_order  
 _atom_site_calc_flag
 _atom_site_refinement_flags_posn
 _atom_site_refinement_flags_adp
 _atom_site_refinement_flags_occupancy
 _atom_site_disorder_assembly
 _atom_site_disorder_group
S1 S 1.02954(14) 0.00657(11) 0.33102(4) 0.0213(3) Uani 1 1 d . . . . .
F1 F 0.7250(4) 0.1748(3) 0.28899(11) 0.0405(7) Uani 1 1 d . . . . .
O1 O 1.0247(5) 0.0948(4) 0.37724(12) 0.0392(8) Uani 1 1 d . . . . .
N1 N 0.3683(4) 0.4706(3) 0.33531(11) 0.0158(6) Uani 1 1 d . . . . .
C1 C 0.1638(6) 0.4694(5) 0.30532(15) 0.0238(8) Uani 1 1 d . . . . .
H1A H 0.093392 0.567344 0.310766 0.036 Uiso 1 1 calc R U . . .
H1B H 0.083790 0.382257 0.316441 0.036 Uiso 1 1 calc R U . . .
H1C H 0.179382 0.457836 0.268955 0.036 Uiso 1 1 calc R U . . .
O2 O 1.0515(4) -0.1590(3) 0.33709(13) 0.0323(7) Uani 1 1 d . . . . .
F2 F 0.7522(5) -0.0486(4) 0.25523(13) 0.0628(10) Uani 1 1 d . . . . .
C2 C 0.4856(6) 0.5983(5) 0.33433(15) 0.0229(8) Uani 1 1 d . . . . .
H2 H 0.435752 0.685985 0.314864 0.028 Uiso 1 1 calc R U . . .
F3 F 0.6336(4) -0.0252(4) 0.32820(14) 0.0549(9) Uani 1 1 d . . . . .
O3 O 1.1537(5) 0.0760(4) 0.29531(14) 0.0391(8) Uani 1 1 d . . . . .
C3 C 0.6761(6) 0.6036(5) 0.36105(15) 0.0231(8) Uani 1 1 d . . . . .
H3 H 0.757856 0.694302 0.360028 0.028 Uiso 1 1 calc R U . . .
C4 C 0.7492(5) 0.4746(4) 0.38983(13) 0.0145(7) Uani 1 1 d . . . . .
C5 C 0.6259(6) 0.3436(4) 0.38974(15) 0.0204(8) Uani 1 1 d . . . . .
H5 H 0.672939 0.253714 0.408438 0.025 Uiso 1 1 calc R U . . .
C6 C 0.4355(6) 0.3444(4) 0.36253(15) 0.0205(8) Uani 1 1 d . . . . .
H6 H 0.350572 0.255242 0.362916 0.025 Uiso 1 1 calc R U . . .
C7 C 0.9448(5) 0.4796(4) 0.41907(14) 0.0172(7) Uani 1 1 d . . . . .
C8 C 1.1066(5) 0.4878(4) 0.44433(13) 0.0172(7) Uani 1 1 d . . . . .
C9 C 1.3021(5) 0.4955(4) 0.47327(13) 0.0156(7) Uani 1 1 d . . . . .
C10 C 1.4226(5) 0.6313(4) 0.47112(13) 0.0164(7) Uani 1 1 d . . . . .
C11 C 1.3767(5) 0.3641(4) 0.50219(14) 0.0176(7) Uani 1 1 d . . . . .
C12 C 1.2550(6) 0.2291(5) 0.50656(16) 0.0245(9) Uani 1 1 d . . . . .
H12 H 1.121392 0.224652 0.488948 0.029 Uiso 1 1 calc R U . . .
C13 C 1.3275(6) 0.1066(5) 0.53557(18) 0.0309(10) Uani 1 1 d . . . . .
H13 H 1.242864 0.018660 0.538991 0.037 Uiso 1 1 calc R U . . .
C14 C 1.5293(6) 0.1090(5) 0.56087(17) 0.0295(9) Uani 1 1 d . . . . .
H14 H 1.579712 0.021294 0.580268 0.035 Uiso 1 1 calc R U . . .
C15 C 1.6506(6) 0.2352(5) 0.55762(14) 0.0211(8) Uani 1 1 d . . . . .
H15 H 1.785459 0.234896 0.574586 0.025 Uiso 1 1 calc R U . . .
C16 C 0.7716(6) 0.0270(4) 0.29928(16) 0.0268(9) Uani 1 1 d . . . . .
 
loop_
 _atom_site_aniso_label
 _atom_site_aniso_U_11
 _atom_site_aniso_U_22
 _atom_site_aniso_U_33
 _atom_site_aniso_U_23
 _atom_site_aniso_U_13
 _atom_site_aniso_U_12
S1 0.0174(5) 0.0160(5) 0.0296(5) -0.0004(4) -0.0019(4) -0.0025(4)
F1 0.0449(16) 0.0237(13) 0.0516(17) 0.0112(12) -0.0001(13) 0.0148(12)
O1 0.0445(19) 0.0397(19) 0.0303(16) -0.0092(14) -0.0092(14) 0.0010(16)
N1 0.0114(15) 0.0159(15) 0.0196(15) -0.0020(12) 0.0001(11) -0.0012(11)
C1 0.0142(18) 0.027(2) 0.028(2) -0.0003(16) -0.0041(15) -0.0006(15)
O2 0.0239(15) 0.0152(14) 0.055(2) 0.0056(13) -0.0109(13) 0.0007(12)
F2 0.061(2) 0.056(2) 0.062(2) -0.0312(17) -0.0369(16) 0.0209(17)
C2 0.0191(19) 0.0199(19) 0.029(2) 0.0084(16) -0.0011(15) -0.0023(15)
F3 0.0186(13) 0.0416(17) 0.105(3) 0.0288(17) 0.0070(14) -0.0036(12)
O3 0.0338(18) 0.0304(17) 0.056(2) 0.0006(15) 0.0191(15) -0.0074(14)
C3 0.0179(19) 0.0207(19) 0.030(2) 0.0063(16) -0.0010(15) -0.0070(15)
C4 0.0095(16) 0.0154(17) 0.0187(17) -0.0032(13) 0.0020(13) -0.0018(13)
C5 0.0164(18) 0.0160(18) 0.028(2) 0.0010(15) -0.0033(15) -0.0002(14)
C6 0.0150(18) 0.0117(17) 0.034(2) -0.0004(15) -0.0014(15) -0.0031(14)
C7 0.0128(18) 0.0173(18) 0.0219(18) -0.0006(14) 0.0036(14) -0.0021(14)
C8 0.0153(18) 0.0172(17) 0.0193(18) -0.0011(14) 0.0035(14) 0.0006(14)
C9 0.0119(16) 0.0185(18) 0.0166(17) -0.0028(14) 0.0019(13) 0.0014(14)
C10 0.0128(17) 0.0202(18) 0.0162(17) -0.0019(14) 0.0013(13) 0.0032(14)
C11 0.0124(17) 0.0212(19) 0.0194(18) -0.0024(14) 0.0027(13) 0.0012(14)
C12 0.0153(18) 0.024(2) 0.033(2) 0.0004(17) -0.0035(15) -0.0037(16)
C13 0.023(2) 0.022(2) 0.046(3) 0.0045(18) -0.0055(18) -0.0061(17)
C14 0.027(2) 0.021(2) 0.039(2) 0.0076(18) -0.0061(18) 0.0004(17)
C15 0.0176(18) 0.0210(19) 0.0239(19) 0.0012(15) -0.0018(14) 0.0038(15)
C16 0.027(2) 0.0131(19) 0.038(2) 0.0020(16) -0.0063(17) -0.0014(16)
 
_geom_special_details
;
 All esds (except the esd in the dihedral angle between two l.s. planes)
 are estimated using the full covariance matrix.  The cell esds are taken
 into account individually in the estimation of esds in distances, angles
 and torsion angles; correlations between esds in cell parameters are only
 used when they are defined by crystal symmetry.  An approximate (isotropic)
 treatment of cell esds is used for estimating esds involving l.s. planes.
;
 
loop_
 _geom_bond_atom_site_label_1
 _geom_bond_atom_site_label_2
 _geom_bond_distance
 _geom_bond_site_symmetry_2
 _geom_bond_publ_flag
S1 O1 1.438(3) . ?
S1 O2 1.438(3) . ?
S1 O3 1.444(3) . ?
S1 C16 1.819(4) . ?
F1 C16 1.328(5) . ?
N1 C2 1.345(5) . ?
N1 C6 1.348(5) . ?
N1 C1 1.486(4) . ?
C1 H1A 0.9800 . ?
C1 H1B 0.9800 . ?
C1 H1C 0.9800 . ?
F2 C16 1.324(5) . ?
C2 C3 1.371(5) . ?
C2 H2 0.9500 . ?
F3 C16 1.328(5) . ?
C3 C4 1.399(5) . ?
C3 H3 0.9500 . ?
C4 C5 1.390(5) . ?
C4 C7 1.428(5) . ?
C5 C6 1.375(5) . ?
C5 H5 0.9500 . ?
C6 H6 0.9500 . ?
C7 C8 1.195(5) . ?
C8 C9 1.425(5) . ?
C9 C10 1.418(5) . ?
C9 C11 1.420(5) . ?
C10 C11 1.429(5) 3_866 ?
C10 C15 1.429(5) 3_866 ?
C11 C12 1.423(5) . ?
C12 C13 1.357(6) . ?
C12 H12 0.9500 . ?
C13 C14 1.421(6) . ?
C13 H13 0.9500 . ?
C14 C15 1.357(6) . ?
C14 H14 0.9500 . ?
C15 H15 0.9500 . ?
 
loop_
 _geom_angle_atom_site_label_1
 _geom_angle_atom_site_label_2
 _geom_angle_atom_site_label_3
 _geom_angle
 _geom_angle_site_symmetry_1
 _geom_angle_site_symmetry_3
 _geom_angle_publ_flag
O1 S1 O2 116.1(2) . . ?
O1 S1 O3 113.7(2) . . ?
O2 S1 O3 115.1(2) . . ?
O1 S1 C16 103.3(2) . . ?
O2 S1 C16 102.96(17) . . ?
O3 S1 C16 103.3(2) . . ?
C2 N1 C6 120.8(3) . . ?
C2 N1 C1 119.0(3) . . ?
C6 N1 C1 120.2(3) . . ?
N1 C1 H1A 109.5 . . ?
N1 C1 H1B 109.5 . . ?
H1A C1 H1B 109.5 . . ?
N1 C1 H1C 109.5 . . ?
H1A C1 H1C 109.5 . . ?
H1B C1 H1C 109.5 . . ?
N1 C2 C3 120.9(3) . . ?
N1 C2 H2 119.5 . . ?
C3 C2 H2 119.5 . . ?
C2 C3 C4 119.5(3) . . ?
C2 C3 H3 120.2 . . ?
C4 C3 H3 120.2 . . ?
C5 C4 C3 118.4(3) . . ?
C5 C4 C7 121.3(3) . . ?
C3 C4 C7 120.3(3) . . ?
C6 C5 C4 119.8(3) . . ?
C6 C5 H5 120.1 . . ?
C4 C5 H5 120.1 . . ?
N1 C6 C5 120.6(3) . . ?
N1 C6 H6 119.7 . . ?
C5 C6 H6 119.7 . . ?
C8 C7 C4 178.0(4) . . ?
C7 C8 C9 178.4(4) . . ?
C10 C9 C11 121.0(3) . . ?
C10 C9 C8 119.7(3) . . ?
C11 C9 C8 119.3(3) . . ?
C9 C10 C11 119.7(3) . 3_866 ?
C9 C10 C15 121.6(3) . 3_866 ?
C11 C10 C15 118.6(3) 3_866 3_866 ?
C9 C11 C12 121.8(3) . . ?
C9 C11 C10 119.3(3) . 3_866 ?
C12 C11 C10 118.9(3) . 3_866 ?
C13 C12 C11 120.8(4) . . ?
C13 C12 H12 119.6 . . ?
C11 C12 H12 119.6 . . ?
C12 C13 C14 120.4(4) . . ?
C12 C13 H13 119.8 . . ?
C14 C13 H13 119.8 . . ?
C15 C14 C13 120.7(4) . . ?
C15 C14 H14 119.7 . . ?
C13 C14 H14 119.7 . . ?
C14 C15 C10 120.6(3) . 3_866 ?
C14 C15 H15 119.7 . . ?
C10 C15 H15 119.7 3_866 . ?
F2 C16 F3 109.4(4) . . ?
F2 C16 F1 107.1(4) . . ?
F3 C16 F1 106.4(4) . . ?
F2 C16 S1 110.5(3) . . ?
F3 C16 S1 111.6(3) . . ?
F1 C16 S1 111.7(3) . . ?
 
_refine_diff_density_max    0.940
_refine_diff_density_min   -0.401
_refine_diff_density_rms    0.106

_shelx_res_file
;
TITL GoKo95_a.res in P2(1)/n
    GoKo95_a.res
    created by SHELXL-2018/3 at 11:30:15 on 18-Aug-2020
REM Old TITL GoKo95 in P2(1)/n
REM SHELXT solution in P2(1)/n
REM R1 0.177,  Rweak 0.012,  Alpha 0.054,  Orientation as input
REM Formula found by SHELXT:  C15 N2 O3 F3 S
CELL  0.71073   6.59638    8.59818   26.35154   90.0000   96.3787   90.0000
ZERR    2.000   0.00160    0.00167    0.00577    0.0000    0.0067    0.0000
LATT  1
SYMM 1/2-X, 1/2+Y, 1/2-Z
SFAC C H N O F S
UNIT 64 44 4 12 12 4
TEMP -173.000
ACTA
SHEL 999. 0.82
SIZE 0.18 0.29 0.456
L.S. 10
BOND $H
LIST 4
FMAP 2
PLAN 20
OMIT 2 1 0
OMIT -4 1 1
OMIT -4 7 1
OMIT -2 4 2
OMIT 2 2 1
OMIT 2 3 0
OMIT 4 1 0
OMIT -6 1 2
WGHT    0.065700    6.565600
FVAR       0.38806
S1    6    1.029539    0.006571    0.331022    11.00000    0.01741    0.01600 =
         0.02960   -0.00044   -0.00188   -0.00251
F1    5    0.724972    0.174826    0.288987    11.00000    0.04491    0.02374 =
         0.05157    0.01116   -0.00012    0.01482
O1    4    1.024659    0.094826    0.377241    11.00000    0.04455    0.03966 =
         0.03028   -0.00921   -0.00916    0.00099
N1    3    0.368286    0.470567    0.335313    11.00000    0.01142    0.01590 =
         0.01964   -0.00203    0.00008   -0.00115
C1    1    0.163814    0.469402    0.305316    11.00000    0.01423    0.02746 =
         0.02829   -0.00034   -0.00413   -0.00055
AFIX 137
H1A   2    0.093392    0.567344    0.310766    11.00000   -1.50000
H1B   2    0.083790    0.382257    0.316441    11.00000   -1.50000
H1C   2    0.179382    0.457836    0.268955    11.00000   -1.50000
AFIX   0
O2    4    1.051490   -0.159048    0.337093    11.00000    0.02388    0.01517 =
         0.05454    0.00560   -0.01093    0.00065
F2    5    0.752231   -0.048593    0.255234    11.00000    0.06056    0.05580 =
         0.06210   -0.03115   -0.03686    0.02093
C2    1    0.485588    0.598281    0.334335    11.00000    0.01908    0.01993 =
         0.02890    0.00837   -0.00113   -0.00234
AFIX  43
H2    2    0.435752    0.685985    0.314864    11.00000   -1.20000
AFIX   0
F3    5    0.633645   -0.025175    0.328201    11.00000    0.01855    0.04161 =
         0.10461    0.02880    0.00695   -0.00356
O3    4    1.153700    0.076050    0.295307    11.00000    0.03383    0.03037 =
         0.05617    0.00056    0.01908   -0.00740
C3    1    0.676114    0.603630    0.361054    11.00000    0.01787    0.02075 =
         0.02997    0.00626   -0.00102   -0.00703
AFIX  43
H3    2    0.757856    0.694302    0.360028    11.00000   -1.20000
AFIX   0
C4    1    0.749222    0.474637    0.389826    11.00000    0.00952    0.01537 =
         0.01866   -0.00322    0.00201   -0.00184
C5    1    0.625872    0.343608    0.389744    11.00000    0.01636    0.01598 =
         0.02763    0.00105   -0.00330   -0.00025
AFIX  43
H5    2    0.672939    0.253714    0.408438    11.00000   -1.20000
AFIX   0
C6    1    0.435469    0.344389    0.362530    11.00000    0.01503    0.01171 =
         0.03370   -0.00036   -0.00138   -0.00307
AFIX  43
H6    2    0.350572    0.255242    0.362916    11.00000   -1.20000
AFIX   0
C7    1    0.944810    0.479637    0.419068    11.00000    0.01285    0.01732 =
         0.02194   -0.00060    0.00364   -0.00211
C8    1    1.106582    0.487761    0.444330    11.00000    0.01532    0.01722 =
         0.01930   -0.00114    0.00353    0.00057
C9    1    1.302110    0.495478    0.473275    11.00000    0.01185    0.01853 =
         0.01663   -0.00285    0.00192    0.00143
C10   1    1.422625    0.631317    0.471116    11.00000    0.01276    0.02017 =
         0.01619   -0.00192    0.00127    0.00318
C11   1    1.376730    0.364061    0.502192    11.00000    0.01242    0.02116 =
         0.01943   -0.00242    0.00267    0.00119
C12   1    1.254991    0.229057    0.506556    11.00000    0.01530    0.02420 =
         0.03254    0.00037   -0.00354   -0.00372
AFIX  43
H12   2    1.121392    0.224652    0.488948    11.00000   -1.20000
AFIX   0
C13   1    1.327519    0.106574    0.535572    11.00000    0.02280    0.02150 =
         0.04633    0.00446   -0.00553   -0.00610
AFIX  43
H13   2    1.242864    0.018660    0.538991    11.00000   -1.20000
AFIX   0
C14   1    1.529255    0.108970    0.560872    11.00000    0.02651    0.02129 =
         0.03864    0.00757   -0.00615    0.00041
AFIX  43
H14   2    1.579712    0.021294    0.580268    11.00000   -1.20000
AFIX   0
C15   1    1.650638    0.235240    0.557617    11.00000    0.01757    0.02101 =
         0.02385    0.00125   -0.00183    0.00381
AFIX  43
H15   2    1.785459    0.234896    0.574586    11.00000   -1.20000
AFIX   0
C16   1    0.771581    0.027035    0.299281    11.00000    0.02663    0.01310 =
         0.03850    0.00198   -0.00634   -0.00140
HKLF 4


REM  GoKo95_a.res in P2(1)/n
REM wR2 = 0.186414, GooF = S = 1.12686, Restrained GooF = 1.12686 for all data
REM R1 = 0.066694 for 2500 Fo > 4sig(Fo) and 0.072292 for all 2804 data
REM 218 parameters refined using 0 restraints

END

WGHT      0.0657      6.5596

REM Highest difference peak  0.940,  deepest hole -0.401,  1-sigma level  0.106
Q1    1   1.0205 -0.0109  0.2945  11.00000  0.05    0.94
Q2    1   0.8872 -0.0572  0.2579  11.00000  0.05    0.63
Q3    1   1.0733  0.0013  0.3693  11.00000  0.05    0.53
Q4    1   0.7211  0.4790  0.3560  11.00000  0.05    0.51
Q5    1   0.9800  0.4782  0.4531  11.00000  0.05    0.49
Q6    1   0.9525  0.0139  0.3778  11.00000  0.05    0.47
Q7    1   0.8807  0.0068  0.3209  11.00000  0.05    0.47
Q8    1   1.2439  0.4900  0.4442  11.00000  0.05    0.45
Q9    1   0.9948  0.0034  0.2572  11.00000  0.05    0.45
Q10   1   0.7775  0.1978  0.3264  11.00000  0.05    0.43
Q11   1   1.0695  0.4943  0.4129  11.00000  0.05    0.43
Q12   1   0.7625  0.0231  0.3464  11.00000  0.05    0.42
Q13   1   1.2931  0.4903  0.5085  11.00000  0.05    0.41
Q14   1   0.7624  0.4745  0.4242  11.00000  0.05    0.40
Q15   1   0.5543 -0.0183  0.2535  11.00000  0.05    0.38
Q16   1   0.7761  0.4769  0.4531  11.00000  0.05    0.38
Q17   1   0.0394  0.5752  0.2821  11.00000  0.05    0.37
Q18   1   0.6663 -0.0222  0.3681  11.00000  0.05    0.37
Q19   1   1.3100  0.0149  0.3107  11.00000  0.05    0.35
Q20   1   0.9034  0.4849  0.3843  11.00000  0.05    0.35
;
_shelx_res_checksum   78677

_shelx_hkl_file
;
   1   0   0    1.00    0.70
   1   0   0   -0.10    0.30
   1   0   0    0.30    0.40
   1   0   0    0.20    0.20
   1   0   0   -0.40    0.70
  -1   0   0   -0.20    0.70
  -1   0   0   -0.60    0.60
  -1   0   0   -0.10    0.10
  -1   0   0    0.10    0.40
   1   0   0   -1.60    0.50
   1   0   0    0.50    0.60
   2   0   0   10.50    0.90
   2   0   0   13.60    1.70
   2   0   0   11.90    1.00
   2   0   0   11.30    1.10
   2   0   0   10.40    0.90
   2   0   0   10.60    1.40
   2   0   0    9.00    1.20
   2   0   0   14.20    1.80
  -2   0   0    9.70    1.40
  -2   0   0   13.20    1.10
   3   0   0  662.03   28.00
   3   0   0  519.95   27.40
   4   0   0   73.69    5.30
   4   0   0  109.49    5.00
   4   0   0   92.59    4.90
   4   0   0  114.69    5.90
   4   0   0   89.59    4.90
   4   0   0  114.09    6.40
   4   0   0   93.69    5.00
   5   0   0    0.60    2.10
   5   0   0   -1.00    0.90
   5   0   0    0.00    1.20
   5   0   0    1.30    2.00
  -5   0   0    1.30    0.70
   5   0   0    0.80    1.70
   5   0   0    1.20    0.90
   5   0   0    0.10    0.80
   6   0   0   17.90    3.60
   6   0   0   15.20    1.80
   6   0   0   15.10    3.30
   6   0   0   13.20    1.60
   6   0   0   11.30    2.00
   6   0   0    9.20    2.50
   7   0   0    3.80    2.80
   7   0   0    2.10    2.30
   7   0   0    4.40    3.00
   8   0   0   35.50    5.40
   8   0   0   34.10    5.40
   8   0   0   23.90    4.20
   0  -1   0    2.10    0.50
   0  -1   0    2.40    0.40
   0  -1   0    2.50    0.50
   0  -1   0    2.40    0.50
   0  -1   0    1.80    0.60
   0  -1   0    1.70    0.70
   0  -1   0    2.60    0.50
   0  -1   0    1.50    0.50
   0  -1   0    2.50    0.50
   0  -1   0    1.80    0.70
   0  -1   0    2.70    0.50
   0   1   0    2.90    0.60
   0   1   0    2.70    0.50
   0   1   0    2.00    0.60
   0   1   0    2.20    0.40
   0   1   0    2.40    0.50
   0   1   0    2.50    0.50
   0   1   0    2.40    0.50
   0   1   0    1.70    0.50
   0   1   0    1.90    0.50
   0   1   0    2.40    0.50
   0   1   0    2.90    0.70
   1  -1   0 1509.25   67.69
   1  -1   0 1433.86   67.79
   1  -1   0 1460.75   67.69
   1  -1   0 1380.26   67.79
  -1  -1   0 1498.95   67.69
  -1  -1   0 1411.36   67.79
   1  -1   0 1438.26   67.59
   1  -1   0 1545.65   67.69
   1  -1   0 1422.66   67.69
   1  -1   0 1325.37   67.79
   1  -1   0 1549.34   67.79
  -1  -1   0 1438.66   67.59
   1  -1   0 1418.56   67.79
   1   1   0 1536.85   67.99
   1   1   0 1385.86   67.59
  -1   1   0 1508.45   67.59
   1   1   0 1468.55   67.59
   1   1   0 1481.55   67.49
  -1   1   0 1494.75   67.69
  -1   1   0 1499.15   67.79
   1   1   0 1458.55   67.79
  -1   1   0 1504.85   67.59
   1   1   0 1467.75   67.69
  -1   1   0 1382.86   67.79
  -1   1   0 1457.35   67.79
  -1   1   0 1428.46   67.79
  -1   1   0 1612.74   68.29
  -1   1   0 1444.26   67.69
  -1   1   0 1454.15   67.69
   2  -1   0  520.65   26.00
   2  -1   0  552.44   26.00
   2  -1   0  604.94   26.30
   2  -1   0  477.75   25.90
   2  -1   0  629.24   26.50
   2  -1   0  501.85   25.90
   2   1   0  604.54   26.40
   2   1   0  587.64   25.70
   2   1   0  529.95   26.20
   3  -1   0  193.18    9.40
   3  -1   0  192.58    9.70
   3  -1   0  184.18    9.80
   3  -1   0  202.18    9.50
   3  -1   0  180.98   10.10
  -3  -1   0  179.88   10.00
   3  -1   0  190.28    9.40
   3  -1   0  186.08    9.20
   3  -1   0  187.28    9.30
   3  -1   0  193.88    9.50
   3  -1   0  176.78    9.80
   3  -1   0  201.98   10.10
   3   1   0  209.48   10.20
  -3   1   0  185.08    9.00
   3   1   0  191.18    9.90
   3   1   0  184.58    9.80
  -3   1   0  194.48    9.70
   3   1   0  188.88    9.00
  -3   1   0  193.98    9.00
  -3   1   0  191.98    9.40
   4  -1   0  113.79    6.30
   4  -1   0  106.49    5.80
   4  -1   0   71.49    5.80
   4  -1   0   89.89    5.60
   4   1   0  101.79    6.10
   4   1   0   89.59    5.80
   5  -1   0  109.39    7.70
   5  -1   0  116.29    7.00
   5  -1   0  130.29    7.10
   5  -1   0  112.79    6.30
   5  -1   0  105.29    6.80
   5  -1   0  126.99    6.20
   5  -1   0  125.59    7.60
   5  -1   0  106.39    6.30
   5  -1   0  108.39    6.20
   5   1   0  108.69    5.80
   5   1   0  130.49    7.60
   5   1   0  125.29    7.40
   5   1   0   98.59    6.20
   5   1   0  114.69    6.50
   5   1   0  142.59    7.20
   6  -1   0   10.50    3.10
   6  -1   0    7.00    1.50
   6  -1   0   14.80    3.20
   6  -1   0   11.10    2.50
   6   1   0    8.30    2.10
   6   1   0   11.00    2.90
   6   1   0    9.90    3.00
   7  -1   0    5.50    3.10
   7  -1   0    4.00    1.40
   7  -1   0    3.50    2.50
   7  -1   0    7.00    3.30
   7   1   0    6.70    3.30
   7   1   0    6.30    2.50
   7   1   0    4.30    2.80
   8  -1   0   -2.10    3.20
   8  -1   0    8.90    4.00
   8   1   0    0.60    3.00
   8   1   0    5.40    3.70
   8   1   0    2.40    2.80
   0  -2   0 8761.42  416.56
   0  -2   0 9860.01  417.66
   0  -2   0 8480.45  416.56
   0  -2   0 9360.06  416.26
   0  -2   0 9277.57  417.86
   0  -2   0 9736.33  417.36
   0  -2   0 8838.02  416.46
   0  -2   0 8584.04  417.26
   0  -2   0 9999.00  417.16
   0  -2   0 8468.55  416.66
   0   2   0 8932.91  417.16
   0   2   0 9209.68  416.46
   0   2   0 9093.39  417.16
   0   2   0 8865.01  416.86
   0   2   0 8319.97  416.16
   0   2   0 9407.56  417.46
   0   2   0 9536.55  417.26
   0   2   0 8157.98  416.86
   0   2   0 8845.32  416.46
   0   2   0 8742.83  417.56
   0   2   0 8821.92  416.56
   1  -2   0   -0.40    0.80
  -1  -2   0   -0.70    0.50
  -1  -2   0   -0.50    0.70
   1  -2   0    0.80    1.20
  -1  -2   0   -1.60    0.70
   1  -2   0   -2.60    1.30
  -1  -2   0    0.10    0.80
   1  -2   0   -2.60    1.00
   1  -2   0   -1.50    1.00
  -1  -2   0    0.90    1.00
   1  -2   0    0.60    1.10
   1  -2   0   -0.60    0.90
  -1  -2   0    0.10    0.50
   1  -2   0   -0.90    0.80
  -1  -2   0    1.10    0.70
  -1  -2   0   -1.90    0.90
   1  -2   0    0.60    1.00
   1  -2   0   -1.90    0.90
  -1  -2   0    0.60    1.10
   1   2   0   -0.40    0.50
   1   2   0    0.40    0.80
  -1   2   0   -0.50    0.80
  -1   2   0   -0.60    1.10
  -1   2   0   -0.10    1.00
  -1   2   0   -2.00    0.80
  -1   2   0    1.60    1.30
  -1   2   0    0.20    0.70
   1   2   0   -0.20    1.10
   1   2   0   -0.80    1.00
   1   2   0   -0.40    0.70
   1   2   0   -2.10    0.70
   1   2   0   -0.10    0.80
  -1   2   0   -0.40    1.50
  -1   2   0   -1.30    1.00
   1   2   0    1.00    0.90
  -1   2   0   -0.60    0.80
  -1   2   0   -0.40    1.20
   1   2   0   -2.80    1.10
  -1   2   0    0.30    1.10
   1   2   0   -0.60    0.70
  -1   2   0   -1.60    0.90
   2  -2   0   51.99    3.80
   2  -2   0   61.09    3.40
   2  -2   0   54.29    3.30
   2  -2   0   49.60    3.60
  -2  -2   0   50.39    3.20
   2  -2   0   53.89    3.40
  -2  -2   0   47.20    3.70
   2  -2   0   51.09    3.50
   2  -2   0   50.49    3.30
  -2  -2   0   54.39    2.90
   2  -2   0   56.89    4.20
   2   2   0   58.49    3.10
   2   2   0   56.49    2.90
   2   2   0   51.99    3.30
  -2   2   0   54.09    3.60
   2   2   0   51.79    2.80
  -2   2   0   51.99    3.30
   2   2   0   57.39    2.90
  -2   2   0   48.90    3.20
   2   2   0   63.09    3.70
  -2   2   0   52.69    3.50
  -2   2   0   50.29    3.30
   2   2   0   54.99    2.70
  -2   2   0   54.49    3.40
   2   2   0   59.79    3.90
   3  -2   0   39.50    3.60
   3   2   0   25.30    2.90
   3   2   0   19.90    2.60
   4  -2   0   18.40    2.90
   4  -2   0   25.60    3.30
   4  -2   0   18.10    2.80
   4  -2   0   17.70    2.00
  -4  -2   0   15.50    2.60
   4  -2   0   18.30    2.30
   4  -2   0   27.00    3.10
   4  -2   0   21.60    2.40
   4  -2   0   17.80    2.00
   4   2   0   16.80    2.60
  -4   2   0   17.20    1.60
  -4   2   0   17.90    1.50
   4   2   0   17.80    2.10
  -4   2   0   22.20    2.50
  -4   2   0   18.00    2.10
   4   2   0   16.50    2.60
   5  -2   0    6.10    1.50
   5  -2   0    7.50    2.70
   5  -2   0   13.00    3.00
   5   2   0    5.90    0.80
  -5   2   0    6.20    1.70
   5   2   0    9.40    2.60
   5   2   0    6.70    0.90
   5   2   0    9.90    2.20
   6  -2   0   44.00    5.20
   6  -2   0   38.00    3.60
   6  -2   0   49.80    5.30
   6  -2   0   46.70    5.30
   6  -2   0   40.90    4.20
   6  -2   0   43.20    4.60
   6  -2   0   41.20    3.70
   6   2   0   47.30    4.60
   6   2   0   43.50    4.90
   6   2   0   33.50    4.50
   6   2   0   36.70    3.50
   7  -2   0    1.40    3.10
   7  -2   0    6.70    3.40
   7  -2   0    9.10    2.90
   7  -2   0    1.90    2.60
   7  -2   0    6.20    1.80
   7   2   0    3.20    2.40
   7   2   0    5.80    3.30
   7   2   0    5.90    3.00
   7   2   0    6.70    3.00
   7   2   0    4.20    2.40
   8  -2   0    6.90    3.90
   8  -2   0    8.10    1.90
   8  -2   0   12.40    4.20
   8  -2   0    7.90    2.80
   8   2   0   12.60    3.00
   8   2   0   10.80    3.30
   8   2   0   13.40    4.20
   8   2   0    8.10    3.50
   0  -3   0    0.20    1.10
   0  -3   0    0.00    0.90
   0  -3   0   -0.70    0.50
   0  -3   0    0.60    0.80
   0  -3   0    0.80    1.40
   0  -3   0    0.00    1.00
   0  -3   0   -0.20    1.00
   0  -3   0    0.30    1.30
   0   3   0    0.00    1.00
   0   3   0   -0.40    0.90
   0   3   0   -0.20    0.90
   0   3   0    0.30    1.50
   0   3   0   -1.40    0.90
   0   3   0   -0.50    1.10
   0   3   0    1.30    1.30
   0   3   0   -0.60    1.40
   0   3   0    0.00    1.10
   0   3   0   -0.50    1.00
   1  -3   0  326.37   15.50
  -1  -3   0  314.47   15.10
   1  -3   0  361.66   15.80
  -1  -3   0  323.47   15.50
  -1  -3   0  326.47   15.30
   1  -3   0  317.17   15.40
   1  -3   0  294.37   15.50
   1  -3   0  326.07   15.90
   1  -3   0  311.67   15.80
   1  -3   0  321.07   15.40
  -1  -3   0  326.27   15.70
  -1  -3   0  307.17   15.30
  -1  -3   0  357.46   15.30
  -1  -3   0  301.77   15.10
  -1   3   0  326.17   15.90
  -1   3   0  329.17   15.50
  -1   3   0  345.47   15.40
   1   3   0  305.37   15.20
   1   3   0  303.77   15.50
   1   3   0  304.57   15.20
   1   3   0  307.17   15.60
  -1   3   0  322.17   15.60
  -1   3   0  327.77   15.50
   1   3   0  289.27   15.50
   1   3   0  354.96   15.40
   1   3   0  300.47   15.60
  -1   3   0  314.47   15.50
   1   3   0  339.37   15.30
   1   3   0  304.77   15.30
  -1   3   0  318.27   15.30
   1   3   0  299.27   15.30
   1   3   0  303.47   15.70
  -1   3   0  312.97   15.90
  -1   3   0  310.27   15.40
   2  -3   0  191.58    9.50
   2  -3   0  173.98    8.90
   2  -3   0  164.18    9.10
   2  -3   0  148.59    8.60
   2  -3   0  197.18    9.50
   2  -3   0  163.48    9.00
   2   3   0  176.58    8.20
   2   3   0  159.38    8.20
   2   3   0  159.28    8.20
   2   3   0  163.68    9.20
   2   3   0  179.38    8.60
   2   3   0  144.19    8.20
   2   3   0  142.69    8.60
   2   3   0  182.18    8.60
  -3  -3   0   25.50    1.70
   3  -3   0   19.70    2.70
   3  -3   0   31.60    3.40
  -3  -3   0   25.80    3.10
   3  -3   0   16.60    2.40
   3  -3   0   28.00    2.60
   3  -3   0   30.80    3.10
   3  -3   0   40.80    3.50
   3  -3   0   43.60    3.90
   3   3   0   34.80    2.40
   3   3   0   22.10    1.80
  -3   3   0   24.80    2.50
  -3   3   0   30.60    2.90
   3   3   0   23.90    1.80
   3   3   0   29.50    2.60
   3   3   0   26.40    3.20
   3   3   0   25.30    1.70
   3   3   0   24.90    1.90
  -3   3   0   22.70    2.30
   4  -3   0   97.19    5.40
   4  -3   0   91.59    5.50
   4  -3   0   97.69    6.30
   4  -3   0   90.69    5.40
   4  -3   0   88.29    6.00
   4  -3   0   97.29    6.20
  -4  -3   0   73.79    5.80
   4  -3   0   86.49    6.20
   4   3   0   93.19    4.40
  -4   3   0   71.19    5.10
   4   3   0   94.69    5.20
   4   3   0   94.19    6.10
   4   3   0   85.59    6.00
   4   3   0   89.09    4.40
   4   3   0   88.39    5.30
  -4   3   0   74.19    5.60
  -4   3   0   83.19    5.40
  -4   3   0   70.59    4.90
   5  -3   0  419.06   22.50
  -5  -3   0  431.76   22.60
   5  -3   0  425.66   21.70
   5  -3   0  401.86   21.60
   5  -3   0  460.95   22.50
   5  -3   0  427.56   22.40
   5  -3   0  432.26   21.60
   5  -3   0  510.25   22.70
   5   3   0  410.46   21.60
   5   3   0  417.76   20.60
   5   3   0  418.46   22.20
   5   3   0  520.65   22.70
  -5   3   0  413.06   20.90
  -5   3   0  432.86   21.60
   5   3   0  505.75   21.70
   6  -3   0   24.00    3.30
   6  -3   0   22.00    3.00
   6  -3   0   17.80    3.90
   6  -3   0   22.70    4.10
   6  -3   0   20.60    3.70
   6  -3   0   23.70    3.00
   6   3   0   23.20    3.90
   6   3   0   21.60    3.60
   6   3   0   16.30    3.50
   6   3   0   26.20    3.20
   6   3   0   32.50    3.50
   7  -3   0    8.70    3.50
   7  -3   0    4.00    2.00
   7  -3   0    2.10    1.80
   7  -3   0   -2.40    3.00
   7  -3   0    2.80    2.60
   7   3   0   -0.10    2.30
   7   3   0    2.70    2.00
   7   3   0   -3.30    2.60
   7   3   0   -0.70    2.10
   7   3   0    0.30    2.60
   7   3   0    0.00    2.60
   8  -3   0    3.20    1.90
   8  -3   0    2.30    2.80
   8  -3   0    1.20    3.80
   8  -3   0   -0.90    3.10
   8   3   0    0.50    2.80
   8   3   0    6.90    3.60
   8   3   0   10.00    3.90
   0  -4   0  471.25   21.00
   0  -4   0  397.46   20.90
   0  -4   0  474.35   21.40
   0  -4   0  468.95   20.40
   0  -4   0  399.96   20.80
   0  -4   0  405.96   21.20
   0   4   0  450.25   20.90
   0   4   0  432.56   20.90
   0   4   0  450.25   21.20
   0   4   0  416.66   21.30
   0   4   0  444.76   20.90
   0   4   0  428.56   21.10
   0   4   0  414.16   21.40
   0   4   0  434.46   21.00
  -1  -4   0  369.26   16.50
   1  -4   0  331.47   16.70
   1  -4   0  375.16   17.20
   1  -4   0  331.07   16.90
  -1  -4   0  316.67   16.90
  -1  -4   0  342.87   16.40
  -1  -4   0  327.67   16.40
   1  -4   0  379.86   16.90
  -1  -4   0  337.27   16.60
  -1  -4   0  351.26   17.10
   1  -4   0  334.37   17.30
   1  -4   0  365.46   17.30
  -1  -4   0  318.87   16.60
  -1   4   0  339.77   16.90
  -1   4   0  334.57   16.80
  -1   4   0  334.57   16.60
   1   4   0  370.06   17.00
  -1   4   0  350.66   17.00
   1   4   0  322.37   16.60
   1   4   0  363.46   16.70
  -1   4   0  371.96   17.40
   1   4   0  321.87   16.60
   1   4   0  317.87   17.10
  -1   4   0  347.97   16.90
   1   4   0  331.37   17.00
  -1   4   0  354.26   17.40
   1   4   0  331.97   16.50
   1   4   0  326.27   16.60
   1   4   0  330.97   17.00
  -2  -4   0  319.87   15.70
   2  -4   0  335.07   16.30
   2  -4   0  353.66   16.90
   2  -4   0  368.66   16.80
  -2  -4   0  326.17   15.60
   2  -4   0  338.47   16.60
  -2  -4   0  308.07   15.80
   2  -4   0  324.17   16.10
   2  -4   0  294.67   16.20
   2  -4   0  340.37   16.00
  -2   4   0  312.27   16.20
   2   4   0  293.97   15.30
   2   4   0  334.57   16.60
   2   4   0  358.86   15.80
   2   4   0  338.47   15.70
   2   4   0  328.07   15.70
  -2   4   0  305.77   16.60
  -2   4   0  307.97   16.10
   2   4   0  362.26   16.20
  -2   4   0  316.27   16.20
   2   4   0  336.17   15.40
  -2   4   0  275.37   15.50
   2   4   0  325.97   16.20
  -2   4   0  304.47   16.20
   2   4   0  312.27   15.70
   2   4   0  342.67   16.10
   3  -4   0    2.90    1.90
   3  -4   0    6.40    1.50
   3  -4   0    2.60    1.60
   3  -4   0   10.80    2.30
  -3  -4   0    4.80    1.70
   3  -4   0   11.90    2.50
  -3   4   0    7.10    1.90
   3   4   0    5.10    2.20
  -3   4   0    3.00    1.90
   3   4   0    4.10    1.10
  -3   4   0    2.40    1.40
  -3   4   0    6.60    1.70
   3   4   0    4.70    1.60
   3   4   0    3.90    1.20
   3   4   0    2.40    1.00
   3   4   0    5.90    1.50
  -3   4   0    1.80    1.40
   3   4   0    6.00    1.60
   4  -4   0   79.89    5.10
   4  -4   0   96.49    6.40
   4  -4   0   86.39    5.40
  -4  -4   0   50.59    5.20
   4  -4   0   84.09    6.10
   4  -4   0   81.39    5.80
   4   4   0   57.19    3.70
   4   4   0   77.39    4.00
   4   4   0   62.59    5.60
   4   4   0   64.29    3.80
  -4   4   0   57.39    4.90
   4   4   0   78.59    5.00
  -5  -4   0   63.79    6.10
   5  -4   0   94.49    7.00
   5   4   0  101.39    6.80
  -5   4   0   73.49    5.60
   5   4   0   73.89    6.10
  -5   4   0   68.89    4.70
   6  -4   0    0.20    1.80
   6  -4   0    2.00    2.80
   6  -4   0    3.70    2.00
   6  -4   0   -1.60    2.70
   6  -4   0    1.40    3.00
   6  -4   0   -0.20    1.80
  -6  -4   0    2.00    2.30
   6   4   0    2.20    2.70
   6   4   0    1.10    2.60
   6   4   0    0.20    1.80
   6   4   0    0.10    1.80
   7  -4   0    5.50    3.10
   7  -4   0    7.80    2.40
   7  -4   0    6.00    3.70
   7  -4   0    9.10    2.50
   7  -4   0    3.50    3.30
   7   4   0    3.80    3.10
   7   4   0    4.60    2.70
   7   4   0    6.20    3.30
   7   4   0    5.70    2.90
   7   4   0   19.00    3.30
   8  -4   0   28.20    3.70
   8  -4   0   20.90    4.60
   8  -4   0   26.10    5.80
   8  -4   0   25.70    5.50
   8   4   0   42.20    5.80
   8   4   0   38.10    5.70
   8   4   0   23.40    5.10
   8   4   0   22.70    4.90
   8   4   0   27.90    5.30
   0  -5   0    0.70    0.80
   0  -5   0   -1.00    1.30
   0  -5   0   -0.20    1.60
   0  -5   0    0.40    1.40
   0  -5   0    0.10    1.40
   0  -5   0    1.20    0.60
   0  -5   0    0.70    1.90
   0  -5   0   -0.50    1.20
   0   5   0    0.30    1.30
   0   5   0    1.90    1.60
   0   5   0    0.90    1.70
   0   5   0   -0.20    1.30
   0   5   0    0.90    1.60
   0   5   0    0.00    1.40
   0   5   0    1.20    2.10
  -1  -5   0    1.90    1.80
   1  -5   0    3.30    2.00
  -1  -5   0   -0.80    1.00
   1  -5   0    1.30    1.70
   1  -5   0    1.50    1.70
  -1  -5   0    1.80    1.60
   1  -5   0   -1.00    1.40
   1  -5   0    4.30    2.30
  -1  -5   0    0.50    1.40
  -1   5   0    0.90    1.40
  -1   5   0    2.00    1.80
   1   5   0    3.00    1.70
  -1   5   0   -0.80    1.70
   1   5   0   -1.00    1.30
   1   5   0    0.30    1.80
   1   5   0    4.50    1.80
  -1   5   0   -0.60    1.70
  -1   5   0    0.20    1.50
   1   5   0    1.10    1.40
  -1   5   0    1.40    2.10
   1   5   0   -0.60    1.40
  -1   5   0    3.50    1.70
   2  -5   0   25.40    3.80
   2  -5   0   26.70    3.40
   2  -5   0   37.50    4.40
   2  -5   0   21.50    3.00
   2   5   0   46.60    3.90
   2   5   0   40.30    2.90
   2   5   0   39.10    4.00
   2   5   0   33.90    2.80
   2   5   0   36.90    3.70
   2   5   0   29.70    2.80
   2   5   0   31.20    2.90
   3  -5   0  116.19    7.30
   3  -5   0  113.19    7.00
   3  -5   0   86.79    6.20
   3  -5   0  108.09    7.30
   3  -5   0   95.19    6.50
  -3  -5   0  100.59    5.40
   3  -5   0  104.19    6.70
   3  -5   0  102.29    6.00
  -3  -5   0   90.39    6.60
   3   5   0   92.09    5.40
   3   5   0   89.19    6.80
  -3   5   0   90.29    6.40
   3   5   0   95.09    5.50
   3   5   0  106.59    6.40
   3   5   0  100.69    5.10
  -3   5   0   97.19    5.10
   3   5   0   87.19    5.90
   3   5   0  100.49    5.60
   3   5   0   95.49    5.50
  -3   5   0   96.29    6.90
  -3   5   0   96.39    6.20
  -3   5   0  106.09    6.60
   3   5   0   81.19    5.20
  -3   5   0   87.79    6.00
   3   5   0  105.09    6.30
   4  -5   0   56.39    5.00
   4  -5   0   62.89    5.40
   4  -5   0   50.19    4.60
   4  -5   0   67.59    6.10
   4   5   0   50.89    4.20
   4   5   0   40.20    4.90
   5  -5   0   97.49    6.10
   5  -5   0  108.69    7.60
   5  -5   0   87.59    6.20
  -5  -5   0   65.29    6.30
   5  -5   0   85.79    6.40
   5  -5   0   80.29    7.20
   5   5   0  109.99    6.30
  -5   5   0   63.59    5.60
   5   5   0  115.19    7.60
   5   5   0   86.29    6.90
   5   5   0   99.49    5.60
  -5   5   0   63.29    5.30
  -5   5   0   72.99    6.10
  -6  -5   0    2.80    2.70
   6  -5   0    5.60    2.30
   6  -5   0    4.20    3.50
   6  -5   0    2.30    3.00
   6  -5   0    3.40    2.20
   6  -5   0    2.80    2.90
   6   5   0    4.30    3.00
  -6   5   0    3.30    1.60
   6   5   0    3.40    2.20
   6   5   0    2.70    2.90
   6   5   0    5.70    2.70
   7  -5   0    5.10    4.00
   7  -5   0    4.20    2.50
   7  -5   0    5.00    3.10
   7  -5   0    6.40    3.60
   7  -5   0    3.60    2.40
   7   5   0    7.60    3.40
   7   5   0   10.70    3.90
   7   5   0    1.20    2.40
   0  -6   0  860.91   39.00
   0  -6   0  848.02   37.40
   0  -6   0  811.22   38.80
   0  -6   0  787.82   38.90
   0  -6   0  747.93   38.20
   0  -6   0  802.22   38.50
   0  -6   0  855.61   38.40
   0   6   0  778.42   38.40
   0   6   0  857.01   38.90
   0   6   0  811.72   39.10
   0   6   0  765.12   38.60
   0   6   0  839.32   38.40
   0   6   0  778.82   38.50
   0   6   0  715.33   38.80
   1  -6   0    0.90    1.90
  -1  -6   0    4.70    1.60
   1  -6   0    7.40    2.20
  -1  -6   0    5.10    1.40
   1  -6   0    2.20    2.00
   1  -6   0    4.60    2.40
   1  -6   0    5.00    1.50
  -1  -6   0    4.40    1.70
   1  -6   0    2.90    1.90
  -1  -6   0    8.60    2.40
  -1  -6   0   10.30    2.40
  -1   6   0    1.70    1.70
   1   6   0    7.60    2.40
   1   6   0    3.80    1.80
   1   6   0    6.40    2.20
   1   6   0    6.00    1.70
  -1   6   0    5.10    2.30
  -1   6   0    5.40    1.80
  -1   6   0    7.80    2.70
   1   6   0    4.40    2.30
  -1   6   0    2.90    2.00
   1   6   0    4.60    1.70
   1   6   0    2.20    2.10
  -1   6   0    4.30    1.90
  -2  -6   0   53.09    4.40
   2  -6   0   51.09    4.70
  -2  -6   0   54.69    3.50
  -2  -6   0   62.59    5.00
   2  -6   0   53.79    4.40
  -2  -6   0   54.29    3.40
   2  -6   0   55.29    5.00
  -2  -6   0   51.89    4.10
   2  -6   0   52.59    4.80
   2  -6   0   66.09    6.20
   2   6   0   54.29    4.20
  -2   6   0   55.59    5.60
  -2   6   0   52.29    4.50
  -2   6   0   50.89    4.30
   2   6   0   55.79    4.70
   2   6   0   57.59    4.00
  -2   6   0   54.79    4.70
   2   6   0   55.29    4.20
   2   6   0   52.69    4.80
  -2   6   0   59.39    5.00
   2   6   0   59.29    4.90
   2   6   0   56.59    4.00
   2   6   0   58.19    5.30
  -2   6   0   57.89    4.10
   3   6   0   13.50    2.30
  -3   6   0   11.30    2.40
   3   6   0   23.50    3.20
   3   6   0   15.60    2.60
   3   6   0   17.00    3.00
  -4  -6   0    9.30    2.90
   4  -6   0   10.80    2.30
   4  -6   0   10.70    3.40
   4  -6   0    5.40    2.30
   4  -6   0    6.90    3.50
   4  -6   0    7.50    2.80
   4  -6   0    3.30    2.80
  -4   6   0   13.10    2.80
   4   6   0    6.80    3.10
  -4   6   0    9.90    2.90
   4   6   0    9.50    1.80
   4   6   0   14.20    3.10
   4   6   0    6.80    1.60
   4   6   0    9.60    2.00
   4   6   0    8.20    2.60
  -4   6   0   11.20    2.30
   4   6   0    6.70    2.20
   5  -6   0   36.90    5.40
   5  -6   0   31.50    4.90
   5  -6   0   29.70    3.90
  -5  -6   0   31.30    4.60
   5  -6   0   34.10    4.10
   5  -6   0   54.19    4.60
   5  -6   0   31.60    5.00
   5   6   0   34.30    2.60
   5   6   0   42.40    4.30
  -5   6   0   35.20    3.70
  -5   6   0   30.70    4.20
  -5   6   0   39.90    4.30
   5   6   0   39.80    5.00
   5   6   0   39.20    5.40
  -6  -6   0   37.10    5.60
   6  -6   0   42.20    5.90
   6  -6   0   46.50    6.10
   6  -6   0   31.70    4.50
   6  -6   0   40.50    4.70
   6  -6   0   45.90    6.20
   6   6   0   39.00    5.50
   6   6   0   44.70    4.90
   6   6   0   43.80    6.00
  -6   6   0   47.20    4.10
   7  -6   0    3.40    2.50
   7  -6   0    2.60    2.50
   7  -6   0    2.30    3.80
   7  -6   0    3.60    3.90
  -7  -6   0    4.30    3.30
   7  -6   0    0.40    2.90
   7   6   0    3.20    3.60
   7   6   0    3.50    3.30
   0  -7   0    1.70    1.90
   0  -7   0    2.00    2.40
   0  -7   0    3.00    2.10
   0  -7   0    1.00    2.10
   0  -7   0   -0.70    1.60
   0  -7   0    2.00    2.10
   0   7   0   -0.10    2.40
   0   7   0    1.80    2.00
   0   7   0    3.50    2.00
   0   7   0   -1.20    2.40
   0   7   0   -1.90    1.90
   0   7   0    1.00    2.00
  -1  -7   0  157.38    9.10
  -1  -7   0  166.38   10.00
  -1  -7   0  139.89    8.70
   1  -7   0  181.68   10.50
   1  -7   0  163.58    8.50
   1  -7   0  201.48   10.20
   1  -7   0  177.08    9.80
   1  -7   0  173.68    9.40
  -1  -7   0  148.39    9.20
   1   7   0  149.29    9.70
  -1   7   0  163.58   10.60
  -1   7   0  152.48    9.60
  -1   7   0  171.58    9.40
   1   7   0  153.78    9.20
   1   7   0  159.98    9.00
  -1   7   0  157.78    9.30
   1   7   0  151.48    9.10
  -1   7   0  155.98    9.50
  -1   7   0  182.98    9.60
   1   7   0  156.98   10.00
   1   7   0  148.99    9.90
   2  -7   0   38.90    4.60
   2  -7   0   33.30    4.20
   2  -7   0   49.80    5.80
   2  -7   0   54.69    5.30
   2   7   0   54.09    4.10
   2   7   0   48.80    4.30
   2   7   0   44.10    4.80
   2   7   0   56.39    4.40
   2   7   0   51.39    5.40
   2   7   0   58.89    5.20
  -3  -7   0   33.00    4.50
   3  -7   0   45.60    4.90
   3  -7   0   37.20    4.80
   3  -7   0   40.50    5.40
   3  -7   0   39.30    4.80
   3  -7   0   41.10    4.70
   3   7   0   39.60    3.90
  -3   7   0   41.30    4.80
   3   7   0   47.70    4.70
  -3   7   0   34.80    3.60
   3   7   0   45.60    4.00
  -3   7   0   41.10    4.70
  -3   7   0   36.00    4.50
  -3   7   0   38.60    4.20
   3   7   0   50.79    3.80
   3   7   0   41.10    5.20
   3   7   0   54.49    4.90
   4  -7   0   92.99    7.30
   4  -7   0   82.29    7.40
   4  -7   0   81.39    7.80
   4  -7   0   79.59    6.90
   4  -7   0   88.29    6.50
  -4  -7   0   91.49    7.30
  -4   7   0   94.19    6.80
   4   7   0   82.19    5.40
   4   7   0   88.49    7.70
   4   7   0   85.19    5.60
  -4   7   0   86.69    6.90
   4   7   0   80.19    6.20
   4   7   0   88.79    5.50
  -4   7   0   86.79    6.20
   4   7   0   84.89    6.70
   5  -7   0    6.80    2.70
   5  -7   0    8.90    3.80
  -5  -7   0    3.10    3.00
   5  -7   0   -0.20    2.90
   5  -7   0   11.20    3.70
   5  -7   0    2.80    2.40
   5   7   0    3.10    2.70
  -5   7   0    1.60    2.50
  -5   7   0    3.50    2.60
  -5   7   0   -0.80    1.90
   5   7   0    3.70    1.30
   5   7   0   12.50    3.90
   5   7   0    6.90    2.20
   5   7   0    9.40    3.00
   6  -7   0    9.40    3.00
  -6  -7   0    6.70    3.30
   6  -7   0    7.20    3.80
   6  -7   0    7.10    2.80
   6  -7   0    8.00    3.60
   6  -7   0    4.70    3.40
  -6   7   0   10.70    2.40
  -6   7   0    9.80    2.80
   6   7   0   12.10    4.30
   6   7   0    8.60    3.10
   6   7   0   11.80    3.70
   0  -8   0  457.75   24.30
   0  -8   0  504.85   25.40
   0  -8   0  504.05   24.70
   0  -8   0  507.85   24.50
   0  -8   0  514.25   25.20
   0   8   0  459.95   25.40
   0   8   0  542.05   24.70
   0   8   0  483.15   24.50
   0   8   0  485.95   25.00
   0   8   0  449.16   24.50
   0   8   0  498.15   25.20
  -1  -8   0   24.90    3.10
   1  -8   0   30.50    4.60
   1  -8   0   27.30    4.20
  -1  -8   0   28.30    3.50
   1  -8   0   34.80    4.30
  -1  -8   0   18.20    3.60
  -1  -8   0   26.20    3.60
   1  -8   0   37.70    4.30
   1  -8   0   24.20    3.40
  -1   8   0   26.50    3.90
  -1   8   0   23.10    3.80
  -1   8   0   26.70    3.60
   1   8   0   21.10    3.30
   1   8   0   28.30    3.60
   1   8   0   21.00    3.80
  -1   8   0   26.10    5.10
  -1   8   0   27.30    3.70
   1   8   0   29.80    3.50
   1   8   0   21.90    3.90
  -1   8   0   28.90    3.70
   1   8   0   18.90    3.80
  -2  -8   0  105.79    7.40
   2  -8   0   95.39    7.20
  -2  -8   0   92.79    5.50
   2  -8   0  102.59    7.40
   2  -8   0   93.19    7.20
   2  -8   0  114.99    8.90
   2  -8   0   91.79    6.00
   2  -8   0   84.99    6.60
  -2  -8   0   85.49    7.20
   2   8   0   84.49    6.30
  -2   8   0   98.29    7.30
   2   8   0   95.39    7.80
   2   8   0   80.39    7.00
   2   8   0   87.99    6.00
   2   8   0   84.09    7.00
  -2   8   0   96.49    6.40
  -2   8   0   97.49    7.20
  -2   8   0   85.69    6.50
  -2   8   0   79.59    7.90
  -2   8   0   92.69    6.90
   2   8   0   88.89    6.40
   3  -8   0   21.40    3.90
   3  -8   0   13.10    3.00
  -3  -8   0    3.40    2.80
   3  -8   0   14.00    3.90
   3  -8   0   10.20    3.00
   3   8   0    6.10    2.30
   3   8   0   16.40    3.90
   3   8   0    8.60    2.10
   3   8   0    7.30    3.10
  -3   8   0    9.50    2.90
  -3   8   0    7.80    2.70
  -3   8   0    3.80    2.50
   3   8   0    7.60    2.10
   3   8   0    6.40    2.70
  -3   8   0    2.10    2.30
   4  -8   0    2.20    3.20
   4  -8   0    6.10    3.40
   4  -8   0    3.10    2.50
   4  -8   0    2.00    3.30
   4  -8   0    7.90    3.00
  -4  -8   0    2.50    2.70
   4   8   0    2.10    2.90
   4   8   0    2.20    2.40
  -4   8   0    2.80    2.70
  -4   8   0    5.60    2.30
   4   8   0    4.40    2.10
  -4   8   0    3.40    2.70
   4   8   0    2.10    1.70
   4   8   0    7.10    3.60
  -5  -8   0    1.60    3.20
   5  -8   0    1.90    3.60
   5  -8   0    8.80    3.80
   5  -8   0    6.60    3.50
   5  -8   0    5.20    2.90
   5  -8   0    3.60    2.70
  -5   8   0    2.00    2.20
  -5   8   0    4.40    2.70
   5   8   0    2.20    1.40
  -5   8   0    2.30    2.70
   5   8   0    4.90    3.00
   5   8   0    2.00    2.30
   5   8   0    8.90    3.90
   6  -8   0    9.20    3.40
   6  -8   0   12.10    4.40
  -6  -8   0    5.80    3.50
   6  -8   0    8.40    4.30
   6  -8   0    9.10    3.80
   6  -8   0    4.30    3.10
   6   8   0    8.70    4.30
   6   8   0    7.00    3.40
  -6   8   0    6.50    2.60
   6   8   0    4.80    3.50
  -6   8   0   12.30    3.20
   0  -9   0    2.90    2.40
   0  -9   0    4.50    2.10
   0  -9   0    3.20    2.90
   0  -9   0    3.10    2.80
   0  -9   0    1.00    2.10
   0   9   0    4.70    2.40
   0   9   0   -2.40    2.30
   0   9   0    4.00    2.40
   0   9   0    1.30    3.00
   0   9   0   -1.10    2.00
   0   9   0    3.80    3.20
   1  -9   0    7.00    3.20
   1  -9   0    3.80    2.40
   1  -9   0    2.00    2.70
  -1  -9   0    1.50    2.40
  -1  -9   0    6.00    2.10
   1  -9   0    5.00    2.70
  -1  -9   0    3.70    2.10
  -1  -9   0    4.80    3.10
   1  -9   0    0.70    2.30
   1   9   0    8.70    2.50
   1   9   0    2.70    2.50
  -1   9   0    7.10    2.90
   1   9   0    2.50    2.70
   1   9   0    1.00    3.00
   1   9   0    7.90    3.10
  -1   9   0    5.50    2.90
   1   9   0    3.90    2.30
  -1   9   0    2.40    3.20
  -1   9   0    7.60    2.70
  -1   9   0    2.50    2.60
  -1   9   0    5.40    2.60
   2  -9   0    7.50    2.70
  -2  -9   0    6.70    1.90
   2  -9   0    7.70    3.40
   2  -9   0    7.90    3.30
  -2  -9   0    8.60    3.40
   2  -9   0    0.80    2.90
  -2   9   0    6.90    2.90
   2   9   0    9.70    2.70
  -2   9   0   15.50    3.80
  -2   9   0    7.90    2.90
   2   9   0   12.60    3.80
   2   9   0    6.60    3.50
   2   9   0    4.80    2.90
  -2   9   0    9.40    2.80
   2   9   0   11.20    2.50
  -2   9   0    4.80    2.50
   2   9   0   15.00    2.80
   3  -9   0   10.90    3.40
   3  -9   0   14.90    4.00
  -3  -9   0   22.40    4.60
   3  -9   0   19.00    3.80
   3  -9   0   28.00    4.80
  -3   9   0   26.90    4.60
  -3   9   0   23.80    4.00
   3   9   0   24.60    3.50
   3   9   0   19.60    3.90
   3   9   0   23.80    4.60
   3   9   0   30.60    3.70
   3   9   0   17.80    4.40
  -3   9   0   24.50    4.30
  -3   9   0   25.90    3.90
   4  -9   0    3.50    3.00
  -4  -9   0   -1.00    2.50
   4  -9   0    9.10    3.80
   4  -9   0    5.50    3.70
   4  -9   0    6.80    2.90
   4   9   0    4.70    3.80
  -4   9   0    4.50    2.40
   4   9   0    3.70    3.20
  -4   9   0    5.80    3.10
  -4   9   0    3.00    3.00
   4   9   0    3.30    2.70
   4   9   0    1.20    1.80
   5  -9   0   54.09    5.80
   5  -9   0   52.29    6.70
   5  -9   0   59.29    7.20
   5  -9   0   54.09    6.70
   5  -9   0   60.49    7.20
  -5  -9   0   40.10    6.30
   5   9   0   53.19    4.30
   5   9   0   66.39    7.00
  -5   9   0   61.29    6.70
  -5   9   0   51.89    5.40
   5   9   0   36.90    6.60
  -5   9   0   65.59    6.50
   5   9   0   49.00    5.50
   0 -10   0   52.49    5.20
   0 -10   0   59.99    6.50
   0 -10   0   60.49    6.60
   0 -10   0   44.60    5.30
   0  10   0   43.50    6.00
   0  10   0   67.09    5.40
   0  10   0   53.29    6.00
   0  10   0   41.50    5.10
   0  10   0   42.40    5.80
   0  10   0   48.80    5.30
   1 -10   0    1.20    2.80
   1 -10   0    0.80    2.50
  -1 -10   0    1.40    1.90
   1 -10   0   -1.50    2.40
  -1 -10   0    7.50    3.10
   1 -10   0    0.80    2.80
   1  10   0    1.80    3.00
   1  10   0    5.60    3.40
  -1  10   0   -4.30    2.10
  -1  10   0    0.80    3.10
  -1  10   0   -3.90    2.70
   1  10   0    3.00    2.30
  -1  10   0   -1.80    2.70
  -1  10   0    2.90    2.70
   1  10   0    0.40    2.90
   1  10   0    7.70    2.80
  -1  10   0    1.20    2.60
   1  10   0    8.40    2.70
   2 -10   0   39.50    4.90
   2 -10   0   47.50    5.90
   2 -10   0   38.10    5.30
   2 -10   0   44.20    6.00
  -2 -10   0   39.80    5.80
   2 -10   0   32.00    5.00
   2  10   0   39.70    5.80
   2  10   0   37.70    5.70
   2  10   0   30.70    5.00
  -2  10   0   33.70    5.10
  -2  10   0   42.00    5.10
  -2  10   0   35.10    4.90
  -2  10   0   45.00    5.90
   2  10   0   40.10    4.80
   2  10   0   34.30    4.40
   3 -10   0    5.00    2.90
  -3 -10   0    6.90    3.60
   3 -10   0    5.10    3.20
   3 -10   0    5.80    3.40
   3 -10   0    4.50    3.60
   3  10   0    3.80    2.50
  -3  10   0    1.60    3.10
   3  10   0    7.20    3.40
   3  10   0    7.30    4.10
  -3  10   0    7.00    3.50
   3  10   0    7.00    3.00
  -3  10   0    3.00    2.70
   3  10   0    7.60    2.60
   4 -10   0   38.60    5.40
   4 -10   0   49.99    6.40
   4 -10   0   40.10    6.20
   4 -10   0   33.20    5.00
  -4 -10   0   34.20    5.80
  -4  10   0   37.40    5.10
   4  10   0   40.00    6.30
  -4  10   0   51.29    6.40
  -4  10   0   49.60    6.10
   4  10   0   45.10    4.50
   4  10   0   46.30    6.40
   4  10   0   37.50    5.30
   0 -11   0   -2.30    2.10
   0 -11   0    1.10    3.40
   0  11   0   -0.60    3.30
   0  11   0   -0.30    2.70
   0  11   0   -1.50    2.50
   0  11   0   -4.00    2.60
   0  11   0    3.10    2.60
   0  11   0    4.70    3.40
   1 -11   0   22.70    4.60
   1 -11   0   20.10    4.80
  -1 -11   0   15.10    4.30
   1 -11   0   22.00    4.30
   1 -11   0   32.30    4.50
  -1 -11   0   19.30    3.40
   1  11   0   27.60    4.40
  -1  11   0   19.00    4.10
   1  11   0   22.70    4.90
  -1  11   0   25.20    4.20
  -1  11   0   26.20    4.90
   1  11   0   18.00    4.50
  -1  11   0   21.10    4.30
   1  11   0   30.90    5.20
   1  11   0   15.60    3.50
   2 -11   0   23.20    4.70
   2 -11   0   29.20    5.10
   2 -11   0   24.30    4.20
  -2 -11   0   17.20    4.40
   2 -11   0   22.20    4.50
  -2  11   0    8.00    3.60
   2  11   0   26.10    5.20
  -2  11   0   12.50    4.20
   2  11   0   31.50    4.40
   2  11   0   25.80    4.80
  -2  11   0   13.60    3.70
   2  11   0   32.30    4.50
   2  11   0   35.20    5.80
   8   0  -1   -2.00    2.50
   8   0  -1    1.00    3.10
   8   0  -1    1.30    3.50
   7   0  -1  241.18   14.60
   7   0  -1  244.38   14.10
   7   0  -1  250.17   13.60
   6   0  -1   -1.70    1.70
   6   0  -1    0.50    1.40
   6   0  -1   -0.10    1.00
   6   0  -1   -0.90    0.80
   6   0  -1    0.20    2.30
   6   0  -1   -2.10    2.30
  -5   0   1    2.90    0.80
   5   0  -1    3.00    1.00
   5   0  -1    3.50    1.60
   5   0  -1    6.60    1.70
   5   0  -1    3.40    2.20
   5   0  -1    4.40    0.90
   5   0  -1    9.20    2.60
   5   0  -1    4.40    1.00
   4   0  -1    0.30    1.20
   4   0  -1    0.40    1.60
   4   0  -1    1.50    0.70
   4   0  -1    2.10    0.80
   4   0  -1    2.50    1.40
   4   0  -1    0.60    0.70
   4   0  -1    2.90    0.90
   4   0  -1    5.70    2.10
  -4   0   1    0.50    0.60
  -3   0   1  157.88    7.20
   3   0  -1  139.09    7.60
   3   0  -1  143.09    7.20
  -3   0   1  143.89    7.20
   3   0  -1  155.48    7.10
   3   0  -1  144.39    7.20
   3   0  -1  155.08    8.20
   2   0  -1    2.50    0.40
   2   0  -1    3.70    1.20
   2   0  -1    1.70    0.50
  -2   0   1    1.00    0.50
   2   0  -1    1.40    0.70
  -2   0   1    0.90    0.50
   2   0  -1    2.00    0.60
   2   0  -1    3.90    1.20
   2   0  -1    3.70    0.90
  -1   0   1    5.80    0.80
   1   0  -1    5.50    0.90
  -1   0   1    6.00    0.80
   1   0  -1    7.50    0.90
   1   0  -1    6.20    0.80
   1   0  -1    5.60    0.80
  -1   0   1    6.60    0.60
   1   0  -1    5.40    0.50
   1   0  -1    7.10    0.60
   1   0   1  965.00   43.10
   1   0   1  968.60   43.10
  -1   0  -1  925.71   43.10
  -1   0  -1  927.91   43.30
   1   0   1  926.81   43.20
  -1   0  -1  932.11   43.10
  -1   0  -1  898.01   43.20
   1   0   1  879.01   43.20
   1   0   1 1036.30   43.10
   1   0   1  880.01   43.20
   1   0   1  928.81   43.10
  -1   0  -1  828.42   43.10
   1   0   1  954.00   43.20
  -1   0  -1  891.21   43.10
  -1   0  -1  951.70   43.20
  -1   0  -1  985.20   43.20
  -1   0  -1  979.80   43.20
   1   0   1  928.51   43.30
   2   0   1  495.55   22.00
   2   0   1  441.86   21.80
   2   0   1  447.46   21.50
   3   0   1 5275.47  244.68
   3   0   1 5513.65  244.88
   3   0   1 5525.05  244.38
   3   0   1 5137.79  246.18
   3   0   1 5150.58  245.38
   3   0   1 5127.89  244.98
   4   0   1    3.70    1.30
  -5   0  -1   24.10    2.00
   5   0   1   25.40    3.70
   5   0   1   26.10    2.50
   5   0   1   26.60    3.80
   5   0   1   22.80    2.00
   5   0   1   21.80    2.10
   5   0   1   21.80    2.10
   5   0   1   27.80    3.30
   6   0   1    0.10    0.90
   6   0   1   -0.70    1.00
   7   0   1  127.69    9.10
   7   0   1  133.49    9.70
   7   0   1  131.99    8.70
   8   0   1   -1.50    2.60
   8   0   1    1.50    3.10
   8   0   1    2.10    3.40
   8  -1  -1   55.09    7.30
   8  -1  -1   48.50    6.40
   8   1  -1   42.80    5.40
   8   1  -1   48.90    6.70
   8   1  -1   52.59    6.40
   7  -1  -1   11.20    2.90
   7  -1  -1    8.90    2.60
   7  -1  -1   11.10    1.70
   7  -1  -1   11.90    3.80
   7  -1  -1   13.30    3.70
   7   1  -1   12.50    2.90
   7   1  -1   15.70    3.60
   7   1  -1   17.30    2.90
   7   1  -1   13.10    3.90
   7   1  -1   11.80    2.30
   6  -1  -1    4.70    1.50
   6  -1  -1    8.30    2.40
   6  -1  -1   14.20    3.30
   6  -1  -1   10.10    2.90
   6  -1  -1    9.40    2.30
   6  -1  -1    5.80    1.50
   6  -1  -1    5.80    1.50
   6   1  -1   11.30    3.00
   6   1  -1   10.50    2.90
   6   1  -1    8.10    2.50
   6   1  -1    7.20    2.10
   5  -1  -1    7.20    1.30
   5  -1  -1    8.60    1.40
   5  -1  -1   13.00    2.80
   5   1  -1    9.40    2.40
   5   1  -1   11.30    2.30
   4  -1  -1  272.37   13.50
   4  -1  -1  259.57   13.40
   4  -1  -1  275.17   13.50
   4  -1  -1  277.67   13.90
   4  -1  -1  279.47   14.20
   4   1  -1  264.47   13.90
   4   1  -1  256.97   13.60
   3  -1  -1   61.69    4.30
   3  -1  -1   79.19    4.30
   3  -1  -1   70.09    4.10
   3  -1  -1   70.29    3.90
   3  -1  -1   96.99    5.40
   3  -1  -1   62.79    4.10
  -3  -1   1   72.89    4.80
   3  -1  -1   92.69    4.30
   3  -1  -1   63.59    4.60
   3  -1  -1   75.39    5.10
  -3   1   1   73.99    3.70
   3   1  -1   67.69    4.60
   3   1  -1   82.09    4.80
  -3   1   1   66.29    4.30
  -3   1   1   90.39    4.50
   2  -1  -1  146.59    7.90
   2  -1  -1  146.59    8.10
   2  -1  -1  164.78    8.00
   2  -1  -1  151.58    7.70
   2  -1  -1  144.19    8.00
   2  -1  -1  158.08    7.70
   2  -1  -1  161.38    7.70
   2  -1  -1  150.78    7.40
   2  -1  -1  159.28    7.90
  -2  -1   1  158.28    8.10
   2  -1  -1  150.08    7.60
   2  -1  -1  165.28    7.60
   2  -1  -1  161.98    7.70
  -2   1   1  156.08    7.50
  -2   1   1  155.68    7.50
  -2   1   1  147.89    7.80
  -2   1   1  160.28    7.70
   2   1  -1  148.79    8.00
  -2   1   1  167.28    8.00
  -2   1   1  152.68    7.80
  -2   1   1  152.48    7.70
  -2   1   1  169.58    7.70
   1  -1  -1   88.69    4.30
   1  -1  -1   90.79    4.10
   1  -1  -1   86.89    4.50
   1  -1  -1   80.59    4.60
   1  -1  -1   89.19    4.20
   1  -1  -1   81.19    4.60
   1  -1  -1   91.59    4.40
   1  -1  -1   79.99    4.40
   1  -1  -1   84.59    4.40
  -1  -1   1   81.09    4.10
   1  -1  -1   82.79    4.30
   1  -1  -1   77.99    4.60
  -1  -1   1   81.89    4.50
   1  -1  -1   81.09    4.40
   1   1  -1   92.59    4.40
  -1   1   1   89.49    4.40
  -1   1   1   84.89    4.30
   1   1  -1   82.39    4.10
  -1   1   1   85.99    4.60
  -1   1   1   77.89    4.60
  -1   1   1   83.09    4.40
   1   1  -1   94.39    4.30
  -1   1   1   81.79    4.30
  -1   1   1   92.39    4.40
   1   1  -1   88.29    4.50
   1   1  -1   83.49    4.10
  -1   1   1   91.89    4.50
   0  -1  -1  192.18    9.80
   0  -1   1  218.08    9.90
   0  -1  -1  228.28    9.90
   0  -1  -1  220.58    9.80
   0  -1   1  191.18    9.70
   0  -1   1  204.38    9.80
   0  -1  -1  207.48    9.80
   0  -1  -1  195.78    9.80
   0  -1  -1  208.68    9.90
   0  -1   1  207.28    9.80
   0  -1   1  203.18    9.90
   0  -1  -1  187.88    9.70
   0  -1  -1  211.58    9.90
   0  -1  -1  209.28    9.80
   0  -1  -1  191.78    9.70
   0  -1   1  185.98    9.80
   0  -1   1  236.08    9.80
   0  -1   1  209.58    9.90
   0  -1  -1  237.68    9.90
   0   1  -1  190.08    9.80
   0   1  -1  192.68    9.80
   0   1  -1  233.88    9.80
   0   1  -1  191.18    9.70
   0   1   1  222.88    9.90
   0   1  -1  183.58    9.80
   0   1   1  189.58    9.70
   0   1   1  217.78    9.80
   0   1  -1  188.98    9.70
   0   1   1  198.18    9.80
   0   1  -1  233.68    9.80
   0   1   1  218.98    9.70
   0   1   1  202.38    9.90
   0   1  -1  192.88    9.80
   0   1   1  187.28    9.80
   0   1  -1  243.88    9.90
   0   1  -1  204.48    9.80
   0   1   1  246.98    9.80
   1  -1   1    5.50    1.00
   1  -1   1    7.10    1.30
  -1  -1  -1    5.10    1.10
  -1  -1  -1    6.70    0.90
   1  -1   1    3.60    1.20
   1  -1   1    5.20    0.90
   1  -1   1    7.20    0.90
   1  -1   1    6.80    1.10
  -1  -1  -1    7.60    0.50
   1  -1   1    4.30    0.90
   1  -1   1    6.30    0.80
  -1  -1  -1    5.70    0.70
  -1  -1  -1    4.30    1.10
   1  -1   1    5.70    1.30
   1  -1   1    3.50    1.00
   1  -1   1    6.40    0.90
  -1   1  -1    4.20    0.80
  -1   1  -1    7.10    1.10
  -1   1  -1    5.00    0.90
   1   1   1    5.10    0.70
  -1   1  -1    5.80    1.00
  -1   1  -1    6.10    0.90
  -1   1  -1    4.30    0.90
   1   1   1    4.80    0.80
  -1   1  -1    5.10    1.20
   1   1   1    5.40    0.70
  -1   1  -1    8.50    1.30
   1   1   1    4.50    0.90
  -1   1  -1    4.50    0.80
   1   1   1    4.80    0.60
   1   1   1    4.90    1.10
   1   1   1    5.60    1.10
   2  -1   1 1183.88   55.89
   2  -1   1 1300.07   56.19
   2  -1   1 1248.48   55.89
   2  -1   1 1178.18   56.19
   2  -1   1 1268.17   56.29
   2  -1   1 1198.68   55.89
   2  -1   1 1204.28   55.99
  -2  -1  -1 1142.29   56.29
   2  -1   1 1244.98   56.29
   2  -1   1 1237.28   55.89
   2  -1   1 1178.68   56.09
   2  -1   1 1212.98   55.89
  -2  -1  -1 1180.88   55.69
  -2  -1  -1 1195.78   55.79
   2   1   1 1105.39   56.19
   2   1   1 1148.99   56.09
  -2   1  -1 1189.08   56.09
   2   1   1 1225.68   55.69
  -2   1  -1 1274.67   55.79
  -2   1  -1 1200.78   56.19
  -2   1  -1 1209.48   55.79
  -2   1  -1 1248.28   56.09
  -2   1  -1 1219.48   55.99
   2   1   1 1228.88   56.19
   2   1   1 1205.38   55.89
   2   1   1 1209.68   55.59
  -2   1  -1 1147.99   55.89
   2   1   1 1199.98   55.79
   2   1   1 1193.68   55.59
  -2   1  -1 1156.48   55.89
   3  -1   1   30.20    2.30
   3  -1   1   37.80    3.50
   3  -1   1   38.80    2.60
   3  -1   1   38.20    2.50
   3  -1   1   54.89    3.40
  -3  -1  -1   32.70    2.10
   3  -1   1   50.79    3.60
   3  -1   1   43.10    2.60
  -3  -1  -1   39.40    3.30
   3  -1   1   40.50    2.90
   3   1   1   40.30    2.10
   3   1   1   44.40    2.70
  -3   1  -1   36.80    2.10
  -3   1  -1   33.90    2.20
   3   1   1   42.90    3.50
  -3   1  -1   41.40    3.40
   3   1   1   44.40    2.20
   3   1   1   33.90    2.00
  -3   1  -1   37.00    2.90
   3   1   1   26.70    3.10
   4  -1   1  573.54   26.20
   4  -1   1  559.14   26.20
   4  -1   1  554.14   26.20
   4  -1   1  554.94   26.60
   4  -1   1  559.74   26.60
   4  -1   1  530.45   26.60
   4  -1   1  545.55   26.00
   4  -1   1  505.95   27.00
   4  -1   1  559.64   27.00
   4   1   1  555.24   26.20
   4   1   1  536.15   26.90
  -4   1  -1  559.84   26.20
   4   1   1  556.64   25.80
   4   1   1  553.84   25.80
   4   1   1  591.34   26.70
   4   1   1  521.75   26.70
   4   1   1  579.34   25.80
   4   1   1  550.64   25.80
   5  -1   1   36.20    3.00
   5  -1   1   32.90    2.80
   5  -1   1   31.20    4.00
   5  -1   1   41.60    3.00
   5  -1   1   48.70    3.90
   5  -1   1   31.70    4.20
   5  -1   1   46.50    4.00
   5   1   1   31.60    4.00
  -5   1  -1   30.50    2.80
   5   1   1   38.00    2.30
   5   1   1   28.60    3.30
   5   1   1   38.10    3.00
   5   1   1   28.90    3.50
   5   1   1   37.40    2.30
   6  -1   1  147.79    9.90
   6  -1   1  152.78    9.30
   6  -1   1  143.99    9.60
   6  -1   1  152.58    8.30
   6  -1   1  155.48    8.30
   6  -1   1  184.08    9.50
   6  -1   1  141.89    9.00
   6   1   1  164.18    9.90
   6   1   1  159.08    8.90
   6   1   1  155.78    9.50
   6   1   1  152.08    8.40
   6   1   1  154.18    9.90
   7  -1   1   36.00    3.10
   7  -1   1   36.70    5.50
   7  -1   1   37.00    4.20
   7  -1   1   32.20    4.40
   7  -1   1   30.90    4.90
   7   1   1   35.60    4.90
   7   1   1   34.50    4.50
   7   1   1   42.50    5.60
   8  -1   1   58.49    7.20
   8  -1   1   58.99    7.40
   8   1   1   68.09    7.20
   8   1   1   65.89    7.70
   8   1   1   62.89    6.60
   8  -2  -1    4.00    3.70
   8  -2  -1   10.40    3.20
   8  -2  -1    6.90    4.00
   8  -2  -1    7.00    1.90
   8   2  -1    5.20    3.00
   8   2  -1    8.50    3.50
   8   2  -1    5.50    3.70
   8   2  -1    5.20    2.50
   7  -2  -1   56.69    5.50
   7  -2  -1   62.09    4.40
   7  -2  -1   49.10    5.20
   7  -2  -1   53.49    6.00
   7  -2  -1   66.19    7.00
   7   2  -1   56.09    5.30
   7   2  -1   57.79    6.00
   7   2  -1   60.69    4.70
   7   2  -1   60.39    6.40
   7   2  -1   56.89    6.40
   6  -2  -1   37.00    3.90
   6  -2  -1   32.90    3.30
   6  -2  -1   39.00    3.50
   6  -2  -1   38.70    4.80
   6  -2  -1   33.20    4.20
   6  -2  -1   39.00    5.20
   6  -2  -1   50.09    5.20
   6   2  -1   33.40    4.10
   6   2  -1   37.40    4.80
   6   2  -1   37.40    4.60
   6   2  -1   41.50    4.70
   6   2  -1   35.90    3.40
   5  -2  -1    4.90    2.30
   5  -2  -1    1.80    1.40
   5  -2  -1    1.30    2.40
  -5  -2   1    2.30    1.90
   5  -2  -1    4.10    1.80
   5  -2  -1   -2.80    1.00
   5  -2  -1    0.50    2.30
   5  -2  -1   -0.10    1.40
   5  -2  -1    1.60    1.90
  -5   2   1    1.80    1.20
   5   2  -1    1.10    1.90
   5   2  -1   -0.10    1.70
   5   2  -1    2.00    1.80
   5   2  -1    1.60    1.40
  -4  -2   1   56.59    4.40
   4  -2  -1   58.99    4.70
   4  -2  -1   61.29    3.90
   4  -2  -1   61.89    4.90
   4  -2  -1   56.99    4.40
   4  -2  -1   61.29    3.80
   4  -2  -1   61.09    4.50
   4  -2  -1   56.09    3.90
   4  -2  -1   52.19    3.70
  -4   2   1   51.19    4.00
  -4   2   1   47.50    3.10
   4   2  -1   54.09    4.40
   4   2  -1   66.79    3.90
  -4   2   1   55.89    3.80
   4   2  -1   46.50    4.20
  -4   2   1   56.99    3.10
   3  -2  -1   12.80    1.70
   3  -2  -1   13.40    1.80
   3  -2  -1   19.50    2.70
  -3  -2   1   16.10    2.40
   3  -2  -1   11.00    2.40
   3  -2  -1   10.20    1.90
   3  -2  -1   17.70    2.70
   3   2  -1    9.30    2.10
  -3   2   1   14.10    1.90
  -3   2   1   19.80    2.00
   3   2  -1   14.30    1.70
  -3   2   1   10.90    1.50
  -3   2   1   14.70    1.90
  -3   2   1   17.00    2.40
  -3   2   1   15.60    1.50
   2  -2  -1   34.40    2.30
   2  -2  -1   38.20    3.20
   2  -2  -1   19.70    2.30
   2  -2  -1   25.40    2.20
   2  -2  -1   32.70    2.20
   2  -2  -1   27.50    2.50
   2  -2  -1   29.00    2.90
  -2  -2   1   26.70    1.70
   2  -2  -1   34.50    2.90
   2   2  -1   33.80    2.10
   2   2  -1   23.70    1.70
   2   2  -1   31.30    1.50
  -2   2   1   34.10    2.30
   2   2  -1   32.70    2.70
   2   2  -1   30.20    2.30
  -2   2   1   21.70    2.10
   2   2  -1   24.60    1.70
  -1  -2   1  453.55   21.60
   1  -2  -1  437.76   21.80
   1  -2  -1  476.55   22.10
   1  -2  -1  453.65   21.70
   1  -2  -1  454.75   21.80
   1  -2  -1  477.85   21.90
  -1  -2   1  447.36   21.50
   1  -2  -1  484.45   21.80
  -1  -2   1  499.15   21.70
  -1  -2   1  426.96   22.00
  -1  -2   1  470.65   21.50
   1  -2  -1  491.05   21.90
   1  -2  -1  471.55   21.60
   1  -2  -1  464.15   21.80
   1  -2  -1  448.76   21.90
   1  -2  -1  420.06   22.00
   1  -2  -1  459.25   21.90
  -1  -2   1  440.76   21.70
  -1  -2   1  440.76   21.70
  -1  -2   1  478.05   21.90
  -1   2   1  465.75   21.90
   1   2  -1  494.15   22.00
   1   2  -1  441.06   21.50
  -1   2   1  469.65   21.80
   1   2  -1  426.36   21.70
  -1   2   1  466.65   22.10
  -1   2   1  464.85   21.90
  -1   2   1  427.36   22.00
   1   2  -1  467.85   21.60
   1   2  -1  433.16   21.50
   1   2  -1  437.46   21.60
  -1   2   1  456.25   21.90
   1   2  -1  507.25   21.70
   1   2  -1  480.35   21.90
   1   2  -1  523.95   21.70
  -1   2   1  441.86   21.80
  -1   2   1  493.85   22.00
   1   2  -1  454.85   21.80
  -1   2   1  468.85   21.80
  -1   2   1  461.85   21.60
   1   2  -1  431.26   21.90
   1   2  -1  459.85   21.60
  -1   2   1  476.95   21.90
  -1   2   1  477.05   21.70
   0  -2  -1   -0.90    1.00
   0  -2   1    0.10    0.60
   0  -2   1    2.90    0.80
   0  -2   1   -2.30    1.10
   0  -2   1   -2.00    0.90
   0  -2  -1    0.70    0.60
   0  -2  -1   -0.10    0.90
   0  -2  -1    2.20    0.90
   0  -2   1    0.60    1.00
   0  -2  -1    1.10    0.80
   0  -2   1    0.80    0.80
   0  -2   1    1.70    1.10
   0  -2  -1    0.30    1.10
   0  -2  -1    1.90    1.00
   0  -2   1   -0.80    0.80
   0  -2   1   -0.60    1.10
   0  -2  -1    0.60    0.90
   0  -2  -1   -0.40    0.80
   0  -2   1   -2.50    0.80
   0  -2  -1    0.80    1.00
   0  -2  -1    1.80    1.30
   0  -2  -1    0.50    0.90
   0  -2  -1    0.90    0.90
   0   2  -1    1.20    1.00
   0   2   1    0.50    0.80
   0   2   1    2.00    0.90
   0   2   1   -0.40    0.90
   0   2   1    0.10    1.10
   0   2   1    0.80    0.80
   0   2   1    0.40    1.20
   0   2  -1   -1.90    0.90
   0   2  -1   -0.50    0.80
   0   2   1    2.60    1.00
   0   2   1    1.80    1.00
   0   2  -1    0.80    1.10
   0   2  -1   -1.60    1.20
   0   2   1   -0.60    1.10
   0   2  -1    0.90    0.90
   0   2   1   -1.10    1.00
   0   2  -1   -0.90    0.90
   0   2  -1    0.70    0.90
   0   2  -1   -0.60    0.90
   0   2  -1   -1.10    0.90
   0   2  -1   -0.70    1.20
   0   2   1    1.40    1.20
   0   2  -1    1.90    0.80
  -1  -2  -1  243.68   11.80
  -1  -2  -1  241.08   11.60
  -1  -2  -1  256.77   11.60
   1  -2   1  241.88   11.70
  -1  -2  -1  250.17   11.30
  -1  -2  -1  234.48   11.30
   1  -2   1  243.08   11.60
   1  -2   1  229.78   11.50
   1  -2   1  251.37   11.60
   1  -2   1  217.68   11.90
  -1  -2  -1  243.58   11.40
   1  -2   1  233.08   11.90
  -1  -2  -1  221.88   11.50
  -1  -2  -1  260.37   11.80
  -1  -2  -1  227.98   11.40
   1  -2   1  232.38   11.60
  -1  -2  -1  252.47   11.60
   1  -2   1  248.28   11.60
   1  -2   1  233.78   11.70
  -1  -2  -1  245.88   11.30
   1  -2   1  242.28   11.70
   1   2   1  237.98   11.30
   1   2   1  261.37   11.80
  -1   2  -1  262.97   11.60
  -1   2  -1  238.38   11.60
  -1   2  -1  232.78   11.60
  -1   2  -1  247.68   11.50
   1   2   1  226.48   11.40
   1   2   1  229.98   11.40
   1   2   1  219.18   11.80
   1   2   1  252.27   11.30
  -1   2  -1  248.28   11.70
   1   2   1  250.17   11.40
   1   2   1  226.78   11.40
  -1   2  -1  221.48   11.60
  -1   2  -1  238.38   11.30
  -1   2  -1  243.88   11.70
   1   2   1  233.28   11.60
  -1   2  -1  236.68   11.60
   1   2   1  230.08   11.60
   1   2   1  247.18   11.60
   1   2   1  212.58   11.50
  -1   2  -1  259.97   11.80
  -1   2  -1  227.68   11.90
  -1   2  -1  228.88   11.90
   2  -2   1  230.88   10.40
   2  -2   1  223.68   10.30
   2  -2   1  175.08    9.70
   2  -2   1  199.68    9.90
   2  -2   1  200.58    9.90
   2   2   1  170.18   10.10
   2   2   1  202.08   10.20
   2   2   1  189.58    9.50
   3  -2   1  313.17   16.00
  -3  -2  -1  315.37   16.40
   3  -2   1  338.47   16.30
   3  -2   1  336.17   15.80
   3  -2   1  327.07   16.00
   3  -2   1  311.17   16.40
   3  -2   1  325.97   15.90
   3  -2   1  305.47   16.30
   3  -2   1  339.47   16.50
   3  -2   1  327.27   15.80
   3   2   1  356.26   15.90
   3   2   1  331.97   15.40
  -3   2  -1  332.57   15.60
   3   2   1  321.47   16.30
   3   2   1  320.07   15.30
  -3   2  -1  318.17   15.80
   3   2   1  331.77   16.30
   3   2   1  330.97   15.30
  -3   2  -1  334.87   16.30
  -3   2  -1  318.97   15.70
  -3   2  -1  328.97   15.90
   3   2   1  322.77   15.40
  -4  -2  -1   32.70    3.70
   4  -2   1   38.00    2.90
   4  -2   1   42.60    4.00
   4  -2   1   37.20    2.90
   4  -2   1   33.10    3.50
   4  -2   1   41.30    4.00
   4  -2   1   38.30    3.70
   4  -2   1   39.30    3.20
   4  -2   1   38.50    3.40
  -4   2  -1   35.70    3.00
   4   2   1   35.00    2.10
  -4   2  -1   37.40    2.50
   4   2   1   37.50    3.50
  -4   2  -1   38.90    3.40
   4   2   1   35.30    2.90
   4   2   1   39.10    3.70
   4   2   1   39.50    2.10
  -4   2  -1   37.70    2.40
   5  -2   1    7.70    1.50
   5  -2   1   10.70    2.80
   5  -2   1    8.20    2.10
  -5   2  -1    6.50    1.70
   6  -2   1   20.10    3.90
   6  -2   1   12.80    2.80
   6  -2   1   13.90    3.40
   6  -2   1   15.80    3.00
   6  -2   1   17.20    2.40
   6  -2   1   20.40    2.60
   6   2   1   16.20    2.40
   6   2   1   16.50    3.30
   6   2   1   18.00    3.50
   6   2   1   18.30    3.00
   7  -2   1   73.29    6.90
   7  -2   1   60.99    5.70
   7  -2   1   72.79    6.20
   7  -2   1   62.89    4.70
   7  -2   1   70.49    7.20
   7   2   1   65.09    6.40
   7   2   1   63.49    6.70
   7   2   1   71.69    6.70
   7   2   1   64.29    5.50
   8  -2   1    2.40    1.70
   8  -2   1    4.70    2.80
   8  -2   1    1.80    3.60
   8  -2   1    6.10    4.00
   8   2   1    1.90    2.90
   8   2   1   -1.70    2.80
   8   2   1    4.40    3.50
   8  -3  -1   32.30    4.90
   8  -3  -1   32.90    5.80
   8  -3  -1   25.00    5.20
   8  -3  -1   32.30    3.60
   8   3  -1   29.30    5.20
   8   3  -1   32.40    5.10
   8   3  -1   43.00    6.00
   8   3  -1   30.00    5.00
   7  -3  -1   35.40    3.80
   7  -3  -1   31.10    5.20
   7  -3  -1   38.70    4.90
   7  -3  -1   27.70    5.10
   7  -3  -1   33.20    3.70
   7   3  -1   26.20    4.50
   7   3  -1   40.00    5.20
   7   3  -1   33.70    4.00
   7   3  -1   39.10    5.50
   7   3  -1   45.70    4.50
   7   3  -1   49.99    5.20
   6  -3  -1   26.70    3.00
   6  -3  -1   24.30    3.10
   6  -3  -1   27.50    3.20
   6  -3  -1   15.00    3.60
   6  -3  -1   25.00    4.00
   6  -3  -1   29.30    4.60
   6   3  -1   33.10    4.20
   6   3  -1   21.90    3.60
   6   3  -1   26.30    3.90
   6   3  -1   23.90    3.20
   6   3  -1   25.20    3.20
   5   3  -1   90.09    4.40
  -5   3   1   79.49    4.70
  -5   3   1   84.09    5.60
  -4  -3   1   67.49    5.20
   4  -3  -1   79.89    4.70
   4  -3  -1   73.89    5.50
   4  -3  -1   72.89    4.60
   4  -3  -1   68.79    4.80
   4  -3  -1   74.59    4.70
   4  -3  -1   65.09    5.50
   4  -3  -1   62.79    5.40
   4  -3  -1   65.29    5.30
   4   3  -1   66.59    5.40
   4   3  -1   76.49    4.50
   4   3  -1   71.49    4.60
   4   3  -1   72.39    3.60
  -4   3   1   68.29    5.00
   4   3  -1   72.09    5.30
  -4   3   1   68.09    4.50
   4   3  -1   74.19    3.60
  -4   3   1   67.99    4.80
  -4   3   1   67.59    4.20
   3  -3  -1    5.00    2.20
   3  -3  -1    0.50    1.40
   3  -3  -1    4.80    1.30
   3  -3  -1   -0.10    1.90
  -3  -3   1    5.50    1.80
   3  -3  -1    2.60    1.30
   3  -3  -1   -1.50    1.50
   3  -3  -1    6.70    2.20
   3   3  -1    2.40    0.80
   3   3  -1    4.80    1.20
  -3   3   1    4.80    1.50
   3   3  -1    0.90    1.90
   3   3  -1    3.20    0.80
  -3   3   1    4.40    1.90
   3   3  -1    1.70    0.70
  -3   3   1    2.90    1.50
   3   3  -1    5.60    1.40
  -3   3   1    6.30    1.50
  -3   3   1    2.10    1.20
   3   3  -1    3.20    0.70
  -2  -3   1   55.19    4.20
  -2  -3   1   56.99    3.50
  -2  -3   1   70.39    3.70
   2  -3  -1   63.49    4.90
   2  -3  -1   64.59    3.80
   2  -3  -1   72.89    4.70
   2  -3  -1   67.99    4.80
   2  -3  -1   67.49    4.70
   2  -3  -1   50.89    3.40
   2  -3  -1   61.09    4.40
   2  -3  -1   57.29    4.00
  -2   3   1   73.39    4.30
   2   3  -1   58.39    3.60
   2   3  -1   61.89    4.10
   2   3  -1   60.39    3.60
  -2   3   1   60.99    4.70
   2   3  -1   70.99    3.80
  -2   3   1   69.79    3.50
  -2   3   1   60.19    4.30
   2   3  -1   58.39    3.50
   2   3  -1   63.79    4.10
  -2   3   1   56.79    4.00
   2   3  -1   61.49    3.40
   2   3  -1   60.99    3.60
   2   3  -1   68.89    3.80
  -2   3   1   69.39    4.40
  -2   3   1   78.29    4.00
   2   3  -1   64.19    4.20
   2   3  -1   57.19    4.50
   1  -3  -1 1073.69   50.09
  -1  -3   1 1011.50   49.60
   1  -3  -1 1081.19   50.19
   1  -3  -1 1080.49   49.99
  -1  -3   1 1006.00   49.80
   1  -3  -1 1127.29   50.29
   1  -3  -1  990.70   50.19
  -1  -3   1 1081.69   49.50
   1  -3  -1 1081.79   49.80
   1  -3  -1 1075.59   49.70
   1  -3  -1 1032.20   49.90
  -1  -3   1 1165.18   49.70
  -1  -3   1 1021.80   49.50
  -1  -3   1 1098.09   50.09
  -1  -3   1 1191.78   49.70
  -1   3   1 1065.69   49.90
   1   3  -1 1015.80   49.70
  -1   3   1 1124.49   49.99
   1   3  -1 1030.60   50.09
  -1   3   1 1078.89   50.19
   1   3  -1 1011.40   49.60
   1   3  -1 1053.09   49.70
   1   3  -1 1098.69   49.99
  -1   3   1 1102.29   49.99
   1   3  -1  995.00   49.90
   1   3  -1 1029.60   49.60
  -1   3   1 1049.99   49.70
  -1   3   1 1028.00   50.09
  -1   3   1 1081.79   49.80
  -1   3   1 1074.99   49.90
   1   3  -1  961.70   49.80
  -1   3   1 1100.39   49.80
   1   3  -1 1088.69   49.70
   1   3  -1 1156.88   49.70
   0  -3  -1   49.90    3.60
   0  -3   1   48.30    3.50
   0  -3  -1   51.19    3.30
   0  -3  -1   46.50    2.50
   0  -3  -1   45.40    3.40
   0  -3   1   53.19    2.60
   0  -3  -1   51.39    3.50
   0  -3  -1   46.00    3.00
   0  -3  -1   43.10    3.00
   0  -3  -1   46.10    3.10
   0  -3   1   52.29    3.20
   0  -3   1   42.30    2.90
   0  -3   1   48.00    3.50
   0  -3   1   41.00    3.20
   0  -3   1   42.70    3.00
   0  -3   1   38.10    2.80
   0  -3  -1   41.50    3.10
   0  -3   1   54.89    3.00
   0  -3  -1   49.00    3.20
   0  -3  -1   42.40    2.80
   0   3  -1   35.80    2.70
   0   3   1   47.20    3.20
   0   3   1   44.60    3.10
   0   3   1   42.60    3.30
   0   3  -1   48.10    3.30
   0   3  -1   52.59    3.10
   0   3   1   52.49    3.70
   0   3   1   50.39    3.30
   0   3   1   51.49    3.10
   0   3  -1   49.00    3.30
   0   3  -1   44.30    3.20
   0   3  -1   46.70    3.60
   0   3  -1   42.40    2.90
   0   3   1   40.30    2.90
   0   3  -1   48.80    3.70
   0   3  -1   49.40    3.10
   0   3  -1   36.90    3.00
   0   3   1   45.90    3.00
   0   3   1   51.59    3.70
   1  -3   1  123.69    6.70
   1  -3   1  112.79    6.20
  -1  -3  -1  113.39    6.20
   1  -3   1  133.59    6.30
  -1  -3  -1  124.69    5.80
   1  -3   1  112.09    6.30
   1  -3   1  111.59    6.70
  -1  -3  -1  112.09    5.80
  -1  -3  -1  109.19    6.00
  -1  -3  -1  119.59    6.40
  -1  -3  -1  117.79    5.80
  -1  -3  -1  108.89    6.10
   1  -3   1  124.19    6.20
   1   3   1  102.99    6.40
  -1   3  -1  124.09    6.20
  -1   3  -1  121.19    6.30
   1   3   1  115.69    6.20
   1   3   1  117.69    5.90
   1   3   1  119.99    6.30
  -1   3  -1  100.39    6.10
   1   3   1  108.19    6.40
   1   3   1  104.79    5.90
  -1   3  -1  110.29    6.30
   1   3   1  105.09    6.30
  -1   3  -1  116.19    6.30
  -1   3  -1  106.09    5.90
   1   3   1  123.29    6.10
  -1   3  -1  122.49    6.10
  -1   3  -1  106.19    6.80
   1   3   1  101.59    5.90
  -1   3  -1  105.19    6.60
   1   3   1  112.49    6.00
   2  -3   1  296.27   14.60
   2  -3   1  293.87   14.90
   2  -3   1  288.17   15.30
   2  -3   1  309.77   14.80
  -2  -3  -1  298.77   15.10
   2  -3   1  309.77   14.70
   2  -3   1  295.17   15.00
   2  -3   1  315.17   15.20
  -2  -3  -1  288.57   14.30
   2   3   1  306.07   14.60
   2   3   1  294.57   14.30
  -2   3  -1  295.57   14.70
  -2   3  -1  293.07   14.10
  -2   3  -1  294.27   15.20
   2   3   1  311.27   14.30
   2   3   1  309.77   15.20
  -2   3  -1  299.87   14.70
   2   3   1  305.67   14.30
   2   3   1  296.47   14.20
   2   3   1  307.97   14.70
  -2   3  -1  278.57   14.70
   2   3   1  290.27   14.30
   2   3   1  277.37   14.50
  -2   3  -1  329.17   15.00
   2   3   1  298.67   14.30
  -2   3  -1  298.67   14.90
   3  -3   1   60.09    4.00
   3  -3   1   57.69    3.90
  -3  -3  -1   51.39    4.20
   3  -3   1   54.79    4.20
   3  -3   1   52.29    4.40
   3  -3   1   78.59    4.80
  -3  -3  -1   51.59    3.10
   3   3   1   61.19    3.30
   3   3   1   56.69    4.50
   3   3   1   61.49    3.10
  -3   3  -1   53.19    3.80
   3   3   1   53.09    3.20
   3   3   1   61.09    3.30
  -3   3  -1   55.89    4.00
  -3   3  -1   51.79    3.80
   3   3   1   65.49    3.60
  -4  -3  -1    2.80    1.80
  -4   3  -1    2.30    1.40
  -4   3  -1    1.50    1.20
  -4   3  -1    1.40    1.10
  -4   3  -1    3.10    1.70
   4   3   1    2.20    0.60
   5  -3   1  371.16   19.80
   5  -3   1  389.36   20.50
   5  -3   1  391.86   20.60
   5  -3   1  378.36   20.60
  -5  -3  -1  389.86   20.60
   5  -3   1  450.65   20.80
   5  -3   1  411.66   19.70
   5  -3   1  378.76   19.70
   5   3   1  396.36   18.80
  -5   3  -1  386.96   19.00
   5   3   1  409.86   19.50
   5   3   1  406.26   20.40
  -5   3  -1  404.86   19.70
   5   3   1  411.46   20.40
   5   3   1  381.36   19.50
   6  -3   1    4.30    1.80
   6  -3   1   -0.50    2.70
   6  -3   1    2.60    3.00
   6  -3   1    4.80    2.30
   6  -3   1   -1.10    2.40
   6  -3   1    6.60    2.10
   6   3   1    0.50    2.20
   6   3   1    2.80    2.60
   6   3   1    3.00    1.90
   6   3   1    4.80    2.60
   6   3   1    2.70    1.80
   7  -3   1    1.90    1.80
   7  -3   1    4.10    3.30
   7  -3   1    3.00    2.40
   7  -3   1    6.80    3.10
   7  -3   1    2.00    3.00
   7  -3   1    4.30    2.20
   7   3   1    1.30    2.60
   7   3   1   -0.20    2.70
   7   3   1    7.50    2.60
   7   3   1    4.40    2.00
   8  -3   1   63.79    7.80
   8  -3   1   70.99    5.50
   8  -3   1   63.99    6.80
   8  -3   1   77.39    7.80
   8   3   1   78.59    7.90
   8   3   1   75.79    7.80
   8   3   1   88.79    8.40
   8  -4  -1    1.30    3.70
   8  -4  -1    2.70    3.10
   8  -4  -1    1.50    2.00
   8  -4  -1    5.20    4.50
   8   4  -1    4.70    2.90
   8   4  -1    1.50    3.20
   8   4  -1    5.50    3.40
   8   4  -1    6.80    3.70
   8   4  -1   -2.00    2.80
   7  -4  -1   51.99    4.80
   7  -4  -1   51.19    4.90
   7  -4  -1   43.00    6.50
   7  -4  -1   46.80    6.40
   7  -4  -1   42.10    5.60
   7   4  -1   46.00    5.70
   7   4  -1   65.29    5.70
   7   4  -1   42.80    4.70
   7   4  -1   44.40    5.50
   7   4  -1   57.69    6.10
  -6  -4   1   42.90    5.20
   6  -4  -1   29.80    4.60
   6  -4  -1   45.70    5.80
   6  -4  -1   39.10    4.30
   6  -4  -1   30.10    3.80
   6  -4  -1   45.90    4.30
   6  -4  -1   27.90    4.80
   6   4  -1   45.30    4.20
   6   4  -1   37.90    4.40
   6   4  -1   43.30    5.10
   6   4  -1   40.20    4.80
   6   4  -1   41.60    4.20
   5  -4  -1   23.80    4.00
   5  -4  -1   25.20    4.00
   5  -4  -1   16.20    2.80
   5  -4  -1   26.70    3.00
  -5  -4   1   19.10    3.60
   5  -4  -1   15.50    2.70
   5   4  -1   31.50    3.10
   5   4  -1   24.60    3.70
  -5   4   1   14.50    2.80
  -5   4   1   18.00    2.20
   4  -4  -1   26.30    3.60
   4  -4  -1   18.70    2.80
   4  -4  -1   22.50    3.50
   4  -4  -1   20.70    2.70
   4  -4  -1   20.40    3.30
   4  -4  -1   29.80    4.00
   4  -4  -1   23.80    2.50
  -4  -4   1    8.90    2.40
  -4   4   1   14.10    2.30
   4   4  -1   19.20    2.70
   4   4  -1   21.80    2.40
   4   4  -1   18.60    1.70
  -4   4   1   12.60    2.30
  -4   4   1   14.00    2.70
   4   4  -1   18.40    1.70
   4   4  -1   18.20    1.60
   4   4  -1   17.80    3.20
   4   4  -1   19.50    2.50
  -4   4   1   11.10    2.00
   3  -4  -1   17.80    3.10
   3  -4  -1   17.60    2.80
   3  -4  -1   19.40    2.90
   3  -4  -1   19.60    2.60
  -3  -4   1   19.20    2.90
   3  -4  -1   25.70    2.40
   3  -4  -1   19.60    3.00
  -3   4   1   26.70    2.90
   3   4  -1   21.40    1.90
  -3   4   1   20.20    2.50
   3   4  -1   24.50    2.60
   3   4  -1   20.50    2.30
   3   4  -1   18.20    3.10
   3   4  -1   23.60    2.00
   3   4  -1   22.90    2.30
  -3   4   1   15.80    2.60
  -3   4   1   24.60    3.10
   3   4  -1   19.70    1.80
   3   4  -1   22.10    2.40
   2  -4  -1  565.94   27.20
   2  -4  -1  559.34   27.70
   2  -4  -1  557.14   27.30
  -2  -4   1  554.14   26.30
  -2  -4   1  605.84   27.70
   2  -4  -1  587.04   27.00
   2  -4  -1  585.24   27.60
  -2  -4   1  549.95   26.70
  -2  -4   1  564.74   26.30
   2  -4  -1  591.74   27.50
   2   4  -1  625.34   26.90
  -2   4   1  565.44   27.30
   2   4  -1  573.34   26.40
   2   4  -1  544.35   26.70
  -2   4   1  607.74   27.40
   2   4  -1  533.45   26.70
   2   4  -1  572.64   27.30
  -2   4   1  557.64   27.60
   2   4  -1  550.64   26.80
   2   4  -1  557.14   27.10
  -2   4   1  556.14   26.70
  -2   4   1  555.94   27.30
  -2   4   1  567.44   27.10
   2   4  -1  540.45   27.10
   2   4  -1  529.95   27.60
  -1  -4   1  370.46   19.10
   1  -4  -1  446.16   20.20
  -1  -4   1  352.76   19.30
  -1  -4   1  441.36   19.30
  -1  -4   1  393.66   19.20
   1  -4  -1  379.66   19.60
   1  -4  -1  394.56   19.50
   1  -4  -1  393.86   19.30
   1  -4  -1  403.36   19.80
  -1  -4   1  381.56   19.80
   1  -4  -1  409.26   19.60
  -1  -4   1  435.96   19.80
  -1  -4   1  413.86   19.70
  -1   4   1  416.06   19.60
   1   4  -1  388.06   19.80
   1   4  -1  378.26   19.40
  -1   4   1  397.36   19.50
   1   4  -1  418.66   19.80
   1   4  -1  377.96   19.70
  -1   4   1  400.46   19.40
   1   4  -1  374.76   19.30
  -1   4   1  430.76   20.10
  -1   4   1  434.46   19.70
   1   4  -1  401.36   19.30
  -1   4   1  448.66   20.20
   1   4  -1  396.86   19.30
   1   4  -1  402.86   19.70
  -1   4   1  406.56   19.70
   1   4  -1  379.06   19.30
   0  -4   1    8.70    2.30
   0  -4   1    9.20    1.80
   0  -4   1   11.10    2.50
   0  -4  -1    8.20    1.50
   0  -4  -1    7.30    1.60
   0  -4  -1    6.10    1.80
   0  -4   1    9.20    1.80
   0  -4  -1    7.00    1.00
   0  -4  -1    7.30    1.80
   0  -4   1    7.50    1.50
   0  -4  -1    9.20    2.10
   0  -4  -1    9.70    2.10
   0  -4   1    8.80    1.00
   0   4  -1   10.50    2.30
   0   4   1    7.20    2.00
   0   4   1    8.70    1.90
   0   4  -1    5.60    1.60
   0   4  -1    7.00    1.70
   0   4  -1    9.00    2.40
   0   4   1    5.90    1.60
   0   4  -1    7.90    1.60
   0   4   1    6.40    1.80
   0   4  -1   10.10    1.90
   0   4  -1    7.70    1.70
   0   4   1    5.80    2.00
   0   4  -1   10.20    2.10
   0   4   1    9.80    2.40
   0   4   1    7.30    1.90
   0   4   1    8.10    1.60
   1  -4   1  373.86   19.10
  -1  -4  -1  389.76   19.20
   1  -4   1  433.56   19.60
  -1  -4  -1  401.86   18.70
   1  -4   1  416.66   19.10
  -1  -4  -1  376.06   18.90
  -1  -4  -1  392.36   19.20
  -1  -4  -1  349.07   18.80
  -1  -4  -1  416.26   18.70
  -1  -4  -1  389.86   18.70
   1  -4   1  422.86   19.70
   1   4   1  370.86   19.30
  -1   4  -1  362.26   18.80
   1   4   1  444.56   18.70
  -1   4  -1  405.06   19.60
  -1   4  -1  388.56   19.50
   1   4   1  384.46   18.80
  -1   4  -1  399.46   19.10
   1   4   1  365.96   18.80
  -1   4  -1  410.56   19.20
   1   4   1  371.86   18.80
   1   4   1  362.06   19.20
   1   4   1  373.26   19.20
  -1   4  -1  373.16   19.00
  -1   4  -1  392.36   19.10
  -2  -4  -1  304.27   15.70
   2  -4   1  352.16   16.50
  -2  -4  -1  304.87   15.90
  -2  -4  -1  337.77   16.90
  -2  -4  -1  339.17   16.10
   2  -4   1  316.07   16.60
  -2  -4  -1  320.87   16.20
  -2  -4  -1  294.37   15.70
   2  -4   1  388.46   17.20
   2  -4   1  348.27   16.60
   2  -4   1  373.56   17.30
   2  -4   1  375.46   16.80
   2  -4   1  301.77   16.70
  -2   4  -1  363.96   17.20
  -2   4  -1  325.07   16.60
   2   4   1  365.46   17.20
  -2   4  -1  307.47   16.60
  -2   4  -1  311.87   15.90
   2   4   1  352.36   16.10
   2   4   1  313.37   16.50
   2   4   1  365.76   16.60
   2   4   1  348.97   16.10
  -2   4  -1  314.07   16.50
  -2   4  -1  311.07   16.40
   2   4   1  334.77   16.00
   2   4   1  361.16   16.20
   2   4   1  329.27   16.40
   2   4   1  310.27   15.70
   3  -4   1   82.09    5.80
   3  -4   1   57.19    4.50
   3  -4   1   62.19    4.90
   3  -4   1   63.49    4.40
  -3  -4  -1   70.19    5.20
   3  -4   1   64.59    5.00
   3  -4   1   70.69    5.30
   3  -4   1   90.49    5.70
  -3   4  -1   57.49    4.40
   3   4   1   60.89    3.90
   3   4   1   78.09    4.10
  -3   4  -1   68.79    5.40
   3   4   1   77.49    4.00
  -3   4  -1   62.29    4.80
   3   4   1   65.89    5.30
   3   4   1   63.69    3.90
   3   4   1   83.19    4.70
   3   4   1   65.19    4.40
  -3   4  -1   62.89    4.40
   3   4   1   68.09    4.00
  -3   4  -1   58.89    4.60
   4  -4   1   28.10    3.20
   4  -4   1   35.00    4.10
   4  -4   1   43.00    4.30
  -4  -4  -1   25.50    3.60
   4  -4   1   45.40    3.70
   4  -4   1   24.30    3.50
   4  -4   1   29.40    3.70
   4  -4   1   39.80    3.50
  -4  -4  -1   25.30    1.90
   4   4   1   38.10    2.30
  -4   4  -1   28.90    3.60
  -4   4  -1   22.90    2.70
   4   4   1   27.90    2.10
   4   4   1   36.20    3.40
   4   4   1   33.00    3.90
  -4   4  -1   28.60    3.30
  -4   4  -1   18.70    2.70
  -5  -4  -1   67.99    6.20
   5  -4   1   98.09    6.20
  -5   4  -1  103.69    6.20
   5   4   1   99.89    6.80
   5   4   1   90.59    5.80
  -5   4  -1   65.29    5.00
   6  -4   1   -1.30    1.80
   6  -4   1    7.20    2.30
   6  -4   1    0.50    1.80
   6  -4   1    2.40    2.80
   6  -4   1    2.50    3.30
  -6  -4  -1   -1.20    2.40
   6  -4   1    2.50    2.80
   6   4   1   -0.10    1.70
   6   4   1    1.60    2.50
   6   4   1    0.30    1.70
   6   4   1   -1.50    2.30
   7  -4   1   26.60    3.60
   7  -4   1   22.80    4.40
   7  -4   1   34.60    4.00
   7  -4   1   27.50    5.00
   7  -4   1   20.50    5.10
   7   4   1   27.70    4.70
   7   4   1   23.40    4.60
   7   4   1   29.80    4.60
   8  -4   1   14.90    4.90
   8  -4   1   15.50    4.00
   8  -4   1    4.60    4.10
   8  -4   1   10.10    2.80
   8   4   1   16.40    4.40
   8   4   1   11.90    4.00
   8   4   1   19.80    4.90
   8   4   1   17.10    4.40
   7  -5  -1    4.70    3.20
   7  -5  -1    2.30    3.90
  -7  -5   1    4.50    3.30
   7  -5  -1    1.10    2.10
   7  -5  -1    0.40    3.20
   7  -5  -1    2.50    2.30
   7   5  -1    4.10    2.50
   7   5  -1   16.80    4.20
   7   5  -1    7.50    3.10
   7   5  -1    4.20    3.10
   6  -5  -1   30.60    5.10
  -6  -5   1   24.50    4.60
   6  -5  -1   30.60    5.10
   6  -5  -1   37.80    5.30
   6  -5  -1   33.70    4.10
   6  -5  -1   33.10    4.10
   6   5  -1   36.30    5.00
   6   5  -1   41.40    4.00
  -6   5   1   30.30    3.20
   6   5  -1   28.30    4.50
   6   5  -1   36.30    4.50
   6   5  -1   35.50    4.20
   5  -5  -1   18.80    3.80
  -5  -5   1   13.60    3.20
  -5   5   1   13.90    2.30
   5   5  -1   19.20    3.80
  -5   5   1   21.70    3.20
  -5   5   1   16.40    2.70
   4  -5  -1   45.30    4.30
   4  -5  -1   41.20    4.60
   4  -5  -1   47.70    3.70
   4  -5  -1   51.69    5.30
   4  -5  -1   38.60    3.80
   4  -5  -1   37.90    4.60
   4   5  -1   42.10    2.90
  -4   5   1   24.30    3.60
   4   5  -1   41.50    3.60
   4   5  -1   37.50    2.90
   4   5  -1   51.69    3.50
   4   5  -1   34.90    3.90
   4   5  -1   36.80    3.00
   4   5  -1   35.70    4.40
   3  -5  -1   20.70    3.10
   3  -5  -1    8.00    2.20
   3  -5  -1    8.60    2.30
  -3  -5   1    5.00    1.20
  -3  -5   1    9.50    2.50
   3   5  -1    7.70    1.50
  -3   5   1    6.30    2.40
   3   5  -1   15.80    2.50
  -3   5   1   10.70    2.30
   3   5  -1    8.50    2.60
  -3   5   1    5.20    1.90
   3   5  -1    1.10    1.50
   3   5  -1    4.50    1.60
   3   5  -1    8.50    1.60
  -3   5   1   12.70    2.30
  -2  -5   1   12.60    2.50
   2  -5  -1   13.00    2.50
   2  -5  -1    8.20    1.90
  -2  -5   1   12.70    1.80
  -2  -5   1   12.10    1.30
   2  -5  -1   12.50    2.40
  -2  -5   1   16.10    2.20
   2  -5  -1   10.50    2.60
   2  -5  -1   11.00    2.60
   2  -5  -1   17.40    3.10
  -2  -5   1   12.90    1.40
  -2   5   1   12.90    2.80
   2   5  -1   12.40    2.60
  -2   5   1    9.30    2.20
   2   5  -1   12.90    1.90
  -2   5   1   11.80    2.20
  -2   5   1    9.20    2.20
   2   5  -1   10.30    1.70
  -2   5   1   13.70    1.90
   2   5  -1   11.40    2.30
   2   5  -1   14.20    2.50
   2   5  -1   12.60    2.30
   2   5  -1   11.70    1.70
  -2   5   1   14.80    2.50
   2   5  -1   13.60    1.90
   1  -5  -1  424.76   21.30
   1  -5  -1  432.66   21.50
  -1  -5   1  427.26   21.10
   1  -5  -1  487.35   22.10
  -1  -5   1  406.26   21.70
  -1  -5   1  399.76   21.60
  -1  -5   1  418.06   21.00
  -1  -5   1  426.06   21.60
   1  -5  -1  444.66   21.70
  -1  -5   1  396.56   21.20
   1  -5  -1  478.75   21.60
   1   5  -1  427.66   21.30
   1   5  -1  434.76   21.10
  -1   5   1  463.65   21.50
  -1   5   1  444.56   21.30
  -1   5   1  435.66   21.40
   1   5  -1  408.36   21.20
   1   5  -1  425.56   21.80
   1   5  -1  418.76   21.20
   1   5  -1  422.36   21.70
  -1   5   1  439.46   21.50
   1   5  -1  426.06   21.60
  -1   5   1  493.65   22.10
  -1   5   1  519.55   21.80
   1   5  -1  399.06   21.60
  -1   5   1  504.55   22.20
   0  -5  -1    5.30    1.80
   0  -5   1    8.60    1.00
   0  -5  -1    6.60    2.00
   0  -5   1   10.30    2.40
   0  -5  -1    4.60    1.50
   0  -5  -1    7.40    1.00
   0  -5   1    9.10    2.30
   0  -5  -1    5.70    1.90
   0  -5   1    8.60    1.90
   0  -5  -1   12.20    2.10
   0  -5   1    4.60    1.50
   0  -5  -1    7.40    1.80
   0  -5  -1    8.30    1.00
   0  -5   1    8.70    1.80
   0   5   1   10.20    2.30
   0   5  -1   10.70    1.90
   0   5  -1    8.00    2.50
   0   5  -1    7.10    2.20
   0   5  -1    7.10    1.80
   0   5  -1    9.60    2.50
   0   5   1    9.00    2.00
   0   5   1    7.00    2.30
   0   5   1    7.80    1.70
   0   5   1    7.30    1.80
   0   5  -1    5.30    1.60
   0   5  -1    8.20    1.90
   0   5   1    8.10    1.70
   0   5   1    7.60    2.40
  -1  -5  -1  148.59    7.80
   1  -5   1  153.98    8.20
   1  -5   1  144.89    7.80
  -1  -5  -1  147.99    8.10
   1  -5   1  169.38    9.10
  -1  -5  -1  145.59    8.40
  -1  -5  -1  139.69    8.00
   1  -5   1  149.19    8.40
  -1  -5  -1  154.38    8.60
   1   5   1  133.79    8.00
   1   5   1  173.38    8.60
   1   5   1  152.28    8.70
  -1   5  -1  140.59    8.20
  -1   5  -1  167.48    9.20
  -1   5  -1  146.49    8.50
   1   5   1  130.69    8.50
   1   5   1  143.09    8.00
  -1   5  -1  154.38    9.00
  -1   5  -1  140.69    8.10
  -1   5  -1  136.09    8.30
   1   5   1  173.08    7.90
  -1   5  -1  139.89    8.30
  -2  -5  -1   48.20    3.70
   2  -5   1   49.90    4.20
   2  -5   1   45.90    4.90
   2  -5   1   47.90    3.80
   2  -5   1   44.70    4.10
   2  -5   1   49.00    4.00
   2  -5   1   41.20    4.40
   2  -5   1   50.49    3.80
  -2  -5  -1   43.50    3.40
  -2  -5  -1   51.19    4.20
  -2  -5  -1   44.30    2.80
  -2  -5  -1   47.00    2.80
   2   5   1   46.00    3.40
  -2   5  -1   41.80    3.80
   2   5   1   42.90    4.60
   2   5   1   39.20    3.90
  -2   5  -1   43.50    4.10
  -2   5  -1   49.10    5.10
   2   5   1   52.89    3.20
   2   5   1   41.80    3.40
   2   5   1   46.90    4.00
  -2   5  -1   50.29    3.90
   2   5   1   46.20    4.30
  -2   5  -1   51.69    4.10
  -2   5  -1   45.60    3.20
   2   5   1   46.80    3.40
   3  -5   1   54.19    4.40
  -3  -5  -1   39.10    4.00
   3  -5   1   49.30    4.70
  -3  -5  -1   38.60    3.00
   3  -5   1   35.50    3.80
   3  -5   1   46.60    4.30
   3  -5   1   47.40    3.90
   3  -5   1   50.89    5.20
  -3   5  -1   44.10    4.00
   3   5   1   41.00    3.70
   3   5   1   48.00    3.20
   3   5   1   40.90    3.20
  -3   5  -1   40.20    4.00
  -3   5  -1   43.10    4.00
  -3   5  -1   38.20    2.70
   3   5   1   38.60    4.40
   3   5   1   44.10    3.30
   3   5   1   54.49    2.80
  -3   5  -1   41.20    3.80
  -3   5  -1   43.00    4.70
   3   5   1   38.10    3.00
   4  -5   1  130.89    8.30
   4  -5   1  130.99    7.80
   4  -5   1  124.69    7.90
   4  -5   1  144.19    9.00
   4  -5   1  143.09    7.70
   4  -5   1  118.79    8.40
   4   5   1  115.59    6.60
   4   5   1  145.39    7.60
   4   5   1  132.59    7.00
   4   5   1  129.19    8.60
   4   5   1  130.99    7.40
  -4   5  -1   93.19    7.60
   4   5   1  102.99    7.40
   4   5   1  121.89    6.70
  -5  -5  -1    9.80    2.90
  -5   5  -1   12.30    2.20
  -5   5  -1   10.50    2.30
   6  -5   1   33.00    5.50
   6  -5   1   35.00    4.20
   6  -5   1   33.70    5.00
   6  -5   1   37.80    4.40
   6  -5   1   26.10    4.70
   6  -5   1   37.20    4.20
  -6  -5  -1   30.10    4.70
   6   5   1   35.00    4.20
   6   5   1   34.70    5.10
  -6   5  -1   35.60    3.30
   6   5   1   31.20    4.70
   6   5   1   38.20    4.50
   7  -5   1    0.80    3.20
   7  -5   1    2.30    2.30
   7  -5   1   -1.80    2.00
   7  -5   1    0.50    2.80
   7  -5   1   -4.00    3.40
   7   5   1    4.50    3.10
   7   5   1   -2.40    2.70
   7   5   1    2.40    2.60
   7  -6  -1   24.40    5.40
   7  -6  -1   26.00    4.30
  -7  -6   1   28.80    5.20
   7  -6  -1   27.00    5.40
   7  -6  -1   27.20    5.20
   7  -6  -1   31.30    4.40
   7   6  -1   28.00    5.10
   7   6  -1   32.40    4.60
   7   6  -1   39.90    6.10
   6  -6  -1   -1.40    2.70
   6  -6  -1    0.30    2.10
   6  -6  -1    5.00    3.50
  -6  -6   1   -2.00    2.30
   6  -6  -1   -1.50    2.20
   6  -6  -1   -2.80    3.00
   6   6  -1    2.00    2.30
  -6   6   1    1.70    1.80
   6   6  -1    2.80    2.90
   6   6  -1    0.70    3.30
   5  -6  -1   12.30    3.80
  -5  -6   1    9.70    3.10
   5  -6  -1   21.90    2.80
   5  -6  -1   24.20    4.20
   5  -6  -1   13.30    3.20
   5  -6  -1   11.00    2.90
  -5   6   1    8.90    2.20
   5   6  -1    9.10    1.40
  -5   6   1   12.80    2.80
   5   6  -1   15.90    3.10
   5   6  -1   15.80    2.50
   5   6  -1   30.20    4.40
  -5   6   1   10.60    2.90
   4  -6  -1   38.80    4.50
   4  -6  -1   43.80    5.00
   4  -6  -1   41.70    3.90
   4  -6  -1   34.80    4.60
   4  -6  -1   41.60    4.20
  -4  -6   1   29.90    4.30
   4  -6  -1   38.40    5.30
   4   6  -1   40.40    4.00
   4   6  -1   42.10    4.50
  -4   6   1   40.50    4.60
  -4   6   1   40.40    4.50
   4   6  -1   41.70    3.60
   4   6  -1   44.10    5.10
  -4   6   1   37.40    3.80
   4   6  -1   38.30    4.40
   4   6  -1   38.80    3.40
   4   6  -1   37.70    3.10
   3  -6  -1    7.80    3.30
   3  -6  -1    4.80    2.40
  -3  -6   1    7.70    2.50
   3  -6  -1    4.80    2.80
  -3  -6   1    9.60    1.70
   3  -6  -1    7.30    2.70
   3  -6  -1    2.20    2.10
  -3   6   1    2.50    2.00
  -3   6   1    6.70    3.00
   3   6  -1    8.10    2.90
  -3   6   1   10.90    2.60
  -3   6   1   10.20    2.70
  -3   6   1    8.60    1.70
  -3   6   1    8.20    2.60
  -2  -6   1   56.79    4.00
   2  -6  -1   54.29    4.90
  -2  -6   1   49.30    4.50
   2  -6  -1   52.29    4.80
   2  -6  -1   55.49    5.60
  -2  -6   1   60.09    4.40
   2  -6  -1   52.79    4.40
  -2  -6   1   52.79    3.30
  -2  -6   1   47.90    3.30
   2  -6  -1   53.89    4.70
  -2   6   1   42.10    4.10
   2   6  -1   62.09    5.00
  -2   6   1   59.89    4.80
  -2   6   1   47.10    4.50
   2   6  -1   51.59    4.00
   2   6  -1   54.89    4.00
   2   6  -1   50.89    4.40
   2   6  -1   49.90    4.70
  -2   6   1   41.90    5.10
   2   6  -1   51.99    5.20
   2   6  -1   69.09    4.10
  -2   6   1   50.99    4.70
   2   6  -1   51.79    4.00
  -2   6   1   47.50    3.90
   1  -6  -1  159.38    9.10
  -1  -6   1  136.99    8.40
   1  -6  -1  146.19    8.40
   1  -6  -1  149.49    8.60
   1  -6  -1  132.69    8.00
  -1  -6   1  130.99    8.40
   1  -6  -1  132.09    7.50
  -1  -6   1  137.19    7.70
  -1  -6   1  145.89    8.50
  -1  -6   1  125.99    8.00
  -1  -6   1  134.69    7.60
  -1   6   1  145.29    8.00
  -1   6   1  162.58    8.20
   1   6  -1  143.49    7.80
   1   6  -1  140.39    8.60
  -1   6   1  158.38    9.20
   1   6  -1  146.59    8.70
  -1   6   1  138.59    8.10
   1   6  -1  131.09    8.50
   1   6  -1  132.69    8.20
   1   6  -1  139.59    7.90
  -1   6   1  137.19    8.30
   1   6  -1  133.99    8.00
   0  -6   1   95.09    6.50
   0  -6   1  110.59    6.80
   0  -6   1  105.59    5.00
   0  -6   1  101.29    6.30
   0  -6   1   89.79    5.00
   0  -6   1   88.69    5.90
   0  -6  -1   97.29    6.80
   0  -6  -1   94.19    6.30
   0  -6  -1   99.19    6.40
   0  -6   1   97.19    6.80
   0  -6  -1   93.19    5.90
   0  -6  -1   94.39    6.60
   0  -6  -1   98.19    6.10
   0  -6   1  102.39    6.00
   0   6  -1  102.19    7.10
   0   6   1   95.09    7.00
   0   6  -1   91.49    6.00
   0   6   1   85.39    6.00
   0   6   1  104.09    6.80
   0   6   1   99.49    6.60
   0   6  -1   98.59    6.40
   0   6   1   91.69    6.30
   0   6  -1  106.89    7.10
   0   6  -1   94.59    6.30
   0   6   1  100.49    6.00
   0   6  -1  109.59    6.70
   0   6   1   92.79    6.20
   0   6  -1  101.89    6.10
   1  -6   1   -2.80    1.50
   1  -6   1    1.90    1.90
  -1  -6  -1   -0.10    1.40
  -1  -6  -1    2.40    1.20
   1  -6   1   -0.60    1.90
  -1  -6  -1    0.10    1.90
  -1  -6  -1    0.10    1.60
   1  -6   1   -0.20    1.60
   1  -6   1   -1.10    2.10
  -1  -6  -1    1.10    1.50
  -1   6  -1   -1.80    1.60
  -1   6  -1   -1.50    2.10
   1   6   1    0.10    1.90
   1   6   1    1.30    1.60
  -1   6  -1    0.50    1.70
   1   6   1   -1.70    1.40
   1   6   1    1.90    1.40
  -1   6  -1    0.60    1.50
   1   6   1   -0.20    2.00
   1   6   1    1.70    2.10
  -1   6  -1    0.30    1.80
   1   6   1    2.40    1.80
  -1   6  -1   -0.80    1.60
   2  -6   1   12.50    3.10
  -2  -6  -1    6.90    1.30
  -2  -6  -1    8.50    2.30
   2  -6   1   10.70    2.50
   2  -6   1    9.60    2.60
  -2  -6  -1    7.50    1.30
   2  -6   1    9.20    2.70
  -2  -6  -1    5.70    1.70
  -2  -6  -1    9.80    2.10
   2  -6   1   11.20    2.30
   2   6   1    5.80    2.40
   2   6   1    6.70    1.60
   2   6   1   17.60    3.10
   2   6   1    8.50    2.70
  -2   6  -1    6.60    2.00
  -2   6  -1    9.50    3.00
  -2   6  -1    7.30    2.30
  -2   6  -1    6.20    2.30
   2   6   1    8.10    1.90
   2   6   1    8.70    2.30
  -2   6  -1    6.70    1.70
   2   6   1    8.00    1.80
   2   6   1   12.00    2.10
  -2   6  -1    4.00    2.30
  -3  -6  -1  187.88    9.90
   3  -6   1  178.98   11.70
   3  -6   1  171.28   10.50
  -3  -6  -1  194.38   11.20
   3  -6   1  185.08   10.80
   3  -6   1  189.88   10.50
   3  -6   1  198.68   11.10
   3  -6   1  190.18   11.20
  -3   6  -1  184.18   10.70
  -3   6  -1  167.38   11.30
  -3   6  -1  191.98   10.90
   3   6   1  186.28   10.00
   3   6   1  216.58    9.90
   3   6   1  186.38   10.00
  -3   6  -1  192.38    9.70
  -3   6  -1  176.68   10.70
   3   6   1  220.88   10.90
   3   6   1  188.28   10.60
  -3   6  -1  187.68   10.50
   3   6   1  201.38   11.70
   4  -6   1   13.20    3.00
   4  -6   1   10.00    2.50
  -4  -6  -1   11.00    3.10
   4  -6   1   14.00    3.40
   4  -6   1   16.90    3.70
   4  -6   1   16.40    3.70
   4  -6   1   17.20    2.70
   4   6   1   12.40    1.90
  -4   6  -1   10.40    2.90
   4   6   1   18.30    3.70
   4   6   1   10.50    1.90
  -4   6  -1    9.50    2.50
   4   6   1    9.50    2.30
   4   6   1   13.80    2.80
   4   6   1   12.50    2.10
   4   6   1   16.10    3.00
  -4   6  -1    9.30    2.60
   5  -6   1   94.59    7.20
  -5  -6  -1   70.29    6.40
   5  -6   1   84.49    7.40
   5  -6   1   74.89    6.30
   5  -6   1   82.79    6.20
   5  -6   1   80.09    7.10
   5  -6   1   82.99    5.80
  -5   6  -1   67.69    6.30
   5   6   1   65.69    6.70
  -5   6  -1   75.89    5.50
   5   6   1   75.99    6.10
   5   6   1   65.99    4.30
  -5   6  -1   65.59    5.40
   5   6   1  108.19    7.90
   6  -6   1   15.00    4.00
   6  -6   1   16.80    4.20
   6  -6   1    9.80    2.90
   6  -6   1   13.90    4.00
  -6  -6  -1   14.60    3.70
   6  -6   1   16.70    3.30
   6   6   1   16.20    4.00
  -6   6  -1   13.20    2.40
   6   6   1   24.80    4.80
   6   6   1   16.40    3.30
   7  -6   1   66.69    7.90
   7  -6   1   65.09    6.30
  -7  -6  -1   58.89    7.00
   7  -6   1   60.29    7.30
   7  -6   1   66.29    6.10
   7  -6   1   49.90    7.00
   7   6   1   65.09    7.40
   7   6   1   65.59    7.40
   6  -7  -1   19.80    4.70
   6  -7  -1   22.10    3.60
   6  -7  -1   28.00    5.10
  -6  -7   1    7.40    3.40
   6  -7  -1   22.40    4.50
   6  -7  -1   14.80    3.50
  -6   7   1   12.40    2.60
   6   7  -1   19.40    4.70
  -6   7   1   14.80    3.20
   6   7  -1   16.40    3.60
   6   7  -1   14.20    3.80
   5  -7  -1   13.80    3.90
   5  -7  -1   14.20    4.10
   5  -7  -1   13.10    4.20
  -5  -7   1   10.70    3.40
   5  -7  -1   14.80    3.30
   5  -7  -1   13.90    3.30
  -5   7   1   13.50    3.30
   5   7  -1   15.50    1.90
   5   7  -1   19.50    3.70
   5   7  -1   14.40    4.20
   5   7  -1   15.40    2.70
  -5   7   1   11.70    2.60
  -5   7   1   22.50    3.70
   4  -7  -1  103.09    7.70
   4  -7  -1   86.39    7.10
   4  -7  -1   88.79    6.70
   4  -7  -1   91.49    8.20
   4  -7  -1   81.09    7.50
   4   7  -1   92.69    5.70
   4   7  -1   88.89    8.10
   4   7  -1  116.49    6.20
   4   7  -1   79.49    6.40
   4   7  -1   94.59    7.00
   3  -7  -1   36.10    4.50
   3  -7  -1   34.90    4.50
   3  -7  -1   29.20    3.80
   3  -7  -1   19.40    3.40
   3  -7  -1   38.40    5.40
  -3  -7   1   27.80    4.30
   3   7  -1   34.10    3.60
  -3   7   1   40.90    4.40
   3   7  -1   30.30    3.20
   3   7  -1   29.90    4.50
  -3   7   1   34.00    4.10
  -3   7   1   29.40    3.70
   3   7  -1   33.60    4.40
   3   7  -1   32.60    3.30
  -3   7   1   38.40    4.50
   3   7  -1   28.30    3.80
  -3   7   1   35.00    3.40
   2  -7  -1    8.70    2.90
   2  -7  -1    7.20    3.30
  -2  -7   1    7.20    1.50
   2  -7  -1    3.80    2.60
   2  -7  -1    3.50    2.10
  -2  -7   1    4.90    2.60
  -2  -7   1    7.10    2.00
   2  -7  -1    4.10    2.50
  -2   7   1    5.70    2.30
  -2   7   1    4.10    2.50
   2   7  -1    4.90    2.10
   2   7  -1   10.90    2.10
  -2   7   1    4.00    2.40
  -2   7   1    5.70    2.60
   2   7  -1    2.80    2.60
   2   7  -1    5.50    2.50
  -2   7   1    5.70    2.00
  -2   7   1    5.20    3.10
   2   7  -1    7.90    2.10
   2   7  -1    9.70    2.80
   1  -7  -1  118.59    7.10
  -1  -7   1   86.79    6.70
   1  -7  -1   81.79    5.60
   1  -7  -1  107.29    7.30
   1  -7  -1   89.49    6.90
  -1  -7   1  103.29    6.50
   1  -7  -1   82.29    6.20
  -1  -7   1  118.49    6.30
   1  -7  -1   94.89    7.40
  -1  -7   1  101.79    6.00
  -1   7   1   85.29    6.40
   1   7  -1   86.89    7.10
   1   7  -1   85.99    6.00
  -1   7   1  109.69    6.60
  -1   7   1  107.79    6.60
  -1   7   1   89.09    6.80
   1   7  -1  101.89    7.30
   1   7  -1   87.79    6.30
   1   7  -1  110.69    7.10
  -1   7   1  122.79    7.30
   1   7  -1   92.39    6.30
  -1   7   1   84.49    7.50
   0  -7   1  177.28    9.70
   0  -7   1  163.28   10.10
   0  -7   1  160.88    9.80
   0  -7  -1  164.98   10.20
   0  -7   1  156.28    9.70
   0  -7  -1  158.28    9.10
   0  -7   1  168.08    9.20
   0  -7  -1  160.58   10.00
   0  -7  -1  148.89    9.60
   0  -7  -1  159.78    9.50
   0  -7   1  160.08    9.10
   0  -7  -1  172.68    9.40
   0   7   1  160.28    9.20
   0   7   1  166.28    9.80
   0   7  -1  175.78    9.40
   0   7  -1  159.58    9.60
   0   7   1  159.08    9.30
   0   7  -1  167.38    9.70
   0   7  -1  151.48    9.50
   0   7   1  172.28   10.00
   0   7  -1  160.98    9.40
   0   7   1  165.48   10.30
   0   7  -1  151.68   10.20
   0   7   1  155.68    9.40
  -1  -7  -1    2.30    1.80
   1  -7   1    5.60    2.50
   1  -7   1    4.00    2.40
   1  -7   1   -0.10    2.60
  -1  -7  -1    1.10    2.00
  -1  -7  -1    6.90    1.80
  -1  -7  -1    4.00    1.90
   1  -7   1    5.80    2.90
   1  -7   1    2.80    2.10
   1   7   1    2.50    2.40
  -1   7  -1    4.80    2.30
  -1   7  -1    5.80    2.10
  -1   7  -1    3.00    2.40
   1   7   1    6.40    1.90
   1   7   1    2.50    2.60
   1   7   1    4.60    2.00
   1   7   1    2.40    2.40
   1   7   1    3.40    2.00
  -1   7  -1    6.60    2.70
  -1   7  -1    3.00    2.00
  -1   7  -1    3.70    2.80
  -2  -7  -1   88.89    6.40
  -2  -7  -1   86.29    5.70
  -2  -7  -1   82.89    5.00
   2  -7   1   84.59    7.70
   2  -7   1  101.59    6.60
   2  -7   1   77.19    6.50
   2  -7   1   80.29    6.40
   2  -7   1   82.09    6.20
   2   7   1   92.29    5.60
   2   7   1   74.49    6.30
   2   7   1   78.29    6.20
  -2   7  -1   80.99    7.50
  -2   7  -1   88.79    5.80
   2   7   1   90.39    7.00
  -2   7  -1   78.39    6.10
  -2   7  -1   76.49    6.30
   2   7   1   95.49    5.90
  -2   7  -1   92.39    6.40
   2   7   1   86.39    5.70
  -2   7  -1   94.99    6.70
  -3  -7  -1   30.50    4.40
   3  -7   1   31.50    4.20
   3  -7   1   30.90    4.40
   3  -7   1   27.10    3.60
   3  -7   1   24.00    4.00
   3  -7   1   33.00    5.30
   3   7   1   28.80    3.20
  -3   7  -1   23.00    3.70
  -3   7  -1   29.40    4.00
  -3   7  -1   26.80    3.90
   3   7   1   28.60    3.20
   3   7   1   29.90    2.90
   3   7   1   31.30    4.60
  -3   7  -1   25.00    3.40
  -3   7  -1   26.40    3.00
   3   7   1   29.00    3.90
   3   7   1   32.60    4.30
   4  -7   1  191.28   11.60
   4  -7   1  204.68   11.20
  -4  -7  -1  185.98   11.90
   4  -7   1  191.28   11.90
   4  -7   1  186.68   11.40
   4  -7   1  183.88   12.40
  -4   7  -1  173.88   10.70
  -4   7  -1  186.88   11.40
   4   7   1  199.78   11.20
   4   7   1  184.48   10.80
   4   7   1  204.78   12.20
   4   7   1  184.58   10.20
   4   7   1  193.18   10.10
  -4   7  -1  177.38   10.90
   5  -7   1    3.80    3.30
   5  -7   1    8.30    2.70
   5  -7   1    7.30    3.40
   5  -7   1    0.50    2.40
  -5  -7  -1    1.20    2.80
   5  -7   1    6.50    3.00
   5  -7   1    3.60    3.20
  -5   7  -1    4.70    2.20
   5   7   1    3.20    1.30
   5   7   1    7.40    2.90
  -5   7  -1    1.00    2.40
   5   7   1    4.90    2.10
   5   7   1   15.80    3.90
   5   7   1    1.90    2.70
  -5   7  -1    0.80    2.20
   6  -7   1  113.69    8.40
   6  -7   1  136.29    8.90
  -6  -7  -1  118.49    9.40
   6  -7   1  114.39    9.70
   6  -7   1  109.89    9.50
   6  -7   1  122.09    9.60
  -6   7  -1  121.29    8.10
   6   7   1  111.19    8.20
  -6   7  -1  116.79    7.60
   6   7   1  127.49    9.70
   6   7   1  118.79    9.20
   6  -8  -1   -0.20    2.60
   6  -8  -1    1.70    3.40
  -6  -8   1    3.10    2.90
   6  -8  -1   -3.20    3.90
   6  -8  -1   -0.20    3.50
   6  -8  -1    7.60    3.30
   6   8  -1    3.50    3.10
   6   8  -1    2.20    3.10
   6   8  -1    4.10    4.10
  -6   8   1    5.50    2.80
  -6   8   1    4.40    2.40
   5  -8  -1   44.00    6.20
   5  -8  -1   46.50    5.20
  -5  -8   1   31.60    5.20
   5  -8  -1   37.70    5.00
   5  -8  -1   50.69    6.30
   5  -8  -1   37.40    6.10
  -5   8   1   54.89    5.70
   5   8  -1   49.90    6.60
   5   8  -1   33.50    4.30
  -5   8   1   35.50    4.30
   5   8  -1   41.20    5.20
   5   8  -1   42.90    3.50
  -5   8   1   44.50    5.50
   4  -8  -1   43.60    4.60
  -4  -8   1   31.10    5.00
   4  -8  -1   37.70    5.00
   4  -8  -1   31.60    5.40
   4  -8  -1   41.60    5.60
   4  -8  -1   41.30    5.50
  -4   8   1   40.30    4.90
   4   8  -1   42.30    5.80
   4   8  -1   40.20    3.80
   4   8  -1   34.90    4.20
  -4   8   1   35.30    4.20
   4   8  -1   35.40    4.70
   4   8  -1   31.20    4.20
  -4   8   1   32.30    4.70
   3  -8  -1   28.90    3.80
   3  -8  -1   27.30    4.00
   3  -8  -1   33.50    5.00
   3  -8  -1   35.70    4.80
   3  -8  -1   36.20    5.50
   3  -8  -1   31.40    4.60
  -3  -8   1   28.70    4.80
   3   8  -1   32.40    3.40
   3   8  -1   37.20    3.90
  -3   8   1   31.00    4.40
   3   8  -1   31.50    3.50
   3   8  -1   46.90    4.80
  -3   8   1   30.30    4.00
   3   8  -1   32.40    5.10
   3   8  -1   40.30    4.90
  -3   8   1   29.40    4.40
   2  -8  -1   68.89    6.20
   2  -8  -1   54.59    4.60
   2  -8  -1   45.00    5.70
  -2  -8   1   67.59    5.80
  -2  -8   1   53.49    4.10
   2  -8  -1   64.59    5.40
   2  -8  -1   78.49    6.90
   2  -8  -1   66.09    6.10
   2   8  -1   76.89    6.60
  -2   8   1   62.49    6.90
   2   8  -1   65.59    6.00
  -2   8   1   42.30    5.30
   2   8  -1   57.49    5.10
   2   8  -1   65.59    5.10
   2   8  -1   60.49    5.90
   2   8  -1   79.09    5.10
  -1  -8   1   23.50    3.10
  -1  -8   1   25.90    4.20
  -1  -8   1   30.00    3.60
   1  -8  -1   27.00    4.50
   1  -8  -1   31.70    4.10
   1  -8  -1   19.50    3.50
  -1  -8   1   17.90    2.60
   1  -8  -1   15.90    3.10
   1  -8  -1   17.80    3.40
   1   8  -1   17.50    3.70
   1   8  -1   13.40    2.80
   1   8  -1   17.80    3.20
  -1   8   1   18.10    4.30
   1   8  -1   20.00    3.00
  -1   8   1   18.90    3.30
   1   8  -1   20.60    3.90
  -1   8   1   21.30    3.20
  -1   8   1   12.90    3.10
  -1   8   1   21.90    3.90
  -1   8   1   16.30    3.10
   1   8  -1   19.20    4.00
   0  -8   1  241.08   13.40
   0  -8  -1  219.48   12.30
   0  -8   1  232.38   12.40
   0  -8   1  244.08   12.40
   0  -8  -1  214.88   13.20
   0  -8  -1  229.08   13.10
   0  -8   1  239.78   13.20
   0  -8  -1  241.78   12.60
   0  -8  -1  236.68   12.80
   0  -8   1  245.28   13.00
   0   8   1  228.58   12.90
   0   8   1  223.58   12.40
   0   8   1  236.58   12.80
   0   8   1  225.98   12.60
   0   8   1  202.38   12.80
   0   8  -1  202.48   13.50
   0   8  -1  218.18   12.50
   0   8  -1  234.98   13.00
   0   8  -1  194.28   12.50
   0   8  -1  250.87   12.70
   0   8   1  222.58   13.60
   0   8  -1  218.88   13.10
   1  -8   1    1.70    2.40
  -1  -8  -1    0.70    2.50
  -1  -8  -1    2.40    2.10
   1  -8   1   -0.90    2.10
   1  -8   1    5.90    2.90
   1  -8   1    5.70    2.80
   1  -8   1    2.20    2.80
  -1  -8  -1    4.40    2.20
  -1  -8  -1    7.00    2.00
  -1   8  -1    3.10    2.40
   1   8   1    3.80    2.90
  -1   8  -1    1.40    2.20
  -1   8  -1    2.00    2.40
   1   8   1    4.40    2.20
  -1   8  -1    4.00    3.20
   1   8   1    4.00    2.20
   1   8   1    2.40    3.00
  -1   8  -1    5.80    2.40
   1   8   1    4.60    2.60
   1   8   1    5.60    2.30
  -1   8  -1    4.00    2.60
   2  -8   1   10.20    2.60
   2  -8   1    8.70    2.90
   2  -8   1    7.40    3.00
  -2  -8  -1    3.20    2.10
   2  -8   1   16.10    3.40
   2  -8   1   15.50    4.60
   2   8   1   14.90    2.50
  -2   8  -1    5.20    2.90
  -2   8  -1   -1.20    2.40
   2   8   1    9.80    2.90
   2   8   1   12.70    3.00
  -2   8  -1   -0.10    2.00
   2   8   1   14.10    2.30
  -2   8  -1    3.90    3.40
  -2   8  -1    1.50    2.20
   2   8   1   17.80    2.80
  -2   8  -1    2.50    2.40
   2   8   1   17.40    3.70
   3  -8   1   61.09    6.00
   3  -8   1   59.09    6.10
   3  -8   1   59.39    7.20
   3  -8   1   69.09    5.80
   3  -8   1   65.59    6.30
  -3  -8  -1   64.79    6.00
   3   8   1   74.99    5.60
   3   8   1   65.69    6.50
  -3   8  -1   78.79    6.20
  -3   8  -1   72.49    6.40
  -3   8  -1   65.79    6.00
   3   8   1   72.99    6.80
   3   8   1   59.49    5.10
  -3   8  -1   56.89    5.50
   3   8   1   59.29    5.80
   3   8   1   61.79    5.10
   4  -8   1   24.70    3.90
  -4  -8  -1   14.50    3.80
   4  -8   1   19.70    3.80
   4  -8   1   21.80    4.50
   4  -8   1   23.50    4.50
   4  -8   1   28.10    5.20
   4   8   1   20.10    4.10
  -4   8  -1   22.90    3.50
  -4   8  -1   24.50    4.00
  -4   8  -1   28.20    4.40
   4   8   1   18.40    3.50
   4   8   1   26.20    3.10
   4   8   1   25.40    3.20
   4   8   1   19.40    4.60
   5  -8   1   45.50    6.00
  -5  -8  -1   37.80    5.80
   5  -8   1   38.80    5.70
   5  -8   1   43.30    5.60
   5  -8   1   38.50    5.90
   5  -8   1   44.80    5.10
   5   8   1   39.60    5.80
  -5   8  -1   43.10    5.10
  -5   8  -1   37.90    5.20
   5   8   1   30.10    3.20
  -5   8  -1   37.60    4.40
   5   8   1   35.60    5.10
   5   8   1   31.80    4.20
   5   8   1   34.20    5.30
  -6  -8  -1    3.90    3.20
   6  -8   1    4.60    3.50
   6  -8   1    6.20    3.90
   6  -8   1    0.00    3.80
   6  -8   1    4.60    3.10
   6  -8   1    7.40    3.10
   6   8   1    7.70    3.70
  -6   8  -1    8.90    2.60
   6   8   1    9.10    3.60
   6   8   1    2.70    3.80
   5  -9  -1   15.70    4.30
  -5  -9   1    0.10    3.20
   5  -9  -1   15.40    4.10
   5  -9  -1    7.40    3.00
   5  -9  -1    4.10    4.10
   5  -9  -1    3.60    2.90
  -5   9   1    8.50    3.20
  -5   9   1    5.90    3.40
  -5   9   1    6.30    2.70
   5   9  -1    5.40    4.00
   5   9  -1    1.30    1.60
   5   9  -1    6.70    2.70
   5   9  -1    4.20    3.50
   4  -9  -1   14.40    3.40
   4  -9  -1   12.00    3.50
   4  -9  -1   12.10    3.80
  -4  -9   1    4.30    3.40
   4  -9  -1    9.70    4.00
  -4   9   1    5.70    3.10
   4   9  -1   13.80    2.60
   4   9  -1   23.30    4.60
   4   9  -1   13.80    3.30
  -4   9   1    1.10    2.90
  -4   9   1    5.10    2.50
   4   9  -1   13.70    4.10
   3  -9  -1    7.10    2.80
   3  -9  -1    7.60    2.90
  -3  -9   1    1.60    3.20
   3  -9  -1   11.30    3.80
   3  -9  -1   16.70    4.20
  -3   9   1    7.20    3.00
   3   9  -1    2.30    3.20
   3   9  -1    8.00    3.20
   3   9  -1    4.90    2.50
  -3   9   1    7.80    3.10
  -3   9   1    7.70    2.80
   3   9  -1    6.60    2.30
   3   9  -1    6.50    3.50
   2  -9  -1   15.70    4.00
  -2  -9   1   11.00    3.60
   2  -9  -1   13.60    3.10
   2  -9  -1   17.90    4.00
   2  -9  -1   17.40    3.80
   2  -9  -1   10.60    3.30
  -2  -9   1   12.60    2.20
   2   9  -1   14.50    3.10
   2   9  -1    9.10    3.20
  -2   9   1    8.30    2.90
   2   9  -1   13.50    3.80
  -2   9   1   18.70    3.90
  -2   9   1   21.40    3.60
  -2   9   1   11.60    3.30
   2   9  -1   16.50    2.80
  -2   9   1   12.50    3.20
   2   9  -1   12.40    3.80
   2   9  -1   12.90    2.90
  -1  -9   1    1.10    3.00
  -1  -9   1    6.60    2.60
   1  -9  -1    4.30    2.60
  -1  -9   1    3.70    1.90
   1  -9  -1   -4.40    1.90
   1  -9  -1    3.50    2.50
   1  -9  -1    2.90    2.90
   1  -9  -1    1.40    2.70
  -1  -9   1    2.10    2.40
   1   9  -1    3.70    3.00
   1   9  -1   -1.30    2.70
  -1   9   1    1.20    3.00
  -1   9   1   -0.80    2.40
   1   9  -1    5.70    2.40
   1   9  -1    2.10    2.10
   1   9  -1    1.20    2.30
  -1   9   1    1.30    2.40
  -1   9   1   -0.50    2.20
  -1   9   1    0.80    2.30
  -1   9   1    0.90    2.90
   1   9  -1    2.40    2.70
   0  -9  -1   32.60    3.90
   0  -9  -1   28.20    3.60
   0  -9   1   32.40    3.90
   0  -9   1   31.20    4.60
   0  -9   1   27.40    3.50
   0  -9   1   22.90    3.90
   0  -9  -1   22.90    4.30
   0  -9  -1   24.80    4.30
   0  -9  -1   23.10    3.90
   0  -9   1   29.40    4.60
   0   9  -1   23.40    3.80
   0   9   1   26.30    3.90
   0   9   1   30.20    3.90
   0   9   1   31.30    4.60
   0   9  -1   18.80    4.50
   0   9   1   21.40    4.30
   0   9  -1   25.90    3.80
   0   9   1   29.20    4.40
   0   9   1   33.40    3.90
   0   9  -1   29.30    4.70
   0   9  -1   29.00    3.90
   0   9  -1   30.00    4.40
   1  -9   1    0.50    2.70
  -1  -9  -1    1.80    1.80
  -1  -9  -1    3.00    2.20
  -1  -9  -1    2.60    2.00
   1  -9   1   -2.10    2.70
  -1  -9  -1    1.50    2.70
   1  -9   1    4.10    2.40
   1  -9   1   -3.30    2.60
   1  -9   1   -1.00    2.20
  -1   9  -1    2.70    2.60
  -1   9  -1    2.00    3.50
  -1   9  -1    2.80    2.60
  -1   9  -1    1.00    2.30
   1   9   1    4.40    2.30
   1   9   1    3.10    2.30
   1   9   1    0.30    2.50
  -1   9  -1   -3.80    2.20
   1   9   1   -1.70    1.90
  -1   9  -1   -0.60    2.30
   1   9   1   -0.10    2.70
   1   9   1    1.00    3.00
   2  -9   1    8.70    3.20
   2  -9   1   11.00    3.40
   2  -9   1   13.00    3.50
   2  -9   1   10.30    2.90
  -2  -9  -1   10.40    3.60
  -2  -9  -1    7.70    1.90
   2   9   1   11.20    3.30
  -2   9  -1    9.10    3.20
   2   9   1    5.60    2.30
   2   9   1    7.90    3.60
  -2   9  -1    7.30    2.70
  -2   9  -1    9.30    3.10
   2   9   1    8.80    3.60
   2   9   1    4.50    2.50
  -2   9  -1   11.50    3.10
  -2   9  -1    8.10    3.00
   2   9   1   10.20    2.60
  -3  -9  -1    4.50    3.10
   3  -9   1    1.90    2.80
   3  -9   1    0.40    2.70
   3  -9   1   -2.90    3.00
   3  -9   1   -2.30    2.20
  -3   9  -1   -0.80    2.80
  -3   9  -1    5.80    3.00
   3   9   1    0.00    2.40
   3   9   1    2.70    2.80
   3   9   1   -1.60    2.00
  -3   9  -1    2.40    2.40
   3   9   1    1.60    1.90
  -3   9  -1    2.50    2.80
   3   9   1   -0.90    3.00
   4  -9   1   32.60    5.40
   4  -9   1   36.70    5.10
   4  -9   1   34.60    4.90
   4  -9   1   39.60    5.80
  -4  -9  -1   34.30    5.30
   4   9   1   34.40    3.90
  -4   9  -1   33.10    4.40
   4   9   1   36.40    5.00
   4   9   1   42.40    5.50
  -4   9  -1   38.50    5.00
   4   9   1   39.40    5.90
  -4   9  -1   33.00    5.20
   5  -9   1    4.90    3.60
   5  -9   1   12.90    3.50
   5  -9   1    3.10    4.20
   5  -9   1    9.70    3.40
  -5  -9  -1   13.40    4.50
   5   9   1   12.00    3.20
   5   9   1   12.10    4.40
  -5   9  -1   15.10    3.90
   5   9   1    9.80    3.80
  -5   9  -1   17.40    4.20
   5   9   1   13.50    4.00
   5   9   1   10.00    2.10
  -5   9  -1   16.10    3.30
   4 -10  -1   25.40    5.30
   4 -10  -1   26.50    5.10
   4 -10  -1   19.10    4.00
  -4 -10   1   21.20    4.90
   4 -10  -1   21.30    4.60
   4  10  -1   20.60    3.30
   4  10  -1   24.10    5.20
  -4  10   1   22.60    4.00
  -4  10   1   21.00    4.50
   4  10  -1   17.30    3.90
  -4  10   1   24.30    4.80
   4  10  -1   20.40    5.10
   3 -10  -1    1.30    2.60
  -3 -10   1    7.60    3.80
   3 -10  -1   -3.40    3.10
   3 -10  -1   -0.70    2.70
   3 -10  -1   -2.20    2.60
  -3  10   1    4.20    3.00
   3  10  -1   -0.50    3.50
   3  10  -1    3.70    3.20
   3  10  -1    0.40    2.10
   3  10  -1    1.10    2.80
  -3  10   1    4.50    2.80
   3  10  -1    4.20    2.50
  -3  10   1    4.80    3.30
   2 -10  -1   53.39    6.00
   2 -10  -1   41.90    5.40
   2 -10  -1   60.09    5.80
  -2 -10   1   55.09    6.60
   2 -10  -1   58.59    6.30
   2 -10  -1   56.39    6.70
  -2  10   1   51.69    5.60
  -2  10   1   46.20    5.50
   2  10  -1   43.80    4.90
   2  10  -1   52.89    6.50
  -2  10   1   48.20    5.70
   2  10  -1   51.39    6.50
   2  10  -1   48.50    5.20
  -2  10   1   45.80    6.00
   2  10  -1   50.59    6.00
  -1 -10   1   13.10    3.80
   1 -10  -1   17.20    4.30
   1 -10  -1   19.20    3.70
   1 -10  -1   25.20    4.10
   1 -10  -1   23.10    4.20
   1 -10  -1   16.80    3.70
  -1 -10   1   13.90    3.00
   1  10  -1   22.10    3.60
  -1  10   1   13.30    4.40
   1  10  -1   17.60    3.40
   1  10  -1   19.60    3.60
  -1  10   1   18.20    3.80
  -1  10   1   21.40    3.60
   1  10  -1   10.40    3.70
  -1  10   1   18.60    4.10
   1  10  -1   13.90    4.30
   1  10  -1   17.10    4.00
  -1  10   1   19.00    4.00
  -1  10   1   25.50    4.70
   0 -10  -1   16.40    4.00
   0 -10  -1    8.60    2.70
   0 -10  -1   13.10    3.40
   0 -10  -1   15.00    4.00
   0 -10   1   17.20    3.20
   0 -10   1   21.40    4.50
   0 -10   1   13.90    3.60
   0 -10   1   23.90    4.00
   0  10   1   22.80    4.70
   0  10  -1   20.20    4.10
   0  10  -1   14.00    4.00
   0  10   1   26.70    4.80
   0  10   1   26.20    3.70
   0  10  -1   20.30    4.00
   0  10  -1   18.60    3.60
   0  10  -1   13.90    3.30
   0  10   1   20.80    3.70
   0  10   1   21.40    3.80
   0  10  -1   25.60    3.80
   0  10   1   16.10    4.00
  -1 -10  -1   17.20    3.10
   1 -10   1   21.00    4.30
   1 -10   1   28.20    4.60
   1 -10   1   26.80    4.80
  -1 -10  -1   19.40    4.20
   1 -10   1   19.00    3.70
  -1  10  -1   20.60    3.80
   1  10   1   22.40    4.30
   1  10   1   20.70    4.40
   1  10   1   20.20    3.40
   1  10   1   17.90    3.40
  -1  10  -1   19.00    4.00
  -1  10  -1   14.20    3.60
  -1  10  -1   26.50    5.30
  -1  10  -1   20.80    4.40
   1  10   1   14.40    4.10
   1  10   1   23.20    3.90
  -1  10  -1   19.30    3.80
   2 -10   1   11.60    3.80
   2 -10   1   13.10    3.40
   2 -10   1   16.00    4.10
   2 -10   1    7.60    3.40
  -2 -10  -1   15.80    4.20
   2  10   1   17.10    3.50
  -2  10  -1   17.00    3.80
   2  10   1   14.90    4.20
  -2  10  -1   15.00    3.50
  -2  10  -1   14.70    4.00
   2  10   1   15.40    3.10
   2  10   1   13.60    3.70
  -2  10  -1   11.00    3.40
   2  10   1    9.80    4.00
   3 -10   1    9.80    3.90
  -3 -10  -1   11.30    3.90
   3 -10   1    4.10    2.80
   3 -10   1    9.20    4.00
   3 -10   1   15.50    4.30
   3  10   1   12.00    2.90
  -3  10  -1   11.80    3.50
  -3  10  -1   14.00    3.60
   3  10   1   14.10    3.10
   3  10   1    3.90    3.80
  -3  10  -1    9.50    3.60
   3  10   1    9.20    3.40
   3  10   1   11.50    3.80
  -3  10  -1   19.20    4.20
   4 -10   1    4.90    3.50
   4 -10   1    4.60    2.90
   4 -10   1    9.60    3.90
  -4 -10  -1    6.00    3.90
  -4  10  -1    6.50    3.00
   4  10   1    4.60    3.10
  -4  10  -1    8.10    3.50
   4  10   1    6.60    4.10
   4  10   1   10.70    2.60
   4  10   1    2.80    3.70
  -4  10  -1   11.10    3.80
  -2 -11   1    5.30    3.70
   2 -11  -1    8.40    3.90
   2 -11  -1    5.00    3.30
   2 -11  -1    5.00    3.30
   2 -11  -1   10.50    3.40
   2  11  -1    9.90    4.30
  -2  11   1    7.10    3.60
   2  11  -1    5.70    3.60
   2  11  -1    5.30    3.90
   2  11  -1   14.20    3.50
  -2  11   1    2.60    3.30
   2  11  -1   10.30    3.20
  -2  11   1    9.80    3.30
   1 -11  -1  122.29    8.40
  -1 -11   1   98.49    9.00
  -1 -11   1   86.19    7.50
   1 -11  -1  134.89    9.40
   1 -11  -1  128.39    9.30
   1 -11  -1  138.99    9.80
  -1  11   1  130.99    9.00
  -1  11   1  134.39    8.80
  -1  11   1  123.89    9.40
   1  11  -1  111.29    8.40
   1  11  -1   89.49    8.10
   1  11  -1   86.29    8.80
   1  11  -1  101.99    9.10
  -1  11   1  139.29    8.50
  -1  11   1  109.09   11.40
   1  11  -1  105.59    9.20
   0 -11  -1    5.70    2.70
   0 -11   1    8.20    3.90
   0 -11   1    8.30    3.00
   0 -11  -1   10.80    3.90
   0  11  -1    6.80    3.60
   0  11  -1   10.70    3.20
   0  11  -1    5.10    3.70
   0  11   1   16.50    4.60
   0  11  -1   15.00    3.70
   0  11   1   19.70    3.90
   0  11   1    7.00    3.80
   0  11   1   11.20    4.50
   0  11  -1   11.70    3.50
   0  11   1   12.60    4.40
   0  11  -1    7.80    3.90
   0  11   1   10.20    3.20
   1 -11   1   36.90    4.90
   1 -11   1   33.20    5.10
  -1 -11  -1   20.90    3.40
   1 -11   1   28.90    5.00
   1 -11   1   32.10    5.20
  -1 -11  -1   22.60    5.00
   1  11   1   23.60    4.90
   1  11   1   27.90    5.20
   1  11   1   27.00    4.10
  -1  11  -1   25.30    4.80
  -1  11  -1   31.50    4.60
   1  11   1   28.30    4.40
  -1  11  -1   30.50    4.70
  -1  11  -1   28.40    4.60
   1  11   1   28.30    5.20
   2 -11   1   57.19    6.90
   2 -11   1   58.09    7.10
   2 -11   1   60.79    6.10
  -2 -11  -1   51.19    7.10
   2 -11   1   52.89    6.40
   2  11   1   55.79    7.10
  -2  11  -1   58.09    6.80
   2  11   1   53.79    5.80
   2  11   1   45.40    5.50
  -2  11  -1   47.20    6.20
  -2  11  -1   59.49    6.40
   2  11   1   44.70    6.20
   2  11   1   64.99    7.30
   8   0  -2   65.79    7.20
   8   0  -2   70.99    7.80
   7   0  -2   10.10    2.60
   7   0  -2   19.60    4.00
   6   0  -2   47.10    3.20
   6   0  -2   48.80    4.80
   6   0  -2   55.09    5.40
   6   0  -2   47.20    3.90
   6   0  -2   46.40    4.20
   5   0  -2   -1.00    0.70
   5   0  -2   -0.90    0.80
   5   0  -2    1.80    1.40
   5   0  -2    0.40    2.00
   5   0  -2   -0.80    0.80
   5   0  -2    2.60    2.20
   5   0  -2    1.90    1.50
  -4   0   2   62.89    3.50
   4   0  -2   60.79    4.20
   4   0  -2   80.09    5.10
   4   0  -2   67.99    3.60
   4   0  -2   69.59    3.60
   4   0  -2   67.19    3.60
   4   0  -2   67.19    3.60
   4   0  -2   63.59    4.80
   4   0  -2   72.59    4.40
   3   0  -2    2.60    0.90
   3   0  -2    2.50    0.90
   3   0  -2    3.40    0.80
  -3   0   2    5.30    1.00
   3   0  -2    5.90    0.80
   3   0  -2   10.00    2.00
   3   0  -2   11.40    1.60
   2   0  -2  301.17   15.00
   2   0  -2  309.27   14.50
   2   0  -2  338.67   15.00
   2   0  -2  306.07   14.60
   2   0  -2  323.17   15.10
  -2   0   2  308.67   15.00
  -2   0   2  316.97   14.90
   2   0  -2  310.37   14.60
   2   0  -2  311.27   14.50
  -2   0   2  312.07   14.50
   2   0  -2  293.57   14.80
  -2   0   2  311.27   14.60
   1   0  -2    0.10    0.80
  -1   0   2   -0.20    0.50
   1   0  -2   -0.70    0.50
  -1   0   2    0.50    0.70
  -1   0   2    0.00    0.10
   1   0  -2   -0.10    0.40
  -1   0   2   -0.60    0.60
   1   0  -2   -0.30    0.30
   1   0  -2    0.50    0.30
   1   0  -2    0.30    0.60
   1   0  -2    0.10    0.20
  -1   0   2   -0.20    0.40
   0   0   2  283.47   13.30
   0   0  -2  279.97   13.20
   0   0   2  279.87   13.20
   0   0   2  294.27   13.30
   0   0  -2  326.17   13.30
   0   0   2  272.37   13.20
   0   0   2  266.77   13.20
   0   0  -2  300.67   13.20
   0   0  -2  285.97   13.20
   0   0  -2  265.07   13.30
   0   0   2  273.27   13.30
   1   0   2    0.20    0.80
  -1   0  -2    1.70    0.50
  -1   0  -2    2.20    0.70
   1   0   2    1.70    0.80
  -1   0  -2    1.70    0.60
  -1   0  -2    1.40    0.70
   1   0   2    2.50    0.60
   1   0   2    1.60    0.60
   1   0   2    2.20    0.60
   1   0   2    0.90    0.70
   1   0   2    2.30    1.00
  -1   0  -2    1.50    0.60
   1   0   2    1.90    0.80
  -1   0  -2    1.40    0.40
  -1   0  -2    2.40    0.80
  -1   0  -2    2.80    0.80
  -1   0  -2    1.00    0.60
   2   0   2  991.80   44.10
  -2   0  -2  977.90   43.90
   2   0   2  942.51   44.20
  -2   0  -2  938.71   44.00
   2   0   2  961.50   44.40
   2   0   2  974.60   44.00
  -2   0  -2  914.31   43.80
   2   0   2  936.21   44.10
   2   0   2  948.61   44.00
   2   0   2  980.80   44.40
  -2   0  -2  928.51   44.30
  -2   0  -2  979.90   44.20
   2   0   2  963.00   44.50
   2   0   2  945.01   44.10
   2   0   2  900.01   44.20
  -2   0  -2  922.91   44.00
   2   0   2  929.31   44.20
   3   0   2    1.20    1.30
  -3   0  -2    1.20    0.80
   4   0   2  173.68    9.10
   4   0   2  190.98    9.10
   4   0   2  188.28    9.90
   4   0   2  190.08    9.50
   4   0   2  195.68   10.40
   4   0   2  185.68    9.40
   4   0   2  165.18    9.10
   4   0   2  187.38    9.10
   5   0   2   -2.50    1.10
   5   0   2   -0.20    0.80
   5   0   2   -0.50    1.30
   5   0   2    2.90    1.80
   5   0   2    3.20    1.60
   5   0   2   -0.20    0.80
   5   0   2    1.40    2.30
  -5   0  -2   -0.30    1.30
   6   0   2    1.60    1.10
   6   0   2    3.40    2.20
   6   0   2    4.20    2.60
   6   0   2    3.00    1.60
   6   0   2    3.70    2.60
   6   0   2    2.60    1.10
   7   0   2   -1.00    2.50
   7   0   2   -2.80    2.40
   7   0   2   -0.50    1.00
   7   0   2    1.40    2.50
   8   0   2   18.20    4.10
   8   0   2   21.10    4.90
   8   0   2   16.00    4.20
   8  -1  -2    5.60    3.50
   8  -1  -2   11.20    4.30
   8   1  -2   12.70    4.20
   8   1  -2    7.50    3.50
   8   1  -2    8.60    2.90
   7  -1  -2  124.39    8.20
   7  -1  -2  127.19    7.00
   7  -1  -2  139.09    9.60
   7  -1  -2  125.99    9.20
   7   1  -2  140.99    8.50
   7   1  -2  130.59    9.40
   7   1  -2  130.09    7.70
   7   1  -2  131.19    8.00
   7   1  -2  115.09    8.60
   6  -1  -2   77.09    5.60
   6  -1  -2   83.29    6.50
   6  -1  -2   93.09    7.00
   6  -1  -2   83.69    5.90
   6   1  -2   77.79    5.90
   6   1  -2   88.89    6.40
   6   1  -2   72.19    6.40
   5  -1  -2  388.36   19.10
   5  -1  -2  380.56   19.10
   5  -1  -2  386.66   19.60
   5  -1  -2  392.56   19.60
   5  -1  -2  380.96   19.00
   5  -1  -2  411.56   19.10
   5  -1  -2  392.76   20.20
   5  -1  -2  417.96   19.70
   5  -1  -2  357.26   20.30
   5   1  -2  393.26   20.10
   5   1  -2  437.86   18.70
   5   1  -2  393.66   18.60
   5   1  -2  413.46   20.40
   5   1  -2  395.56   19.80
   5   1  -2  402.66   19.80
   4  -1  -2   42.40    3.90
  -4  -1   2   47.70    4.10
   4  -1  -2   53.29    3.50
   4  -1  -2   47.40    3.20
   4  -1  -2   52.69    3.10
   4  -1  -2   49.30    4.40
   4  -1  -2   59.49    4.20
   4  -1  -2   46.70    3.10
   4  -1  -2   51.29    3.10
  -4   1   2   49.30    3.10
   4   1  -2   48.60    3.80
   4   1  -2   47.30    3.90
   4   1  -2   47.60    3.70
   3  -1  -2  289.27   14.00
   3  -1  -2  291.37   14.10
   3  -1  -2  297.27   14.20
   3  -1  -2  287.97   14.40
   3  -1  -2  280.67   14.80
   3  -1  -2  314.47   14.00
  -3  -1   2  291.17   14.70
   3  -1  -2  301.07   14.10
   3  -1  -2  299.77   14.50
   3  -1  -2  267.67   14.40
   3  -1  -2  279.37   14.60
   3  -1  -2  314.87   14.10
   3   1  -2  318.57   14.60
  -3   1   2  304.67   14.20
   3   1  -2  266.87   14.40
  -3   1   2  290.87   14.10
  -3   1   2  286.77   13.70
  -2  -1   2   72.89    4.30
  -2   1   2   69.69    3.70
  -2   1   2   88.19    4.30
  -2   1   2   82.29    4.40
  -2   1   2   64.09    3.90
  -2   1   2   81.29    3.90
  -2   1   2   66.79    4.10
  -2   1   2   67.59    3.90
  -1  -1   2  216.48   10.60
   1  -1  -2  215.78   10.40
   1  -1  -2  226.68   10.50
  -1  -1   2  216.78   10.50
   1  -1  -2  243.88   10.60
   1  -1  -2  207.38   10.60
   1  -1  -2  208.48   10.30
   1  -1  -2  209.68   10.50
   1  -1  -2  202.78   10.60
   1  -1  -2  220.18   10.50
   1  -1  -2  247.28   10.40
   1  -1  -2  225.08   10.70
   1  -1  -2  194.58   10.50
  -1  -1   2  222.88   10.30
  -1   1   2  223.68   10.40
   1   1  -2  205.38   10.50
  -1   1   2  200.28   10.60
  -1   1   2  224.88   10.70
  -1   1   2  246.38   10.60
   1   1  -2  204.18   10.60
   1   1  -2  218.98   10.30
  -1   1   2  218.78   10.40
  -1   1   2  209.88   10.50
  -1   1   2  223.18   10.40
  -1   1   2  248.28   10.30
  -1   1   2  225.58   10.60
   1   1  -2  229.08   10.60
   1   1  -2  220.28   10.30
   1   1  -2  226.78   10.50
  -1   1   2  209.38   10.50
   0  -1   2    0.10    0.50
   0  -1  -2    0.40    0.50
   0  -1   2    0.20    0.30
   0  -1  -2    0.50    0.60
   0  -1  -2   -0.40    0.40
   0  -1  -2    0.70    0.50
   0  -1  -2   -0.50    0.50
   0  -1   2   -0.10    0.70
   0  -1  -2    0.40    0.70
   0  -1   2    0.50    0.50
   0  -1  -2    0.80    0.70
   0  -1  -2    0.70    0.40
   0  -1   2    0.10    0.50
   0  -1  -2    0.10    0.60
   0  -1   2    0.60    0.60
   0  -1  -2    0.10    0.40
   0  -1  -2    1.30    0.50
   0  -1   2    0.10    0.40
   0  -1   2   -0.10    0.50
   0  -1  -2    0.10    0.60
   0  -1   2    0.70    0.50
   0  -1  -2    0.30    0.50
   0  -1   2    0.20    0.60
   0  -1   2    0.30    0.50
   0  -1   2   -0.10    0.70
   0   1   2    0.60    0.40
   0   1  -2    0.00    0.50
   0   1  -2    0.60    0.60
   0   1  -2    0.20    0.30
   0   1  -2   -0.20    0.50
   0   1   2   -0.70    0.60
   0   1  -2   -0.10    0.50
   0   1   2    0.50    0.40
   0   1  -2   -0.20    0.50
   0   1   2   -0.20    0.60
   0   1   2    0.00    0.60
   0   1   2    0.00    0.50
   0   1   2    0.20    0.50
   0   1   2    0.60    0.70
   0   1   2    0.50    0.50
   0   1  -2    0.30    0.70
   0   1  -2    0.10    0.50
   0   1  -2    0.40    0.50
   0   1  -2    0.70    0.50
   0   1  -2    0.30    0.40
   0   1   2    1.30    0.60
   0   1   2   -0.40    0.60
   0   1  -2    0.50    0.70
   0   1   2    0.20    0.40
  -1  -1  -2  836.62   37.20
   1  -1   2  884.41   37.50
   1  -1   2  747.33   37.50
   1  -1   2  802.32   37.50
   1  -1   2  799.02   37.40
   1  -1   2  837.92   37.20
   1  -1   2  911.51   37.50
  -1  -1  -2  846.02   37.50
   1  -1   2  794.32   37.40
   1  -1   2  830.92   37.40
  -1  -1  -2  784.42   37.10
  -1  -1  -2  832.52   37.30
  -1  -1  -2  736.63   37.50
   1  -1   2  798.22   37.30
  -1  -1  -2  792.72   37.20
  -1  -1  -2  810.52   37.20
  -1  -1  -2  778.52   37.10
  -1  -1  -2  776.02   37.30
   1  -1   2  821.12   37.30
  -1   1  -2  812.62   37.40
  -1   1  -2  788.52   37.30
   1   1   2  763.52   37.50
  -1   1  -2  796.12   37.30
  -1   1  -2  803.32   37.20
   1   1   2  796.02   37.20
   1   1   2  876.71   37.40
  -1   1  -2  824.12   37.10
   1   1   2  793.82   37.20
   1   1   2  830.22   37.20
   1   1   2  771.42   37.50
  -1   1  -2  806.02   37.30
  -1   1  -2  757.02   37.50
  -1   1  -2  736.73   37.40
   1   1   2  759.12   37.30
  -1   1  -2  793.72   37.40
  -1   1  -2  839.52   37.50
   1   1   2  770.12   37.20
   1   1   2  781.42   37.40
   1   1   2  791.52   37.40
  -2  -1  -2   31.00    1.80
  -2  -1  -2   40.30    2.60
   2  -1   2   31.20    1.90
  -2   1  -2   28.60    2.70
   2   1   2   32.60    1.70
  -2   1  -2   27.70    1.70
  -2   1  -2   30.10    2.10
   2   1   2   28.30    1.80
  -2   1  -2   29.20    2.40
  -2   1  -2   24.10    1.90
  -2   1  -2   27.10    1.90
  -2   1  -2   29.40    2.80
   2   1   2   35.60    2.00
  -2   1  -2   30.60    2.50
  -2   1  -2   22.90    2.10
   3  -1   2  114.49    6.20
  -3  -1  -2  101.59    5.40
   3  -1   2  109.29    5.80
   3  -1   2  107.49    5.60
  -3  -1  -2   93.29    5.30
   3  -1   2  124.39    6.50
   3  -1   2  115.49    6.20
   3  -1   2  103.79    5.50
   3  -1   2  124.09    6.30
   3  -1   2  101.39    5.60
   3  -1   2   98.39    5.30
   3   1   2  112.69    5.40
   3   1   2   98.29    6.20
  -3   1  -2  109.19    6.00
  -3   1  -2  104.59    5.30
   3   1   2   95.09    6.00
   3   1   2  109.09    5.30
   3   1   2  107.59    5.50
  -3   1  -2  105.19    5.60
   3   1   2  103.19    5.20
   3   1   2  110.29    5.20
  -3   1  -2  102.79    5.30
   3   1   2  102.39    6.10
   4  -1   2   83.59    4.60
   4  -1   2   81.89    5.30
  -4  -1  -2   75.89    4.10
   4  -1   2   80.69    5.60
   4  -1   2   74.59    4.40
   4  -1   2   75.99    5.60
   4  -1   2   84.89    5.30
   4  -1   2   81.39    4.50
   4  -1   2   73.79    4.30
   4  -1   2   81.59    4.70
   4  -1   2   83.09    5.30
   4   1   2   71.99    5.00
   4   1   2   80.79    4.10
   4   1   2   81.99    4.50
   4   1   2   80.39    4.20
   4   1   2   79.39    4.20
  -4   1  -2   84.39    4.70
   4   1   2   81.79    5.40
   4   1   2   81.69    4.20
   4   1   2   80.09    5.50
   5  -1   2  153.08    8.80
   5  -1   2  156.68    7.90
   5  -1   2  153.38    8.90
   5  -1   2  144.49    9.30
   5  -1   2  148.19    8.00
   5  -1   2  180.78    9.00
   5  -1   2  148.79    8.00
   5  -1   2  157.38    9.40
   5  -1   2  160.28    8.20
   5   1   2  154.18    9.20
   5   1   2  151.68    9.00
   5   1   2  147.29    7.60
   5   1   2  147.59    8.50
   5   1   2  155.68    7.60
   5   1   2  153.38    8.00
  -5   1  -2  148.19    8.00
   5   1   2  147.19    7.60
   6  -1   2    8.80    3.20
   6  -1   2   10.20    1.80
   6  -1   2    5.10    1.60
   6  -1   2    9.80    2.70
   6  -1   2    6.70    2.90
   6  -1   2   10.30    2.50
   6  -1   2    8.40    2.30
   6   1   2    8.90    3.20
   6   1   2    6.90    1.70
   6   1   2    6.10    2.10
   6   1   2   10.70    2.70
   7  -1   2   47.70    6.00
   7  -1   2   57.39    6.60
   7  -1   2   51.89    5.10
   7  -1   2   56.69    4.00
   7  -1   2   57.59    5.70
   7   1   2   57.09    5.60
   7   1   2   54.99    6.20
   7   1   2   55.99    6.40
   8  -1   2   -1.20    3.40
   8  -1   2   -3.40    2.80
   8  -1   2    0.70    2.30
   8  -1   2    1.90    1.70
   8  -1   2    2.20    3.50
   8   1   2    2.10    3.20
   8   1   2   -1.20    2.70
   8   1   2   -2.50    3.50
   8  -2  -2  142.29   10.00
   8  -2  -2  132.19   10.40
   8  -2  -2  130.19    9.00
   8  -2  -2  134.09    7.60
   8   2  -2  128.69    9.30
   8   2  -2  144.49    9.00
   8   2  -2  118.99    9.30
   8   2  -2  143.89   10.40
   8   2  -2  131.79   10.30
   7  -2  -2   17.00    3.40
   7  -2  -2   28.30    4.90
   7  -2  -2   22.20    2.60
   7  -2  -2   21.40    4.20
   7  -2  -2   24.40    3.90
   7   2  -2   19.10    3.00
   7   2  -2   26.90    4.10
   7   2  -2   25.40    4.60
   7   2  -2   26.80    4.20
   7   2  -2   42.30    4.30
   6  -2  -2   35.20    4.20
   6  -2  -2   49.50    5.00
   6  -2  -2   39.90    3.70
   6  -2  -2   33.20    4.60
   6  -2  -2   38.20    3.60
   6  -2  -2   39.10    4.00
   6  -2  -2   47.40    5.50
   6   2  -2   45.10    4.50
   6   2  -2   47.40    5.10
   6   2  -2   38.50    4.30
   6   2  -2   40.90    3.70
   6   2  -2   41.40    4.90
  -5  -2   2    5.10    2.30
   5  -2  -2   -0.20    1.60
   5  -2  -2    8.70    2.50
   5  -2  -2    5.70    2.90
   5  -2  -2    2.70    1.50
   5  -2  -2    4.90    2.60
   5  -2  -2    5.30    1.80
   5  -2  -2    2.60    1.50
   5  -2  -2    5.30    2.30
   5   2  -2    5.30    2.20
   5   2  -2    8.10    2.30
  -5   2   2    0.60    1.30
   5   2  -2    4.30    2.10
   5   2  -2    5.30    1.60
   4  -2  -2   13.60    2.50
   4  -2  -2   12.90    2.40
   4  -2  -2   12.10    1.90
   4  -2  -2    8.40    1.60
   4  -2  -2   16.70    1.90
   4  -2  -2   15.20    1.90
   4  -2  -2   18.70    3.10
  -4  -2   2    9.60    2.10
   4   2  -2    5.90    1.90
  -4   2   2   12.30    1.20
  -4   2   2    9.40    1.10
   4   2  -2   15.30    2.40
   4   2  -2   12.90    1.90
  -4   2   2   10.90    1.90
  -4   2   2    8.20    1.60
   3  -2  -2   36.70    3.50
   3  -2  -2   32.80    3.20
   3  -2  -2   31.50    2.70
   3  -2  -2   37.50    2.80
   3  -2  -2   35.40    3.00
   3  -2  -2   32.00    2.60
  -3  -2   2   38.10    3.10
   3  -2  -2   36.20    3.70
   3  -2  -2   39.30    3.60
  -3   2   2   38.90    2.70
  -3   2   2   28.40    3.10
   3   2  -2   37.00    2.80
  -3   2   2   39.60    2.80
  -3   2   2   31.30    2.30
  -3   2   2   26.50    2.80
  -3   2   2   31.00    2.40
   3   2  -2   35.90    2.80
   3   2  -2   31.00    3.30
  -2  -2   2   27.70    1.70
  -2  -2   2   28.50    2.60
   2  -2  -2   28.10    2.30
   2  -2  -2   33.60    2.40
   2  -2  -2   24.30    2.60
  -2  -2   2   27.30    1.60
   2  -2  -2   27.80    2.40
   2  -2  -2   31.70    2.80
   2  -2  -2   26.90    2.00
   2  -2  -2   27.30    1.90
   2  -2  -2   27.70    3.00
   2  -2  -2   25.50    2.50
   2  -2  -2   28.40    2.90
  -2   2   2   30.00    2.40
  -2   2   2   28.90    2.10
   2   2  -2   27.70    2.30
   2   2  -2   33.10    2.20
  -2   2   2   33.50    2.20
   2   2  -2   33.90    2.60
  -2   2   2   30.90    1.80
  -2   2   2   27.30    2.20
  -2   2   2   29.60    2.50
   2   2  -2   28.60    1.50
   2   2  -2   28.30    1.70
   2   2  -2   29.90    2.30
   2   2  -2   26.80    1.70
   2   2  -2   27.40    1.50
   1  -2  -2  289.37   13.80
  -1  -2   2  295.87   13.60
   1  -2  -2  258.57   13.90
   1  -2  -2  282.57   13.80
   1  -2  -2  273.37   13.80
   1  -2  -2  285.77   13.60
   1  -2  -2  266.77   13.60
  -1  -2   2  269.57   13.40
  -1  -2   2  305.17   13.50
  -1  -2   2  278.27   13.30
  -1  -2   2  295.07   13.20
   1  -2  -2  288.07   13.70
   1  -2  -2  287.67   13.60
  -1  -2   2  268.67   13.80
   1  -2  -2  288.07   13.40
  -1  -2   2  245.88   13.40
  -1  -2   2  276.67   13.40
  -1  -2   2  273.27   13.50
   1  -2  -2  316.57   13.70
   1  -2  -2  287.37   13.60
  -1   2   2  326.17   13.80
  -1   2   2  281.97   13.50
   1   2  -2  283.17   13.80
   1   2  -2  276.47   13.30
  -1   2   2  295.57   13.70
   1   2  -2  264.97   13.40
   1   2  -2  266.67   13.30
  -1   2   2  288.27   13.40
  -1   2   2  284.47   13.80
  -1   2   2  296.27   13.70
   1   2  -2  280.47   13.30
   1   2  -2  234.98   13.50
   1   2  -2  313.37   13.40
  -1   2   2  285.87   13.60
  -1   2   2  323.57   13.50
  -1   2   2  259.87   13.80
   1   2  -2  290.17   13.50
   1   2  -2  287.97   13.60
  -1   2   2  267.87   13.60
   1   2  -2  273.17   13.40
  -1   2   2  294.27   13.80
   1   2  -2  289.87   13.70
  -1   2   2  305.47   13.80
   1   2  -2  253.17   13.50
   0  -2  -2 1189.28   59.39
   0  -2   2 1204.68   59.49
   0  -2   2 1258.17   59.39
   0  -2  -2 1329.67   59.49
   0  -2  -2 1268.57   59.29
   0  -2   2 1237.28   59.29
   0  -2   2 1248.48   59.19
   0  -2  -2 1501.15   59.69
   0  -2   2 1320.97   59.39
   0  -2  -2 1280.17   59.29
   0  -2  -2 1242.78   59.39
   0  -2  -2 1281.87   59.49
   0  -2   2 1472.05   59.29
   0  -2  -2 1198.18   59.19
   0  -2  -2 1467.55   59.29
   0  -2  -2 1273.77   59.09
   0   2  -2 1214.48   59.39
   0   2  -2 1489.15   59.59
   0   2   2 1204.78   59.19
   0   2  -2 1185.98   59.39
   0   2   2 1277.17   59.39
   0   2  -2 1127.49   59.29
   0   2   2 1298.47   59.29
   0   2  -2 1330.37   59.29
   0   2   2 1211.38   59.39
   0   2   2 1430.66   59.29
   0   2   2 1189.78   59.39
   0   2  -2 1146.49   59.39
   0   2  -2 1216.98   59.29
   0   2  -2 1373.56   59.49
   0   2  -2 1239.88   59.09
   0   2   2 1288.87   59.49
   0   2  -2 1202.88   59.19
   1  -2   2   20.30    1.90
  -1  -2  -2   30.00    2.50
  -1  -2  -2   27.00    1.70
  -1  -2  -2   20.90    1.90
  -1  -2  -2   21.40    2.00
  -1  -2  -2   24.10    2.10
   1  -2   2   20.90    1.80
  -1  -2  -2   21.60    1.70
  -1  -2  -2   18.30    1.80
   1  -2   2   20.60    1.90
  -1  -2  -2   21.10    1.70
   1  -2   2   20.20    1.90
  -1  -2  -2   22.50    1.40
  -1  -2  -2   19.70    2.00
   1  -2   2   19.40    1.90
   1  -2   2   26.70    2.10
   1  -2   2   27.60    2.30
   1  -2   2   20.30    2.00
   1  -2   2   25.90    2.40
   1  -2   2   23.30    2.50
  -1  -2  -2   22.70    1.50
   1  -2   2   24.30    2.00
  -1   2  -2   20.60    1.80
  -1   2  -2   17.50    1.80
   1   2   2   18.70    2.10
   1   2   2   18.90    2.00
  -1   2  -2   21.50    2.00
  -1   2  -2   26.80    2.10
   1   2   2   20.70    1.70
   1   2   2   20.60    1.50
  -1   2  -2   22.80    2.10
  -1   2  -2   24.90    2.50
   1   2   2   18.80    1.90
   1   2   2   21.10    1.40
   1   2   2   20.40    1.80
  -1   2  -2   21.60    2.00
   1   2   2   19.30    2.20
  -1   2  -2   19.20    2.00
  -1   2  -2   23.20    2.00
  -1   2  -2   22.00    2.00
   1   2   2   23.00    1.70
   1   2   2   21.10    1.60
   1   2   2   20.70    2.10
   2  -2   2  410.26   19.60
   2  -2   2  413.36   19.40
   2  -2   2  413.56   19.30
  -2  -2  -2  361.26   19.60
   2  -2   2  428.16   19.20
   2  -2   2  401.46   19.40
   2  -2   2  393.56   19.70
  -2  -2  -2  398.36   19.20
  -2  -2  -2  388.06   19.00
   2  -2   2  401.66   19.30
   2  -2   2  393.16   19.50
   2  -2   2  427.46   19.70
   2   2   2  386.06   19.00
   2   2   2  414.36   19.20
   2   2   2  376.36   19.30
  -2   2  -2  400.86   19.20
   2   2   2  417.76   20.10
   2   2   2  407.16   18.90
   2   2   2  405.26   19.00
  -2   2  -2  397.06   19.50
   2   2   2  405.06   19.20
   2   2   2  400.86   18.90
   2   2   2  417.56   19.70
   2   2   2  402.96   19.20
  -2   2  -2  422.66   19.30
  -2   2  -2  415.46   19.40
  -2   2  -2  411.06   19.20
   2   2   2  409.76   19.00
   3  -2   2    2.30    1.10
  -3  -2  -2    2.20    0.60
  -3   2  -2    0.30    1.00
  -3   2  -2    4.10    1.70
   3   2   2    5.50    1.70
  -3   2  -2    2.50    1.10
   3   2   2    1.90    0.70
  -4  -2  -2    1.00    1.70
  -4   2  -2    3.80    0.90
   4   2   2    4.10    0.70
  -4   2  -2    3.70    1.60
   4   2   2    3.40    0.80
  -4   2  -2    1.80    1.20
  -4   2  -2    4.60    1.00
   4   2   2    5.70    1.30
   5  -2   2   54.89    4.80
   5  -2   2   62.79    5.30
   5  -2   2   53.39    4.60
   5  -2   2   56.39    4.20
   5  -2   2   68.89    5.30
   5  -2   2   50.59    4.40
   5  -2   2   52.59    5.20
   5  -2   2   55.19    3.90
   5   2   2   60.59    3.30
   5   2   2   56.79    3.90
   5   2   2   55.39    4.80
  -5   2  -2   54.99    3.00
   5   2   2   62.89    5.10
   5   2   2   50.59    4.70
  -5   2  -2   54.89    4.00
   6  -2   2    6.00    1.70
   6  -2   2    6.70    1.80
   6  -2   2    4.10    2.80
   6  -2   2    6.10    3.00
   6  -2   2    4.10    2.30
   6  -2   2    6.20    2.40
   6   2   2    2.80    2.60
   6   2   2    4.90    1.80
   6   2   2    6.60    2.70
   6   2   2    2.10    2.00
   7  -2   2   10.80    3.70
   7  -2   2    4.30    2.80
   7  -2   2    5.50    1.90
   7  -2   2    5.70    2.70
   7  -2   2    6.60    3.30
   7   2   2   10.20    3.70
   7   2   2    3.50    3.00
   7   2   2    8.50    2.70
   7   2   2    3.10    3.10
   8  -2   2    3.00    1.70
   8  -2   2    5.80    2.90
   8  -2   2    2.00    3.80
   8  -2   2   -2.60    3.20
   8   2   2    6.80    3.80
   8   2   2    2.90    3.00
   8   2   2    1.00    2.90
   8  -3  -2   21.30    5.10
   8  -3  -2    8.80    2.10
   8  -3  -2   12.60    4.30
   8  -3  -2   13.50    3.60
   8   3  -2   15.80    3.60
   8   3  -2   18.60    4.20
   8   3  -2   23.00    4.20
   8   3  -2   14.10    3.80
   7  -3  -2   26.00    3.30
   7  -3  -2   30.30    4.40
   7  -3  -2   27.10    3.20
   7  -3  -2   25.10    4.70
   7  -3  -2   23.20    4.60
   7   3  -2   31.70    3.80
   7   3  -2   26.20    4.40
   7   3  -2   29.60    4.40
   7   3  -2   20.50    3.50
   7   3  -2   26.40    4.20
   7   3  -2   32.40    4.80
   7   3  -2   33.50    4.60
  -6  -3   2    4.40    2.30
   6  -3  -2   -2.50    1.60
   6  -3  -2    6.50    2.00
   6  -3  -2    2.20    2.80
   6  -3  -2    2.20    2.70
   6  -3  -2    0.50    2.40
   6  -3  -2   -1.70    1.50
   6   3  -2    3.40    2.40
   6   3  -2    0.10    1.60
   6   3  -2    3.70    2.30
   6   3  -2    4.80    2.50
   6   3  -2    4.20    1.90
   5  -3  -2  341.87   16.00
   5  -3  -2  239.28   14.70
   5  -3  -2  297.27   15.70
   5  -3  -2  295.37   15.90
   5  -3  -2  274.07   14.80
   5  -3  -2  343.77   16.00
  -5  -3   2  235.38   15.40
   5  -3  -2  270.67   14.90
   5   3  -2  329.47   15.90
  -5   3   2  253.27   14.70
   5   3  -2  327.97   15.80
   5   3  -2  331.07   15.20
   5   3  -2  350.46   15.20
  -5   3   2  261.87   14.10
   4  -3  -2   60.99    4.40
  -4  -3   2   55.89    4.90
   4  -3  -2   78.89    5.50
   4  -3  -2   70.59    4.80
   4  -3  -2   87.19    5.70
   4  -3  -2   88.59    4.60
   4  -3  -2   67.19    4.50
   4  -3  -2   71.19    5.40
   4  -3  -2   78.89    5.60
  -4   3   2   60.09    4.10
  -4   3   2   60.89    4.60
   4   3  -2   66.99    4.50
   4   3  -2   61.09    5.30
   4   3  -2   79.99    4.60
  -4   3   2   64.09    4.90
  -4   3   2   67.69    4.50
   3  -3  -2    1.30    1.10
   3  -3  -2    2.50    2.00
   3  -3  -2    2.10    1.60
   3  -3  -2   -0.60    1.70
  -3  -3   2    2.40    1.60
   3  -3  -2    0.70    1.90
   3  -3  -2   -0.80    1.80
   3  -3  -2   -1.30    1.30
   3  -3  -2    2.20    1.10
   3   3  -2    0.40    0.70
   3   3  -2    0.70    0.50
   3   3  -2    0.60    0.70
   3   3  -2    0.60    1.80
  -3   3   2    3.10    1.30
  -3   3   2    0.00    1.10
  -3   3   2    1.20    1.40
   3   3  -2   -0.50    1.20
  -3   3   2   -0.30    1.50
  -3   3   2   -1.60    1.20
   3   3  -2    1.70    1.30
   3   3  -2    0.60    0.50
   3   3  -2    2.00    1.10
  -2  -3   2   73.89    4.30
   2  -3  -2   82.49    4.90
   2  -3  -2   86.09    5.70
   2  -3  -2   79.69    4.40
   2  -3  -2   82.09    5.40
   2  -3  -2   90.39    5.50
   2  -3  -2   79.89    5.10
   2  -3  -2   80.59    4.50
   2  -3  -2   77.09    5.50
  -2  -3   2   85.49    5.20
   2  -3  -2   80.79    5.00
  -2  -3   2   89.29    4.70
   2   3  -2   80.29    5.40
   2   3  -2   78.69    4.40
  -2   3   2   77.69    4.90
  -2   3   2   94.39    5.20
  -2   3   2   95.19    4.50
   2   3  -2   76.19    4.50
   2   3  -2   75.09    4.30
   2   3  -2   72.59    4.20
   2   3  -2   82.29    4.90
   2   3  -2   84.09    5.00
  -2   3   2   92.89    4.70
  -2   3   2   80.49    5.40
   2   3  -2   78.19    4.50
  -2   3   2   82.29    5.10
   2   3  -2   83.09    4.90
   2   3  -2   87.19    4.60
   2   3  -2   93.79    4.70
  -1  -3   2    4.00    1.40
   1  -3  -2    0.60    1.00
  -1  -3   2    2.60    0.90
   1  -3  -2    1.30    1.10
   1  -3  -2    2.00    1.30
   1  -3  -2    0.60    1.60
  -1  -3   2   -2.00    0.80
  -1  -3   2   -2.50    1.10
  -1  -3   2    1.40    0.80
   1  -3  -2    1.50    1.50
   1  -3  -2   -0.20    1.80
  -1  -3   2    2.40    1.00
   1  -3  -2    1.00    1.40
   1  -3  -2    1.00    1.40
  -1   3   2    1.40    1.30
  -1   3   2    2.50    1.60
  -1   3   2    3.90    1.70
   1   3  -2    2.40    1.40
   1   3  -2    2.30    1.10
   1   3  -2   -2.50    0.90
  -1   3   2    1.70    1.50
   1   3  -2   -2.20    0.90
  -1   3   2    1.20    1.10
  -1   3   2    2.60    0.90
  -1   3   2    3.10    1.70
   1   3  -2    3.90    1.40
  -1   3   2    3.30    1.30
   1   3  -2    1.50    0.60
   1   3  -2   -0.40    0.80
  -1   3   2    2.40    1.20
   1   3  -2   -1.60    1.30
   1   3  -2   -1.90    1.10
   0  -3   2   90.89    5.40
   0  -3  -2  102.59    6.00
   0  -3   2  130.59    5.80
   0  -3  -2  125.39    6.10
   0  -3   2   95.39    5.30
   0  -3  -2  129.19    5.90
   0  -3  -2  105.99    5.60
   0  -3  -2   94.29    5.80
   0  -3  -2   96.29    5.20
   0  -3  -2  100.39    5.70
   0  -3   2   97.19    5.50
   0  -3  -2  118.59    5.90
   0  -3   2  100.49    5.60
   0  -3  -2   91.29    5.40
   0  -3   2   99.49    5.80
   0  -3  -2  100.99    5.50
   0  -3  -2  125.89    6.20
   0   3  -2   84.89    6.10
   0   3  -2   90.29    5.60
   0   3   2  125.99    5.80
   0   3  -2  114.99    5.80
   0   3  -2  119.59    5.80
   0   3  -2  103.59    5.80
   0   3   2  130.99    5.80
   0   3  -2  118.29    5.70
   0   3  -2  112.59    6.20
   0   3   2   93.39    5.60
   0   3   2  109.39    5.90
   0   3  -2  110.19    5.60
   0   3   2   92.59    5.40
   0   3  -2   92.69    5.40
   0   3   2   97.29    5.90
  -1  -3  -2  487.45   22.50
   1  -3   2  492.05   23.10
   1  -3   2  541.25   23.10
  -1  -3  -2  454.05   22.50
   1  -3   2  461.65   22.70
   1  -3   2  473.35   22.80
   1  -3   2  505.55   22.80
   1  -3   2  476.25   22.70
  -1  -3  -2  496.45   22.40
  -1  -3  -2  492.95   22.50
   1  -3   2  426.66   23.00
  -1  -3  -2  447.16   22.70
  -1  -3  -2  481.15   22.80
  -1  -3  -2  458.25   22.90
   1   3   2  454.05   22.80
   1   3   2  456.85   22.60
  -1   3  -2  470.55   22.70
  -1   3  -2  459.95   22.80
  -1   3  -2  478.45   22.90
   1   3   2  482.95   22.80
  -1   3  -2  458.75   23.10
   1   3   2  457.25   22.60
  -1   3  -2  454.55   22.50
   1   3   2  454.55   22.50
   1   3   2  416.46   22.70
   1   3   2  480.15   22.50
   1   3   2  499.05   22.40
  -1   3  -2  518.45   22.80
  -1   3  -2  494.35   23.20
   1   3   2  510.45   22.90
   1   3   2  477.55   22.10
   1   3   2  539.25   22.90
   1   3   2  445.46   23.00
  -1   3  -2  497.85   22.80
  -1   3  -2  490.15   22.70
   2  -3   2   57.99    4.90
   2  -3   2   60.89    4.20
   2  -3   2   61.69    4.70
   2  -3   2   47.40    3.90
  -2  -3  -2   62.69    3.10
   2  -3   2   59.79    3.90
   2  -3   2   58.29    4.60
  -2  -3  -2   53.49    4.10
   2  -3   2   61.09    4.30
  -2  -3  -2   60.29    3.10
  -2  -3  -2   61.59    3.50
  -2  -3  -2   62.09    3.60
  -2   3  -2   61.09    3.20
   2   3   2   62.99    3.40
   2   3   2   61.99    3.90
  -2   3  -2   58.39    3.90
  -2   3  -2   60.29    4.70
  -2   3  -2   61.99    4.30
   2   3   2   57.49    4.50
   2   3   2   60.09    3.50
   2   3   2   63.79    3.40
  -2   3  -2   59.39    4.20
  -2   3  -2   56.19    4.00
   2   3   2   58.39    3.50
   2   3   2   63.59    4.00
   2   3   2   62.19    3.90
   2   3   2   61.59    3.60
   2   3   2   67.69    3.60
   3  -3   2  107.89    6.10
   3  -3   2   84.39    5.30
  -3  -3  -2   73.09    5.40
   3  -3   2   95.89    5.80
   3  -3   2   95.69    5.80
   3  -3   2   96.49    5.50
   3  -3   2   81.99    5.10
   3  -3   2   99.19    6.00
   3   3   2   88.39    5.80
   3   3   2   85.09    5.70
   3   3   2   82.99    4.50
  -3   3  -2   73.29    4.90
  -3   3  -2   76.09    5.30
   3   3   2   82.49    4.50
  -3   3  -2   82.59    5.20
   3   3   2   76.09    4.40
   3   3   2   89.89    4.70
   3   3   2   81.49    5.00
  -3   3  -2   77.99    4.90
   3   3   2   88.89    4.60
   4  -3   2   66.39    5.10
   4  -3   2   61.39    5.00
   4  -3   2   54.89    4.00
   4  -3   2   58.39    5.00
   4  -3   2   64.89    5.00
   4  -3   2   54.19    4.20
   4  -3   2   60.99    4.30
  -4  -3  -2   49.30    4.70
   4   3   2   65.89    3.70
  -4   3  -2   61.29    4.80
   4   3   2   56.59    4.80
   4   3   2   49.99    3.10
   4   3   2   55.79    3.90
   4   3   2   61.99    4.70
  -4   3  -2   51.29    3.70
  -4   3  -2   56.39    4.10
   4   3   2   54.99    3.10
   4   3   2   56.89    3.20
  -4   3  -2   47.70    3.70
   5  -3   2  431.66   20.00
   5  -3   2  366.26   19.10
  -5  -3  -2  341.07   19.60
   5  -3   2  392.56   20.00
   5  -3   2  380.76   19.80
   5  -3   2  388.46   18.90
   5  -3   2  372.86   18.90
   5  -3   2  355.56   19.60
   5   3   2  365.16   19.50
   5   3   2  362.66   19.40
  -5   3  -2  382.66   18.90
  -5   3  -2  380.66   18.20
   5   3   2  389.86   18.60
   5   3   2  381.86   18.00
   5   3   2  381.46   18.70
   6  -3   2   19.90    2.70
   6  -3   2   11.80    3.60
   6  -3   2   20.10    2.90
   6  -3   2   20.10    4.00
   6  -3   2   10.80    2.70
   6  -3   2   14.50    3.70
   6   3   2   14.90    3.40
   6   3   2   15.60    3.40
   6   3   2   13.10    3.00
   6   3   2   15.10    2.50
   6   3   2   16.20    2.60
   7  -3   2   36.00    5.60
   7  -3   2   51.79    6.40
   7  -3   2   43.40    4.10
   7  -3   2   47.30    5.70
   7  -3   2   41.80    4.80
   7  -3   2   52.29    4.70
   7   3   2   53.59    6.00
   7   3   2   40.70    5.40
   7   3   2   47.00    5.20
   8  -3   2   43.10    4.30
   8  -3   2   35.10    5.90
   8  -3   2   37.20    5.20
   8  -3   2   36.00    5.90
   8   3   2   31.20    5.40
   8   3   2   35.40    5.70
   8   3   2   45.40    6.40
   8  -4  -2   15.90    5.00
   8  -4  -2   25.70    3.50
   8  -4  -2   18.20    5.30
   8  -4  -2   18.60    4.40
   8   4  -2   29.10    4.80
   8   4  -2   25.60    5.00
   8   4  -2   21.30    4.60
   8   4  -2   22.20    4.60
   8   4  -2   21.10    4.70
   7  -4  -2    3.90    2.90
   7  -4  -2    8.30    4.10
   7  -4  -2    5.40    2.10
   7  -4  -2    8.40    2.50
   7  -4  -2   13.10    4.00
   7   4  -2   10.60    3.30
   7   4  -2   20.00    4.00
   7   4  -2    7.20    2.50
   7   4  -2   11.60    3.30
   7   4  -2   11.80    3.00
   7   4  -2    7.90    3.00
   7   4  -2   11.40    3.10
  -6  -4   2   38.40    5.20
   6  -4  -2   38.90    5.40
   6  -4  -2   54.19    5.30
   6  -4  -2   33.10    4.10
   6  -4  -2   43.80    4.30
   6  -4  -2   43.40    5.40
   6  -4  -2   36.50    5.20
   6   4  -2   54.99    5.60
   6   4  -2   52.19    4.90
   6   4  -2   47.80    4.30
   6   4  -2   43.10    5.20
   6   4  -2   38.20    4.20
   5  -4  -2   16.90    3.50
   5  -4  -2   18.30    2.90
   5  -4  -2   17.70    3.60
   5  -4  -2   17.90    2.90
  -5  -4   2   14.30    3.20
   5  -4  -2   29.00    3.00
   5  -4  -2   25.50    4.00
   5   4  -2   17.70    2.80
  -5   4   2   17.10    2.80
   5   4  -2   23.80    3.30
   5   4  -2   35.70    4.20
   5   4  -2   24.60    3.60
   5   4  -2   30.50    3.10
  -5   4   2   22.60    2.50
   4  -4  -2   69.59    6.00
   4  -4  -2   77.89    5.40
  -4  -4   2   87.39    5.80
   4  -4  -2   74.49    6.10
   4  -4  -2   83.29    4.80
   4  -4  -2   93.29    6.60
   4  -4  -2   71.99    5.10
   4  -4  -2   74.39    5.90
   4   4  -2   75.99    5.10
  -4   4   2   74.79    4.80
  -4   4   2   79.49    5.10
  -4   4   2   70.29    5.50
  -4   4   2   68.19    5.20
   4   4  -2   64.89    5.80
   4   4  -2   78.49    4.90
   4   4  -2   71.79    5.10
   4   4  -2   70.19    4.10
   3  -4  -2   20.40    2.90
   3  -4  -2   22.00    2.60
   3  -4  -2   21.20    2.20
   3  -4  -2   20.00    3.10
   3  -4  -2   24.90    3.30
  -3  -4   2   15.10    2.60
   3  -4  -2   22.80    3.20
  -3   4   2   27.70    1.80
  -3   4   2   17.80    2.40
   3   4  -2   22.80    2.00
  -3   4   2   27.40    3.30
   3   4  -2   22.00    2.50
   3   4  -2   24.20    2.30
   3   4  -2   19.80    1.90
   3   4  -2   20.70    3.00
   3   4  -2   25.60    2.90
   3   4  -2   19.80    1.90
  -3   4   2   20.90    2.60
  -3   4   2   26.00    3.00
   3   4  -2   19.30    2.30
  -2  -4   2  264.97   13.50
  -2  -4   2  265.07   12.10
  -2   4   2  245.88   13.50
  -2   4   2  272.57   12.90
  -2   4   2  230.68   13.00
   1  -4  -2   41.20    3.90
   1  -4  -2   39.70    4.30
   1  -4  -2   40.20    3.40
  -1  -4   2   34.10    3.30
   1  -4  -2   52.49    3.80
   1  -4  -2   48.50    4.20
  -1  -4   2   36.40    3.00
   1  -4  -2   48.50    3.80
   1  -4  -2   43.70    3.70
  -1  -4   2   48.80    3.00
   1   4  -2   36.20    3.20
   1   4  -2   40.10    3.90
   1   4  -2   32.80    3.40
  -1   4   2   53.79    3.60
  -1   4   2   43.20    4.30
  -1   4   2   46.00    4.20
   1   4  -2   52.49    3.40
   1   4  -2   36.10    3.20
  -1   4   2   60.09    3.80
  -1   4   2   44.00    3.80
   1   4  -2   47.70    3.60
   1   4  -2   42.80    4.10
  -1   4   2   39.70    3.40
  -1   4   2   56.69    3.60
   1   4  -2   53.89    3.20
   0  -4   2   68.79    4.20
   0  -4   2   63.89    4.20
   0  -4  -2   68.39    4.20
   0  -4  -2   72.49    4.50
   0  -4   2   58.49    3.70
   0  -4  -2   61.69    3.60
   0  -4  -2   68.29    4.80
   0  -4  -2   50.59    4.50
   0  -4   2   66.29    4.80
   0  -4  -2   69.29    4.50
   0  -4  -2   62.79    4.40
   0  -4  -2   80.29    5.10
   0  -4   2   79.59    4.60
   0  -4   2   76.99    5.00
   0   4   2   56.39    4.10
   0   4   2   79.99    5.20
   0   4   2   58.09    4.50
   0   4   2   85.09    4.60
   0   4  -2   65.49    4.40
   0   4   2   90.09    5.40
   0   4  -2   76.29    5.20
   0   4  -2   69.19    4.30
   0   4   2   75.39    4.80
   0   4  -2   67.69    4.50
   0   4  -2   70.79    4.60
   0   4  -2   65.59    5.00
   0   4   2   75.69    4.40
   0   4  -2   64.59    4.10
   0   4  -2   68.59    4.50
   1  -4   2  548.75   26.90
   1  -4   2  538.05   26.30
  -1  -4  -2  583.94   26.20
  -1  -4  -2  536.05   26.30
   1  -4   2  627.14   27.00
  -1  -4  -2  525.35   26.50
  -1  -4  -2  554.14   26.10
  -1  -4  -2  563.14   26.70
   1  -4   2  631.64   26.70
  -1  -4  -2  520.85   26.10
   1  -4   2  628.24   26.60
   1  -4   2  542.65   26.50
  -1  -4  -2  582.14   26.70
   1   4   2  545.55   26.00
   1   4   2  550.14   26.20
  -1   4  -2  526.55   26.50
  -1   4  -2  611.44   27.10
   1   4   2  525.65   26.70
  -1   4  -2  549.54   26.50
   1   4   2  512.45   26.20
   1   4   2  495.55   26.50
   1   4   2  548.25   26.60
   1   4   2  527.15   26.80
  -1   4  -2  533.15   26.30
  -1   4  -2  558.44   26.50
   1   4   2  524.45   26.30
  -1   4  -2  550.34   26.60
  -1   4  -2  540.65   26.90
  -2  -4  -2  167.48    8.20
   2  -4   2  170.68    8.90
   2  -4   2  169.88    9.50
  -2  -4  -2  170.58    8.10
   2  -4   2  154.88    9.50
   2  -4   2  161.38    9.00
  -2  -4  -2  170.48    8.70
   2  -4   2  160.38    9.00
   2  -4   2  174.98    8.90
  -2  -4  -2  160.08    9.20
  -2  -4  -2  174.88    8.10
  -2  -4  -2  163.18    8.50
   2  -4   2  176.08    9.40
   2   4   2  167.48    8.90
  -2   4  -2  165.28    9.10
   2   4   2  157.08    8.40
   2   4   2  166.48    8.50
  -2   4  -2  165.98    8.80
  -2   4  -2  168.98    8.90
   2   4   2  159.68    8.50
  -2   4  -2  163.48    9.00
   2   4   2  160.68    8.90
  -2   4  -2  164.48    8.30
   2   4   2  159.58    9.40
  -2   4  -2  169.68    9.60
   2   4   2  166.28    8.30
   2   4   2  171.28    8.10
   2   4   2  166.38    8.90
  -3  -4  -2   19.50    1.90
  -3  -4  -2   21.60    3.00
   3   4   2   25.40    2.10
  -3   4  -2   30.60    3.60
   3   4   2   22.00    3.20
  -3   4  -2   17.10    2.40
  -3   4  -2   13.50    2.20
  -3   4  -2   16.40    2.60
  -3   4  -2   15.40    2.30
   3   4   2   28.70    2.30
  -4  -4  -2  138.29    8.20
   4  -4   2  122.19    7.50
   4  -4   2  132.29    8.00
   4  -4   2  126.49    7.40
   4  -4   2  123.89    8.30
   4  -4   2  123.19    8.20
   4  -4   2  125.49    7.60
  -4  -4  -2  120.69    6.30
   4  -4   2  134.69    8.30
   4   4   2  139.19    6.90
   4   4   2  130.49    6.60
   4   4   2  135.49    7.40
   4   4   2  124.89    8.00
  -4   4  -2  116.09    7.00
  -4   4  -2  116.89    7.10
  -4   4  -2  128.69    7.50
   4   4   2  117.29    6.40
  -4   4  -2  128.19    8.00
   4   4   2  120.29    8.10
   4   4   2  118.89    6.40
   5  -4   2  121.79    8.00
   5  -4   2  111.89    7.90
  -5  -4  -2   79.09    6.90
   5  -4   2  113.49    6.80
   5  -4   2  112.99    6.60
   5  -4   2   97.59    7.30
   5  -4   2   92.19    6.60
   5   4   2   87.29    6.10
   5   4   2   78.89    5.30
   5   4   2  135.69    7.80
  -5   4  -2  115.59    6.70
   5   4   2  104.39    7.30
  -5   4  -2   95.09    5.90
   6  -4   2    4.00    2.20
   6  -4   2    2.60    3.00
   6  -4   2    4.50    3.20
   6  -4   2    5.90    2.40
   6  -4   2    2.60    2.10
   6  -4   2    3.00    3.10
   6   4   2    2.60    2.40
   6   4   2    1.70    1.90
   6   4   2    3.50    2.50
   6   4   2    1.10    1.80
   7  -4   2   -0.60    1.80
   7  -4   2   -0.50    2.10
   7  -4   2    1.50    2.90
   7  -4   2   -0.90    2.60
   7  -4   2    1.90    3.50
   7   4   2    6.60    2.90
   7   4   2   -2.70    2.60
   7   4   2    0.40    2.40
   8  -4   2   -0.90    4.00
   8   4   2    0.50    3.30
   7  -5  -2    7.40    4.20
   7  -5  -2    8.20    2.60
  -7  -5   2    4.50    2.90
   7  -5  -2    6.80    3.50
   7  -5  -2    8.90    4.00
   7  -5  -2    9.40    2.80
   7   5  -2    6.30    2.80
   7   5  -2    6.90    3.30
   7   5  -2    1.00    3.40
   7   5  -2    5.90    2.40
   6  -5  -2   23.40    4.70
   6  -5  -2   30.70    5.10
   6  -5  -2   29.80    4.80
   6  -5  -2   23.00    3.60
  -6  -5   2   19.40    3.90
   6  -5  -2   25.20    3.70
   6   5  -2   26.00    4.30
   6   5  -2   31.20    3.80
   6   5  -2   32.20    4.70
   6   5  -2   33.40    4.30
  -6   5   2   22.70    3.30
   6   5  -2   35.90    3.90
   5  -5  -2   26.30    3.70
   5  -5  -2   38.00    5.00
  -5  -5   2   30.90    4.30
   5  -5  -2   35.90    4.80
   5  -5  -2   32.80    4.70
   5  -5  -2   32.10    3.90
   5  -5  -2   41.20    3.70
   5   5  -2   34.10    4.10
   5   5  -2   37.10    3.60
   5   5  -2   42.80    5.00
   5   5  -2   35.10    4.10
  -5   5   2   35.90    3.50
  -5   5   2   34.20    4.00
  -5   5   2   42.80    4.00
   4  -5  -2    7.50    1.80
   4  -5  -2    1.50    1.90
   4  -5  -2    3.40    2.60
   4  -5  -2    3.80    2.70
   4  -5  -2    5.10    2.80
   4  -5  -2    2.00    2.00
  -4  -5   2    2.60    1.90
   4   5  -2    3.40    1.30
  -4   5   2    3.70    2.00
   4   5  -2    0.20    1.70
   4   5  -2    1.20    1.10
   4   5  -2    4.70    2.20
   4   5  -2    1.90    2.40
  -4   5   2    3.50    2.00
   4   5  -2    5.60    1.20
   4   5  -2    3.60    1.60
  -4   5   2    3.30    1.70
   3  -5  -2  122.29    7.90
   3  -5  -2  134.89    8.50
  -3  -5   2  125.29    8.00
   3  -5  -2  120.49    7.40
   3  -5  -2  120.99    7.70
   3  -5  -2  126.99    8.40
   3  -5  -2  123.99    8.00
  -3  -5   2  129.29    6.70
   3   5  -2  118.49    6.60
   3   5  -2  111.79    6.70
   3   5  -2  135.99    7.10
  -3   5   2  126.49    6.60
  -3   5   2  128.59    8.30
   3   5  -2  127.99    6.80
   3   5  -2  137.79    7.50
   3   5  -2  136.29    8.30
  -3   5   2  127.09    7.50
   3   5  -2  127.09    7.30
  -3   5   2  120.29    7.70
  -3   5   2  118.49    7.20
   3   5  -2  136.39    7.70
   3   5  -2  126.69    6.80
   2  -5  -2   41.50    3.80
  -2  -5   2   36.10    3.70
   2  -5  -2   43.70    4.00
  -2  -5   2   40.20    2.50
   2  -5  -2   45.10    4.80
  -2  -5   2   40.10    2.50
   2  -5  -2   35.90    3.90
   2  -5  -2   39.20    3.90
  -2  -5   2   39.20    3.00
  -2  -5   2   37.20    3.30
   2   5  -2   38.70    3.10
   2   5  -2   38.70    3.70
  -2   5   2   41.30    3.90
  -2   5   2   40.40    4.50
   2   5  -2   36.70    3.20
   2   5  -2   36.40    3.80
  -2   5   2   37.00    3.50
   2   5  -2   34.80    3.90
  -2   5   2   43.50    3.20
   2   5  -2   39.30    3.80
  -2   5   2   41.60    3.90
  -2   5   2   36.30    3.60
   2   5  -2   43.80    3.20
   2   5  -2   39.80    3.10
  -1  -5   2   12.80    1.70
   1  -5  -2    6.40    1.80
   1  -5  -2   11.30    2.30
   1  -5  -2    7.10    1.80
   1  -5  -2    9.60    2.30
   1  -5  -2    8.20    1.70
   1  -5  -2    7.40    2.10
   1   5  -2    8.60    1.80
   1   5  -2   10.20    2.30
   1   5  -2    8.90    1.90
   1   5  -2   12.60    1.70
  -1   5   2   11.50    2.00
  -1   5   2    9.00    2.00
  -1   5   2    8.00    2.10
   1   5  -2    8.50    1.80
  -1   5   2    7.80    1.80
   1   5  -2   10.40    2.30
  -1   5   2   12.80    2.30
  -1   5   2   13.00    2.70
   1   5  -2    8.10    1.80
   0  -5  -2   97.39    5.70
   0  -5   2  125.39    6.80
   0  -5   2  108.79    5.80
   0  -5   2   97.19    6.70
   0  -5   2  130.79    7.40
   0  -5  -2  129.99    7.40
   0  -5  -2   91.29    6.50
   0  -5  -2  112.39    6.50
   0  -5   2  106.49    6.40
   0  -5  -2  130.19    6.80
   0  -5  -2  108.29    6.70
   0  -5  -2  112.79    7.10
   0  -5   2  124.89    6.60
   0   5  -2  127.79    7.40
   0   5  -2  110.39    6.90
   0   5  -2  122.89    7.50
   0   5  -2  125.99    6.70
   0   5   2  119.69    7.00
   0   5   2  110.59    6.50
   0   5  -2  124.89    7.00
   0   5  -2   98.09    6.50
   0   5   2   95.09    6.70
   0   5   2  131.29    6.80
   0   5  -2  109.29    6.70
   0   5   2  137.29    7.40
   0   5   2  134.09    7.40
   0   5   2  125.39    6.60
   0   5  -2  114.09    6.60
  -1  -5  -2  178.18    9.60
  -1  -5  -2  187.88    9.30
  -1  -5  -2  167.48    9.50
  -1  -5  -2  183.78   10.00
   1  -5   2  176.98    9.80
   1  -5   2  199.38    9.70
   1  -5   2  201.98   10.50
  -1  -5  -2  176.88    9.80
   1  -5   2  173.18    9.30
  -1   5  -2  177.18    9.80
  -1   5  -2  174.28    9.80
   1   5   2  194.78    9.90
  -1   5  -2  188.38    9.80
  -1   5  -2  167.48   10.20
   1   5   2  203.78   10.20
  -1   5  -2  161.78    9.40
   1   5   2  157.98    9.90
  -1   5  -2  184.18    9.90
   1   5   2  190.28   10.00
   1   5   2  166.58    9.50
  -1   5  -2  196.58   10.40
   1   5   2  168.88    9.40
   2  -5   2    1.30    2.10
  -2  -5  -2    3.00    1.40
  -2  -5  -2    1.10    1.10
   2  -5   2    2.00    1.30
  -2  -5  -2    1.80    1.30
   2  -5   2    1.80    1.70
  -2  -5  -2    1.00    0.80
  -2  -5  -2    0.30    0.80
  -2  -5  -2    1.20    1.80
  -2   5  -2    0.40    1.00
  -2   5  -2    1.90    1.60
  -2   5  -2    0.50    1.70
  -2   5  -2    1.80    1.60
  -2   5  -2    1.50    2.10
   2   5   2    1.80    1.80
  -2   5  -2   -1.20    1.40
  -3  -5  -2   29.40    2.70
   3  -5   2   44.80    4.10
  -3  -5  -2   28.70    3.80
   3  -5   2   43.60    3.70
   3   5   2   35.70    2.40
  -3   5  -2   36.70    3.60
  -3   5  -2   27.00    3.60
   3   5   2   42.50    3.70
  -3   5  -2   33.60    3.70
   3   5   2   37.10    3.00
  -3   5  -2   30.60    3.50
  -3   5  -2   29.20    2.40
   3   5   2   31.90    3.90
   3   5   2   41.30    2.80
  -3   5  -2   54.59    5.30
   3   5   2   38.30    2.90
   4  -5   2  115.29    7.50
   4  -5   2  115.99    7.40
  -4  -5  -2  124.99    8.20
   4  -5   2  119.29    8.20
   4  -5   2  122.29    8.10
   4  -5   2  126.59    8.70
   4  -5   2  127.99    7.50
  -4   5  -2  104.19    6.90
   4   5   2  113.29    7.10
   4   5   2  136.89    7.40
   4   5   2  115.69    6.40
  -4   5  -2  106.59    7.00
   4   5   2  139.29    8.60
   4   5   2  115.59    7.30
   4   5   2  123.09    6.60
   4   5   2  103.29    7.80
   4   5   2  119.49    6.50
  -4   5  -2  116.09    7.60
   5  -5   2  220.98   13.10
   5  -5   2  222.08   12.20
   5  -5   2  228.98   13.10
  -5  -5  -2  223.58   13.00
   5  -5   2  215.08   13.50
   5  -5   2  215.78   12.30
   5  -5   2  245.28   12.50
   5   5   2  222.78   11.40
  -5   5  -2  210.98   11.60
   5   5   2  222.28   12.10
  -5   5  -2  210.58   11.80
  -5   5  -2  236.28   12.50
   5   5   2  209.48   10.80
   5   5   2  213.38   12.90
   5   5   2  231.08   13.30
  -6  -5  -2   16.80    3.90
   6  -5   2   17.30    3.30
   6  -5   2   15.50    4.10
   6  -5   2   27.50    3.80
   6  -5   2   15.90    4.20
   6  -5   2   17.10    4.20
   6  -5   2   22.00    3.50
   6   5   2   14.50    3.70
  -6   5  -2   22.10    2.60
   6   5   2   18.80    4.10
   6   5   2   24.60    3.50
   7  -5   2   25.30    4.70
   7  -5   2   26.70    3.90
   7  -5   2   27.50    5.40
   7  -5   2   35.20    5.70
   7  -5   2   29.20    4.10
   7   5   2   31.50    5.00
   7   5   2   35.20    5.30
   7   5   2   24.90    4.80
   7  -6  -2    5.50    3.50
  -7  -6   2    3.00    3.00
   7  -6  -2    9.30    2.80
   7  -6  -2   11.90    4.00
   7  -6  -2    4.50    2.70
   7   6  -2    3.10    3.30
   7   6  -2    6.80    3.00
   7   6  -2   31.40    5.40
   6  -6  -2   11.10    3.90
   6  -6  -2    9.90    3.10
  -6  -6   2   11.50    3.50
   6  -6  -2   12.70    4.20
   6  -6  -2    9.90    3.10
   6  -6  -2    9.50    3.70
   6   6  -2   12.00    3.20
  -6   6   2    7.60    2.20
   6   6  -2   12.00    3.70
   6   6  -2   13.30    4.10
   5  -6  -2    4.60    2.60
   5  -6  -2    8.40    3.20
   5  -6  -2   10.50    3.50
   5  -6  -2    7.10    3.30
  -5  -6   2    7.30    2.80
   5  -6  -2    7.40    2.60
  -5   6   2    2.00    2.20
   5   6  -2   13.80    3.60
  -5   6   2    8.90    2.30
  -5   6   2   10.60    2.60
   5   6  -2   11.40    2.40
   4  -6  -2  136.29   10.00
  -4  -6   2  141.39    9.40
   4  -6  -2  146.09    9.60
   4  -6  -2  155.18    9.00
   4  -6  -2  147.39    9.10
   4  -6  -2  141.79    9.60
   4   6  -2  149.29    7.90
  -4   6   2  156.48    9.20
   4   6  -2  143.19    9.80
   4   6  -2  133.59    8.40
   4   6  -2  155.28    9.20
   4   6  -2  156.58    9.00
  -4   6   2  140.59    8.90
   4   6  -2  153.18    8.00
   4   6  -2  155.78    8.50
  -4   6   2  144.59    8.60
   3  -6  -2   46.60    4.90
   3  -6  -2   52.59    5.30
  -3  -6   2   43.80    3.50
   3  -6  -2   49.10    5.50
   3  -6  -2   46.40    4.50
   3  -6  -2   40.00    4.20
  -3  -6   2   48.00    5.10
   3   6  -2   53.79    4.10
   3   6  -2   36.00    3.60
   3   6  -2   47.80    5.20
  -3   6   2   43.20    4.20
   3   6  -2   44.80    4.40
  -3   6   2   55.29    5.60
  -3   6   2   45.70    4.50
   3   6  -2   44.30    4.60
   3   6  -2   48.60    3.80
   3   6  -2   51.59    4.90
  -3   6   2   49.00    3.60
  -3   6   2   48.60    4.70
  -2  -6   2   34.30    2.60
  -2  -6   2   37.00    4.20
   2  -6  -2   33.00    4.00
   2  -6  -2   22.80    3.20
  -2  -6   2   41.60    3.40
   2  -6  -2   35.40    4.10
  -2  -6   2   43.10    2.80
  -2  -6   2   45.60    3.80
   2  -6  -2   36.60    3.70
   2  -6  -2   33.30    4.60
  -2   6   2   31.80    3.50
   2   6  -2   50.09    4.50
   2   6  -2   40.50    3.50
  -2   6   2   38.70    3.50
   2   6  -2   31.10    4.00
  -2   6   2   37.70    3.80
  -2   6   2   43.40    4.30
  -2   6   2   45.70    4.30
   2   6  -2   37.00    3.30
   2   6  -2   41.60    3.30
   2   6  -2   30.20    3.80
   2   6  -2   34.50    3.40
   2   6  -2   32.00    3.80
  -2   6   2   37.90    4.60
   1  -6  -2    7.00    2.50
   1  -6  -2    8.20    2.30
   1  -6  -2    4.20    1.80
   1  -6  -2    6.20    2.40
   1  -6  -2    4.60    1.70
   1  -6  -2    6.40    2.40
   1   6  -2    8.90    1.90
   1   6  -2   14.10    2.80
   1   6  -2    8.60    2.00
  -1   6   2    8.00    2.10
   1   6  -2    6.20    2.40
  -1   6   2    9.40    2.20
  -1   6   2    7.90    2.60
  -1   6   2    9.70    2.40
  -1   6   2   12.10    2.50
   1   6  -2   10.90    2.30
  -1   6   2   11.70    2.30
   1   6  -2   13.40    2.70
   0  -6  -2  124.49    6.90
   0  -6  -2  120.79    7.50
   0  -6  -2  106.29    6.60
   0  -6   2  125.49    7.50
   0  -6  -2  113.19    7.20
   0  -6  -2  101.19    6.40
   0  -6   2   98.59    6.40
   0  -6  -2  111.19    6.90
   0  -6   2   94.69    5.50
   0  -6   2   84.09    6.60
   0  -6   2   86.89    6.20
   0  -6   2   93.99    6.80
   0  -6   2  133.89    7.00
   0   6   2  119.59    7.40
   0   6  -2  117.39    6.70
   0   6  -2  106.49    6.80
   0   6   2   90.89    6.70
   0   6   2  125.69    6.80
   0   6   2  112.79    6.60
   0   6  -2  112.59    6.70
   0   6  -2  123.89    7.10
   0   6  -2  112.19    7.60
   0   6   2  118.19    7.50
   0   6   2  115.99    7.10
   0   6  -2  127.29    7.70
   0   6  -2   96.29    6.60
   0   6   2  116.79    6.60
  -1  -6  -2   18.40    2.70
   1  -6   2   18.60    3.40
   1  -6   2   17.30    2.80
  -1  -6  -2   19.60    2.20
   1  -6   2   20.70    2.70
  -1  -6  -2   19.30    3.00
  -1  -6  -2   19.40    2.60
   1  -6   2   12.30    2.30
   1  -6   2   19.10    3.00
  -1  -6  -2   22.00    3.30
   1   6   2   16.90    2.10
   1   6   2   16.40    2.90
  -1   6  -2   15.10    2.70
   1   6   2   19.50    3.00
  -1   6  -2   12.80    3.10
  -1   6  -2   15.40    2.40
   1   6   2   15.40    2.50
  -1   6  -2   13.80    2.70
  -1   6  -2   21.10    3.00
   1   6   2   12.90    2.70
  -1   6  -2   13.70    2.40
   1   6   2   17.30    3.00
   1   6   2   17.00    2.50
   2  -6   2    6.00    2.40
  -2  -6  -2    5.40    1.70
  -2  -6  -2    6.00    2.30
  -2  -6  -2    8.50    1.40
   2  -6   2   12.80    3.30
   2  -6   2   13.20    2.60
   2  -6   2    8.20    2.40
   2  -6   2    3.50    1.90
  -2  -6  -2    9.20    2.20
   2   6   2    9.70    1.70
  -2   6  -2    6.80    2.00
   2   6   2    9.80    2.60
  -2   6  -2    8.10    2.20
   2   6   2    8.80    2.60
  -2   6  -2    8.60    3.20
  -2   6  -2    9.00    1.80
   2   6   2   10.40    2.50
   2   6   2    7.10    2.40
  -2   6  -2    7.20    2.30
  -2   6  -2    8.10    2.60
   2   6   2    9.00    1.90
   2   6   2    8.20    1.80
  -3  -6  -2    2.60    1.90
  -3   6  -2    5.10    2.30
  -3   6  -2    6.40    2.90
  -3   6  -2    5.40    2.30
  -3   6  -2    2.90    2.00
  -3   6  -2    5.30    2.00
  -4  -6  -2    3.10    2.20
   4  -6   2    4.30    2.10
   4  -6   2    3.00    2.00
   4  -6   2    5.30    3.10
   4  -6   2    4.30    2.30
   4  -6   2   -1.60    2.50
   4  -6   2    3.80    2.70
   4   6   2    1.70    1.30
   4   6   2    6.10    2.90
   4   6   2    4.60    2.30
   4   6   2    4.30    2.40
  -4   6  -2   -0.40    1.70
  -4   6  -2   -0.70    2.20
  -4   6  -2    3.80    2.20
   4   6   2    5.60    1.50
   4   6   2    1.90    1.90
   4   6   2    1.60    1.20
   5  -6   2    8.20    3.20
   5  -6   2    6.20    2.60
   5  -6   2    5.30    2.20
   5  -6   2    0.90    2.10
  -5  -6  -2   -0.50    2.20
   5  -6   2    0.20    2.80
   5  -6   2    0.90    2.90
  -5   6  -2    0.90    2.30
  -5   6  -2    1.70    1.70
   5   6   2    1.70    1.00
  -5   6  -2    2.40    1.90
   5   6   2    0.20    2.20
   5   6   2    1.50    1.80
   5   6   2    1.60    2.50
   5   6   2    6.80    3.40
   6  -6   2    0.90    3.20
   6  -6   2    1.70    3.00
   6  -6   2   -0.90    3.10
   6  -6   2    2.90    2.40
   6  -6   2    2.70    2.50
  -6  -6  -2   -2.00    2.40
  -6   6  -2    0.80    1.70
   6   6   2   -4.20    2.50
   6   6   2    2.40    3.00
   6   6   2    3.20    2.50
   7  -6   2   13.50    4.70
   7  -6   2   19.50    3.70
   7  -6   2   12.10    4.00
   7  -6   2   19.20    3.80
   7  -6   2   20.80    5.10
   7   6   2   14.40    4.30
   7   6   2   25.60    5.00
   6  -7  -2   54.09    6.60
   6  -7  -2   54.09    6.40
   6  -7  -2   63.99    5.70
   6  -7  -2   50.59    6.70
   6  -7  -2   42.10    5.20
   6   7  -2   38.20    5.50
   6   7  -2   47.50    5.60
   5  -7  -2   47.00    6.10
   5  -7  -2   63.99    6.10
  -5  -7   2   59.49    6.60
   5  -7  -2   70.19    7.00
   5  -7  -2   66.69    6.00
   5  -7  -2   67.19    7.10
   5   7  -2   62.29    4.10
   5   7  -2   60.39    5.80
  -5   7   2   62.69    5.50
   5   7  -2   81.09    7.70
  -5   7   2   62.09    5.90
  -5   7   2   64.39    5.20
   4  -7  -2   37.00    4.90
   4  -7  -2   49.60    6.10
   4  -7  -2   35.20    4.00
   4  -7  -2   32.20    4.10
   4  -7  -2   28.80    4.20
  -4  -7   2   26.40    4.30
   4   7  -2   25.90    3.60
   4   7  -2   30.70    4.10
   4   7  -2   37.20    3.20
   4   7  -2   25.40    4.60
   4   7  -2   20.90    3.00
  -4   7   2   17.30    3.40
   3  -7  -2  144.19    9.40
   3  -7  -2  147.99    9.60
   3  -7  -2  137.29   10.00
   3  -7  -2  140.69    9.30
   3  -7  -2  140.89    8.90
  -3  -7   2  151.78    9.70
   3   7  -2  143.39    9.80
   3   7  -2  147.39    8.40
   3   7  -2  147.89    9.20
  -3   7   2  142.29    8.80
  -3   7   2  144.89    9.00
  -3   7   2  145.89    9.20
   3   7  -2  150.68    8.30
  -3   7   2  151.08    8.20
   3   7  -2  154.78    8.40
   3   7  -2  133.89    8.90
   2  -7  -2    3.40    2.10
   2  -7  -2    9.20    2.90
   2  -7  -2    2.00    2.90
  -2  -7   2    7.30    1.50
   2  -7  -2    6.50    3.00
   2  -7  -2    5.00    2.00
  -2  -7   2    5.10    2.40
  -2  -7   2    6.10    2.00
   2  -7  -2    7.40    2.90
   2   7  -2    6.40    2.10
  -2   7   2    6.80    2.20
  -2   7   2    5.80    2.20
  -2   7   2    4.20    2.60
   2   7  -2    7.30    2.00
  -2   7   2    2.90    3.10
   2   7  -2    3.10    2.30
   2   7  -2    5.40    2.00
   2   7  -2    7.50    2.80
  -2   7   2    1.80    2.10
  -2   7   2    3.20    2.80
   2   7  -2    5.70    2.70
   1  -7  -2   -2.00    1.80
   1  -7  -2   -1.70    1.70
   1  -7  -2   -0.80    2.20
  -1  -7   2   10.70    2.60
   1  -7  -2    0.50    2.20
   1  -7  -2   -3.90    1.30
  -1  -7   2    4.50    1.70
   1  -7  -2   -0.70    2.30
   1  -7  -2    0.70    2.40
  -1   7   2   -3.60    2.20
   1   7  -2    3.60    1.80
  -1   7   2   -1.10    1.80
   1   7  -2    0.00    1.70
   1   7  -2    5.40    2.60
  -1   7   2   -0.30    1.90
  -1   7   2   -1.20    1.90
  -1   7   2    1.10    2.00
   1   7  -2   -0.10    1.80
   1   7  -2   -1.50    2.30
  -1   7   2   -0.70    2.60
   1   7  -2   -1.30    2.00
   0  -7  -2  384.66   20.30
   0  -7   2  437.76   20.00
   0  -7   2  326.67   19.20
   0  -7   2  431.06   20.60
   0  -7   2  429.16   20.50
   0  -7  -2  399.96   20.50
   0  -7   2  360.66   19.40
   0  -7  -2  394.86   19.80
   0  -7  -2  376.36   19.50
   0  -7   2  414.86   20.40
   0  -7  -2  382.66   20.00
   0  -7  -2  403.86   19.80
   0   7  -2  357.26   20.40
   0   7  -2  363.26   19.60
   0   7   2  406.76   19.80
   0   7  -2  347.87   19.90
   0   7  -2  380.56   19.80
   0   7   2  387.46   20.10
   0   7  -2  412.76   20.10
   0   7   2  363.86   19.40
   0   7   2  405.46   20.50
   0   7   2  410.46   20.10
   0   7  -2  394.06   19.60
   0   7   2  410.86   19.70
   1  -7   2   18.50    3.40
   1  -7   2   11.60    3.00
   1  -7   2   13.90    2.60
  -1  -7  -2   15.70    3.20
  -1  -7  -2   15.10    2.30
  -1  -7  -2   10.80    2.30
   1  -7   2   10.50    3.40
   1  -7   2   17.00    3.00
  -1  -7  -2   13.90    2.70
   1   7   2   15.50    2.50
   1   7   2   18.30    3.20
   1   7   2   15.10    3.30
   1   7   2   15.40    3.20
  -1   7  -2   11.50    3.50
   1   7   2   13.20    2.60
  -1   7  -2   17.90    3.20
  -1   7  -2   15.40    2.80
  -1   7  -2   12.10    3.00
  -1   7  -2   17.20    3.10
  -1   7  -2   10.10    2.50
   2  -7   2   23.90    3.50
  -2  -7  -2   21.30    3.50
   2  -7   2   21.30    3.30
   2  -7   2   19.10    3.50
  -2  -7  -2   20.60    2.20
   2  -7   2   32.00    3.90
   2  -7   2   28.10    4.90
  -2  -7  -2   20.60    2.80
   2   7   2   24.90    3.80
  -2   7  -2   21.20    3.40
  -2   7  -2   16.80    3.10
   2   7   2   29.10    4.00
  -2   7  -2   16.50    2.60
   2   7   2   26.60    3.70
   2   7   2   28.00    2.80
  -2   7  -2   24.50    4.30
  -2   7  -2   27.20    3.90
  -2   7  -2   18.10    3.30
   2   7   2   26.00    3.00
   2   7   2   25.90    3.00
  -3  -7  -2   46.50    5.40
   3  -7   2   51.89    6.30
   3  -7   2   39.40    4.30
   3  -7   2   45.90    5.10
   3  -7   2   53.19    5.30
   3  -7   2   45.00    5.30
  -3   7  -2   40.20    4.30
   3   7   2   44.10    4.70
  -3   7  -2   54.49    5.30
   3   7   2   45.80    5.30
   3   7   2   58.69    3.80
  -3   7  -2   44.30    4.70
   3   7   2   50.39    4.10
   3   7   2   47.90    4.20
  -3   7  -2   42.90    4.80
   3   7   2   41.10    4.70
  -3   7  -2   50.19    4.80
   4  -7   2    6.00    2.50
   4  -7   2    5.00    2.90
   4  -7   2    8.70    3.20
  -4  -7  -2    5.00    2.60
   4  -7   2    7.60    3.30
   4  -7   2    8.90    2.90
  -4   7  -2    3.60    2.20
  -4   7  -2    9.30    3.00
  -4   7  -2    8.90    2.80
   4   7   2    8.30    2.50
   4   7   2    4.80    2.70
   4   7   2   18.60    3.90
   5  -7   2   37.50    4.50
   5  -7   2   34.80    5.30
   5  -7   2   41.90    4.70
  -5  -7  -2   44.40    5.80
   5  -7   2   33.90    5.30
   5  -7   2   27.30    4.20
   5  -7   2   32.60    5.40
  -5   7  -2   51.19    5.50
   5   7   2   40.70    3.30
  -5   7  -2   37.20    4.40
  -5   7  -2   38.10    4.10
   5   7   2   43.70    4.90
   5   7   2   39.20    5.50
   5   7   2   35.90    5.10
   5   7   2   40.30    4.40
   6  -7   2   29.90    5.30
  -6  -7  -2   24.00    4.60
   6  -7   2   30.20    5.70
   6  -7   2   20.40    3.90
   6  -7   2   39.70    6.10
   6  -7   2   27.80    4.10
   6   7   2   24.80    4.80
   6   7   2   32.50    5.50
  -6   7  -2   34.30    3.90
   6   7   2   28.00    4.30
  -6  -8   2   20.80    4.70
   6  -8  -2   17.30    4.50
   6  -8  -2   13.00    5.00
   6  -8  -2   15.90    4.00
   6  -8  -2   21.60    4.10
   6  -8  -2   16.00    4.70
   6  -8  -2   35.50    5.20
  -6   8   2   22.60    3.50
   6   8  -2   16.40    4.30
   6   8  -2   18.90    4.20
   6   8  -2   22.20    5.40
  -6   8   2   23.70    4.20
   5  -8  -2    3.70    2.80
   5  -8  -2   12.40    3.20
   5  -8  -2    4.00    3.20
  -5  -8   2    7.70    3.60
   5  -8  -2   -1.00    3.50
   5  -8  -2   -1.30    3.20
   5  -8  -2    8.70    3.00
  -5   8   2    1.40    2.70
   5   8  -2    4.10    1.50
   5   8  -2    3.20    3.80
   5   8  -2    8.10    2.50
   5   8  -2   18.60    3.90
  -5   8   2    5.30    2.90
  -5   8   2    2.10    2.20
   4  -8  -2   36.50    5.40
  -4  -8   2   34.40    5.40
   4  -8  -2   35.30    4.80
   4  -8  -2   41.50    4.90
   4  -8  -2   35.90    5.40
   4  -8  -2   34.40    4.40
   4  -8  -2   38.00    5.50
   4   8  -2   34.50    4.50
   4   8  -2   34.00    5.00
   4   8  -2   39.70    3.80
  -4   8   2   31.90    4.20
   4   8  -2   42.10    5.70
  -4   8   2   42.80    5.00
  -4   8   2   45.10    5.30
   3  -8  -2    3.90    2.70
  -3  -8   2    3.20    2.80
   3  -8  -2   10.90    2.70
   3  -8  -2    7.40    3.50
   3  -8  -2    5.60    2.50
   3  -8  -2   12.00    3.70
   3  -8  -2   11.10    3.40
   3   8  -2    1.70    2.40
  -3   8   2    6.80    2.50
   3   8  -2    2.90    2.90
  -3   8   2    8.60    2.80
   3   8  -2    3.90    1.90
   3   8  -2    6.60    2.10
  -3   8   2    3.80    2.40
   3   8  -2    4.70    2.20
   3   8  -2    3.40    2.40
  -2  -8   2   92.59    5.50
  -2  -8   2   90.89    7.30
   2  -8  -2   89.79    6.50
   2  -8  -2   97.49    7.20
   2  -8  -2   82.89    5.90
   2  -8  -2   92.79    7.80
   2  -8  -2   98.69    7.40
   2  -8  -2   89.59    7.30
  -2   8   2   84.79    6.50
   2   8  -2   84.59    6.30
  -2   8   2   80.69    7.00
   2   8  -2   94.19    6.10
   2   8  -2   95.69    7.20
  -2   8   2   87.69    6.40
   2   8  -2   86.89    7.10
  -2   8   2  101.69    7.20
  -2   8   2   84.89    6.50
   2   8  -2   95.69    7.80
  -2   8   2   88.99    7.80
   2   8  -2   82.89    6.10
   1  -8  -2   16.80    3.50
  -1  -8   2   13.80    2.30
   1  -8  -2   11.30    3.00
   1  -8  -2   18.00    3.80
   1  -8  -2   14.10    3.20
  -1  -8   2   15.00    2.50
   1  -8  -2   13.00    2.70
  -1  -8   2   13.40    3.20
  -1  -8   2   14.80    2.90
  -1   8   2   16.10    3.20
   1   8  -2    8.00    3.00
  -1   8   2   16.30    3.00
   1   8  -2   12.40    3.40
   1   8  -2   14.80    3.40
  -1   8   2   11.90    3.00
  -1   8   2   12.40    2.90
   1   8  -2   11.40    2.70
   1   8  -2   15.70    2.90
  -1   8   2   16.70    3.70
  -1   8   2    9.50    3.40
   1   8  -2    9.30    2.70
   0  -8  -2  181.48    9.90
   0  -8   2  195.38   10.60
   0  -8  -2  175.18   10.10
   0  -8   2  152.08    9.50
   0  -8  -2  170.38   10.50
   0  -8   2  173.18    9.80
   0  -8  -2  177.38   10.30
   0  -8   2  157.88   10.40
   0  -8   2  177.88   10.80
   0  -8  -2  162.58   10.70
   0   8   2  166.48   10.60
   0   8  -2  157.18    9.90
   0   8   2  180.48    9.90
   0   8   2  174.18   10.10
   0   8   2  180.58   10.20
   0   8   2  171.48   10.50
   0   8  -2  146.79   11.10
   0   8  -2  159.98   10.40
   0   8  -2  160.28   10.20
   0   8  -2  202.28   10.30
   0   8  -2  193.08   10.70
   0   8   2  169.48   11.00
   1  -8   2   -1.70    2.10
  -1  -8  -2    1.10    1.90
  -1  -8  -2   -1.40    2.40
   1  -8   2   -0.80    2.40
   1  -8   2    0.70    2.50
   1  -8   2    2.30    2.90
  -1  -8  -2   -0.80    1.50
  -1  -8  -2    2.70    2.00
  -1   8  -2   -1.30    2.00
  -1   8  -2   -4.80    1.90
  -1   8  -2    1.40    2.40
   1   8   2    0.90    1.90
  -1   8  -2    4.20    2.50
   1   8   2    6.60    2.60
  -1   8  -2   -2.00    1.90
   1   8   2    7.40    2.80
   1   8   2    5.70    2.60
  -1   8  -2   -3.20    2.70
  -2  -8  -2   45.60    3.70
   2  -8   2   53.79    5.40
   2  -8   2   39.90    4.80
  -2  -8  -2   54.39    5.70
   2  -8   2   53.99    5.00
  -2  -8  -2   47.90    4.70
   2  -8   2   56.59    5.90
  -2   8  -2   43.70    5.20
   2   8   2   52.59    5.60
   2   8   2   46.90    5.60
  -2   8  -2   53.29    6.30
   2   8   2   51.89    4.20
  -2   8  -2   43.90    4.50
  -2   8  -2   48.60    4.90
  -2   8  -2   54.79    5.20
   2   8   2   43.40    5.30
   2   8   2   51.19    4.70
   2   8   2   52.09    4.60
  -2   8  -2   45.00    5.20
   3  -8   2    8.90    3.50
   3  -8   2   10.70    3.50
   3  -8   2   18.90    5.00
   3  -8   2    6.00    2.90
  -3  -8  -2   15.40    3.80
   3  -8   2   14.30    3.10
  -3   8  -2   14.80    3.40
   3   8   2   12.80    3.30
  -3   8  -2   10.60    3.10
  -3   8  -2   10.50    3.10
  -3   8  -2   15.20    3.10
   3   8   2   17.00    3.80
   3   8   2   12.50    2.60
   3   8   2   13.80    2.70
   3   8   2   24.50    4.30
  -4  -8  -2    1.60    2.80
   4  -8   2    4.60    2.40
   4  -8   2    4.90    2.50
   4  -8   2    6.30    3.40
   4  -8   2    2.60    2.90
   4  -8   2    1.20    2.90
   4   8   2    5.30    1.90
  -4   8  -2    1.60    2.70
   4   8   2    1.50    2.20
  -4   8  -2    2.10    2.20
  -4   8  -2    0.70    2.50
   4   8   2    0.40    1.50
   4   8   2    5.00    3.00
   5  -8   2    1.80    3.40
   5  -8   2    3.00    3.50
   5  -8   2    2.70    2.70
   5  -8   2    4.50    3.30
   5  -8   2    3.00    2.70
  -5  -8  -2    3.50    3.30
   5   8   2    2.20    1.40
  -5   8  -2    2.10    2.40
  -5   8  -2    3.70    2.30
   5   8   2    7.70    3.80
   5   8   2   -2.80    2.80
   5   8   2   -1.90    2.60
   5   8   2    2.80    2.30
  -5   8  -2    0.50    2.70
   6  -8   2    3.30    3.80
  -6  -8  -2    0.40    3.20
   6  -8   2    2.70    4.00
   6  -8   2    8.80    3.40
   6  -8   2    4.70    3.60
   6  -8   2    2.30    2.90
   6   8   2   -0.40    3.00
   6   8   2    0.30    3.50
  -6   8  -2    0.20    2.10
   5  -9  -2   70.79    6.90
   5  -9  -2   75.29    7.50
   5  -9  -2   74.49    7.10
   5  -9  -2   69.99    7.70
  -5  -9   2   58.09    7.30
   5  -9  -2   78.49    9.20
   5   9  -2   65.19    7.20
  -5   9   2   56.39    5.90
   5   9  -2   60.69    4.80
  -5   9   2   70.99    7.50
   5   9  -2   78.39    8.30
   5   9  -2   62.99    6.00
  -5   9   2   77.59    6.70
   4  -9  -2    3.90    3.90
  -4  -9   2   -2.40    2.90
   4  -9  -2    3.00    2.80
   4  -9  -2    5.90    3.00
   4  -9  -2    6.60    3.40
  -4   9   2    5.80    3.20
   4   9  -2    3.60    3.50
  -4   9   2    9.80    2.80
   4   9  -2    4.30    2.70
   4   9  -2   10.00    3.70
   4   9  -2    4.30    2.10
  -4   9   2    7.60    3.40
   3  -9  -2   14.20    4.20
   3  -9  -2   12.50    3.30
   3  -9  -2   14.50    3.90
  -3  -9   2   12.30    3.50
   3  -9  -2   13.40    3.50
   3   9  -2   11.70    4.10
   3   9  -2   11.00    3.30
  -3   9   2   12.90    3.60
  -3   9   2   16.50    3.20
   3   9  -2   18.40    4.20
   3   9  -2   16.00    3.10
   3   9  -2   14.00    2.80
  -3   9   2   12.10    3.50
   2  -9  -2   11.70    3.50
  -2  -9   2    9.30    3.40
  -2  -9   2   14.60    2.20
   2  -9  -2   16.30    4.10
   2  -9  -2   17.10    4.00
   2  -9  -2   11.50    3.00
   2  -9  -2   13.70    3.40
  -2   9   2   15.70    3.40
   2   9  -2   13.70    3.00
  -2   9   2   19.80    3.60
  -2   9   2   11.30    3.00
  -2   9   2   13.80    3.80
   2   9  -2   17.40    3.00
   2   9  -2    8.00    2.50
  -2   9   2   13.40    3.40
   2   9  -2   15.40    3.90
   2   9  -2   11.30    3.40
   2   9  -2   10.50    3.60
  -1  -9   2   45.90    4.50
   1  -9  -2   55.49    5.40
  -1  -9   2   54.79    5.60
  -1  -9   2   53.09    6.30
   1  -9  -2   56.29    6.00
   1  -9  -2   63.99    5.50
   1  -9  -2   64.89    5.80
   1  -9  -2   69.69    6.40
   1   9  -2   49.90    4.90
  -1   9   2   59.89    5.50
   1   9  -2   48.60    5.10
   1   9  -2   50.19    6.00
  -1   9   2   57.99    6.90
   1   9  -2   46.50    5.90
   1   9  -2   44.20    5.00
  -1   9   2   70.69    6.00
  -1   9   2   60.79    6.40
  -1   9   2   68.79    5.40
   1   9  -2   49.99    5.80
  -1   9   2   55.99    5.80
   0  -9  -2   74.29    5.90
   0  -9  -2   83.79    6.20
   0  -9   2   62.49    6.30
   0  -9   2   88.49    5.80
   0  -9   2   83.59    6.70
   0  -9   2   78.29    6.80
   0  -9  -2   74.09    6.80
   0  -9   2   81.99    6.10
   0  -9  -2   78.49    6.60
   0  -9  -2   77.69    6.70
   0   9   2   81.19    6.50
   0   9  -2   92.19    6.50
   0   9  -2   74.69    6.30
   0   9  -2   81.59    7.00
   0   9  -2   63.89    6.30
   0   9  -2   75.39    7.00
   0   9   2   82.29    7.00
   0   9  -2   57.79    7.00
   0   9   2   89.59    6.10
   0   9   2   77.99    6.70
   0   9   2   74.39    7.30
   0   9   2   91.19    6.40
   1  -9   2   20.00    4.00
   1  -9   2   15.00    3.80
   1  -9   2   24.00    4.20
  -1  -9  -2   12.80    2.90
   1  -9   2   15.50    3.20
  -1  -9  -2   15.40    3.70
  -1  -9  -2   16.10    3.10
  -1  -9  -2   16.60    2.80
   1  -9   2   18.70    3.20
   1   9   2   13.80    3.80
   1   9   2   19.30    3.30
  -1   9  -2   16.80    4.70
  -1   9  -2   15.40    3.30
  -1   9  -2   17.70    3.50
   1   9   2   13.60    4.00
  -1   9  -2   13.80    3.80
   1   9   2   14.10    3.10
   1   9   2   19.90    4.20
  -1   9  -2   15.30    3.30
   1   9   2   18.50    3.10
  -1   9  -2   21.30    3.70
  -2  -9  -2    5.80    2.90
   2  -9   2   10.00    3.50
   2  -9   2   13.20    3.20
   2  -9   2    7.60    3.20
  -2  -9  -2    3.10    1.50
  -2   9  -2    4.90    2.70
  -2   9  -2    3.40    2.50
  -2   9  -2    9.90    3.10
   2   9   2   18.40    4.00
   2   9   2    8.90    3.20
  -2   9  -2    9.80    3.20
  -2   9  -2    4.10    3.10
   3  -9   2   -5.20    2.90
  -3  -9  -2    0.80    2.50
   3  -9   2    2.50    2.60
   3  -9   2    4.40    2.80
   3  -9   2    3.40    2.40
   3   9   2    0.00    3.00
   3   9   2    2.30    1.90
   3   9   2   -0.60    3.10
  -3   9  -2    1.60    2.70
   3   9   2    2.70    2.10
   3   9   2   -0.50    2.50
  -3   9  -2    2.00    2.70
  -3   9  -2   -1.80    2.10
  -3   9  -2    2.20    2.80
   4  -9   2    7.40    3.90
   4  -9   2    2.50    3.40
   4  -9   2    6.00    2.90
  -4  -9  -2    7.50    3.60
   4  -9   2    7.80    3.20
   4   9   2    4.80    3.40
  -4   9  -2    9.40    3.50
  -4   9  -2   13.70    3.70
   4   9   2    7.10    2.80
   4   9   2    8.10    2.30
  -4   9  -2    5.50    2.70
   4   9   2    5.80    3.90
  -5  -9  -2    8.50    3.80
   5  -9   2    4.90    3.00
   5  -9   2    6.50    3.20
   5  -9   2    4.20    3.70
   5  -9   2    1.50    3.70
  -5   9  -2    8.70    3.50
  -5   9  -2    4.20    3.00
   5   9   2    2.10    2.60
   5   9   2    2.90    3.30
   5   9   2    3.40    3.20
  -5   9  -2    4.60    2.60
   5   9   2    7.30    4.10
   5   9   2    5.60    1.90
   4 -10  -2   15.90    3.70
   4 -10  -2   44.00    5.70
   4 -10  -2   31.00    5.60
  -4 -10   2   15.30    4.30
   4 -10  -2   18.20    4.50
  -4  10   2   16.00    3.50
  -4  10   2   20.00    4.20
   4  10  -2   22.20    4.80
  -4  10   2   17.70    4.40
   4  10  -2   19.70    3.30
   4  10  -2   14.90    3.70
   4  10  -2   15.90    4.90
  -3 -10   2    0.20    2.80
   3 -10  -2   -0.10    2.50
   3 -10  -2    1.70    2.70
   3 -10  -2   -3.20    3.30
   3 -10  -2   -0.40    3.00
   3 -10  -2    3.80    3.00
  -3  10   2    7.10    3.60
   3  10  -2    3.60    2.90
  -3  10   2    3.90    2.70
   3  10  -2    0.70    2.20
   3  10  -2    1.20    3.50
   3  10  -2   -2.20    3.20
   3  10  -2    0.70    2.40
  -3  10   2   -0.30    2.80
   2 -10  -2   65.29    6.80
   2 -10  -2   51.69    5.80
  -2 -10   2   76.39    7.00
   2 -10  -2   45.70    5.80
   2 -10  -2   59.59    5.80
   2 -10  -2   44.90    6.40
   2  10  -2   66.69    5.80
  -2  10   2   59.49    6.20
   2  10  -2   56.39    6.70
  -2  10   2   60.39    6.60
  -2  10   2   53.89    5.80
   2  10  -2   53.39    6.50
   2  10  -2   45.80    5.90
   2  10  -2   49.80    5.40
   1 -10  -2   15.90    3.50
   1 -10  -2   17.70    3.80
   1 -10  -2   13.20    3.20
   1 -10  -2   12.70    3.60
   1 -10  -2   13.20    4.00
  -1 -10   2   17.50    4.20
  -1 -10   2   17.20    3.00
  -1  10   2   11.90    3.20
   1  10  -2    7.20    3.70
   1  10  -2    9.60    3.10
   1  10  -2   10.20    3.60
  -1  10   2   14.30    3.70
  -1  10   2    8.00    4.70
   1  10  -2   12.20    3.10
   1  10  -2   12.00    3.00
  -1  10   2   12.40    3.60
  -1  10   2   13.40    3.40
   1  10  -2   12.00    4.00
  -1  10   2   13.50    3.20
   0 -10   2    0.70    2.70
   0 -10  -2   -3.10    1.80
   0 -10  -2    7.00    3.20
   0 -10  -2    1.80    2.70
   0 -10  -2   -2.10    2.70
   0 -10  -2   -0.30    2.40
   0 -10   2   -2.70    2.00
   0 -10   2    3.10    3.00
   0 -10   2    0.90    2.90
   0  10   2   -0.50    3.00
   0  10  -2    1.10    2.30
   0  10  -2    0.60    3.40
   0  10   2    2.80    2.30
   0  10   2    2.50    2.60
   0  10  -2    2.40    2.60
   0  10  -2    0.10    2.80
   0  10   2   -3.00    2.80
   0  10   2    1.60    2.40
   0  10  -2    6.90    3.60
   0  10   2   -1.80    3.10
   0  10  -2    1.70    2.60
  -1 -10  -2   -0.10    2.70
   1 -10   2    0.90    2.70
   1 -10   2    2.40    3.10
   1 -10   2   -1.70    2.30
  -1 -10  -2    1.40    2.00
   1 -10   2    1.20    2.80
   1  10   2    7.50    2.70
  -1  10  -2    2.90    2.90
   1  10   2    4.30    2.30
   1  10   2    6.00    3.20
   1  10   2    1.90    2.70
  -1  10  -2    0.70    2.50
  -1  10  -2    0.90    3.50
  -1  10  -2    1.00    2.70
  -1  10  -2   -0.10    2.40
   1  10   2    2.60    3.20
  -1  10  -2   -6.70    2.20
   2 -10   2    1.90    3.00
   2 -10   2    0.50    3.20
   2 -10   2   -1.10    2.50
   2 -10   2   -2.10    2.90
  -2 -10  -2    1.20    3.20
   2  10   2    2.00    2.30
  -2  10  -2    0.90    2.70
   2  10   2    4.80    2.70
   2  10   2   -3.00    3.10
   2  10   2    2.40    3.30
   2  10   2    4.10    2.80
  -2  10  -2   -0.60    2.60
  -2  10  -2    3.10    2.80
  -2  10  -2    4.40    2.90
   3 -10   2   10.00    3.80
  -3 -10  -2    8.30    3.90
   3 -10   2    8.60    3.50
   3 -10   2    7.40    3.10
   3  10   2    3.50    2.40
  -3  10  -2    7.30    3.10
  -3  10  -2    5.60    3.60
  -3  10  -2    6.00    3.00
   3  10   2   10.50    4.00
   3  10   2    7.80    2.70
   3  10   2    6.50    3.30
  -3  10  -2   11.90    3.90
   3  10   2    5.40    3.90
   4 -10   2    3.40    3.10
  -2 -11   2    2.10    3.40
   2 -11  -2    5.70    3.20
   2 -11  -2    0.50    2.80
   2 -11  -2    3.40    2.80
   2 -11  -2    2.80    3.40
  -2  11   2    1.80    2.90
   2  11  -2    2.70    3.20
  -2  11   2    3.40    2.90
  -2  11   2    3.20    3.50
   2  11  -2    1.50    3.70
   2  11  -2    6.60    3.00
   2  11  -2    4.10    3.80
   2  11  -2    1.00    2.40
   1 -11  -2   42.30    5.50
   1 -11  -2   73.69    7.90
   1 -11  -2   46.60    5.40
  -1 -11   2   83.79    7.50
   1 -11  -2   49.99    6.40
  -1 -11   2   75.09    6.40
  -1  11   2   67.49    5.90
  -1  11   2   45.20    5.90
   1  11  -2   40.30    6.10
  -1  11   2   56.19    6.00
   1  11  -2   57.29    6.80
  -1  11   2   47.30    6.80
   1  11  -2   43.20    5.30
   1  11  -2   71.09    6.30
  -1  11   2   53.29    6.50
   0 -11   2    7.20    2.80
   0 -11  -2    8.90    3.70
   0 -11   2    8.40    4.00
   0 -11  -2    7.30    2.80
   0 -11   2   10.40    4.00
   0  11   2    7.00    3.60
   0  11   2    8.10    2.90
   0  11   2    4.70    3.80
   0  11  -2   12.10    3.30
   0  11  -2   10.60    3.50
   0  11  -2   11.70    4.00
   0  11   2    9.10    4.00
   0  11  -2    5.30    3.60
   0  11   2   13.40    3.60
   0  11  -2    3.90    3.50
   0  11  -2   14.60    3.30
   1 -11   2   31.20    5.20
  -1 -11  -2   24.80    5.20
   1 -11   2   28.70    4.40
   1 -11   2   25.60    4.90
   1 -11   2   35.90    5.70
  -1 -11  -2   22.30    3.40
   1  11   2   23.00    4.90
  -1  11  -2   26.40    5.20
   1  11   2   25.70    4.20
   1  11   2   22.30    3.90
  -1  11  -2   27.40    4.50
   1  11   2   24.30    5.20
  -1  11  -2   17.30    4.10
  -1  11  -2   15.80    4.00
   1  11   2   26.60    5.30
  -2  11  -2   -3.10    2.70
   2  11   2    0.90    2.40
   8   0  -3    1.80    3.10
   8   0  -3    2.20    3.80
   7   0  -3   47.60    5.80
   7   0  -3   52.69    4.70
   7   0  -3   32.30    4.60
   6   0  -3    1.60    1.70
   6   0  -3    9.00    2.80
   6   0  -3   12.80    3.30
   6   0  -3    8.30    2.10
   6   0  -3    3.40    1.30
   5   0  -3  392.16   18.70
   5   0  -3  381.66   18.70
   5   0  -3  389.06   18.60
   5   0  -3  375.66   19.40
   5   0  -3  413.96   20.10
   5   0  -3  407.66   20.30
   5   0  -3  409.66   19.40
   4   0  -3    0.90    0.70
   4   0  -3    8.20    2.10
   4   0  -3    3.00    1.30
   4   0  -3    0.90    0.70
   4   0  -3    3.20    1.90
   4   0  -3    0.50    0.70
   4   0  -3    1.40    0.70
   3   0  -3  138.19    6.50
  -3   0   3  124.59    6.40
   3   0  -3  128.79    6.40
   3   0  -3  132.99    7.40
   3   0  -3  130.69    6.30
   3   0  -3  144.19    7.30
   3   0  -3  129.99    6.30
   3   0  -3  126.89    6.90
  -3   0   3  129.99    6.40
   3   0  -3  137.89    7.20
  -2   0   3  162.88    8.40
  -2   0   3  174.18    8.40
   1   0  -3 1917.41   84.59
   1   0  -3 1909.91   84.69
   1   0  -3 1846.32   84.79
  -1   0   3 1667.73   84.69
   1   0  -3 1812.02   85.09
  -1   0   3 1741.03   84.79
  -1   0   3 1939.61   84.89
   1   0  -3 1852.21   84.79
   1   0  -3 1803.62   84.69
  -1   0   3 1845.92   84.89
  -1   0   3 1826.22   84.89
   1   0  -3 1915.31   84.79
   1   0  -3 1872.41   85.09
   1   0  -3 1802.32   84.79
  -1   0   3 1728.03   84.79
  -1   0   3 1779.72   84.59
  -1   0   3 1789.42   85.09
   1   0  -3 1858.31   84.99
  -1   0   3 1841.62   84.89
  -1   0   3 1885.81   84.79
   0   0   3    1.10    0.60
   0   0   3    1.60    0.50
   0   0  -3    1.00    0.40
   0   0  -3    1.20    0.30
   0   0   3    1.10    0.40
   0   0  -3    0.50    0.50
   0   0  -3    0.40    0.40
   0   0  -3    1.20    0.40
   0   0  -3    0.50    0.50
   0   0   3    1.00    0.40
   0   0   3    0.40    0.40
   0   0   3    0.60    0.40
   0   0  -3    0.50    0.50
   0   0  -3    1.10    0.60
   0   0   3    0.30    0.40
   0   0  -3    1.00    0.40
   0   0   3    1.20    0.60
   0   0  -3    0.40    0.50
   0   0   3    0.40    0.60
   0   0   3    0.80    0.40
   0   0  -3    0.90    0.40
   0   0   3    1.00    0.50
  -1   0  -3  348.87   17.90
  -1   0  -3  381.56   17.90
   1   0   3  388.56   18.00
   1   0   3  349.07   17.90
  -1   0  -3  367.36   18.10
   1   0   3  398.46   18.00
  -1   0  -3  379.56   18.00
   1   0   3  374.86   18.00
   1   0   3  362.46   18.10
   1   0   3  412.56   17.90
  -1   0  -3  407.46   18.00
   1   0   3  405.66   18.20
  -1   0  -3  394.66   17.90
  -1   0  -3  386.36   18.00
   1   0   3  414.56   18.20
   1   0   3  392.06   18.10
   1   0   3  358.46   18.20
  -1   0  -3  394.76   18.10
   1   0   3  381.06   17.90
  -1   0  -3  368.36   18.10
  -2   0  -3    1.50    1.00
  -2   0  -3    0.90    0.80
  -2   0  -3    1.00    0.90
   3   0   3  317.37   15.10
   3   0   3  325.07   15.30
   3   0   3  324.77   16.00
   3   0   3  305.07   15.60
   3   0   3  329.97   15.30
   3   0   3  313.97   15.40
   3   0   3  316.67   15.50
   3   0   3  334.97   15.20
  -3   0  -3  317.47   15.40
   3   0   3  304.07   15.80
   3   0   3  327.97   15.20
  -3   0  -3  317.17   15.20
   4   0   3   -2.20    1.00
   4   0   3    0.30    0.70
   4   0   3    0.10    1.70
   4   0   3    0.90    0.80
   4   0   3    2.30    2.00
   4   0   3   -0.20    0.80
   4   0   3    0.30    1.50
  -4   0  -3   -0.60    0.70
   4   0   3    1.80    1.00
   4   0   3    1.50    1.20
   5   0   3    7.00    1.40
   5   0   3   10.40    1.50
   5   0   3    9.50    2.40
   5   0   3    6.70    2.50
   5   0   3    7.90    1.90
   5   0   3    6.60    1.30
   6   0   3    4.70    2.70
   6   0   3    2.20    1.70
   6   0   3    5.50    2.70
   6   0   3    4.50    2.30
   7   0   3    1.70    2.80
   7   0   3    1.50    2.70
   7   0   3    1.20    1.20
   7   0   3    0.70    2.50
   8   0   3   -0.60    3.00
   8   0   3    5.70    3.70
   8   0   3    0.50    2.80
   8  -1  -3   20.10    4.40
   8  -1  -3   28.70    5.20
   8   1  -3   24.90    4.70
   8   1  -3   12.10    3.20
   8   1  -3   16.90    3.80
   8   1  -3   18.40    4.40
   7  -1  -3   22.00    4.10
   7  -1  -3   25.30    3.50
   7  -1  -3   21.60    2.20
   7  -1  -3   23.80    4.60
   7   1  -3   26.40    3.10
   7   1  -3   27.10    3.60
   7   1  -3   17.50    3.00
   7   1  -3   20.00    3.80
   7   1  -3   24.70    4.60
   6  -1  -3   32.30    2.80
   6  -1  -3   37.70    4.90
   6  -1  -3   39.80    3.20
   6  -1  -3   45.30    5.00
   6  -1  -3   33.30    3.00
   6  -1  -3   39.90    4.00
   6  -1  -3   35.50    3.70
   6  -1  -3   38.80    4.30
   6   1  -3   39.00    4.20
   6   1  -3   43.10    4.20
   6   1  -3   40.50    4.80
   6   1  -3   38.20    4.80
   5  -1  -3  117.49    7.80
   5  -1  -3  101.29    6.30
   5  -1  -3  112.99    6.30
   5  -1  -3   95.79    6.20
   5  -1  -3  139.09    7.00
   5  -1  -3  120.79    6.20
   5  -1  -3  133.69    7.50
   5  -1  -3   99.39    6.20
   5  -1  -3  122.39    6.90
   5  -1  -3  128.89    6.80
   5   1  -3  104.49    6.90
   5   1  -3  126.89    7.70
   5   1  -3  103.09    5.60
   5   1  -3  122.49    7.20
   5   1  -3  115.29    5.60
   5   1  -3  126.79    7.00
   4  -1  -3   67.79    4.80
   4  -1  -3   67.59    4.60
   4  -1  -3   65.49    4.10
   4  -1  -3   60.29    5.00
   4  -1  -3   77.09    4.00
   4  -1  -3   77.89    5.00
   4  -1  -3   70.39    4.00
   4  -1  -3   68.59    4.10
   4  -1  -3   74.69    4.30
  -4  -1   3   74.89    5.00
   4   1  -3   74.29    4.60
  -4   1   3   69.49    4.00
   4   1  -3   71.79    4.60
   4   1  -3   65.09    4.90
   4   1  -3   74.49    4.80
   3  -1  -3   79.19    4.50
   3  -1  -3   59.29    4.10
   3  -1  -3   68.49    4.80
   3  -1  -3   55.89    3.60
   3  -1  -3   61.69    3.60
  -3  -1   3   76.89    4.50
   3  -1  -3   59.29    3.70
   3  -1  -3   59.79    3.70
   3  -1  -3   73.69    4.20
   3  -1  -3   64.29    4.30
   3   1  -3   64.39    4.30
  -3   1   3   58.39    3.60
   2  -1  -3  167.18    8.10
   2  -1  -3  169.28    8.40
   2  -1  -3  165.38    8.00
   2  -1  -3  165.08    8.20
   2  -1  -3  160.18    7.80
   2  -1  -3  160.18    8.00
   2  -1  -3  165.48    7.70
   2  -1  -3  153.18    8.10
   2  -1  -3  165.78    7.80
  -2  -1   3  159.88    8.20
   2  -1  -3  167.78    7.90
   2  -1  -3  149.39    8.20
  -2   1   3  156.98    7.90
  -2   1   3  163.28    8.10
   2   1  -3  166.38    8.20
  -2   1   3  156.68    7.90
  -2   1   3  157.88    7.70
  -2   1   3  159.98    8.10
  -2   1   3  161.68    8.30
  -2   1   3  166.58    7.70
  -2   1   3  153.58    7.70
   2   1  -3  149.09    8.20
  -2   1   3  162.88    8.10
   1  -1  -3  318.67   15.00
   1  -1  -3  309.87   15.00
   1  -1  -3  316.17   15.00
   1  -1  -3  301.07   15.00
   1  -1  -3  354.96   15.10
   1  -1  -3  282.97   15.20
  -1  -1   3  333.07   14.80
  -1  -1   3  310.57   15.20
   1  -1  -3  313.77   15.10
  -1  -1   3  307.47   15.10
   1  -1  -3  284.77   15.10
   1  -1  -3  292.47   15.20
  -1  -1   3  330.57   15.10
   1  -1  -3  323.37   15.30
   1  -1  -3  338.57   15.00
   1   1  -3  304.97   14.90
  -1   1   3  346.77   15.10
  -1   1   3  367.56   15.20
   1   1  -3  332.77   14.80
  -1   1   3  320.47   15.20
   1   1  -3  305.67   15.10
   1   1  -3  324.27   14.80
  -1   1   3  296.77   15.00
   1   1  -3  317.27   15.10
  -1   1   3  315.17   15.00
   1   1  -3  327.67   14.90
   1   1  -3  329.47   15.20
  -1   1   3  325.67   15.00
  -1   1   3  301.27   15.20
   1   1  -3  311.27   14.80
   1   1  -3  309.97   14.90
  -1   1   3  328.27   15.00
  -1   1   3  314.17   15.00
   0  -1  -3 1281.87   63.69
   0  -1   3 1348.47   63.59
   0  -1  -3 1313.87   63.59
   0  -1   3 1340.27   63.99
   0  -1   3 1390.36   63.59
   0  -1   3 1376.26   63.49
   0  -1  -3 1363.36   63.69
   0  -1   3 1546.25   63.69
   0  -1   3 1243.98   63.59
   0  -1   3 1277.87   63.49
   0  -1  -3 1394.76   63.59
   0  -1  -3 1468.95   63.49
   0  -1   3 1386.86   63.59
   0  -1  -3 1531.15   63.79
   0  -1  -3 1376.26   63.59
   0  -1  -3 1385.16   63.59
   0  -1  -3 1274.77   63.59
   0  -1  -3 1348.47   63.69
   0  -1  -3 1410.36   63.59
   0   1   3 1284.67   63.69
   0   1  -3 1450.75   63.59
   0   1   3 1284.97   63.59
   0   1   3 1282.87   63.79
   0   1   3 1346.37   63.69
   0   1  -3 1337.47   63.59
   0   1  -3 1335.47   63.69
   0   1   3 1390.26   63.59
   0   1  -3 1368.66   63.99
   0   1   3 1371.96   63.89
   0   1  -3 1364.46   63.59
   0   1   3 1371.36   63.59
   0   1  -3 1536.25   63.59
   0   1  -3 1379.46   63.59
   0   1   3 1515.05   63.59
   0   1  -3 1298.37   63.59
   0   1  -3 1279.17   63.59
   0   1   3 1605.64   63.59
   0   1   3 1330.87   63.69
   0   1  -3 1406.56   63.59
  -1  -1  -3    1.60    1.10
   1  -1   3    0.80    1.10
  -1  -1  -3    2.00    0.70
  -1  -1  -3    0.90    0.90
   1  -1   3    2.50    1.10
  -1  -1  -3    1.50    0.90
   1  -1   3    1.40    0.80
   1  -1   3    0.30    0.60
  -1  -1  -3    0.60    0.50
  -1  -1  -3   -0.30    0.90
   1  -1   3    1.80    0.80
   1  -1   3    1.70    1.10
  -1  -1  -3    1.00    0.90
   1  -1   3    0.80    0.50
   1  -1   3   -0.50    0.90
  -1  -1  -3    1.10    0.60
   1  -1   3    0.40    1.10
  -1  -1  -3    2.00    1.10
   1  -1   3    0.10    0.90
   1  -1   3    0.80    1.00
  -1  -1  -3    1.90    0.60
   1  -1   3    0.60    0.70
  -1  -1  -3    1.00    0.60
   1   1   3    0.90    0.60
   1   1   3    1.50    0.70
  -1   1  -3    1.40    1.00
  -1   1  -3    0.50    0.90
   1   1   3    1.10    0.70
   1   1   3    1.60    0.60
   1   1   3   -0.80    0.90
  -1   1  -3    1.30    0.80
  -1   1  -3    0.90    0.60
  -1   1  -3    1.10    1.10
  -1   1  -3    0.90    1.00
  -1   1  -3    0.00    0.80
   1   1   3    1.80    1.00
  -1   1  -3    0.90    1.00
   1   1   3    1.00    1.00
   1   1   3    2.20    1.10
   1   1   3   -0.60    0.80
  -1   1  -3    1.20    0.80
  -1   1  -3    1.40    0.70
   1   1   3    0.70    1.00
  -1   1  -3    1.00    0.70
   1   1   3    1.40    0.90
   1   1   3    1.50    0.60
   1   1   3    0.50    0.40
   2  -1   3  275.77   13.70
  -2  -1  -3  247.48   14.20
  -2  -1  -3  275.87   13.70
   2  -1   3  327.67   14.30
   2  -1   3  314.37   14.40
   2  -1   3  287.87   13.90
   2  -1   3  306.07   14.00
   2  -1   3  275.47   14.20
   2  -1   3  300.17   13.90
   2  -1   3  288.97   13.70
   2  -1   3  282.27   14.00
  -2  -1  -3  276.27   14.20
  -2  -1  -3  277.77   13.70
   2  -1   3  264.67   14.10
   2  -1   3  320.97   14.40
  -2   1  -3  285.57   14.00
  -2   1  -3  284.67   13.80
   2   1   3  284.17   14.10
  -2   1  -3  259.37   14.10
   2   1   3  302.27   14.30
   2   1   3  332.07   14.50
   2   1   3  310.57   13.70
  -2   1  -3  300.37   13.70
   2   1   3  293.97   14.00
  -2   1  -3  291.27   14.20
  -2   1  -3  270.07   13.70
   2   1   3  301.57   13.80
   2   1   3  267.07   14.20
   2   1   3  322.27   14.00
   2   1   3  288.57   13.70
   2   1   3  338.17   13.80
  -2   1  -3  288.07   13.90
   2   1   3  291.37   13.80
  -2   1  -3  266.47   14.10
   3  -1   3  112.89    5.70
   3  -1   3  108.19    5.50
   3  -1   3  113.89    6.30
   3  -1   3  107.29    5.50
   3  -1   3  108.39    5.70
   3  -1   3  127.19    6.50
   3  -1   3   95.09    5.70
   3  -1   3  122.99    6.40
   3   1   3  109.99    6.40
   3   1   3  115.89    5.50
  -3   1  -3  102.69    5.70
   3   1   3  104.59    5.50
  -3   1  -3  103.09    5.50
   3   1   3  104.79    6.10
   3   1   3  100.99    6.40
  -3   1  -3  103.29    6.00
  -3   1  -3   94.19    5.40
   3   1   3  111.69    5.80
   3   1   3  103.59    5.40
   3   1   3  109.89    5.50
   3   1   3  121.59    5.50
  -4  -1  -3   18.20    2.20
   4   1   3   21.60    1.80
   4   1   3   18.80    1.80
  -4   1  -3   18.60    1.30
   4   1   3   26.70    3.20
   4   1   3   21.80    1.70
   4   1   3   23.20    1.70
  -4   1  -3   38.00    4.20
  -4   1  -3   17.80    1.30
   5  -1   3    5.20    1.30
   5  -1   3    8.80    2.30
   5  -1   3    3.30    1.20
   5  -1   3    6.90    2.60
   5  -1   3    5.10    1.50
   5  -1   3    5.60    1.90
   5  -1   3   -0.30    1.20
   5  -1   3    2.20    2.10
   5  -1   3    4.10    2.10
   5   1   3    5.70    2.10
   5   1   3    3.80    1.00
   5   1   3    4.40    2.30
   5   1   3    2.50    1.70
   5   1   3    5.30    1.00
   5   1   3    3.30    1.20
  -5   1  -3    4.30    1.40
   5   1   3    4.60    1.00
   6  -1   3   35.50    4.00
   6  -1   3   33.20    4.20
   6  -1   3   39.00    5.00
   6  -1   3   37.10    3.20
   6  -1   3   36.00    4.00
   6  -1   3   34.00    4.60
   6  -1   3   36.50    3.20
   6   1   3   41.60    5.10
   6   1   3   41.60    4.70
   6   1   3   33.30    2.60
   6   1   3   34.10    3.60
   6   1   3   39.40    3.00
   7  -1   3   11.20    2.90
   7  -1   3   10.30    3.60
   7  -1   3   13.50    2.10
   7  -1   3   16.20    4.00
   7  -1   3   13.90    3.40
   7   1   3   13.80    3.70
   7   1   3   12.00    3.40
   7   1   3   14.50    3.90
   8  -1   3   -5.50    2.50
   8  -1   3    1.00    2.50
   8  -1   3    2.10    1.50
   8  -1   3   -2.50    3.30
   8  -1   3   -1.30    3.20
   8   1   3   -0.10    2.90
   8   1   3    1.50    3.40
   8   1   3   -0.30    3.00
   8  -2  -3    3.00    1.80
   8  -2  -3    4.80    2.60
   8  -2  -3    8.30    3.90
   8  -2  -3   -0.40    3.40
   8   2  -3    9.60    3.80
   8   2  -3    1.10    3.50
   8   2  -3   14.60    2.90
   8   2  -3    2.60    2.70
   8   2  -3    8.70    3.30
   7  -2  -3   64.69    5.80
   7  -2  -3   46.50    6.40
   7  -2  -3   66.79    4.50
   7  -2  -3   49.99    6.20
   7   2  -3   69.59    5.90
   7   2  -3   66.89    6.40
   7   2  -3   66.59    6.40
   7   2  -3   49.60    5.30
   7   2  -3   70.19    5.00
   7   2  -3   51.69    5.90
   6  -2  -3   18.00    2.50
   6  -2  -3   29.30    4.30
   6  -2  -3   25.70    3.00
   6  -2  -3   15.00    2.60
   6  -2  -3   33.50    4.00
   6  -2  -3   21.20    3.40
   6  -2  -3   28.00    4.10
   6   2  -3   30.90    4.00
   6   2  -3   22.90    2.90
   6   2  -3   16.90    3.20
   6   2  -3   31.60    4.30
   6   2  -3   25.00    3.50
   5  -2  -3  190.38   11.00
   5  -2  -3  195.48   11.60
   5  -2  -3  192.38   10.30
   5  -2  -3  204.38   10.40
   5  -2  -3  198.08   11.20
   5  -2  -3  183.28   10.20
  -5  -2   3  196.98   11.30
   5  -2  -3  226.98   11.20
   5  -2  -3  205.28   10.30
   5   2  -3  207.28   11.10
   5   2  -3  189.88   11.10
   5   2  -3  192.38   11.00
   5   2  -3  213.58   11.00
  -5   2   3  189.58   10.10
   5   2  -3  197.78   10.50
   4  -2  -3   70.09    4.30
   4  -2  -3   70.39    3.80
   4  -2  -3   72.39    5.10
  -4  -2   3   78.09    5.10
   4  -2  -3   73.19    5.20
   4  -2  -3   69.79    4.30
   4  -2  -3   73.99    4.40
   4  -2  -3   75.89    5.10
   4  -2  -3   68.69    4.50
   4  -2  -3   66.69    5.20
  -4   2   3   76.69    4.60
  -4   2   3   76.69    4.30
   4   2  -3   65.39    4.90
  -4   2   3   68.79    3.70
   4   2  -3   68.89    4.90
  -4   2   3   64.29    4.30
   4   2  -3   76.09    4.60
  -4   2   3   70.59    3.80
   4   2  -3   73.49    4.60
   3  -2  -3  101.49    5.70
   3  -2  -3  107.29    5.70
   3  -2  -3   99.49    5.80
   3  -2  -3  101.59    5.50
   3  -2  -3   96.19    6.30
   3  -2  -3  103.69    6.20
   3  -2  -3  106.39    5.20
   3  -2  -3   98.69    6.40
   3  -2  -3   99.89    6.20
  -3  -2   3  113.69    6.30
  -3   2   3  100.39    5.70
  -3   2   3   99.99    5.40
  -3   2   3  105.99    5.80
  -3   2   3   93.49    5.40
   3   2  -3  114.09    5.80
   3   2  -3  101.29    5.80
  -3   2   3  117.99    5.50
  -3   2   3   97.49    5.90
   2  -2  -3    2.40    1.10
   2  -2  -3    3.60    1.50
   2  -2  -3    2.60    1.30
   2  -2  -3    2.30    0.80
   2  -2  -3    3.70    1.60
   2  -2  -3    3.30    1.60
   2  -2  -3    1.90    0.70
  -2  -2   3    4.60    1.50
   2   2  -3    1.90    0.40
   2   2  -3    3.50    1.20
   2   2  -3    2.10    1.30
   2   2  -3    2.50    0.40
   2   2  -3    2.20    0.90
  -2   2   3    3.60    0.90
   2   2  -3    2.80    1.20
  -2   2   3    9.60    1.20
  -2   2   3    5.90    1.40
  -2   2   3   10.20    1.40
  -1  -2   3   35.90    2.50
  -1  -2   3   41.30    2.70
  -1  -2   3   38.50    2.20
  -1  -2   3   43.10    2.60
  -1  -2   3   38.20    2.40
   1  -2  -3   37.50    2.90
   1  -2  -3   47.80    2.90
   1  -2  -3   38.90    2.80
  -1  -2   3   43.50    2.70
   1  -2  -3   37.50    2.80
  -1  -2   3   33.40    2.60
   1  -2  -3   40.60    2.60
  -1  -2   3   46.00    2.50
   1  -2  -3   39.00    3.10
   1  -2  -3   32.80    3.00
  -1  -2   3   44.10    2.20
   1  -2  -3   37.20    2.80
   1  -2  -3   39.80    2.70
   1  -2  -3   43.90    2.70
   1  -2  -3   40.00    3.00
   1  -2  -3   46.60    2.60
  -1   2   3   38.60    2.70
   1   2  -3   40.50    2.50
  -1   2   3   39.80    2.60
   1   2  -3   38.30    2.40
  -1   2   3   42.80    2.70
   1   2  -3   41.00    2.30
  -1   2   3   40.20    2.80
  -1   2   3   44.50    2.90
   1   2  -3   33.30    2.90
   1   2  -3   44.40    2.30
  -1   2   3   44.60    3.00
   1   2  -3   43.10    2.60
  -1   2   3   49.99    2.90
   1   2  -3   38.80    2.50
  -1   2   3   35.90    3.20
   1   2  -3   37.30    2.70
   1   2  -3   38.60    2.40
  -1   2   3   40.30    3.10
  -1   2   3   44.60    2.30
   1   2  -3   47.00    2.70
   1   2  -3   41.60    2.80
   0  -2   3  317.27   15.10
   0  -2  -3  316.07   15.30
   0  -2  -3  343.27   15.40
   0  -2  -3  331.97   15.10
   0  -2  -3  297.47   15.20
   0  -2   3  291.87   15.20
   0  -2  -3  324.57   15.10
   0  -2   3  311.47   15.10
   0  -2  -3  327.57   15.10
   0  -2   3  322.97   15.20
   0  -2  -3  312.27   15.00
   0  -2  -3  335.07   15.20
   0  -2   3  282.57   14.80
   0  -2  -3  314.87   15.40
   0  -2  -3  297.37   14.90
   0  -2   3  307.17   15.00
   0  -2   3  328.37   15.20
   0  -2   3  316.17   15.20
   0  -2  -3  332.47   15.30
   0  -2  -3  326.97   15.30
   0   2   3  323.67   15.10
   0   2   3  325.47   15.10
   0   2  -3  303.17   15.20
   0   2  -3  315.87   15.20
   0   2   3  331.97   15.30
   0   2  -3  327.67   15.10
   0   2   3  297.47   15.20
   0   2   3  320.27   15.40
   0   2   3  328.07   15.30
   0   2  -3  298.37   15.00
   0   2  -3  343.77   15.20
   0   2  -3  318.47   14.90
   0   2  -3  366.96   15.40
   0   2  -3  314.47   15.10
   0   2   3  321.67   15.10
   0   2  -3  296.77   15.20
   0   2   3  316.37   15.00
   0   2   3  315.27   15.20
   0   2  -3  311.57   15.20
   0   2   3  294.87   14.90
   1  -2   3  233.08   10.50
  -1  -2  -3  206.98   10.20
   1  -2   3  196.48   10.30
   1  -2   3  220.08   10.30
   1  -2   3  203.38   10.50
  -1  -2  -3  214.08    9.70
   1  -2   3  219.08   10.20
  -1  -2  -3  219.98   10.10
  -1  -2  -3  222.18   10.30
  -1  -2  -3  185.08   10.10
   1  -2   3  216.68   10.30
   1  -2   3  210.58   10.10
  -1  -2  -3  208.78   10.50
   1  -2   3  202.28   10.30
   1  -2   3  215.18   10.20
   1  -2   3  216.98   10.30
   1  -2   3  216.68   10.20
  -1  -2  -3  200.08   10.00
  -1  -2  -3  219.98   10.40
  -1  -2  -3  194.28   10.30
  -1  -2  -3  211.18   10.00
  -1  -2  -3  198.28   10.00
  -1  -2  -3  201.98   10.00
   1  -2   3  199.48   10.60
  -1   2  -3  209.58   10.20
  -1   2  -3  228.38   10.40
   1   2   3  212.68   10.30
  -1   2  -3  201.38   10.30
  -1   2  -3  202.38   10.30
   1   2   3  216.48   10.00
   1   2   3  191.18   10.30
   1   2   3  200.38   10.00
   1   2   3  219.98   10.30
  -1   2  -3  198.78   10.20
  -1   2  -3  199.48   10.50
   1   2   3  207.68   10.00
  -1   2  -3  204.98   10.60
   1   2   3  209.68   10.50
   1   2   3  202.78   10.20
  -1   2  -3  233.58   10.40
   1   2   3  197.38    9.70
  -1   2  -3  212.18   10.30
   1   2   3  200.68   10.10
   1   2   3  201.18   10.30
  -1   2  -3  206.58   10.10
   1   2   3  198.58   10.00
  -2  -2  -3   37.80    3.50
   2  -2   3   49.50    3.80
   2  -2   3   47.90    3.50
  -2  -2  -3   43.50    2.30
  -2  -2  -3   48.80    2.70
  -2  -2  -3   45.50    2.90
  -2  -2  -3   47.40    2.90
   2  -2   3   45.60    2.90
  -2   2  -3   49.20    3.20
  -2   2  -3   41.00    3.20
  -2   2  -3   49.80    3.70
   2   2   3   51.19    3.10
   2   2   3   46.50    2.80
  -2   2  -3   47.90    3.20
   2   2   3   55.69    3.10
  -2   2  -3   43.20    2.90
   2   2   3   48.50    2.60
   2   2   3   47.00    3.00
   2   2   3   46.10    2.60
  -2   2  -3   43.70    2.90
   3  -2   3  183.88   10.10
   3  -2   3  186.48    9.90
   3  -2   3  196.88    9.60
   3  -2   3  166.48    9.90
   3  -2   3  182.28    9.70
   3  -2   3  195.18   10.10
   3  -2   3  205.38   10.30
   3  -2   3  183.28    9.50
  -3  -2  -3  185.48   10.10
   3  -2   3  187.48    9.30
   3   2   3  185.48    9.40
   3   2   3  190.08    9.20
  -3   2  -3  185.78    9.90
   3   2   3  187.38    9.10
   3   2   3  183.18    9.10
  -3   2  -3  186.68    9.30
  -3   2  -3  196.38    9.40
  -3   2  -3  185.58    9.30
   3   2   3  187.78    9.10
   3   2   3  190.18   10.10
   3   2   3  191.38   10.00
   4  -2   3    9.40    2.20
   4  -2   3    7.00    2.40
   4  -2   3    7.50    1.50
  -4  -2  -3    7.10    0.90
   4  -2   3    9.90    2.10
   4  -2   3    7.60    1.70
   4  -2   3   10.70    1.60
   4  -2   3    6.70    2.10
   4  -2   3    9.90    2.40
  -4   2  -3    7.60    1.10
   4   2   3    7.30    1.90
   4   2   3    6.90    1.40
   4   2   3    8.70    1.10
  -4   2  -3    7.50    1.20
   4   2   3    8.00    2.10
  -4   2  -3    8.50    1.80
   4   2   3    7.70    1.00
  -4   2  -3   10.90    2.20
   4   2   3    7.10    1.10
   5  -2   3  150.48    9.60
   5  -2   3  152.88    9.00
   5  -2   3  174.48    9.50
   5  -2   3  142.69    9.50
   5  -2   3  159.68    8.60
   5  -2   3  146.39    9.10
   5  -2   3  157.38    8.40
  -5   2  -3  156.98    8.40
   5   2   3  142.99    9.20
   5   2   3  153.28    9.30
  -5   2  -3  157.58    7.60
   5   2   3  157.28    8.20
   5   2   3  158.88    9.00
   5   2   3  157.98    7.70
   5   2   3  151.98    7.70
   5   2   3  162.08    7.80
   6  -2   3    9.90    2.70
   6  -2   3   10.20    2.80
   6  -2   3    7.60    1.90
   6  -2   3   13.60    3.50
   6  -2   3    7.70    1.90
   6  -2   3    7.40    3.10
   6   2   3   10.70    2.00
   6   2   3   12.60    3.10
   6   2   3    8.40    2.40
   6   2   3    9.60    3.00
   7  -2   3    3.30    1.70
   7  -2   3    2.90    3.20
   7  -2   3    2.40    2.40
   7  -2   3   -0.60    2.80
   7  -2   3    0.80    2.60
   7   2   3   -1.90    2.60
   7   2   3    0.70    2.60
   7   2   3   -1.20    2.10
   8  -2   3    9.10    3.90
   8  -2   3   10.40    2.20
   8  -2   3   14.40    4.50
   8  -2   3   12.60    3.50
   8   2   3    8.90    3.70
   8   2   3   13.10    4.30
   8   2   3    5.80    3.40
   8  -3  -3   13.40    3.30
   8  -3  -3   17.70    4.90
   8  -3  -3   29.40    5.40
   8  -3  -3   11.00    2.30
   8   3  -3   28.50    5.10
   8   3  -3   13.20    3.50
   8   3  -3   16.70    4.00
   8   3  -3   23.90    4.40
   7  -3  -3    4.50    2.70
   7  -3  -3    7.10    2.60
   7  -3  -3   10.80    2.30
   7  -3  -3    7.30    3.60
   7  -3  -3    9.30    3.90
   7   3  -3    7.60    3.20
   7   3  -3   12.40    2.80
   7   3  -3    6.20    2.80
   7   3  -3   11.20    3.60
   7   3  -3   16.00    3.70
   7   3  -3   12.10    3.10
   7   3  -3   11.90    2.90
   6  -3  -3   76.89    5.20
  -6  -3   3   64.69    6.10
   6  -3  -3   63.39    5.10
   6  -3  -3   65.49    6.10
   6  -3  -3   68.39    6.50
   6  -3  -3   73.39    6.60
   6  -3  -3   64.99    5.10
   6   3  -3   72.19    5.30
   6   3  -3   70.89    5.60
   6   3  -3   71.79    6.10
   6   3  -3   77.39    5.30
   6   3  -3   66.59    5.90
   6   3  -3   74.69    6.00
   6   3  -3   77.69    6.20
   5  -3  -3   14.90    3.30
   5  -3  -3   25.00    3.60
  -5  -3   3   20.50    3.10
  -5   3   3   12.20    2.20
   5   3  -3   16.50    3.00
  -4  -3   3   24.30    3.20
  -4   3   3   36.90    2.80
  -4   3   3   28.40    2.50
  -4   3   3   29.20    2.60
  -4   3   3   19.70    2.50
  -4   3   3   30.60    3.20
   3  -3  -3   51.99    4.50
   3  -3  -3   51.79    3.80
   3  -3  -3   52.99    3.90
  -3  -3   3   57.89    4.20
   3  -3  -3   52.49    3.80
   3  -3  -3   54.59    3.00
   3  -3  -3   51.49    4.60
   3  -3  -3   52.09    4.40
   3  -3  -3   52.09    3.30
   3  -3  -3   50.79    4.30
   3   3  -3   56.09    3.00
   3   3  -3   54.89    4.40
   3   3  -3   53.49    2.80
  -3   3   3   62.69    3.60
   3   3  -3   53.59    3.80
   3   3  -3   48.70    2.90
  -3   3   3   53.49    3.90
  -3   3   3   54.19    3.60
   3   3  -3   54.59    3.60
  -3   3   3   56.69    4.30
   3   3  -3   49.30    3.80
   3   3  -3   55.19    2.80
  -3   3   3   56.39    3.00
  -3   3   3   55.49    3.80
   2  -3  -3  199.98   10.10
  -2  -3   3  197.38   10.40
  -2  -3   3  194.28    9.60
   2  -3  -3  197.48   10.20
   2  -3  -3  193.48    9.70
   2  -3  -3  194.58    9.70
   2  -3  -3  201.68   10.50
   2  -3  -3  213.08   10.70
   2  -3  -3  207.08   10.80
   2  -3  -3  209.48   10.30
   2  -3  -3  202.28   10.60
  -2   3   3  203.78   10.20
  -2   3   3  197.78    9.80
  -2   3   3  202.18    9.80
   2   3  -3  198.88    9.80
  -2   3   3  195.68   10.50
   2   3  -3  208.58   10.30
   2   3  -3  182.38    9.90
   2   3  -3  191.78    9.80
  -2   3   3  199.28   10.20
   2   3  -3  186.28    9.60
  -2   3   3  199.48   10.00
   2   3  -3  203.78    9.70
   2   3  -3  192.68    9.60
   2   3  -3  203.28    9.70
   2   3  -3  200.48   10.00
   1  -3  -3   23.50    2.20
  -1  -3   3   25.00    2.20
   1  -3  -3   24.80    2.80
  -1  -3   3   18.00    2.20
  -1  -3   3   22.20    1.80
  -1  -3   3   21.60    2.10
   1  -3  -3   19.50    2.00
  -1  -3   3   23.50    2.40
   1  -3  -3   23.80    2.70
   1  -3  -3   19.90    2.50
  -1  -3   3   19.70    1.80
   1  -3  -3   25.60    2.40
  -1  -3   3   22.00    2.40
   1  -3  -3   22.10    2.30
   1  -3  -3   22.70    2.50
  -1  -3   3   24.30    1.70
   1   3  -3   27.10    2.30
  -1   3   3   27.90    3.00
  -1   3   3   23.00    2.20
  -1   3   3   31.50    2.40
  -1   3   3   24.10    2.30
   1   3  -3   22.50    2.00
  -1   3   3   34.60    2.60
   1   3  -3   23.50    2.20
  -1   3   3   23.30    1.90
   1   3  -3   23.70    1.70
   1   3  -3   23.60    2.70
   1   3  -3   26.20    2.10
   1   3  -3   22.70    1.80
   1   3  -3   23.70    2.60
  -1   3   3   25.00    2.80
   1   3  -3   22.50    2.30
   1   3  -3   23.50    2.50
   1   3  -3   19.20    1.90
  -1   3   3   35.20    2.50
   0  -3   3  404.16   17.80
   0  -3   3  353.16   17.60
   0  -3  -3  338.17   17.60
   0  -3  -3  409.86   18.10
   0  -3  -3  369.86   17.90
   0  -3   3  337.37   17.50
   0  -3  -3  393.66   18.30
   0  -3  -3  434.86   18.00
   0  -3   3  366.96   17.80
   0  -3  -3  411.76   17.80
   0  -3  -3  362.86   17.80
   0  -3  -3  442.16   18.20
   0  -3   3  337.77   18.00
   0  -3   3  347.97   17.90
   0  -3  -3  343.77   17.50
   0  -3  -3  368.66   18.10
   0  -3  -3  351.76   18.00
   0   3  -3  345.07   17.90
   0   3  -3  345.77   17.50
   0   3   3  333.17   17.90
   0   3  -3  441.46   18.00
   0   3   3  383.16   17.80
   0   3   3  394.36   18.10
   0   3  -3  394.06   17.90
   0   3  -3  440.96   18.30
   0   3   3  331.27   17.90
   0   3   3  330.47   17.60
   0   3  -3  380.46   18.10
   0   3  -3  349.07   17.70
   0   3  -3  338.77   17.80
   0   3  -3  360.36   17.60
  -1  -3  -3  543.35   25.80
   1  -3   3  580.44   25.80
  -1  -3  -3  539.15   25.40
   1  -3   3  545.95   26.10
  -1  -3  -3  538.75   25.80
   1  -3   3  597.64   25.70
   1  -3   3  514.65   25.70
  -1  -3  -3  518.95   25.20
  -1  -3  -3  544.65   25.60
   1  -3   3  551.24   26.00
   1  -3   3  561.84   26.10
  -1  -3  -3  537.55   25.40
   1  -3   3  553.94   25.70
   1  -3   3  533.85   25.70
  -1  -3  -3  530.05   25.80
   1  -3   3  607.94   26.00
  -1  -3  -3  525.05   25.20
   1   3   3  540.45   25.70
   1   3   3  525.35   25.20
   1   3   3  535.45   26.00
   1   3   3  575.84   25.90
  -1   3  -3  547.85   25.60
  -1   3  -3  524.75   25.70
   1   3   3  548.65   25.60
  -1   3  -3  517.65   26.10
   1   3   3  532.65   25.80
  -1   3  -3  523.25   25.80
   1   3   3  594.14   26.30
  -1   3  -3  525.35   25.60
   1   3   3  523.95   25.50
   1   3   3  531.85   25.20
   1   3   3  494.85   25.40
  -1   3  -3  526.65   25.70
   1   3   3  496.25   25.70
   2  -3   3   14.60    2.60
   2  -3   3   13.30    2.10
   2  -3   3   14.00    2.10
   2  -3   3   10.60    2.00
   2  -3   3    9.60    2.30
  -2  -3  -3   17.60    1.90
  -2  -3  -3   13.00    1.20
  -2  -3  -3    9.30    1.90
  -2  -3  -3   10.60    1.40
  -2  -3  -3   12.20    1.10
   2  -3   3   12.70    2.40
   2  -3   3    8.10    1.60
  -2   3  -3   12.40    1.90
   2   3   3   12.60    1.90
  -2   3  -3   11.40    2.30
   2   3   3   14.30    1.60
   2   3   3   12.50    2.00
  -2   3  -3   13.30    2.10
   2   3   3   13.40    1.50
   2   3   3   11.60    1.40
  -2   3  -3    8.40    1.80
  -2   3  -3   10.70    1.10
   2   3   3   15.60    2.50
   2   3   3   13.20    1.90
   2   3   3   12.20    1.50
  -2   3  -3   16.40    2.20
   2   3   3   13.60    1.30
  -3  -3  -3  148.69    9.20
   3  -3   3  176.28    8.90
   3  -3   3  174.98    9.50
   3  -3   3  159.38    8.90
   3  -3   3  171.18    9.30
   3  -3   3  149.88    9.30
   3  -3   3  171.28    9.10
   3  -3   3  164.28    9.40
   3   3   3  166.88    9.30
   3   3   3  171.18    8.30
  -3   3  -3  160.48    8.90
   3   3   3  175.18    8.40
   3   3   3  177.28    9.40
  -3   3  -3  162.78    8.60
   3   3   3  173.58    8.30
  -3   3  -3  174.68    8.80
   3   3   3  160.48    8.30
   3   3   3  167.28    8.70
   3   3   3  173.98    8.70
  -3   3  -3  170.08    9.20
   3   3   3  165.98    8.70
  -4  -3  -3  155.88    7.80
   4  -3   3  152.38    9.40
   4  -3   3  150.78    8.80
   4  -3   3  165.78    9.40
   4  -3   3  159.08    8.60
   4  -3   3  169.38    8.90
   4  -3   3  156.08    9.30
   4  -3   3  157.98    9.30
  -4  -3  -3  169.78    9.50
   4   3   3  149.99    9.20
   4   3   3  149.69    7.90
   4   3   3  164.38    7.90
  -4   3  -3  159.58    8.30
  -4   3  -3  175.98    9.40
  -4   3  -3  160.08    8.30
   4   3   3  159.58    7.90
   4   3   3  159.38    8.20
   4   3   3  157.98    8.50
   4   3   3  159.28    9.30
  -4   3  -3  154.08    8.60
   5  -3   3    2.30    2.70
   5  -3   3    2.70    2.60
   5  -3   3    2.80    1.80
   5  -3   3    3.60    2.60
   5  -3   3    5.60    2.50
   5  -3   3    3.60    2.20
   5  -3   3    6.80    2.00
   5   3   3    5.30    1.00
  -5   3  -3    3.90    1.30
   5   3   3    3.30    1.60
  -5   3  -3    3.50    1.70
   5   3   3    0.20    2.10
   5   3   3    6.60    1.20
   5   3   3    5.90    2.50
   5   3   3    3.60    1.60
   6  -3   3    6.30    2.10
   6  -3   3    6.50    2.20
   6  -3   3   10.10    2.80
   6  -3   3   12.70    3.60
   6  -3   3    3.40    2.60
   6  -3   3   11.10    3.50
   6   3   3    9.20    2.20
   6   3   3    6.60    2.00
   6   3   3    7.90    2.80
   6   3   3   10.60    3.20
   6   3   3    9.10    2.60
   7  -3   3    2.30    3.40
   7  -3   3    0.20    2.30
   7  -3   3    6.30    2.10
   7  -3   3    0.50    3.10
   7  -3   3    3.40    2.10
   7  -3   3    4.30    2.90
   7   3   3    4.60    2.80
   7   3   3    0.70    2.80
   7   3   3    1.20    2.50
   8  -3   3    1.50    3.00
   8  -3   3    3.30    2.00
   8  -3   3    2.60    3.70
   8  -3   3    2.20    3.80
   8   3   3    0.90    3.10
   8   3   3    1.00    3.10
   8   3   3    2.40    3.20
   8  -4  -3    2.00    4.20
   8  -4  -3    4.60    3.20
   8  -4  -3    7.60    4.30
   8  -4  -3    8.30    2.50
   8   4  -3    7.00    3.40
   8   4  -3   13.90    3.70
   8   4  -3   11.20    3.60
   8   4  -3   12.00    4.10
   8   4  -3   13.40    4.10
   7  -4  -3   17.90    4.80
   7  -4  -3   16.60    4.40
   7  -4  -3   19.70    3.10
   7  -4  -3   21.70    4.30
   7  -4  -3   16.30    3.20
   7   4  -3   21.00    4.00
   7   4  -3   36.90    4.70
   7   4  -3   19.50    3.50
   7   4  -3   31.50    4.70
   7   4  -3   17.00    3.60
   7   4  -3   18.60    4.00
   7   4  -3   21.90    3.40
   6  -4  -3   13.00    2.80
   6  -4  -3   10.70    3.20
  -6  -4   3    7.90    2.80
   6  -4  -3    9.50    2.40
   6  -4  -3    7.00    3.60
   6  -4  -3    4.70    3.20
   6   4  -3   13.10    3.10
   6   4  -3    9.30    2.50
   6   4  -3   15.60    3.30
   6   4  -3    9.60    2.50
   6   4  -3   13.30    3.20
   6   4  -3   11.70    3.10
   5  -4  -3   20.40    3.80
   5  -4  -3   24.50    2.70
   5  -4  -3   19.20    3.00
   5  -4  -3   13.90    3.50
   5  -4  -3   26.20    4.20
   5  -4  -3   15.80    2.90
  -5  -4   3   22.90    3.70
  -5   4   3   20.40    2.40
   5   4  -3   23.60    3.00
  -5   4   3   24.10    3.10
   5   4  -3   22.50    3.50
   5   4  -3   28.10    3.90
   5   4  -3   29.10    3.70
   4  -4  -3    7.50    2.00
  -4  -4   3    7.50    2.30
   4  -4  -3    7.70    2.60
   4  -4  -3    6.10    1.40
   4  -4  -3    3.50    1.80
   4  -4  -3    9.30    2.70
   4  -4  -3    4.60    2.50
  -4   4   3    8.00    1.90
   4   4  -3    3.00    1.00
   4   4  -3    5.70    2.30
  -4   4   3    2.70    1.60
   4   4  -3    9.30    1.80
   4   4  -3    7.20    2.00
  -4   4   3    5.90    1.50
  -4   4   3   11.50    2.50
   4   4  -3    7.10    2.00
   3  -4  -3   59.69    3.70
   3  -4  -3   60.29    3.40
   3  -4  -3   59.79    4.80
  -3  -4   3   59.69    4.80
   3  -4  -3   57.69    4.80
   3  -4  -3   59.69    4.50
   3  -4  -3   57.99    4.30
   3  -4  -3   59.99    5.10
   3  -4  -3   58.19    4.70
   3   4  -3   54.09    3.80
  -3   4   3   61.79    4.50
  -3   4   3   57.39    4.10
   3   4  -3   60.79    4.00
  -3   4   3   64.19    3.40
   3   4  -3   59.19    5.00
  -3   4   3   56.39    4.80
  -3   4   3   71.29    4.50
   3   4  -3   56.99    3.50
   3   4  -3   53.99    3.50
   3   4  -3   63.59    4.40
   3   4  -3   56.79    3.40
  -3   4   3   65.89    4.00
   2  -4  -3  179.68    9.70
   2  -4  -3  184.18    9.80
  -2  -4   3  172.28    8.30
  -2  -4   3  174.68    8.80
   2  -4  -3  174.38    9.20
   2  -4  -3  177.98    8.90
  -2  -4   3  193.88    9.80
   2  -4  -3  165.28    9.60
  -2  -4   3  168.18    8.30
   2  -4  -3  181.38   10.00
   2  -4  -3  174.48    9.40
   2   4  -3  162.28    8.70
   2   4  -3  181.48    9.80
   2   4  -3  179.38    8.80
  -2   4   3  180.78    9.40
  -2   4   3  174.78    9.40
  -2   4   3  166.58    9.60
   2   4  -3  181.68    9.40
   2   4  -3  191.98    9.20
   2   4  -3  171.38    9.30
  -2   4   3  165.98    8.80
  -2   4   3  176.68    9.20
   2   4  -3  162.28    8.90
   2   4  -3  161.88    9.30
  -2   4   3  185.68    8.90
   2   4  -3  164.98    8.80
   2   4  -3  171.28    8.60
   1  -4  -3   41.40    4.10
  -1  -4   3   47.90    2.50
   1  -4  -3   42.20    3.40
   1  -4  -3   39.90    4.10
  -1  -4   3   59.09    3.90
   1  -4  -3   44.00    3.90
  -1  -4   3   42.90    3.00
   1  -4  -3   43.50    3.90
  -1  -4   3   41.90    3.40
  -1  -4   3   52.39    3.70
   1  -4  -3   41.70    3.90
  -1  -4   3   44.30    3.90
  -1  -4   3   47.30    3.10
   1  -4  -3   44.50    3.30
  -1  -4   3   43.80    2.80
  -1   4   3   63.89    3.90
  -1   4   3   39.70    3.60
  -1   4   3   56.59    3.60
   1   4  -3   37.80    3.40
   1   4  -3   53.69    3.70
  -1   4   3   44.40    4.10
   1   4  -3   37.60    4.10
   1   4  -3   46.60    3.50
   1   4  -3   34.60    3.70
  -1   4   3   57.69    3.70
   1   4  -3   44.50    2.50
   1   4  -3   38.70    4.10
  -1   4   3   51.99    4.30
  -1   4   3   43.40    3.50
   1   4  -3   39.20    3.30
   1   4  -3   35.20    3.20
   1   4  -3   45.80    2.90
   0  -4  -3  122.09    7.40
   0  -4  -3  151.18    7.30
   0  -4   3  117.99    7.30
   0  -4  -3  129.19    7.50
   0  -4  -3  114.39    6.70
   0  -4  -3  127.39    7.10
   0  -4   3  125.59    7.00
   0  -4  -3  120.39    6.50
   0  -4   3  150.48    7.70
   0  -4  -3  154.48    7.80
   0  -4   3  120.79    6.60
   0  -4  -3  130.79    7.00
   0  -4   3  112.49    6.70
   0   4   3  120.59    6.80
   0   4   3  135.29    7.30
   0   4  -3  144.79    7.30
   0   4  -3  130.99    7.10
   0   4  -3  136.79    7.40
   0   4   3  121.29    7.30
   0   4  -3  153.38    7.90
   0   4  -3  133.39    7.20
   0   4  -3  139.09    7.70
   0   4  -3  118.99    7.10
   0   4  -3  122.79    6.70
   0   4   3  160.68    7.20
   1  -4   3   73.59    4.00
  -1  -4  -3   60.39    3.60
  -1  -4  -3   53.89    3.50
  -1  -4  -3   59.29    3.90
   1  -4   3   53.19    4.80
   1  -4   3   56.59    4.00
   1  -4   3   57.69    4.30
  -1  -4  -3   55.39    4.00
   1  -4   3   55.19    3.80
   1  -4   3   68.49    4.20
   1  -4   3   57.49    4.80
  -1  -4  -3   60.59    4.30
   1  -4   3   70.99    4.70
  -1  -4  -3   54.19    4.10
  -1  -4  -3   60.59    3.40
  -1   4  -3   51.89    3.90
  -1   4  -3   58.39    4.90
   1   4   3   54.39    3.80
   1   4   3   52.69    4.50
  -1   4  -3   45.70    4.20
   1   4   3   62.19    4.60
  -1   4  -3   61.69    3.80
   1   4   3   53.79    4.20
   1   4   3   55.89    3.90
  -1   4  -3   49.10    4.10
   1   4   3   51.79    3.70
   1   4   3   64.69    4.20
  -1   4  -3   52.29    4.00
  -1   4  -3   52.89    4.00
  -1   4  -3   52.69    4.80
  -2  -4  -3    1.30    1.60
  -2  -4  -3    2.00    1.00
  -2  -4  -3    2.30    0.80
   2  -4   3    2.40    2.00
  -2  -4  -3    3.60    0.90
   2  -4   3    0.20    1.30
  -2  -4  -3    3.70    1.40
   2  -4   3    2.70    1.60
  -2  -4  -3    3.10    0.80
  -2   4  -3    0.40    1.50
   2   4   3    3.50    1.60
  -2   4  -3    2.80    1.70
   2   4   3    2.20    0.90
  -2   4  -3    1.70    1.00
   2   4   3    2.90    0.90
  -2   4  -3    3.10    1.60
  -2   4  -3    1.30    1.40
  -2   4  -3    2.80    2.00
   3  -4   3  165.98    9.20
   3  -4   3  151.48    8.60
  -3  -4  -3  148.09    7.70
   3  -4   3  161.48    9.00
   3  -4   3  158.38    8.40
   3  -4   3  171.18    8.80
  -3  -4  -3  142.59    8.80
   3  -4   3  166.68    8.40
   3  -4   3  166.38    9.20
   3   4   3  160.08    9.00
   3   4   3  151.48    8.30
   3   4   3  153.88    7.80
  -3   4  -3  145.99    8.40
  -3   4  -3  140.69    8.20
   3   4   3  148.09    7.80
  -3   4  -3  149.39    8.80
  -3   4  -3  144.39    8.20
   3   4   3  138.29    8.20
   3   4   3  150.48    8.30
   3   4   3  152.18    7.80
  -3   4  -3  149.09    9.00
   3   4   3  147.09    7.60
   3   4   3  144.19    7.90
  -4  -4  -3   32.70    2.40
   4  -4   3   43.80    3.90
   4  -4   3   32.80    4.20
   4  -4   3   45.40    4.00
  -4  -4  -3   34.10    4.40
   4  -4   3   42.30    3.60
  -4   4  -3   32.40    3.10
   4   4   3   39.20    3.50
   4   4   3   33.30    2.80
  -4   4  -3   34.00    3.70
  -4   4  -3   36.40    3.30
   4   4   3   30.80    2.50
   4   4   3   42.40    2.80
   4   4   3   40.70    2.70
  -4   4  -3   53.19    5.60
   5  -4   3  600.84   30.90
   5  -4   3  661.73   30.50
  -5  -4  -3  579.84   31.00
   5  -4   3  580.24   30.90
   5  -4   3  605.04   31.10
   5  -4   3  631.64   30.20
   5  -4   3  607.74   30.30
  -5   4  -3  627.84   30.20
  -5   4  -3  617.44   29.60
   5   4   3  628.54   29.30
   5   4   3  571.14   30.60
   5   4   3  676.63   29.70
   5   4   3  632.04   30.90
   5   4   3  602.44   29.10
   5   4   3  650.23   30.00
   6  -4   3    2.70    3.00
   6  -4   3    6.00    2.60
   6  -4   3    8.70    3.40
   6  -4   3    4.50    3.50
   6  -4   3    6.70    2.40
   6  -4   3    6.20    2.20
   6   4   3   10.30    3.00
   6   4   3    6.30    2.70
   6   4   3    8.10    2.40
   6   4   3   10.90    3.20
   7  -4   3    0.50    1.90
   7  -4   3    4.30    3.20
   7  -4   3    0.30    2.90
   7  -4   3    3.90    2.20
   7  -4   3    2.80    3.40
   7   4   3    0.00    3.00
   7   4   3    3.10    2.80
   7   4   3    4.80    2.90
   7  -5  -3    2.20    2.40
   7  -5  -3    3.60    3.70
  -7  -5   3    1.50    2.60
   7  -5  -3   -2.80    2.30
   7  -5  -3    4.40    3.60
   7  -5  -3    4.50    3.30
   7   5  -3    1.40    2.50
   7   5  -3    5.40    3.40
   7   5  -3    3.40    2.40
   7   5  -3    7.00    3.30
   7   5  -3    8.10    3.00
   6  -5  -3   81.99    7.70
   6  -5  -3   85.29    7.80
  -6  -5   3   92.29    7.60
   6  -5  -3   81.19    7.80
   6  -5  -3   96.79    6.90
   6  -5  -3   85.49    6.70
   6   5  -3  100.19    6.60
   6   5  -3   96.59    7.50
   6   5  -3   92.29    6.70
   6   5  -3   95.89    7.00
   6   5  -3  114.19    8.10
  -5  -5   3   28.30    4.10
   5  -5  -3   25.90    4.40
   5  -5  -3   26.40    4.30
   5  -5  -3   24.90    3.70
   5  -5  -3   23.90    4.00
   5  -5  -3   22.70    3.50
   5  -5  -3   32.40    3.20
   5   5  -3   30.20    3.60
   5   5  -3   29.90    4.40
   5   5  -3   30.30    3.30
  -5   5   3   30.30    3.60
  -5   5   3   24.20    2.90
   5   5  -3   25.30    3.50
  -5   5   3   27.30    3.50
   4  -5  -3   63.69    4.10
  -4  -5   3   55.39    5.20
   4  -5  -3   55.09    4.90
   4  -5  -3   56.49    5.50
   4  -5  -3   57.79    5.90
   4  -5  -3   56.09    5.50
   4  -5  -3   63.29    4.90
   4   5  -3   54.69    3.50
   4   5  -3   58.49    4.30
   4   5  -3   57.69    3.50
   4   5  -3   54.19    4.20
  -4   5   3   59.39    4.80
   4   5  -3   62.39    4.90
  -4   5   3   59.49    4.90
  -4   5   3   61.09    4.40
   4   5  -3   58.19    3.80
   4   5  -3   61.49    5.90
   3  -5  -3   24.00    3.10
  -3  -5   3   40.90    4.20
   3  -5  -3   53.99    4.60
   3  -5  -3   37.10    4.10
   3  -5  -3   30.30    3.40
  -3  -5   3   33.30    2.70
   3   5  -3   35.30    3.80
   3   5  -3   31.20    2.80
  -3   5   3   31.80    3.50
  -3   5   3   51.99    4.70
   3   5  -3   34.40    2.70
   3   5  -3   28.00    3.80
   3   5  -3   29.10    2.70
   3   5  -3   35.30    3.70
   3   5  -3   48.90    3.40
  -3   5   3   39.20    3.50
   3   5  -3   38.50    3.60
   3   5  -3   28.60    2.70
  -2  -5   3   92.59    5.20
   2  -5  -3   82.39    5.90
   2  -5  -3   94.39    6.50
  -2  -5   3   84.49    4.60
  -2  -5   3   91.89    4.60
   2  -5  -3   88.49    6.20
   2  -5  -3   93.39    6.00
   2  -5  -3   81.79    5.60
  -2  -5   3   91.59    5.50
   2  -5  -3   75.69    5.90
  -2  -5   3   88.69    6.00
  -2   5   3   87.49    6.30
   2   5  -3   86.59    5.20
  -2   5   3  100.79    6.00
  -2   5   3   85.49    5.60
  -2   5   3   86.59    5.70
   2   5  -3   87.09    5.70
   2   5  -3   88.79    5.30
   2   5  -3   76.09    5.00
   2   5  -3   88.09    5.30
   2   5  -3   88.89    5.90
  -2   5   3   86.59    5.40
   2   5  -3   80.19    6.00
  -2   5   3   89.59    5.90
   2   5  -3   91.69    6.00
   1  -5  -3   50.99    4.60
  -1  -5   3   53.79    3.60
   1  -5  -3   48.80    4.40
  -1  -5   3   54.49    4.60
   1  -5  -3   60.59    5.00
   1  -5  -3   51.89    4.00
  -1  -5   3   47.90    4.00
   1  -5  -3   50.79    3.70
   1  -5  -3   60.69    4.50
  -1  -5   3   61.69    4.40
  -1  -5   3   57.99    3.50
  -1  -5   3   55.09    4.30
  -1   5   3   75.09    5.10
   1   5  -3   60.99    4.00
  -1   5   3   69.39    4.50
   1   5  -3   53.39    4.40
   1   5  -3   48.30    4.60
   1   5  -3   59.99    4.40
   1   5  -3   47.30    4.00
   1   5  -3   45.70    3.40
  -1   5   3   65.89    5.10
  -1   5   3   56.89    4.30
   1   5  -3   50.09    3.90
   1   5  -3   53.09    3.90
   1   5  -3   56.79    4.70
  -1   5   3   51.89    4.00
   0  -5   3  418.56   20.70
   0  -5  -3  457.75   20.30
   0  -5  -3  374.36   19.40
   0  -5  -3  404.16   20.60
   0  -5  -3  408.26   20.30
   0  -5  -3  355.66   20.20
   0  -5   3  368.26   19.50
   0  -5   3  371.56   19.80
   0  -5  -3  394.66   20.10
   0  -5   3  406.76   20.10
   0  -5  -3  438.06   20.80
   0   5   3  398.46   20.00
   0   5  -3  400.26   20.10
   0   5  -3  439.16   20.40
   0   5   3  475.25   20.80
   0   5  -3  415.36   20.30
   0   5  -3  374.76   19.70
   0   5   3  395.46   20.50
   0   5  -3  402.16   20.40
   0   5  -3  425.26   20.80
   0   5   3  474.25   20.20
   0   5  -3  476.55   21.00
   0   5   3  483.35   20.60
   0   5  -3  380.96   20.10
  -1  -5  -3  205.78   11.20
  -1  -5  -3  202.58   11.10
   1  -5   3  211.48   11.70
   1  -5   3  233.98   10.90
   1  -5   3  222.48   11.00
   1  -5   3  226.68   11.50
  -1  -5  -3  206.28   10.60
  -1  -5  -3  173.38   11.70
  -1  -5  -3  204.48   10.80
   1  -5   3  197.88   11.10
  -1   5  -3  228.18   11.80
   1   5   3  242.28   11.70
   1   5   3  194.48   11.40
  -1   5  -3  209.98   11.10
  -1   5  -3  198.38   10.90
   1   5   3  205.88   10.90
  -1   5  -3  208.58   11.00
  -1   5  -3  201.78   11.10
   1   5   3  243.48   10.60
  -1   5  -3  200.68   11.10
   1   5   3  211.98   11.30
   1   5   3  221.18   11.40
  -1   5  -3  209.48   11.80
   1   5   3  183.78   10.70
   2  -5   3   67.49    5.60
  -2  -5  -3   68.59    3.80
  -2  -5  -3   64.49    4.60
  -2  -5  -3   64.69    4.30
   2  -5   3   64.89    4.70
   2  -5   3   66.09    4.80
  -2  -5  -3   68.19    4.90
  -2  -5  -3   66.19    3.80
   2  -5   3   63.79    4.70
   2  -5   3   62.39    5.30
   2  -5   3   71.49    5.20
  -2  -5  -3   69.39    3.80
   2   5   3   65.09    5.20
  -2   5  -3   63.09    4.90
   2   5   3   69.09    4.30
  -2   5  -3   63.49    5.00
   2   5   3   62.09    4.80
   2   5   3   64.39    4.30
  -2   5  -3   65.99    4.10
   2   5   3   65.69    4.90
  -2   5  -3   60.69    5.60
   2   5   3   66.49    3.80
   2   5   3   78.39    5.10
  -2   5  -3   66.49    4.70
   2   5   3   68.09    4.40
  -2   5  -3   63.99    4.70
   3  -5   3  127.29    7.80
   3  -5   3  127.69    8.50
   3  -5   3  133.29    8.30
  -3  -5  -3  116.39    7.80
   3  -5   3  131.19    7.90
  -3  -5  -3  127.69    6.80
   3  -5   3  123.89    7.90
   3  -5   3  132.39    7.60
   3  -5   3  125.99    7.50
   3   5   3  126.89    7.50
   3   5   3  122.59    7.50
   3   5   3  127.89    6.60
   3   5   3  127.69    6.90
   3   5   3  124.49    6.90
  -3   5  -3  120.99    6.30
   3   5   3  135.29    6.90
   3   5   3  124.39    6.60
  -3   5  -3  128.69    7.90
   3   5   3  126.09    8.20
  -3   5  -3  120.49    7.40
  -3   5  -3  130.59    8.40
  -3   5  -3  120.19    7.60
  -3   5  -3  112.59    7.30
   3   5   3  141.79    7.70
   4  -5   3  140.69    8.80
   4  -5   3  130.99    9.30
   4  -5   3  148.39    8.80
  -4  -5  -3  145.19    9.30
   4  -5   3  134.29    9.10
   4  -5   3  153.68    8.70
   4  -5   3  158.58   10.00
   4   5   3  143.09    9.30
   4   5   3  146.89    8.50
  -4   5  -3  138.19    8.70
   4   5   3  154.18    8.50
   4   5   3  173.78    9.80
  -4   5  -3  146.99    9.00
  -4   5  -3  136.89    8.30
   4   5   3  149.49    7.80
   4   5   3  165.68    8.70
  -4   5  -3  144.39    8.40
   4   5   3  138.89    7.80
   4   5   3  159.48    7.90
   5  -5   3  161.78   10.00
   5  -5   3  174.98   11.20
   5  -5   3  187.98   10.20
  -5  -5  -3  177.98   11.00
   5  -5   3  179.78   10.00
   5  -5   3  165.38   11.20
   5  -5   3  160.38   10.60
  -5   5  -3  178.78    9.50
   5   5   3  165.98    9.70
  -5   5  -3  165.08    9.50
  -5   5  -3  175.98   10.20
   5   5   3  166.58    8.70
   5   5   3  170.38   10.70
   5   5   3  174.88   11.00
  -6  -5  -3    5.70    3.20
   6  -5   3    7.60    2.70
   6  -5   3    7.50    2.60
   6  -5   3    7.00    3.70
   6  -5   3    6.10    3.30
   6  -5   3    2.10    2.20
   6  -5   3    6.20    3.70
   6   5   3    7.40    3.30
   6   5   3    4.20    2.20
  -6   5  -3    6.10    1.80
   6   5   3    3.00    2.90
   7  -5   3   22.80    3.60
   7  -5   3   14.90    4.40
   7  -5   3   20.00    4.60
   7  -5   3   21.90    3.70
   7  -5   3   24.70    4.90
   7   5   3   22.20    4.50
   7   5   3   21.00    4.60
   7   5   3   18.30    4.20
   7  -6  -3    9.00    4.50
   7  -6  -3    7.10    4.00
   7  -6  -3    4.40    2.70
   7  -6  -3   12.70    4.00
   7  -6  -3    9.70    3.20
  -7  -6   3    2.00    2.70
   7   6  -3   15.30    4.10
   7   6  -3    9.50    4.40
   7   6  -3   22.40    4.20
   7   6  -3   22.30    3.80
   6  -6  -3   36.70    5.40
   6  -6  -3   36.70    5.30
   6  -6  -3   26.40    4.00
   6  -6  -3   30.10    4.10
   6  -6  -3   36.00    5.70
  -6  -6   3   25.10    4.30
   6   6  -3   39.90    5.30
  -6   6   3   23.00    3.10
   6   6  -3   41.30    4.80
   6   6  -3   30.80    5.10
   5  -6  -3   52.99    6.00
   5  -6  -3   57.09    5.70
   5  -6  -3   62.39    6.60
   5  -6  -3   47.90    6.00
  -5  -6   3   52.99    6.10
   5  -6  -3   51.49    5.30
  -5   6   3   52.49    5.10
   5   6  -3   66.59    5.50
  -5   6   3   52.69    4.90
   5   6  -3   48.30    4.60
  -5   6   3   47.70    4.50
   5   6  -3   55.59    6.00
   4  -6  -3   37.10    4.90
   4  -6  -3   45.70    5.20
   4  -6  -3   58.69    5.70
  -4  -6   3   39.20    5.00
   4  -6  -3   39.50    4.50
   4  -6  -3   37.30    4.30
   4   6  -3   58.39    4.80
   4   6  -3   41.00    3.60
   4   6  -3   40.00    4.10
   4   6  -3   56.49    4.30
   4   6  -3   56.49    4.90
  -4   6   3   47.30    4.30
  -4   6   3   58.49    4.90
  -4   6   3   45.80    4.70
   4   6  -3   38.10    5.00
   4   6  -3   45.10    3.40
   4   6  -3   43.80    4.80
   3  -6  -3   92.89    7.20
   3  -6  -3   84.99    6.60
   3  -6  -3  112.09    7.50
   3  -6  -3  108.49    7.30
  -3  -6   3  102.49    7.20
  -3  -6   3  103.29    6.00
   3  -6  -3   98.29    7.80
  -3   6   3  104.99    7.00
  -3   6   3  109.99    6.90
   3   6  -3   92.89    6.00
   3   6  -3  100.49    7.00
   3   6  -3  109.39    7.70
  -3   6   3  100.59    6.60
   3   6  -3  112.09    7.20
   3   6  -3  109.69    6.50
  -3   6   3  106.19    7.70
  -3   6   3  118.19    6.10
   3   6  -3  104.19    6.20
   3   6  -3   98.29    6.80
  -2  -6   3   10.00    1.40
  -2  -6   3   18.30    2.30
   2  -6  -3    5.00    1.90
   2  -6  -3    6.90    2.30
   2  -6  -3    5.70    2.40
  -2  -6   3    8.50    1.40
  -2  -6   3   14.00    2.90
  -2  -6   3   12.90    2.30
   2  -6  -3    8.00    2.60
   2  -6  -3    6.00    1.90
   2  -6  -3    6.00    2.50
  -2   6   3   10.30    2.50
   2   6  -3    8.80    2.00
  -2   6   3   15.70    2.60
  -2   6   3   12.50    2.40
   2   6  -3    7.40    2.50
  -2   6   3    8.80    2.10
   2   6  -3    5.90    1.80
   2   6  -3    9.40    2.60
   2   6  -3    5.40    1.80
   2   6  -3    5.70    2.30
   2   6  -3   10.10    1.80
  -2   6   3   17.30    3.30
  -2   6   3   12.00    2.40
   1  -6  -3  119.59    7.50
  -1  -6   3  117.79    6.80
   1  -6  -3  133.69    8.40
   1  -6  -3  118.39    7.80
   1  -6  -3  119.99    7.60
  -1  -6   3  109.69    7.60
   1  -6  -3  120.39    7.40
   1  -6  -3  113.39    6.70
  -1  -6   3  129.29    6.80
  -1  -6   3  129.59    7.70
  -1  -6   3  113.99    7.10
   1  -6  -3  119.09    7.30
  -1  -6   3  122.29    7.60
  -1   6   3  120.29    7.40
  -1   6   3  148.79    8.30
   1   6  -3  115.29    7.20
   1   6  -3  115.59    7.10
   1   6  -3  128.09    8.00
   1   6  -3  116.79    7.80
   1   6  -3  118.09    7.70
   1   6  -3  131.99    7.70
   1   6  -3  130.29    7.20
  -1   6   3  132.99    7.30
   0  -6   3   23.10    2.90
   0  -6  -3   16.80    3.10
   0  -6   3   16.30    3.20
   0  -6   3   16.30    1.70
   0  -6   3   16.00    2.30
   0  -6   3   17.00    2.20
   0  -6  -3   13.80    2.20
   0  -6   3   18.00    3.20
   0  -6  -3   16.70    2.70
   0  -6  -3   23.10    3.40
   0  -6  -3   15.50    2.70
   0  -6  -3   14.20    2.40
   0  -6  -3   16.20    1.50
   0   6  -3   16.50    3.10
   0   6   3   21.60    2.80
   0   6  -3   17.80    2.60
   0   6  -3   17.60    2.80
   0   6   3   17.80    2.80
   0   6   3   15.90    2.90
   0   6   3   19.10    3.10
   0   6  -3   18.20    2.70
   0   6   3   33.50    3.90
   0   6  -3   19.40    2.70
   0   6  -3   16.30    2.90
   0   6  -3   16.60    3.00
   0   6   3   17.20    2.30
   0   6   3   20.40    2.60
   1  -6   3   11.70    2.20
   1  -6   3   12.10    2.50
   1  -6   3   13.90    2.40
  -1  -6  -3   14.30    2.00
   1  -6   3   11.60    3.00
  -1  -6  -3   14.70    2.50
  -1  -6  -3   17.60    2.40
   1  -6   3   10.20    2.40
  -1  -6  -3   13.30    2.60
  -1   6  -3    9.90    2.30
  -1   6  -3    9.40    2.40
   1   6   3   12.10    2.30
  -1   6  -3   10.10    2.90
  -1   6  -3   10.80    2.10
   1   6   3   13.50    2.30
  -1   6  -3   11.60    2.30
   1   6   3   12.60    2.70
  -1   6  -3   12.20    2.50
  -2  -6  -3    4.60    1.50
   2  -6   3    8.30    2.40
   2  -6   3    6.60    2.00
  -2  -6  -3    3.40    1.90
  -2  -6  -3    4.10    1.20
   2  -6   3   10.90    3.10
   2  -6   3   10.80    3.00
  -2  -6  -3    5.00    1.90
   2  -6   3   19.90    2.80
  -2   6  -3    4.30    1.50
  -2   6  -3    5.50    2.10
   2   6   3    7.50    1.90
  -2   6  -3    4.00    1.90
   2   6   3    5.20    1.40
  -2   6  -3    8.50    3.10
  -2   6  -3    2.30    1.90
   2   6   3    1.80    2.20
  -2   6  -3    5.90    2.10
   2   6   3    9.90    2.50
   2   6   3   10.70    2.70
   3  -6   3  225.98   12.80
  -3  -6  -3  237.38   11.50
   3  -6   3  204.48   12.20
   3  -6   3  223.18   12.20
   3  -6   3  212.98   12.10
   3  -6   3  208.58   13.00
   3  -6   3  225.38   12.40
  -3  -6  -3  212.68   12.50
  -3   6  -3  223.38   11.10
   3   6   3  219.98   12.20
  -3   6  -3  234.18   12.50
  -3   6  -3  232.08   12.10
  -3   6  -3  247.98   13.40
   3   6   3  215.28   11.50
  -3   6  -3  225.48   12.10
   3   6   3  207.58   11.50
   3   6   3  212.88   11.10
  -3   6  -3  235.48   12.60
   3   6   3  213.58   12.10
   3   6   3  223.18   12.90
   3   6   3  236.18   12.60
  -4  -6  -3   12.10    3.10
   4  -6   3   16.80    3.50
   4  -6   3   16.00    3.70
   4  -6   3   20.30    3.10
   4  -6   3   16.70    3.40
   4  -6   3   19.20    3.00
   4  -6   3   17.50    3.10
   4   6   3   13.00    2.90
  -4   6  -3   19.00    3.00
   4   6   3   13.20    3.30
  -4   6  -3   18.10    3.50
   4   6   3   15.70    3.70
  -4   6  -3   17.20    3.20
   4   6   3   13.80    2.10
   4   6   3   17.70    3.10
  -4   6  -3   14.80    2.60
   4   6   3   11.90    2.10
   4   6   3   15.90    2.00
   4   6   3   17.50    2.80
  -5  -6  -3   85.09    6.90
   5  -6   3   84.29    6.40
   5  -6   3   83.59    7.30
   5  -6   3   80.39    6.20
   5  -6   3   85.09    7.30
   5  -6   3   83.99    7.70
   5  -6   3   85.69    6.70
   5   6   3   74.29    4.70
   5   6   3   91.99    6.30
  -5   6  -3   80.29    5.80
  -5   6  -3   86.19    5.90
   5   6   3   75.99    5.70
   5   6   3   73.39    6.80
  -5   6  -3   88.59    6.70
   5   6   3   88.69    7.40
   6  -6   3    4.60    3.50
   6  -6   3    1.10    3.20
   6  -6   3    4.20    2.50
   6  -6   3    5.10    3.50
  -6  -6  -3    3.70    2.90
   6  -6   3    4.70    2.40
   6   6   3    3.70    2.90
   6   6   3    4.90    3.40
  -6   6  -3    4.10    1.90
   6   6   3    0.70    2.20
   7  -6   3   -1.80    3.10
   7  -6   3    3.10    3.90
   7  -6   3   -0.40    2.30
   7  -6   3    0.30    2.60
   7  -6   3    0.80    3.60
   7   6   3   -1.60    3.00
   7   6   3   -1.40    3.40
   6  -7  -3   16.50    4.60
   6  -7  -3   17.40    4.30
   6  -7  -3   22.20    3.90
   6  -7  -3   20.40    4.70
  -6  -7   3   14.20    4.30
   6  -7  -3   15.00    4.50
   6  -7  -3   18.10    3.70
   6   7  -3   16.60    4.20
   6   7  -3   22.10    4.00
  -6   7   3   13.80    3.30
   6   7  -3   20.50    5.10
  -6   7   3   15.80    2.90
   5  -7  -3   11.00    3.00
   5  -7  -3   12.60    3.90
   5  -7  -3   16.00    3.30
   5  -7  -3   13.60    4.00
  -5  -7   3   11.10    3.60
   5  -7  -3    9.90    3.80
  -5   7   3   11.30    2.90
  -5   7   3   16.70    3.30
  -5   7   3   14.20    2.70
   5   7  -3   11.80    1.80
   5   7  -3   12.20    3.30
   5   7  -3   17.20    4.30
   4  -7  -3   25.30    4.00
   4  -7  -3   24.00    3.70
   4  -7  -3   23.10    4.40
   4  -7  -3   26.70    4.50
  -4  -7   3   28.80    4.50
   4  -7  -3   19.90    4.10
   4  -7  -3   26.40    4.20
   4   7  -3   20.70    3.30
  -4   7   3   20.50    3.30
   4   7  -3   22.50    4.10
   4   7  -3   29.50    3.40
  -4   7   3   31.30    4.30
   4   7  -3   28.30    2.90
   4   7  -3   27.20    4.60
   4   7  -3   24.40    3.10
  -4   7   3   28.40    4.30
  -3  -7   3   18.00    3.30
   3   7  -3   15.30    2.30
   3   7  -3   13.70    2.90
   3   7  -3   20.50    3.40
  -3   7   3   36.30    3.60
   3   7  -3   16.70    2.70
  -2  -7   3   97.79    5.50
  -2  -7   3   93.69    6.10
   2  -7  -3   90.39    6.80
   2  -7  -3   89.79    6.90
  -2  -7   3   91.49    7.10
   2  -7  -3   90.99    6.10
   2  -7  -3   83.69    7.50
   2  -7  -3   87.49    6.50
   2  -7  -3   94.39    7.10
  -2   7   3   83.09    6.40
   2   7  -3   99.19    6.20
   2   7  -3  106.89    6.40
  -2   7   3   99.79    6.40
   2   7  -3   91.29    6.10
   2   7  -3  100.09    7.10
  -2   7   3   90.69    6.70
  -2   7   3   91.79    7.60
   2   7  -3   95.29    7.30
   2   7  -3   84.89    6.70
  -2   7   3   96.59    6.80
  -2   7   3  101.99    6.60
   1  -7  -3   19.00    3.30
  -1  -7   3   17.40    2.80
   1  -7  -3   15.80    3.00
   1  -7  -3   14.50    2.80
   1  -7  -3   20.90    3.60
  -1  -7   3   16.60    2.40
  -1  -7   3   19.20    2.50
  -1  -7   3   18.90    3.50
   1  -7  -3   14.80    3.50
   1  -7  -3   18.10    3.60
  -1  -7   3   18.20    3.40
   1  -7  -3   18.20    2.30
   1   7  -3   21.90    3.80
  -1   7   3   14.80    3.50
  -1   7   3   18.20    2.90
   1   7  -3   17.60    3.40
  -1   7   3   18.30    3.10
   1   7  -3   21.10    3.00
   1   7  -3   14.00    2.60
  -1   7   3   18.30    3.30
   1   7  -3   22.40    3.00
   1   7  -3   16.00    3.10
  -1   7   3   24.60    3.20
  -1   7   3   13.60    2.80
   0  -7  -3  323.47   18.50
   0  -7  -3  391.06   18.70
   0  -7   3  352.76   19.00
   0  -7  -3  333.17   18.90
   0  -7   3  317.77   18.90
   0  -7   3  337.17   18.20
   0  -7  -3  340.37   18.20
   0  -7  -3  337.07   19.20
   0  -7  -3  351.36   18.70
   0  -7   3  321.37   18.00
   0  -7   3  430.06   18.90
   0  -7   3  418.26   19.50
   0   7   3  384.06   19.00
   0   7   3  383.06   18.30
   0   7  -3  373.86   18.80
   0   7   3  349.17   18.90
   0   7  -3  331.87   18.40
   0   7   3  398.26   19.40
   0   7  -3  365.16   19.40
   0   7   3  420.26   18.70
   0   7  -3  345.57   18.90
   0   7  -3  379.76   18.60
   0   7   3  425.66   18.80
   0   7  -3  348.37   18.60
   1  -7   3   45.90    4.60
  -1  -7  -3   40.10    4.30
   1  -7   3   39.30    4.90
   1  -7   3   43.80    4.20
   1  -7   3   31.00    3.70
  -1  -7  -3   43.20    4.00
   1  -7   3   33.40    4.20
  -1  -7  -3   46.70    3.70
  -1  -7  -3   39.40    4.30
  -1   7  -3   39.20    4.20
  -1   7  -3   39.00    4.10
   1   7   3   36.40    4.40
  -1   7  -3   38.10    4.10
   1   7   3   41.20    3.60
   1   7   3   39.50    4.60
  -1   7  -3   45.30    5.70
   1   7   3   42.20    4.30
   1   7   3   38.80    4.60
  -1   7  -3   34.40    4.50
  -1   7  -3   42.80    4.50
   1   7   3   38.80    3.80
  -2  -7  -3   32.30    2.90
   2  -7   3   34.80    4.30
   2  -7   3   35.70    4.50
   2  -7   3   28.40    3.50
  -2  -7  -3   38.70    4.60
   2  -7   3   32.20    4.80
  -2  -7  -3   38.50    3.70
   2  -7   3   39.90    4.40
   2   7   3   24.70    4.10
   2   7   3   35.80    4.50
   2   7   3   31.90    3.10
   2   7   3   27.70    4.00
   2   7   3   36.20    3.70
  -2   7  -3   34.10    3.40
  -2   7  -3   32.80    3.80
  -2   7  -3   38.30    4.30
  -2   7  -3   41.50    4.50
   2   7   3   34.40    3.60
  -2   7  -3   39.30    4.30
  -2   7  -3   33.90    5.40
   3  -7   3   26.00    4.20
   3  -7   3   33.40    4.30
   3  -7   3   31.30    4.00
   3  -7   3   28.20    4.60
   3  -7   3   24.70    3.40
  -3  -7  -3   29.90    4.20
  -3   7  -3   31.10    3.60
   3   7   3   27.00    4.30
  -3   7  -3   20.90    3.80
   3   7   3   26.10    3.70
  -3   7  -3   28.00    4.00
   3   7   3   29.20    3.10
   3   7   3   34.50    3.00
   3   7   3   33.50    3.50
  -3   7  -3   30.60    4.20
   3   7   3   29.10    4.20
   4  -7   3   59.69    5.00
   4  -7   3   36.10    4.40
  -4  -7  -3   44.40    5.60
   4  -7   3   47.80    5.30
   4  -7   3   49.30    5.90
   4  -7   3   45.30    5.30
   4  -7   3   54.69    6.30
  -4   7  -3   50.69    5.50
   4   7   3   35.90    4.40
   4   7   3   46.90    5.80
  -4   7  -3   44.40    4.50
   4   7   3   44.20    3.80
   4   7   3   44.10    4.00
  -4   7  -3   48.40    5.50
  -4   7  -3   52.49    5.10
   4   7   3   50.59    5.20
  -5  -7  -3   42.50    5.80
   5  -7   3   40.00    4.80
   5  -7   3   39.10    5.80
   5  -7   3   49.70    6.60
   5  -7   3   54.99    5.30
   5  -7   3   41.50    5.80
   5  -7   3   41.90    5.00
   5   7   3   41.50    5.60
   5   7   3   46.70    4.60
  -5   7  -3   52.69    5.60
  -5   7  -3   47.30    4.90
   5   7   3   51.29    5.50
   5   7   3   38.50    3.30
   5   7   3   45.20    5.90
  -5   7  -3   46.80    4.60
   6  -7   3    1.40    3.70
  -6  -7  -3    2.40    3.00
   6  -7   3    7.70    2.90
   6  -7   3    6.20    4.00
   6  -7   3    6.70    3.60
   6  -7   3    4.00    2.70
   6   7   3    3.40    2.70
   6   7   3    3.80    3.30
  -6   7  -3    5.10    2.20
   6   7   3    3.70    3.60
   6  -8  -3   17.70    4.30
  -6  -8   3    7.60    3.70
   6  -8  -3    8.20    4.50
   6  -8  -3   14.70    3.70
   6  -8  -3    6.10    3.90
   6  -8  -3   13.10    3.60
   6  -8  -3   11.70    4.10
   6   8  -3   19.00    5.20
  -6   8   3   10.10    2.80
   6   8  -3   11.50    3.90
   6   8  -3   15.60    4.20
  -6   8   3   11.90    3.40
   5  -8  -3    7.50    3.80
   5  -8  -3   12.60    3.40
   5  -8  -3   12.50    3.90
  -5  -8   3    8.70    3.40
   5  -8  -3   13.90    4.00
   5  -8  -3    4.80    2.80
   5  -8  -3   11.30    3.20
  -5   8   3    8.50    3.20
   5   8  -3    7.40    2.70
   5   8  -3    3.60    1.60
  -5   8   3   19.90    3.80
   5   8  -3    7.10    3.30
   5   8  -3   15.50    4.40
  -5   8   3    7.40    2.50
   4  -8  -3   53.59    5.60
   4  -8  -3   63.59    6.60
   4  -8  -3   54.59    5.60
  -4  -8   3   52.89    6.30
   4  -8  -3   51.99    6.70
   4  -8  -3   62.39    6.80
   4  -8  -3   55.59    5.50
   4   8  -3   60.79    6.30
   4   8  -3   57.69    5.40
  -4   8   3   60.59    6.00
  -4   8   3   57.29    5.40
   4   8  -3   65.39    5.10
   4   8  -3   61.19    4.60
   4   8  -3   63.19    6.90
  -4   8   3   50.39    5.80
  -3  -8   3   84.79    7.20
   3  -8  -3   83.99    7.10
   3  -8  -3   82.19    7.70
   3  -8  -3   73.59    6.70
   3  -8  -3   81.59    6.80
   3  -8  -3   80.29    6.10
   3  -8  -3   84.09    6.40
  -3   8   3   86.69    6.70
   3   8  -3   83.99    5.80
  -3   8   3   71.39    6.00
   3   8  -3   83.19    6.80
   3   8  -3   82.19    7.50
   3   8  -3   79.89    5.70
   3   8  -3   70.09    6.40
   3   8  -3   84.79    5.90
  -3   8   3   76.49    6.60
  -2  -8   3   37.70    4.90
   2  -8  -3   22.40    4.20
  -2   8   3   45.80    5.70
  -2   8   3   43.30    4.80
  -2   8   3   30.70    4.50
  -2   8   3   39.50    4.20
  -2   8   3   31.10    4.10
   1  -8  -3   81.29    6.70
  -1  -8   3   78.39    6.50
  -1  -8   3   74.09    5.50
   1  -8  -3   93.49    7.10
  -1  -8   3   72.79    6.40
   1  -8  -3   74.79    6.00
  -1  -8   3   82.79    6.30
   1  -8  -3   84.69    6.70
  -1  -8   3   74.79    5.30
   1  -8  -3   79.69    6.30
   1   8  -3   70.99    6.20
  -1   8   3  109.39    6.30
   1   8  -3   71.69    6.80
   1   8  -3   76.59    7.00
  -1   8   3   97.19    6.70
   1   8  -3   80.29    5.90
  -1   8   3   98.79    6.40
  -1   8   3   97.69    6.80
  -1   8   3   89.89    7.50
   1   8  -3   67.39    5.90
   1   8  -3   66.99    5.90
  -1   8   3   85.09    6.40
   0  -8   3   35.00    3.90
   0  -8  -3   41.80    4.70
   0  -8   3   47.80    4.90
   0  -8   3   35.50    4.60
   0  -8  -3   47.60    4.80
   0  -8   3   47.90    5.40
   0  -8   3   37.90    3.80
   0  -8  -3   33.90    3.80
   0  -8  -3   30.60    4.50
   0  -8  -3   42.10    4.60
   0   8   3   44.80    4.50
   0   8  -3   39.80    4.30
   0   8  -3   35.40    4.20
   0   8  -3   45.90    5.80
   0   8  -3   50.69    5.20
   0   8   3   45.30    4.50
   0   8   3   34.20    4.50
   0   8   3   44.30    4.20
   0   8   3   51.89    5.30
   0   8  -3   37.20    4.30
   0   8  -3   33.30    4.50
   0   8   3   50.39    5.50
   1  -8   3  117.49    7.10
   1  -8   3  116.89    7.20
  -1  -8  -3   99.49    7.10
  -1  -8  -3   95.19    6.30
  -1  -8  -3   92.59    6.80
   1  -8   3  113.79    7.80
  -1  -8  -3  100.89    6.80
   1  -8   3  117.09    7.50
  -1   8  -3  100.19    7.00
  -1   8  -3   89.39    6.80
  -1   8  -3   90.29    7.10
   1   8   3  100.49    6.80
   1   8   3   87.29    7.10
  -1   8  -3   98.89    7.40
   1   8   3   86.29    7.50
  -1   8  -3  101.59    7.20
   1   8   3   95.99    6.30
   1   8   3   90.49    7.40
  -1   8  -3  100.39    8.30
   1   8   3   99.59    6.80
   2  -8   3   26.30    4.20
  -2  -8  -3   19.20    2.50
   2  -8   3   18.90    3.10
  -2  -8  -3   20.30    3.10
  -2  -8  -3   28.10    4.30
   2  -8   3   19.20    3.70
   2  -8   3   23.40    3.70
  -2   8  -3   25.20    3.90
   2   8   3   19.80    3.60
   2   8   3   23.20    2.90
  -2   8  -3   17.10    3.00
  -2   8  -3   21.90    4.50
   2   8   3   19.90    4.00
  -2   8  -3   18.50    3.60
   2   8   3   25.40    4.20
   2   8   3   23.60    3.20
  -2   8  -3   26.30    4.00
   2   8   3   21.10    3.10
  -2   8  -3   17.50    3.30
   3  -8   3    0.00    2.10
   3  -8   3    0.40    3.20
   3  -8   3    7.80    3.10
  -3  -8  -3    1.40    2.40
   3  -8   3    4.90    2.60
   3  -8   3    1.90    2.80
   3   8   3   -0.90    2.30
  -3   8  -3    4.70    2.90
  -3   8  -3    0.90    2.60
   3   8   3   -1.10    1.70
  -3   8  -3    2.40    2.60
   3   8   3    1.50    2.80
   3   8   3    0.10    1.70
   3   8   3    4.40    3.10
  -3   8  -3    1.80    2.20
  -4  -8  -3    9.30    3.50
   4  -8   3   11.30    3.90
   4  -8   3    8.60    3.50
   4  -8   3    6.70    2.60
   4  -8   3    8.70    3.60
   4  -8   3   12.40    3.30
   4   8   3    9.10    2.30
   4   8   3    9.00    3.30
  -4   8  -3   11.40    3.30
   4   8   3   10.40    2.20
   4   8   3   12.30    3.90
  -4   8  -3    7.60    2.70
  -4   8  -3    4.30    3.00
   4   8   3    8.00    2.80
  -4   8  -3    7.90    3.30
   5  -8   3   39.70    6.60
  -5  -8  -3   39.60    5.60
   5  -8   3   39.80    5.00
   5  -8   3   36.10    5.70
   5  -8   3   48.00    5.80
   5  -8   3   43.20    6.00
  -5   8  -3   43.90    4.70
  -5   8  -3   57.69    6.40
  -5   8  -3   41.60    5.00
   5   8   3   45.80    5.00
   5   8   3   44.50    6.30
   5   8   3   39.90    5.30
   5   8   3   42.10    5.90
   5   8   3   37.10    3.60
   6  -8   3   20.40    5.00
   5  -9  -3    9.50    5.00
   5  -9  -3   11.20    3.90
   5  -9  -3   11.80    3.30
   5  -9  -3    5.00    2.90
   5  -9  -3   -4.10    3.50
  -5  -9   3   15.40    4.30
  -5   9   3    6.20    3.80
   5   9  -3   13.80    2.20
   5   9  -3    6.20    4.20
   5   9  -3   11.30    3.00
  -5   9   3    5.70    2.60
  -5   9   3    4.70    3.10
   5   9  -3   18.80    4.20
  -4  -9   3    1.80    2.80
   4  -9  -3    3.70    3.10
   4  -9  -3    3.70    2.60
   4  -9  -3    5.50    3.90
   4  -9  -3    0.40    2.70
   4   9  -3    5.80    2.20
   4   9  -3    4.00    2.80
  -4   9   3    1.80    2.40
   4   9  -3    5.10    3.80
   4   9  -3    2.30    3.30
  -4   9   3    3.70    3.10
  -4   9   3    5.10    3.20
   3  -9  -3   26.40    4.90
   3  -9  -3   23.50    4.30
   3  -9  -3   25.70    4.90
  -3  -9   3   21.80    4.10
   3  -9  -3   21.70    3.90
  -3   9   3   19.80    3.50
   3   9  -3   21.80    3.50
   3   9  -3   23.10    4.60
  -3   9   3   25.90    4.30
   3   9  -3   15.40    4.30
   3   9  -3   18.10    3.70
   3   9  -3   16.90    3.00
  -3   9   3   27.20    4.60
   3   9  -3   17.70    3.10
   2  -9  -3   76.09    6.30
  -2  -9   3   74.99    7.20
  -2  -9   3   78.59    5.20
   2  -9  -3   78.39    7.00
   2  -9  -3   82.09    7.20
   2  -9  -3   82.59    7.30
   2  -9  -3   75.89    6.30
   2   9  -3   81.89    7.10
   2   9  -3   74.49    6.10
  -2   9   3   73.29    6.60
   2   9  -3   72.79    7.00
   2   9  -3   81.69    6.10
  -2   9   3   86.09    6.30
   2   9  -3   71.49    5.90
  -2   9   3   74.79    6.50
   2   9  -3   78.19    7.60
  -2   9   3   79.29    7.10
   1  -9  -3    2.80    2.50
   1  -9  -3    4.20    2.70
   1  -9  -3    0.60    2.80
  -1  -9   3   12.60    2.90
  -1  -9   3    6.80    2.00
   1  -9  -3   -0.20    2.20
   1  -9  -3    3.20    2.60
  -1   9   3    7.40    2.50
   1   9  -3    1.20    2.80
   1   9  -3    4.50    2.40
   1   9  -3    3.40    2.90
   1   9  -3    5.00    2.50
   1   9  -3    0.30    2.10
   1   9  -3    3.40    3.10
  -1   9   3    2.40    3.30
  -1   9   3    0.10    2.20
  -1   9   3    1.80    2.50
  -1   9   3    2.80    3.20
  -1   9   3    2.90    2.60
   0  -9   3   10.80    3.20
   0  -9  -3    7.30    3.20
   0  -9   3   13.00    3.50
   0  -9  -3   12.50    3.40
   0  -9  -3   13.60    2.90
   0  -9   3    8.80    2.60
   0  -9   3   19.70    4.00
   0  -9  -3   12.30    3.20
   0  -9  -3    9.20    2.50
   0   9  -3    7.50    3.10
   0   9   3   11.40    3.90
   0   9   3    7.80    2.70
   0   9   3    8.30    2.60
   0   9   3   17.10    3.00
   0   9  -3    7.40    2.80
   0   9  -3   12.20    3.40
   0   9   3    8.30    3.40
   0   9  -3    8.80    3.10
   0   9  -3   13.90    4.10
   0   9  -3    7.30    2.70
   0   9   3    9.00    3.20
  -1  -9  -3    2.20    2.10
   1  -9   3   -4.90    1.90
  -1  -9  -3   -3.40    2.50
   1  -9   3   -0.10    2.20
   1  -9   3    0.60    2.70
  -1  -9  -3    3.70    2.30
   1  -9   3   -2.10    2.40
   1  -9   3   -0.50    2.30
  -1  -9  -3   -2.70    1.50
   1   9   3    0.30    2.10
  -1   9  -3    2.70    2.90
   1   9   3    1.20    2.70
  -1   9  -3   -0.70    2.40
   1   9   3    0.70    1.90
   1   9   3   -1.80    2.70
  -1   9  -3    1.50    2.60
   1   9   3    4.90    1.90
  -1   9  -3   -0.60    2.30
  -1   9  -3   -1.30    2.20
   1   9   3    0.50    2.50
  -1   9  -3    1.40    3.30
   2  -9   3   66.99    5.60
  -2  -9  -3   58.99    6.40
  -2  -9  -3   52.49    4.10
   2  -9   3   56.59    5.80
   2  -9   3   55.29    6.50
   2  -9   3   57.19    6.20
  -2   9  -3   49.70    5.30
  -2   9  -3   52.59    5.80
   2   9   3   52.19    5.80
   2   9   3   53.79    5.20
   2   9   3   41.70    5.90
  -2   9  -3   64.69    6.50
  -2   9  -3   50.99    5.90
   2   9   3   57.39    6.50
  -2   9  -3   61.09    6.40
   2   9   3   55.19    5.00
   3  -9   3   16.00    3.40
   3  -9   3   12.10    3.70
   3  -9   3   18.50    4.20
  -3  -9  -3   13.90    3.80
   3  -9   3   16.60    4.00
  -3   9  -3   17.50    4.00
  -3   9  -3   12.80    3.20
   3   9   3   13.40    2.80
   3   9   3   13.40    4.20
   3   9   3   16.50    3.10
   3   9   3   11.40    3.50
  -3   9  -3   12.20    3.60
  -3   9  -3   27.80    4.60
   3   9   3   14.70    3.60
   4  -9   3    3.10    3.60
   4  -9   3    7.40    3.60
   4  -9   3    5.30    2.90
   4  -9   3    4.90    3.00
  -4  -9  -3    2.60    2.90
   4   9   3    3.60    3.80
  -4   9  -3    7.30    3.40
   4   9   3    5.90    2.80
  -4   9  -3    7.60    2.90
  -4   9  -3    8.10    3.30
   4   9   3    0.20    3.20
   4   9   3    3.10    2.00
   5  -9   3    5.90    3.80
  -5  -9  -3   10.80    3.60
   5  -9   3    4.50    3.30
   5  -9   3    3.70    3.10
   5  -9   3    5.70    4.10
   5   9   3    4.60    1.80
   5   9   3    1.10    3.70
  -5   9  -3   16.60    3.70
  -5   9  -3    7.80    2.80
   5   9   3    9.30    3.60
  -5   9  -3   15.80    4.10
   5   9   3    5.10    3.40
   5   9   3    8.40    3.10
   4 -10  -3   32.60    5.00
  -4 -10   3   34.80    6.20
   4 -10  -3   36.90    5.20
   4 -10  -3   36.40    5.70
   4 -10  -3   53.29    7.00
  -4  10   3   53.79    6.30
  -4  10   3   61.99    7.00
  -4  10   3   41.60    5.10
   4  10  -3   40.80    6.20
   4  10  -3   38.10    5.40
   4  10  -3   39.40    4.40
   4  10  -3   41.20    6.10
   3 -10  -3   19.30    4.90
  -3 -10   3   13.00    4.30
   3 -10  -3   18.20    4.60
   3 -10  -3   25.50    4.60
   3 -10  -3   26.20    4.30
   3 -10  -3   19.30    4.40
   3  10  -3   18.30    3.30
  -3  10   3   18.40    3.80
   3  10  -3   15.50    3.40
   3  10  -3   23.10    4.90
   3  10  -3   21.30    5.00
   3  10  -3   16.90    3.90
  -3  10   3   24.80    4.70
  -3  10   3   20.20    4.50
   2 -10  -3    3.70    3.40
   2 -10  -3    4.00    2.60
  -2 -10   3   16.60    3.90
   2 -10  -3    7.90    3.10
   2 -10  -3    5.20    2.50
   2 -10  -3    6.80    3.30
  -2  10   3   13.30    4.10
  -2  10   3   17.30    4.00
   2  10  -3    8.60    3.80
   2  10  -3    8.50    2.60
   2  10  -3    8.20    3.40
   2  10  -3    2.10    2.80
  -2  10   3   16.00    3.40
   1 -10  -3   16.60    3.50
   1 -10  -3   16.40    3.80
   1 -10  -3   17.60    3.70
   1 -10  -3   23.70    4.30
  -1 -10   3   14.70    2.90
   1 -10  -3   19.10    4.40
  -1 -10   3   19.10    4.50
  -1  10   3   25.00    3.80
   1  10  -3   15.10    4.30
  -1  10   3   17.00    3.90
  -1  10   3   14.00    3.40
   1  10  -3   18.00    3.70
   1  10  -3    9.40    3.00
  -1  10   3   14.00    4.10
   1  10  -3   14.30    3.90
   1  10  -3   14.70    4.10
  -1  10   3   17.80    3.50
   1  10  -3   24.50    3.80
   0 -10  -3    4.70    3.00
   0 -10  -3    7.80    2.80
   0 -10  -3   10.20    2.90
   0 -10   3    6.70    3.20
   0 -10   3    3.70    2.50
   0 -10   3    5.30    2.90
   0 -10   3    3.40    2.80
   0 -10  -3    8.80    2.60
   0  10   3    6.00    2.60
   0  10   3    2.60    2.40
   0  10  -3    2.70    3.40
   0  10   3    4.30    2.80
   0  10  -3    1.10    3.00
   0  10  -3    3.90    2.60
   0  10   3    1.10    3.10
   0  10   3    6.70    3.70
   0  10   3    8.10    3.50
   0  10  -3    2.10    2.90
   0  10  -3    5.10    2.80
   0  10  -3    5.90    2.90
   1 -10   3   45.10    5.80
   1 -10   3   31.20    4.30
   1 -10   3   40.50    5.40
   1 -10   3   32.50    4.90
  -1 -10  -3   29.60    4.90
  -1 -10  -3   35.40    3.90
  -1  10  -3   32.00    4.50
   1  10   3   30.00    4.30
   1  10   3   30.20    5.20
  -1  10  -3   33.30    4.80
  -1  10  -3   35.60    4.70
   1  10   3   27.80    4.70
  -1  10  -3   44.20    6.20
  -1  10  -3   34.00    4.70
  -1  10  -3   31.00    5.00
   1  10   3   26.00    4.70
   1  10   3   34.70    4.40
   2 -10   3   -3.20    2.70
  -2 -10  -3   -0.30    2.50
   2 -10   3   -2.00    2.40
   2 -10   3    3.10    3.30
   2  10   3    1.40    2.80
   2  10   3   -0.70    3.30
  -2  10  -3    0.30    2.50
   2  10   3   -2.00    2.10
   2  10   3   -0.30    2.10
  -2  10  -3   -1.30    2.60
  -2  10  -3   -2.80    2.40
   2  10   3    2.00    3.40
  -2  10  -3   -0.50    3.00
  -3 -10  -3    8.20    3.80
   3 -10   3    6.20    3.00
   3 -10   3    6.50    3.60
   3 -10   3    8.90    3.50
  -3  10  -3    6.20    3.30
  -3  10  -3    1.20    3.00
   3  10   3    9.00    4.00
   3  10   3    2.70    2.50
  -3  10  -3    7.80    3.60
  -3  10  -3   11.50    3.30
   3  10   3    3.10    3.80
   3  10   3    4.40    3.20
   3  10   3    9.10    2.70
   2 -11  -3   -1.60    2.50
   2 -11  -3   -3.60    2.50
   2 -11  -3    0.90    3.30
   2  11  -3   -1.60    3.60
  -2  11   3   -2.10    2.50
   2  11  -3    0.80    3.10
   2  11  -3   -0.60    2.40
  -2  11   3    4.30    3.70
   2  11  -3   -3.60    3.50
   2  11  -3    1.00    2.70
  -2  11   3    2.50    3.00
  -1 -11   3   19.90    4.80
   1 -11  -3   20.70    4.50
   1 -11  -3   19.40    3.70
   1 -11  -3   13.90    3.50
   1 -11  -3   17.70    4.60
   1  11  -3   14.50    3.60
  -1  11   3   23.10    4.20
   1  11  -3   10.20    3.40
   1  11  -3   15.70    4.50
  -1  11   3   15.60    4.50
   1  11  -3   17.70    4.60
   1  11  -3   12.40    3.90
  -1  11   3   12.70    4.20
   1  11  -3   22.50    4.00
  -1  11   3   16.30    3.70
   0 -11  -3   47.80    6.30
   0 -11  -3   46.90    5.30
   0 -11   3   53.59    6.90
   0 -11   3   45.60    6.00
   0 -11   3   47.60    5.20
   0  11   3   47.90    6.40
   0  11  -3   50.19    6.80
   0  11  -3   54.09    6.20
   0  11   3   54.89    5.90
   0  11  -3   51.99    6.30
   0  11   3   56.69    5.90
   0  11   3   52.69    6.70
   0  11  -3   48.80    5.70
   0  11  -3   70.19    6.20
   0  11   3   53.99    6.50
   0  11  -3   58.59    6.60
   1 -11   3   37.40    5.40
   1 -11   3   29.40    5.00
  -1 -11  -3   34.80    4.20
  -1 -11  -3   25.00    5.10
   1 -11   3   35.00    4.70
   1 -11   3   38.80    5.80
   1  11   3   23.20    5.10
   1  11   3   34.10    5.80
  -1  11  -3   25.60    4.50
   1  11   3   38.90    4.80
  -1  11  -3   28.30    5.30
  -1  11  -3   39.40    5.20
  -1  11  -3   28.40    4.90
   1  11   3   33.40    5.70
   1  11   3   26.90    4.40
   8   0  -4  104.89    8.70
   8   0  -4  107.59    9.20
   8   0  -4  124.89   10.00
   7   0  -4   18.40    3.00
   6   0  -4   43.20    4.00
   6   0  -4   54.09    5.80
   6   0  -4   44.60    4.00
   6   0  -4   41.90    4.70
   5   0  -4   21.80    2.50
   5   0  -4   19.10    2.40
   5   0  -4   20.30    3.40
   5   0  -4   18.50    1.80
   4   0  -4   21.30    1.60
   4   0  -4   19.70    1.70
   4   0  -4   24.60    1.70
   3   0  -4    1.90    0.70
   3   0  -4    4.10    1.90
  -3   0   4    2.40    0.80
   3   0  -4    2.10    1.10
   3   0  -4    2.10    0.80
  -2   0   4  166.78    7.90
  -2   0   4  146.39    8.40
   2   0  -4  164.88    7.90
   2   0  -4  145.39    8.50
  -2   0   4  176.08    8.30
  -2   0   4  164.68    8.20
   2   0  -4  165.98    8.20
   2   0  -4  172.18    8.00
   2   0  -4  173.68    7.90
   2   0  -4  170.38    7.90
   2   0  -4  159.68    8.50
   2   0  -4  185.68    8.30
  -1   0   4    0.20    0.80
   1   0  -4    1.00    0.80
   1   0  -4   -0.70    0.50
  -1   0   4    0.00    0.50
   1   0  -4   -0.10    0.50
   1   0  -4    0.00    1.10
   1   0  -4    0.90    0.90
   1   0  -4    0.00    0.50
  -1   0   4   -0.20    0.60
  -1   0   4   -1.10    0.50
  -1   0   4    1.10    0.90
  -1   0   4   -0.30    0.40
  -1   0   4   -0.30    0.50
   1   0  -4   -1.20    0.60
   1   0  -4    0.50    0.50
   1   0  -4    0.10    0.60
   1   0  -4    0.30    0.60
   1   0  -4    0.80    0.50
   1   0  -4   -1.20    0.70
   0   0  -4  158.38    7.70
   0   0  -4  158.48    7.50
   0   0  -4  156.98    7.50
   0   0   4  156.48    7.40
   0   0   4  152.78    7.50
   0   0   4  147.59    7.60
   0   0  -4  137.39    7.50
   0   0  -4  155.98    7.40
   0   0   4  156.78    7.50
   0   0  -4  153.58    7.50
   0   0  -4  161.38    7.70
   0   0   4  175.98    7.50
   0   0  -4  160.48    7.50
   0   0   4  155.48    7.60
   0   0   4  153.98    7.60
   0   0   4  151.18    7.50
   0   0  -4  161.88    7.70
   0   0   4  149.59    7.50
   0   0  -4  156.88    7.40
   0   0   4  157.38    7.50
   0   0  -4  148.59    7.50
   1   0   4    0.60    0.60
  -1   0  -4    0.10    0.30
  -1   0  -4    0.00    0.70
   1   0   4   -0.20    1.10
   1   0   4    0.90    1.00
  -1   0  -4    1.30    1.00
   1   0   4   -0.50    0.90
   1   0   4    0.90    1.20
  -1   0  -4    0.50    0.80
   1   0   4    0.30    0.70
  -1   0  -4    0.60    0.60
  -1   0  -4    0.30    0.70
   1   0   4    0.30    0.70
  -1   0  -4   -0.30    1.10
   1   0   4    0.00    0.70
  -1   0  -4    1.20    1.00
   1   0   4    0.20    1.00
   1   0   4    0.80    0.90
  -1   0  -4    0.10    0.70
   1   0   4    0.40    0.70
  -1   0  -4   -0.90    0.60
   2   0   4 5444.66  253.47
  -2   0  -4 5327.37  255.07
   2   0   4 5768.62  254.27
  -2   0  -4 5517.05  253.87
   2   0   4 5774.32  255.07
  -2   0  -4 5421.86  253.97
  -2   0  -4 5459.75  254.87
   2   0   4 5251.67  254.57
  -2   0  -4 5614.84  254.97
   2   0   4 5581.94  254.57
  -2   0  -4 5471.95  254.27
   2   0   4 5358.96  253.97
   2   0   4 5380.76  255.17
  -2   0  -4 5025.90  254.27
   2   0   4 5109.89  253.47
   2   0   4 5580.44  254.47
   2   0   4 5901.11  255.37
   2   0   4 5522.35  254.97
   2   0   4 5610.34  254.67
  -2   0  -4 5759.02  255.97
   3   0   4    1.30    1.20
  -3   0  -4   -0.70    1.00
  -3   0  -4   -0.20    0.60
   3   0   4   -0.30    1.50
   3   0   4   -0.10    1.80
  -3   0  -4    0.40    0.80
   3   0   4    0.80    0.80
   3   0   4    1.70    1.60
   3   0   4    1.90    1.00
  -3   0  -4    1.00    1.00
  -3   0  -4   -0.20    0.40
   3   0   4    0.10    1.10
   3   0   4    1.10    0.60
   3   0   4    0.50    1.50
   4   0   4   50.59    3.80
  -4   0  -4   38.00    2.80
   4   0   4   41.30    2.50
   4   0   4   46.10    3.20
   4   0   4   42.90    2.90
   4   0   4   49.00    3.80
   4   0   4   46.60    4.40
   4   0   4   41.20    2.90
   4   0   4   40.00    3.90
   4   0   4   39.60    2.80
   5   0   4    1.70    1.40
   5   0   4    3.30    1.20
   5   0   4    2.90    1.20
   5   0   4    2.20    1.00
   5   0   4    4.70    2.60
   6   0   4  270.77   15.20
   6   0   4  293.07   14.00
   6   0   4  261.57   14.70
   6   0   4  305.67   14.00
   6   0   4  276.17   15.70
   6   0   4  278.17   14.30
   6   0   4  280.07   14.70
   6   0   4  287.47   14.10
   7   0   4    1.00    2.70
   7   0   4   -0.30    1.10
   7   0   4    0.40    2.50
   7   0   4    3.60    3.00
   7   0   4    1.70    2.10
   8   0   4   85.89    7.80
   8   0   4   81.99    8.20
   8   0   4   82.89    7.50
   8  -1  -4    0.70    3.40
   8  -1  -4    2.10    3.40
   8  -1  -4    8.50    4.30
   8   1  -4    4.70    3.70
   8   1  -4    4.30    3.00
   8   1  -4   -0.70    2.60
   8   1  -4    9.40    4.10
   7  -1  -4   31.00    5.00
   7  -1  -4   28.10    2.70
   7  -1  -4   27.60    4.40
   7  -1  -4   26.00    3.50
   7   1  -4   24.70    4.10
   7   1  -4   27.30    3.60
   7   1  -4   36.30    3.80
   7   1  -4   40.60    5.70
   7   1  -4   28.00    3.90
   7   1  -4   31.40    5.00
   6  -1  -4   12.10    1.90
   6  -1  -4   10.30    2.70
   6  -1  -4   17.30    3.40
   6  -1  -4   12.80    3.40
   6  -1  -4    9.80    1.70
   6  -1  -4    9.80    1.70
   6  -1  -4   13.90    2.50
   6   1  -4   14.10    2.70
   6   1  -4   10.50    3.30
   6   1  -4    8.20    2.40
   6   1  -4   12.80    3.00
   5  -1  -4   56.29    3.80
   5  -1  -4   40.60    3.90
  -4  -1   4   41.60    3.50
   4  -1  -4   34.80    3.10
   4  -1  -4   38.20    2.70
   4  -1  -4   27.00    2.60
  -4   1   4   31.90    2.60
   4   1  -4   42.20    3.30
   3  -1  -4   43.60    3.20
   3  -1  -4   46.90    2.80
   3  -1  -4   37.70    3.50
   3  -1  -4   39.50    2.90
   3  -1  -4   40.30    2.70
   3  -1  -4   42.10    2.70
   3  -1  -4   42.10    3.40
   3  -1  -4   49.20    2.80
  -3  -1   4   49.10    3.50
   3  -1  -4   45.10    3.20
   3  -1  -4   39.40    2.90
   3  -1  -4   42.40    4.00
   3   1  -4   52.89    3.40
   3   1  -4   40.70    3.40
  -3   1   4   36.20    2.70
   2  -1  -4  378.46   17.40
   2  -1  -4  338.57   17.50
   2  -1  -4  363.36   17.40
   2  -1  -4  346.37   17.80
   2  -1  -4  370.06   17.60
   2  -1  -4  370.36   17.40
   2  -1  -4  349.27   17.40
  -2  -1   4  355.96   17.70
   2  -1  -4  359.66   17.40
   2  -1  -4  366.66   17.60
   2  -1  -4  322.77   17.60
   2  -1  -4  376.66   17.40
   2  -1  -4  381.16   17.20
   2   1  -4  336.67   17.70
  -2   1   4  362.66   17.50
  -2   1   4  364.36   17.30
  -2   1   4  397.46   17.40
   2   1  -4  362.06   17.70
   2   1  -4  365.46   17.10
  -2   1   4  418.66   17.60
  -2   1   4  394.26   17.40
   2   1  -4  353.86   17.50
  -2   1   4  386.16   17.30
  -2   1   4  408.56   18.30
  -1  -1   4 1213.78   57.39
   1  -1  -4 1293.67   57.69
  -1  -1   4 1232.28   57.49
   1  -1  -4 1306.17   57.79
   1  -1  -4 1228.38   57.79
  -1  -1   4 1250.47   57.59
  -1  -1   4 1204.98   57.79
   1  -1  -4 1249.57   57.59
   1  -1  -4 1273.77   57.69
   1  -1  -4 1220.78   57.89
   1  -1  -4 1204.88   57.89
   1  -1  -4 1210.88   57.69
  -1  -1   4 1260.27   57.79
  -1  -1   4 1183.38   57.69
   1  -1  -4 1224.38   57.69
  -1  -1   4 1331.37   57.49
   1  -1  -4 1178.08   57.89
   1   1  -4 1279.17   57.59
  -1   1   4 1206.88   57.79
  -1   1   4 1245.98   57.69
   1   1  -4 1211.38   57.59
   1   1  -4 1255.37   57.49
   1   1  -4 1293.07   57.49
  -1   1   4 1230.68   57.69
   1   1  -4 1238.38   57.79
  -1   1   4 1225.68   57.59
  -1   1   4 1384.36   57.79
  -1   1   4 1260.37   57.59
  -1   1   4 1205.58   57.89
  -1   1   4 1235.28   57.69
   1   1  -4 1162.28   57.69
  -1   1   4 1259.97   57.89
  -1   1   4 1242.28   57.69
   1   1  -4 1233.78   57.49
   1   1  -4 1296.47   57.49
   1   1  -4 1254.07   57.79
   0  -1  -4  476.65   21.50
   0  -1   4  446.26   21.70
   0  -1  -4  458.65   21.80
   0  -1  -4  461.45   21.60
   0  -1   4  457.85   21.70
   0  -1   4  439.96   21.60
   0  -1  -4  465.95   21.60
   0  -1  -4  479.85   21.60
   0  -1   4  534.65   21.70
   0  -1  -4  449.36   21.70
   0  -1  -4  448.36   21.70
   0  -1  -4  482.95   21.60
   0  -1   4  441.36   21.60
   0  -1   4  535.15   21.70
   0  -1  -4  421.66   21.80
   0  -1   4  514.85   21.80
   0  -1   4  429.96   21.50
   0  -1   4  475.65   21.80
   0  -1  -4  425.96   21.70
   0  -1  -4  433.66   21.60
   0  -1  -4  443.16   21.60
   0   1  -4  432.76   21.60
   0   1   4  465.95   21.80
   0   1  -4  450.65   21.60
   0   1   4  425.86   21.70
   0   1   4  478.15   21.60
   0   1  -4  427.86   21.60
   0   1  -4  459.45   21.70
   0   1  -4  455.05   21.60
   0   1  -4  455.65   21.80
   0   1   4  484.05   21.60
   0   1  -4  430.36   21.60
   0   1   4  450.45   21.60
   0   1   4  503.75   21.50
   0   1   4  453.35   21.70
   0   1  -4  431.96   21.70
   0   1  -4  529.55   21.70
   0   1   4  413.66   21.60
   0   1   4  440.56   21.80
   0   1  -4  453.05   21.60
   0   1  -4  487.45   21.80
   0   1   4  493.65   21.70
   0   1   4  461.45   21.60
   0   1   4  503.45   21.60
   1  -1   4   85.99    4.60
  -1  -1  -4   91.19    4.60
  -1  -1  -4   84.69    4.60
  -1  -1  -4   83.19    4.30
  -1  -1  -4   78.99    4.70
   1  -1   4   90.69    4.70
   1  -1   4   84.39    4.80
  -1  -1  -4   84.49    4.40
  -1  -1  -4   84.79    4.30
  -1  -1  -4   84.99    4.70
   1  -1   4   86.59    4.50
   1  -1   4   85.49    4.80
  -1  -1  -4   91.79    4.30
   1  -1   4   82.79    4.50
   1  -1   4   81.79    4.60
   1  -1   4   86.69    4.30
  -1  -1  -4   85.09    4.40
   1  -1   4   87.89    5.10
   1  -1   4   85.19    4.20
   1  -1   4   84.29    4.80
  -1  -1  -4   89.49    4.70
   1  -1   4   85.89    4.50
  -1  -1  -4   87.49    4.70
   1   1   4   89.79    4.70
  -1   1  -4   85.69    4.40
  -1   1  -4   86.49    4.20
  -1   1  -4   82.59    4.80
  -1   1  -4   83.39    4.60
   1   1   4   83.99    4.60
   1   1   4   90.59    4.40
   1   1   4   84.69    4.30
  -1   1  -4   79.39    4.70
   1   1   4   85.59    4.30
   1   1   4   91.39    4.40
   1   1   4   82.69    4.40
   1   1   4   86.29    4.70
   1   1   4   86.39    4.00
   1   1   4   87.29    4.80
   1   1   4   81.29    4.70
  -1   1  -4   80.59    4.50
  -1   1  -4   81.99    4.70
  -1   1  -4   82.69    4.50
  -1   1  -4   78.99    4.50
  -1   1  -4   83.89    4.50
  -1   1  -4   85.59    4.40
   1   1   4   81.99    4.70
  -1   1  -4   81.59    4.80
   1   1   4   90.49    4.70
  -2  -1  -4  103.19    5.10
   2  -1   4   99.09    5.30
   2  -1   4  102.59    5.40
  -2  -1  -4   96.19    5.30
   2  -1   4  102.79    5.70
   2  -1   4  101.19    5.10
   2  -1   4  118.69    5.30
  -2  -1  -4   94.09    4.90
   2  -1   4  102.39    5.00
  -2  -1  -4   99.39    4.90
  -2  -1  -4   97.89    5.60
  -2  -1  -4   94.39    5.10
  -2   1  -4   97.59    4.90
   2   1   4  102.89    5.00
   2   1   4  104.89    5.50
  -2   1  -4   98.39    5.20
   2   1   4   98.59    5.10
  -2   1  -4  103.89    6.00
  -2   1  -4   99.19    5.30
  -2   1  -4   93.59    5.50
   2   1   4  100.59    5.20
  -2   1  -4   90.79    5.00
  -2   1  -4  100.49    5.50
   2   1   4  108.99    5.70
  -2   1  -4  114.99    5.30
   3  -1   4  268.77   13.30
  -3  -1  -4  257.37   12.50
   3  -1   4  262.17   12.80
   3  -1   4  264.67   13.30
   3  -1   4  262.17   12.40
   3  -1   4  252.77   12.80
   3  -1   4  273.37   12.80
   3  -1   4  260.37   13.30
   3  -1   4  258.77   12.50
   3  -1   4  273.07   13.50
   3   1   4  260.67   13.10
   3   1   4  266.27   12.70
   3   1   4  256.77   12.60
   3   1   4  250.87   13.30
   3   1   4  258.67   12.60
   3   1   4  263.17   12.90
   3   1   4  265.97   12.50
   3   1   4  257.57   13.50
   3   1   4  277.07   13.00
  -3   1  -4  268.17   12.60
  -3   1  -4  268.77   12.80
  -3   1  -4  253.47   12.50
   3   1   4  261.07   12.50
  -3   1  -4  258.77   12.50
   3   1   4  251.37   12.50
  -3   1  -4  251.17   13.00
   4  -1   4    4.20    1.70
   4  -1   4    2.60    0.80
   4  -1   4    5.20    1.20
   4  -1   4    2.70    1.00
   4  -1   4    5.70    1.90
   4  -1   4    4.10    1.60
   4  -1   4    4.40    1.90
   4  -1   4    2.70    1.00
   4  -1   4    4.70    1.30
   4   1   4    4.40    1.50
   4   1   4    4.60    2.00
   4   1   4    5.80    1.10
  -4   1  -4    3.20    1.10
   4   1   4    3.10    0.90
   4   1   4    5.10    1.90
   4   1   4   12.80    2.20
   4   1   4    2.50    0.90
  -4   1  -4    3.20    0.80
   4   1   4    5.00    1.40
  -4   1  -4    2.50    0.60
   5  -1   4  112.49    7.70
   5  -1   4  117.39    6.50
   5  -1   4  120.39    8.10
   5  -1   4  131.39    6.80
  -5  -1  -4  122.59    6.30
   5  -1   4  128.19    7.50
   5  -1   4  129.29    6.80
   5  -1   4  126.69    7.00
   5  -1   4  119.59    7.60
   5  -1   4  128.49    8.00
   5   1   4  119.09    6.50
   5   1   4  121.29    6.50
   5   1   4  130.79    6.50
   5   1   4  120.39    7.30
   5   1   4  128.09    7.90
   5   1   4  119.09    8.00
   5   1   4  126.09    6.50
  -5   1  -4  125.99    6.90
   5   1   4  119.09    6.90
   6  -1   4   26.70    3.60
   6  -1   4   24.50    4.10
   6  -1   4   24.90    2.70
   6  -1   4   23.50    4.00
   6  -1   4   26.60    3.70
   6  -1   4   23.90    3.70
   6  -1   4   22.40    2.60
   6   1   4   21.40    3.90
   6   1   4   24.40    3.80
   6   1   4   24.90    2.60
   6   1   4   25.50    2.30
   6   1   4   22.70    3.10
   6   1   4   20.00    2.40
   7  -1   4   83.79    6.60
   7  -1   4   87.79    5.50
   7  -1   4   83.39    7.50
   7  -1   4   89.39    7.10
   7  -1   4   85.29    7.50
   7   1   4   86.99    7.40
   7   1   4   93.79    7.70
   7   1   4   89.59    7.30
   8  -1   4   -0.50    3.50
   8  -1   4   -0.90    3.00
   8  -1   4   -1.30    2.20
   8  -1   4    3.60    1.50
   8  -1   4    0.80    3.30
   8   1   4   -2.60    2.80
   8   1   4    4.30    3.30
   8   1   4    1.50    3.40
   8  -2  -4   14.00    3.40
   8  -2  -4   22.10    5.20
   8  -2  -4   23.30    4.80
   8  -2  -4   17.30    2.50
   8  -2  -4   16.70    4.50
   8   2  -4   27.30    5.20
   8   2  -4   11.80    3.70
   8   2  -4   19.60    4.60
   8   2  -4   22.50    4.10
   8   2  -4   23.30    3.70
   7  -2  -4   19.10    2.70
   7  -2  -4   25.50    4.50
   7  -2  -4   18.90    4.10
   7  -2  -4   20.60    3.80
   7   2  -4   33.00    4.00
   7   2  -4   20.30    3.10
   7   2  -4   21.80    3.80
   7   2  -4   20.80    4.30
   7   2  -4   26.70    4.60
   7   2  -4   22.60    3.90
   7   2  -4   32.00    3.80
   6  -2  -4   80.69    7.00
   6  -2  -4   91.69    6.80
   6  -2  -4   89.89    5.70
   6  -2  -4   81.59    6.40
   6  -2  -4   66.39    5.40
   6  -2  -4  112.19    7.00
   6  -2  -4   77.79    5.40
   6   2  -4   98.99    6.90
   6   2  -4   89.39    6.30
   6   2  -4   90.79    6.50
   6   2  -4   92.49    5.80
   6   2  -4   81.19    6.90
   6   2  -4   90.69    6.60
   5  -2  -4   91.99    6.00
   5  -2  -4   95.09    6.00
   5  -2  -4  106.59    6.00
   5  -2  -4  101.69    7.30
   5  -2  -4  108.59    5.50
   5  -2  -4   89.49    6.00
   5  -2  -4   99.89    6.80
   5  -2  -4  106.29    6.90
  -5  -2   4  100.59    6.90
   5  -2  -4  110.59    5.40
   5   2  -4   98.59    6.90
   5   2  -4  106.89    6.30
   5   2  -4  111.79    6.80
   5   2  -4  112.09    6.90
   5   2  -4  120.19    6.80
   5   2  -4   96.89    6.70
  -5   2   4   99.69    5.90
  -4  -2   4    5.40    1.70
   4  -2  -4    5.50    1.30
   4  -2  -4    5.40    1.90
   4  -2  -4    2.90    1.10
   4  -2  -4    5.40    1.00
   4  -2  -4    7.00    2.10
   4  -2  -4    4.50    2.20
   4  -2  -4    1.80    1.20
   4  -2  -4    3.80    1.60
   4  -2  -4    1.20    1.30
   4   2  -4    2.10    1.70
  -4   2   4    9.80    1.40
  -4   2   4    6.50    0.80
  -4   2   4    6.90    1.60
  -4   2   4    3.60    1.30
  -4   2   4    5.40    0.90
   4   2  -4    5.90    1.50
   4   2  -4    6.30    1.50
  -3  -2   4   60.49    4.00
   3  -2  -4   47.10    3.50
   3  -2  -4   46.00    4.10
   3  -2  -4   50.69    4.30
   3  -2  -4   54.79    3.20
   3  -2  -4   47.00    3.40
   3  -2  -4   44.10    3.70
   3  -2  -4   45.50    3.90
   3  -2  -4   50.69    4.00
   3  -2  -4   56.99    3.10
  -3   2   4   55.99    3.10
   3   2  -4   50.99    3.50
  -3   2   4   51.39    3.10
  -3   2   4   44.90    3.40
  -3   2   4   60.69    4.00
   3   2  -4   53.89    3.50
   3   2  -4   49.50    3.90
   2  -2  -4    1.90    1.00
  -2  -2   4    1.40    1.30
   2  -2  -4    0.90    1.60
   2  -2  -4    1.40    1.10
   2  -2  -4    1.50    1.00
  -2  -2   4    2.20    0.60
   2  -2  -4    2.70    1.20
   2  -2  -4    0.80    1.30
   2  -2  -4    1.60    1.40
   2  -2  -4    1.90    1.50
  -2  -2   4    1.90    0.70
   2  -2  -4    1.30    0.60
  -2   2   4    1.00    0.80
  -2   2   4    2.80    0.90
   2   2  -4    2.60    1.10
   2   2  -4    1.40    1.20
  -2   2   4    2.60    1.10
  -2   2   4    4.10    1.70
   2   2  -4    1.10    0.60
  -2   2   4    3.00    0.80
   2   2  -4    1.30    0.50
  -2   2   4    3.70    1.40
  -2   2   4    2.70    1.00
   2   2  -4    1.20    0.50
   2   2  -4    2.20    1.10
   2   2  -4    0.50    1.20
   1  -2  -4  279.67   14.10
   1  -2  -4  259.87   14.30
   1  -2  -4  306.47   14.10
   1  -2  -4  294.57   14.10
  -1  -2   4  295.87   13.70
  -1  -2   4  304.77   14.00
   1  -2  -4  299.67   14.00
  -1  -2   4  287.07   13.70
   1  -2  -4  277.27   13.90
   1  -2  -4  265.67   14.20
   1  -2  -4  325.57   14.00
   1  -2  -4  278.37   14.20
  -1  -2   4  300.17   14.00
   1  -2  -4  304.07   14.10
  -1  -2   4  298.57   13.80
  -1  -2   4  277.07   13.80
   1  -2  -4  281.87   14.10
  -1  -2   4  324.67   14.00
   1  -2  -4  289.27   14.00
  -1  -2   4  267.77   13.90
  -1  -2   4  315.07   14.30
   1   2  -4  305.57   14.20
  -1   2   4  300.27   14.00
  -1   2   4  290.77   14.30
  -1   2   4  306.27   14.30
  -1   2   4  282.87   14.00
   1   2  -4  282.57   13.80
   1   2  -4  276.17   13.90
  -1   2   4  266.77   14.30
   1   2  -4  259.77   13.90
   1   2  -4  273.27   14.00
   1   2  -4  277.47   14.00
  -1   2   4  298.67   14.10
   1   2  -4  304.47   14.10
  -1   2   4  322.87   14.00
   1   2  -4  286.17   13.80
  -1   2   4  305.07   14.10
  -1   2   4  284.47   14.00
   1   2  -4  279.67   14.00
   1   2  -4  302.67   13.80
   1   2  -4  285.07   13.80
  -1   2   4  305.07   14.00
   0  -2   4  190.48    8.50
   0  -2   4  154.88    8.10
   0  -2  -4  166.98    8.20
   0  -2   4  158.08    7.80
   0  -2  -4  161.98    8.10
   0  -2  -4  168.48    8.40
   0  -2  -4  162.68    8.20
   0  -2   4  148.79    8.30
   0  -2  -4  168.88    8.50
   0  -2  -4  157.48    8.10
   0  -2  -4  156.88    8.30
   0  -2  -4  162.38    8.10
   0  -2  -4  167.18    8.10
   0  -2  -4  166.68    8.30
   0  -2  -4  150.48    7.90
   0  -2   4  160.78    8.10
   0  -2  -4  160.18    8.40
   0  -2   4  163.88    8.20
   0  -2   4  171.88    8.10
   0  -2  -4  172.68    8.40
   0  -2   4  164.28    8.20
   0  -2   4  156.88    8.20
   0   2   4  182.38    8.20
   0   2  -4  170.78    8.10
   0   2   4  163.08    8.10
   0   2   4  167.18    8.40
   0   2   4  164.68    8.10
   0   2  -4  160.78    8.20
   0   2   4  156.28    8.30
   0   2  -4  193.08    8.30
   0   2  -4  159.88    8.20
   0   2   4  161.78    8.00
   0   2  -4  168.18    8.40
   0   2  -4  165.38    8.20
   0   2  -4  164.78    8.20
   0   2  -4  178.08    8.60
   0   2  -4  165.88    8.40
   0   2  -4  152.08    8.10
   0   2   4  167.28    8.50
   0   2   4  164.78    8.30
   0   2   4  162.28    8.40
   0   2  -4  162.38    8.30
   1  -2   4    8.70    1.70
  -1  -2  -4    6.10    1.50
  -1  -2  -4    4.70    1.30
  -1  -2  -4    5.30    1.00
   1  -2   4    6.70    1.40
   1  -2   4    6.30    1.20
  -1  -2  -4    6.10    1.10
   1  -2   4    4.30    1.00
  -1  -2  -4    5.80    1.20
  -1  -2  -4    7.10    1.00
   1  -2   4    8.50    1.90
   1  -2   4    8.00    1.10
   1  -2   4    7.40    1.20
   1  -2   4    6.10    1.20
  -1  -2  -4    7.90    1.30
  -1  -2  -4    7.80    1.00
   1  -2   4    6.30    1.30
   1  -2   4    6.80    1.70
  -1  -2  -4    8.10    1.20
  -1  -2  -4    7.10    1.30
   1  -2   4    6.70    1.40
  -1  -2  -4    5.90    1.10
   1  -2   4    6.20    1.20
   1   2   4    4.30    1.40
   1   2   4    7.40    1.30
   1   2   4    7.60    1.10
  -1   2  -4    6.10    1.40
   1   2   4    6.90    1.40
  -1   2  -4    3.40    1.00
  -1   2  -4    7.40    1.50
  -1   2  -4    6.40    1.40
  -1   2  -4    5.70    1.20
   1   2   4    5.60    1.50
  -1   2  -4    8.60    1.60
   1   2   4    8.70    1.10
   1   2   4    7.30    1.30
   1   2   4    5.50    1.10
  -1   2  -4    6.40    1.20
   1   2   4    7.80    1.00
  -1   2  -4    6.30    1.70
   1   2   4    8.50    1.30
  -1   2  -4    7.00    1.20
   1   2   4    6.10    1.10
   1   2   4    7.30    1.40
  -1   2  -4    7.30    1.30
  -2  -2  -4  409.06   18.10
   2  -2   4  390.56   18.80
  -2  -2  -4  383.16   18.40
   2  -2   4  368.56   19.00
   2  -2   4  387.66   18.60
  -2  -2  -4  406.76   18.90
   2  -2   4  390.16   18.50
   2  -2   4  386.76   19.00
   2  -2   4  379.16   18.60
  -2  -2  -4  390.06   18.40
   2  -2   4  371.46   18.70
  -2  -2  -4  406.16   18.30
  -2  -2  -4  383.26   18.10
   2  -2   4  420.66   19.00
   2  -2   4  396.46   18.30
   2   2   4  375.56   18.30
  -2   2  -4  371.86   18.60
   2   2   4  394.46   18.10
   2   2   4  392.06   18.40
   2   2   4  385.46   18.60
   2   2   4  359.26   18.60
   2   2   4  400.26   18.60
   2   2   4  389.46   18.40
  -2   2  -4  382.76   18.10
   2   2   4  383.66   18.30
   2   2   4  365.46   18.80
  -2   2  -4  392.86   18.80
  -2   2  -4  380.36   18.30
   2   2   4  380.66   18.30
  -2   2  -4  393.76   18.50
  -2   2  -4  394.26   18.50
   2   2   4  399.16   18.90
  -2   2  -4  345.97   19.10
   3  -2   4   35.60    2.80
   3  -2   4   38.60    2.50
   3  -2   4   36.90    3.40
   3  -2   4   37.30    3.10
  -3  -2  -4   35.00    3.60
   3  -2   4   36.10    2.80
   3  -2   4   42.50    3.70
   3  -2   4   38.40    3.70
   3  -2   4   38.70    3.90
   3  -2   4   37.00    3.70
  -3   2  -4   33.30    2.40
   3   2   4   36.00    2.30
   3   2   4   34.40    2.60
   3   2   4   35.60    3.40
   3   2   4   34.60    2.30
   3   2   4   35.50    3.00
   3   2   4   36.80    3.50
   3   2   4   37.00    2.40
  -3   2  -4   40.50    3.10
  -3   2  -4   37.00    2.90
  -3   2  -4   38.30    2.70
  -3   2  -4   35.90    2.50
   3   2   4   39.00    2.50
   3   2   4   35.30    2.80
   4  -2   4   83.99    6.00
   4  -2   4   86.09    4.70
  -4  -2  -4   85.69    4.70
   4  -2   4   83.99    5.00
   4  -2   4   80.39    5.60
   4  -2   4   84.09    5.80
   4  -2   4   83.69    5.20
   4  -2   4   81.69    5.90
   4  -2   4   81.59    5.00
   4  -2   4   85.69    5.90
   4   2   4   83.59    4.50
   4   2   4   85.89    4.50
  -4   2  -4   85.59    4.70
   4   2   4   83.29    4.80
  -4   2  -4   84.49    5.60
   4   2   4   82.69    4.90
   4   2   4   83.29    5.50
  -4   2  -4   84.49    4.60
   4   2   4   81.69    4.50
   4   2   4   82.29    5.60
   5  -2   4   33.10    4.40
   5  -2   4   33.00    3.10
   5  -2   4   41.40    4.50
   5  -2   4   35.10    3.40
   5  -2   4   30.70    4.00
   5  -2   4   26.00    3.60
   5  -2   4   33.90    3.80
  -5   2  -4   40.70    3.60
   5   2   4   29.60    2.40
  -5   2  -4   29.00    2.20
   5   2   4   33.70    4.10
   5   2   4   29.30    2.80
   5   2   4   31.70    2.20
   5   2   4   27.80    2.30
   5   2   4   36.10    4.30
   5   2   4   36.80    3.90
   6  -2   4   57.89    5.40
   6  -2   4   66.29    6.60
   6  -2   4   63.89    4.50
   6  -2   4   61.09    4.50
   6  -2   4   52.09    5.30
   6  -2   4   61.29    6.40
   6   2   4   59.39    4.10
   6   2   4   55.79    5.10
   6   2   4   58.99    5.60
   6   2   4   60.49    3.50
   6   2   4   60.29    5.90
   7  -2   4    7.00    2.90
   7  -2   4    3.70    1.70
   7  -2   4    3.90    3.20
   7  -2   4   -0.50    2.70
   7  -2   4    2.60    3.00
   7   2   4   -3.10    2.20
   7   2   4    3.60    2.90
   7   2   4    5.30    3.00
   8  -2   4  126.79   10.10
   8  -2   4  134.39    7.80
   8  -2   4  132.39    9.40
   8  -2   4  131.89   10.40
   8  -2   4  119.79   12.30
   8   2   4  131.49    9.90
   8   2   4  137.39   10.00
   8   2   4  128.19   10.30
   8  -3  -4    2.90    3.70
   8  -3  -4    5.00    3.80
   8  -3  -4    3.30    2.80
   8  -3  -4    9.50    4.60
   8  -3  -4    1.10    2.10
   8   3  -4   -0.10    2.60
   8   3  -4    6.80    3.10
   8   3  -4    3.30    2.90
   8   3  -4    4.80    3.40
   8   3  -4   -0.60    2.50
   7  -3  -4    3.20    3.20
   7  -3  -4    2.80    2.50
   7  -3  -4    1.80    1.80
   7  -3  -4   -0.70    2.60
   7  -3  -4    2.50    3.30
   7   3  -4    7.80    2.80
   7   3  -4    3.80    2.60
   7   3  -4    3.20    2.80
   7   3  -4   10.60    2.70
   7   3  -4    4.80    2.20
   7   3  -4    9.30    3.10
   7   3  -4   -0.30    2.20
   6  -3  -4    8.90    2.30
   6  -3  -4   22.30    4.10
   6  -3  -4   18.20    3.80
   6  -3  -4   22.10    2.60
   6  -3  -4   11.90    2.30
   6  -3  -4   18.60    3.40
  -6  -3   4   12.30    2.90
   6   3  -4    9.60    2.60
   6   3  -4   11.60    2.50
   6   3  -4   15.90    3.10
   6   3  -4   11.70    3.00
   6   3  -4   22.50    3.60
   6   3  -4   13.70    2.70
   6   3  -4   22.30    3.70
   5  -3  -4  116.39    7.70
  -5  -3   4  139.49    8.50
   5  -3  -4  140.99    7.50
   5  -3  -4  121.39    8.40
   5  -3  -4  132.59    7.80
   5  -3  -4  163.98    9.10
   5  -3  -4  145.69    9.00
  -5   3   4  126.49    7.60
   5   3  -4  119.99    7.70
   5   3  -4  152.18    8.60
   5   3  -4  130.39    8.40
  -5   3   4  137.59    6.80
   5   3  -4  142.49    8.50
   4  -3  -4    3.90    1.90
  -4  -3   4   11.40    2.30
   4  -3  -4    1.50    1.20
   4  -3  -4    4.30    2.20
   4  -3  -4    2.70    1.30
   4  -3  -4    4.20    1.50
   4  -3  -4    3.70    2.20
   4   3  -4    0.30    1.70
  -4   3   4    9.00    1.70
   4   3  -4    6.10    1.90
  -4   3   4    9.00    1.30
   4   3  -4    2.30    1.20
  -4   3   4   14.20    1.60
   3  -3  -4   84.59    5.70
   3  -3  -4   88.79    5.30
   3  -3  -4   91.19    4.60
   3  -3  -4   83.89    4.70
   3  -3  -4   88.79    5.50
   3  -3  -4   78.89    5.70
   3  -3  -4   84.19    5.30
   3  -3  -4   85.09    6.00
   3  -3  -4   84.89    5.80
  -3  -3   4   79.99    5.50
  -3   3   4   89.19    4.60
   3   3  -4   86.69    5.40
   3   3  -4   87.49    4.40
   3   3  -4   85.79    5.30
   3   3  -4   96.49    5.20
   3   3  -4   88.09    4.40
   3   3  -4   87.59    4.50
  -3   3   4  103.69    4.90
  -3   3   4   97.99    5.50
   3   3  -4   84.29    4.40
  -3   3   4   82.89    5.30
  -3   3   4   84.49    5.00
  -3   3   4  104.79    5.80
  -2  -3   4   19.90    2.40
   2  -3  -4   14.30    2.60
  -2   3   4   11.10    1.60
  -2   3   4   12.30    1.50
  -2   3   4   11.60    2.10
   2   3  -4   10.90    1.70
   2   3  -4    9.00    1.20
   2   3  -4   13.40    2.00
  -1  -3   4   11.90    1.90
   1  -3  -4   14.00    2.20
   1  -3  -4   12.10    1.90
  -1  -3   4   16.00    1.40
   1  -3  -4   15.60    1.80
   1  -3  -4   16.00    2.30
  -1  -3   4   18.20    1.60
  -1  -3   4   13.50    1.30
   1  -3  -4   14.60    2.20
  -1  -3   4   14.70    1.70
   1  -3  -4   14.70    1.70
  -1  -3   4   12.60    2.00
  -1  -3   4   13.70    1.80
   1  -3  -4   12.90    1.90
   1  -3  -4   14.90    2.00
   1  -3  -4   13.40    2.20
   1   3  -4   12.80    2.00
   1   3  -4   11.40    2.00
   1   3  -4   12.30    1.40
   1   3  -4   11.90    1.80
   1   3  -4   14.20    1.40
  -1   3   4   14.30    2.30
   1   3  -4   14.40    1.80
  -1   3   4   11.60    1.70
  -1   3   4   13.10    1.40
  -1   3   4   13.20    1.80
   1   3  -4    8.20    1.70
   1   3  -4   16.20    1.30
  -1   3   4   14.30    1.90
  -1   3   4   12.30    2.20
  -1   3   4   12.50    1.90
   1   3  -4   13.80    1.70
   1   3  -4   13.10    1.40
   0  -3  -4   18.20    1.80
   0  -3   4   21.10    2.00
   0  -3  -4   13.40    2.00
   0  -3   4   23.90    2.50
   0  -3  -4   20.50    2.00
   0  -3   4   13.40    1.60
   0  -3  -4   15.40    1.50
   0  -3   4   23.40    2.40
   0  -3  -4   17.20    2.00
   0  -3   4   12.00    1.80
   0  -3  -4   15.60    1.70
   0  -3  -4   13.00    1.90
   0  -3  -4   16.40    1.70
   0  -3  -4   17.60    2.10
   0  -3  -4   18.60    2.30
   0  -3   4   24.50    2.60
   0  -3   4   15.10    1.50
   0  -3   4   15.90    1.70
   0  -3   4   15.80    1.70
   0   3   4   18.10    2.20
   0   3   4   17.40    2.00
   0   3   4   15.20    2.00
   0   3   4   16.80    1.80
   0   3  -4   15.00    2.10
   0   3  -4   17.80    1.80
   0   3  -4   16.10    1.50
   0   3  -4   14.70    2.00
   0   3   4   14.70    1.50
   0   3  -4   19.50    2.50
   0   3   4   14.50    1.60
   0   3  -4   16.40    2.00
   0   3   4   19.90    2.20
   0   3  -4   15.40    1.80
   0   3   4   16.10    1.70
   0   3  -4   13.10    1.60
   0   3  -4   16.40    1.80
   0   3   4   18.60    1.90
   0   3  -4   15.00    2.20
  -1  -3  -4  128.09    6.60
   1  -3   4  153.48    7.00
  -1  -3  -4  141.49    7.00
  -1  -3  -4  133.49    6.80
  -1  -3  -4  134.99    7.40
   1  -3   4  140.99    7.10
   1  -3   4  121.69    7.30
   1  -3   4  133.19    7.30
   1  -3   4  138.89    7.50
   1  -3   4  137.89    7.40
  -1  -3  -4  127.49    7.20
   1  -3   4  145.39    7.70
  -1  -3  -4  133.79    7.20
  -1  -3  -4  126.19    6.50
  -1  -3  -4  134.09    6.80
   1  -3   4  137.49    7.20
   1  -3   4  132.89    7.10
  -1   3  -4  129.59    7.10
  -1   3  -4  125.19    7.00
   1   3   4  127.09    7.30
   1   3   4  146.49    6.50
   1   3   4  122.79    7.40
  -1   3  -4  129.09    7.20
  -1   3  -4  130.69    7.40
  -1   3  -4  128.09    7.10
   1   3   4  131.29    6.90
   1   3   4  134.09    7.00
   1   3   4  119.49    6.80
   1   3   4  142.69    7.20
   1   3   4  131.79    6.60
  -1   3  -4  139.09    7.70
   1   3   4  131.09    7.30
   1   3   4  131.89    7.20
  -2  -3  -4    9.00    1.30
   2  -3   4    3.30    1.40
   2  -3   4    9.50    2.30
  -2  -3  -4    9.80    1.10
   2  -3   4    8.10    2.20
   2  -3   4    7.30    1.90
   2  -3   4   10.90    2.10
   2  -3   4    8.90    2.10
  -2  -3  -4    9.20    1.80
  -2  -3  -4    9.80    1.70
   2  -3   4    9.60    2.00
  -2  -3  -4   10.40    1.10
   2   3   4    8.60    1.30
  -2   3  -4    9.70    1.70
   2   3   4    9.10    1.00
   2   3   4    8.10    1.40
  -2   3  -4    7.20    2.00
  -2   3  -4    6.60    1.60
   2   3   4    9.00    1.70
   2   3   4    9.00    1.80
   2   3   4    6.40    2.00
   2   3   4   10.70    2.10
   2   3   4   11.10    1.80
   2   3   4    9.00    1.50
  -2   3  -4    6.90    1.60
  -2   3  -4    9.30    1.00
   2   3   4    7.80    1.40
  -3  -3  -4   26.50    3.30
   3  -3   4   30.20    3.00
   3  -3   4   26.70    2.90
   3  -3   4   23.50    2.40
   3  -3   4   28.30    3.40
   3  -3   4   25.10    3.10
  -3  -3  -4   20.50    1.80
   3  -3   4   20.90    3.10
   3  -3   4   20.60    2.90
   3   3   4   21.20    2.80
  -3   3  -4   24.20    2.80
   3   3   4   23.30    2.30
   3   3   4   20.30    1.90
   3   3   4   18.60    2.30
   3   3   4   22.80    2.30
   3   3   4   22.40    1.70
  -3   3  -4   19.20    2.10
   3   3   4   23.30    2.00
   3   3   4   18.00    1.80
  -3   3  -4   23.10    2.40
   3   3   4   18.60    2.80
  -3   3  -4   25.90    2.80
   4  -3   4   28.10    3.60
   4  -3   4   17.70    2.70
   4  -3   4   19.50    3.10
   4  -3   4   24.40    3.50
  -4  -3  -4   15.70    1.60
   4  -3   4   20.40    2.40
  -4  -3  -4   23.30    3.40
   4  -3   4   18.40    3.20
   4  -3   4   22.60    2.80
  -4   3  -4   19.90    2.30
  -4   3  -4   23.90    3.30
   4   3   4   21.50    3.10
   4   3   4   22.00    2.40
   4   3   4   19.70    1.90
   4   3   4   19.20    1.80
   4   3   4   21.50    2.90
  -4   3  -4   18.20    2.10
  -4   3  -4   18.70    2.60
   4   3   4   21.30    1.80
   4   3   4   21.20    2.00
   5  -3   4   14.30    2.50
   5  -3   4   18.00    3.70
   5  -3   4   16.00    2.90
   5  -3   4   15.60    3.70
   5  -3   4   11.50    3.00
   5  -3   4   17.60    2.60
   5   3   4   16.20    2.20
  -5   3  -4   18.00    2.00
   5   3   4   16.50    2.40
   5   3   4   14.40    2.90
   5   3   4   15.60    1.70
   5   3   4   18.10    1.70
   5   3   4   14.80    3.20
  -5   3  -4   19.20    2.60
   6  -3   4    1.00    2.50
   6  -3   4    0.00    1.60
   6  -3   4    1.10    1.80
   6  -3   4    2.00    3.00
   6  -3   4    1.50    2.70
   6  -3   4    0.30    2.10
   6   3   4    2.80    1.60
   6   3   4   -3.00    1.80
   6   3   4    0.70    2.40
   6   3   4   -1.60    1.50
   6   3   4   -2.10    2.40
   7  -3   4   66.29    6.20
   7  -3   4   70.79    7.60
   7  -3   4   77.19    7.30
   7  -3   4   76.19    5.80
   7  -3   4   73.29    6.90
   7  -3   4   71.79    5.40
   7   3   4   79.89    6.90
   7   3   4   74.19    7.40
   7   3   4   67.49    6.30
   8  -3   4    0.30    3.10
   8  -3   4    0.30    3.60
   8  -3   4    5.80    3.70
   8  -3   4    6.60    2.30
   8   3   4    7.00    3.50
   8   3   4    8.60    3.80
   8   3   4    5.80    3.60
   8  -4  -4   40.90    6.70
   8  -4  -4   59.79    8.20
   8  -4  -4   44.20    4.60
   8  -4  -4   54.29    7.30
   8  -4  -4   44.90    6.00
   8   4  -4   46.80    6.30
   8   4  -4   45.70    6.00
   8   4  -4   46.90    6.10
   8   4  -4   61.89    7.00
   8   4  -4   42.30    5.80
   7  -4  -4    8.90    3.20
  -7  -4   4    3.70    2.80
   7  -4  -4    2.20    2.10
   7  -4  -4   19.00    4.50
   7  -4  -4    6.90    2.60
   7  -4  -4    8.90    4.00
   7   4  -4   11.40    2.80
   7   4  -4   14.60    3.40
   7   4  -4   13.70    3.00
   7   4  -4    8.40    3.00
   7   4  -4   20.80    4.00
   7   4  -4   13.10    3.50
   7   4  -4    9.50    2.90
   6  -4  -4   51.59    5.70
   6  -4  -4   57.19    6.60
  -6  -4   4   53.79    5.90
   6  -4  -4   53.29    6.10
   6  -4  -4   44.30    4.50
   6  -4  -4   51.09    4.70
   6   4  -4   49.60    5.00
   6   4  -4   63.39    5.50
   6   4  -4   52.99    4.60
   6   4  -4   41.70    5.30
   6   4  -4   47.20    5.20
   6   4  -4   59.89    4.90
   6   4  -4   49.00    5.00
   5  -4  -4   33.20    4.40
  -5  -4   4   33.60    4.40
   5  -4  -4   36.10    3.80
   5  -4  -4   27.30    3.60
   5  -4  -4   33.50    4.80
   5  -4  -4   34.30    4.80
   5  -4  -4   36.30    3.10
   5   4  -4   33.60    4.40
   5   4  -4   41.40    4.10
   5   4  -4   42.00    4.40
  -5   4   4   33.00    3.00
   5   4  -4   34.60    3.90
  -5   4   4   37.20    3.70
   4  -4  -4   43.90    3.30
  -4  -4   4   50.39    4.40
   4  -4  -4   36.00    4.70
   4  -4  -4   51.19    4.40
   4  -4  -4   53.99    4.80
   4  -4  -4   45.40    4.00
   4  -4  -4   55.29    5.20
   4  -4  -4   50.59    4.80
  -4   4   4   52.89    3.80
   4   4  -4   52.09    4.20
  -4   4   4   54.39    4.20
   4   4  -4   33.20    4.30
   4   4  -4   47.60    4.10
  -4   4   4   59.79    4.70
  -4   4   4   62.09    3.80
   4   4  -4   44.90    3.90
  -4   4   4   54.49    4.10
   3  -4  -4    8.20    2.40
   3  -4  -4   13.60    2.60
   3  -4  -4   16.90    1.70
  -3  -4   4   12.30    2.40
   3  -4  -4    8.40    1.80
   3  -4  -4   14.60    2.40
   3  -4  -4   11.30    2.30
   3  -4  -4    9.30    2.30
   3   4  -4   10.10    1.40
   3   4  -4   10.30    1.20
   3   4  -4   10.30    2.00
  -3   4   4    8.50    1.80
  -3   4   4    8.50    1.90
   3   4  -4   10.00    1.70
   3   4  -4    8.70    2.30
  -3   4   4    9.80    1.70
   3   4  -4   10.70    1.80
   3   4  -4   10.90    1.40
   3   4  -4   11.70    2.00
  -2  -4   4    1.80    0.60
   2  -4  -4    3.00    1.80
   2  -4  -4    3.70    1.60
   2  -4  -4    4.00    2.00
   2  -4  -4    5.90    1.60
   2  -4  -4    3.10    2.00
  -2   4   4    2.60    1.00
   2   4  -4    4.40    1.50
   2   4  -4    3.60    1.00
  -2   4   4    1.50    1.30
   2   4  -4    1.90    1.00
  -2   4   4    2.70    1.70
   1  -4  -4   15.40    2.60
   1  -4  -4   19.90    2.90
  -1  -4   4   20.50    1.70
   1  -4  -4   17.60    2.40
  -1  -4   4   21.80    1.80
   1  -4  -4   12.90    1.90
   1  -4  -4   17.10    2.10
  -1  -4   4   17.70    1.80
  -1  -4   4   15.70    2.40
  -1  -4   4   15.50    2.10
  -1  -4   4   18.70    2.60
  -1  -4   4   20.30    2.60
   1  -4  -4   17.10    2.80
   1  -4  -4   13.40    2.60
   1   4  -4   17.30    2.20
  -1   4   4   22.80    3.10
  -1   4   4   17.10    2.50
  -1   4   4   17.70    2.20
   1   4  -4   21.30    2.70
  -1   4   4   15.60    1.80
   1   4  -4   17.40    2.30
   1   4  -4   16.10    1.50
   1   4  -4   13.60    1.80
   1   4  -4   18.10    2.10
   1   4  -4   17.40    1.60
  -1   4   4   13.90    2.20
  -1   4   4   20.90    2.80
   1   4  -4   20.40    2.80
  -1   4   4   18.20    2.20
  -1   4   4   17.20    2.20
   0  -4  -4    2.00    1.80
   0  -4   4    3.00    1.20
   0  -4  -4    3.20    1.90
   0  -4   4    3.00    1.10
   0  -4  -4    1.90    1.00
   0  -4   4    2.30    1.30
   0  -4   4    1.40    1.80
   0  -4  -4    0.60    1.70
   0  -4  -4    2.90    1.30
   0  -4  -4    3.30    1.40
   0  -4   4    2.70    1.60
   0  -4  -4    0.70    1.10
   0  -4  -4    0.40    1.30
   0  -4   4    1.00    1.40
   0   4  -4    0.90    1.30
   0   4   4    2.40    1.60
   0   4  -4    1.80    1.90
   0   4  -4    0.30    1.40
   0   4   4    3.60    2.10
   0   4   4    1.00    1.40
   0   4   4   -0.50    1.10
   0   4   4    0.50    1.40
   0   4  -4    3.60    1.80
   0   4  -4    0.80    1.10
   0   4  -4    1.10    1.50
   0   4   4    2.30    1.70
   0   4   4    0.10    1.80
   1  -4   4  463.55   20.50
   1  -4   4  421.46   19.90
   1  -4   4  424.36   20.70
   1  -4   4  409.16   20.20
  -1  -4  -4  429.46   20.20
   1  -4   4  439.86   20.00
  -1  -4  -4  403.26   19.50
  -1  -4  -4  414.86   19.90
  -1  -4  -4  399.36   20.20
   1  -4   4  425.76   20.60
  -1  -4  -4  404.76   19.70
   1  -4   4  395.06   20.10
   1  -4   4  435.26   20.50
  -1  -4  -4  405.36   19.30
   1   4   4  375.16   20.20
  -1   4  -4  411.06   19.80
   1   4   4  414.76   20.40
   1   4   4  427.46   19.50
  -1   4  -4  390.16   20.10
   1   4   4  384.76   20.30
   1   4   4  416.36   20.00
   1   4   4  429.56   19.30
  -1   4  -4  419.76   20.10
  -1   4  -4  418.96   20.00
   1   4   4  394.06   19.80
  -1   4  -4  393.76   20.20
  -1   4  -4  412.06   20.60
   1   4   4  393.86   20.20
   1   4   4  403.46   19.90
   2  -4   4   63.79    5.20
   2  -4   4   61.59    4.20
   2  -4   4   56.39    4.40
   2  -4   4   63.69    4.40
   2  -4   4   63.99    4.60
   2  -4   4   62.49    4.30
  -2  -4  -4   60.19    3.90
  -2  -4  -4   64.39    3.60
  -2  -4  -4   68.59    3.40
   2  -4   4   61.69    4.90
  -2  -4  -4   58.39    4.40
  -2  -4  -4   62.29    3.50
  -2  -4  -4   62.19    4.10
   2   4   4   61.99    3.90
   2   4   4   66.39    4.00
  -2   4  -4   63.19    4.30
   2   4   4   61.79    4.50
  -2   4  -4   60.39    4.40
  -2   4  -4   60.49    4.50
   2   4   4   59.39    3.40
   2   4   4   65.79    3.70
   2   4   4   64.59    4.40
  -2   4  -4   65.29    5.10
   2   4   4   60.39    4.80
   2   4   4   67.69    4.00
   2   4   4   63.79    4.30
  -2   4  -4   60.49    4.20
  -2   4  -4   60.99    3.70
   3  -4   4  168.78   10.20
  -3  -4  -4  186.68    9.00
  -3  -4  -4  156.68    9.90
   3  -4   4  169.18   10.00
   3  -4   4  175.28    9.80
   3  -4   4  204.28   10.40
   3  -4   4  183.58    9.50
   3  -4   4  172.48    9.60
   3  -4   4  183.08    9.70
  -3   4  -4  171.88    9.80
  -3   4  -4  173.58    9.40
   3   4   4  175.48    8.60
  -3   4  -4  176.88    9.30
   3   4   4  174.98    9.40
   3   4   4  173.48    8.90
   3   4   4  182.48   10.20
  -3   4  -4  179.48   10.20
   3   4   4  161.78    9.80
  -3   4  -4  177.38    9.60
   3   4   4  178.18    9.00
   3   4   4  168.68    9.40
   3   4   4  177.98    9.00
   3   4   4  176.68    9.40
   4  -4   4   21.10    2.90
  -4  -4  -4   21.40    3.50
   4  -4   4   23.40    3.10
   4  -4   4   21.70    3.70
   4   4   4   21.10    3.30
  -4   4  -4   19.40    3.20
  -4   4  -4   17.50    2.40
   4   4   4   20.90    2.70
  -4   4  -4   22.10    2.90
  -4   4  -4   16.90    2.30
   4   4   4   19.10    2.00
   4   4   4   28.50    2.30
   4   4   4   28.80    2.30
   5  -4   4   93.09    6.30
   5  -4   4   96.89    7.50
   5  -4   4  101.49    6.80
  -5  -4  -4  100.29    7.10
   5  -4   4   86.19    7.00
   5  -4   4   81.59    7.20
   5  -4   4   94.49    6.50
   5   4   4   94.09    7.20
   5   4   4   89.09    5.10
   5   4   4   96.99    6.00
   5   4   4   93.39    5.30
   5   4   4  101.19    5.60
   5   4   4   98.49    7.20
  -5   4  -4   93.99    6.30
  -5   4  -4   93.59    5.80
   6  -4   4   16.80    4.30
   6  -4   4   30.70    3.70
   6  -4   4   30.10    5.00
   6  -4   4   30.30    3.80
   6  -4   4   27.70    3.90
   6  -4   4   19.20    4.20
   6   4   4   24.00    4.20
   6   4   4   26.00    4.10
   6   4   4   26.40    4.40
   6   4   4   33.60    3.50
   7  -4   4    6.00    3.60
   7  -4   4    2.80    2.30
   7  -4   4    3.80    3.40
   7  -4   4    9.60    3.00
   7  -4   4    8.10    2.50
   7  -4   4    8.70    3.60
   7   4   4    3.50    2.80
   7   4   4    5.80    3.10
   7   4   4    2.60    3.30
   7  -5  -4   15.70    4.00
   7  -5  -4   24.20    5.20
   7  -5  -4   20.70    3.60
   7  -5  -4   19.90    4.80
   7  -5  -4   17.90    3.60
  -7  -5   4   22.60    4.30
   7   5  -4   23.40    4.50
   7   5  -4   18.10    3.40
   7   5  -4   16.60    3.60
   7   5  -4   26.10    4.30
   7   5  -4   15.40    4.00
   6  -5  -4  171.58   11.50
   6  -5  -4  170.48   10.30
  -6  -5   4  171.98   11.10
   6  -5  -4  161.38   11.00
   6  -5  -4  181.18   10.40
   6  -5  -4  177.08   11.40
   6   5  -4  182.88   10.60
   6   5  -4  184.28   11.30
   6   5  -4  186.98   11.60
   6   5  -4  180.38   10.20
   6   5  -4  165.08   10.50
   5  -5  -4  241.28   13.00
  -5  -5   4  230.88   13.70
   5  -5  -4  203.68   13.60
   5  -5  -4  238.58   13.70
   5  -5  -4  241.28   14.00
   5  -5  -4  258.77   12.60
   5  -5  -4  220.78   13.00
   5   5  -4  238.88   12.90
   5   5  -4  257.37   12.90
   5   5  -4  248.18   14.10
   5   5  -4  243.78   13.20
  -5   5   4  233.48   13.00
  -5   5   4  248.38   12.50
  -5   5   4  247.58   12.90
   4  -5  -4    7.20    2.30
   4  -5  -4   16.20    3.00
   4  -5  -4   15.20    3.40
   4  -5  -4   15.90    3.30
   4  -5  -4   11.80    3.00
  -4  -5   4    8.80    2.50
  -4   5   4   14.30    2.70
   4   5  -4    8.10    2.40
   4   5  -4   10.90    2.10
  -4   5   4   12.70    2.50
   4   5  -4    7.80    2.80
   4   5  -4   12.60    2.20
   4   5  -4    9.60    1.40
   4   5  -4   11.20    1.50
   4   5  -4    9.70    1.60
  -4   5   4   10.80    2.10
   3  -5  -4    7.40    1.30
   3  -5  -4   10.10    2.60
   3  -5  -4    8.30    2.10
   3  -5  -4    6.80    2.50
   3  -5  -4    2.70    2.10
   3  -5  -4    9.50    2.70
   3  -5  -4    7.40    2.50
   3   5  -4    6.90    2.50
   3   5  -4    8.10    1.90
   3   5  -4    8.40    2.10
  -3   5   4    7.10    2.10
  -3   5   4    7.50    2.70
   3   5  -4    6.20    1.50
   3   5  -4    8.00    1.50
  -3   5   4    8.70    1.60
   3   5  -4    9.40    2.10
   3   5  -4    6.20    1.40
  -3   5   4    6.20    2.10
  -3   5   4    9.50    2.10
   2  -5  -4   34.50    3.50
  -2  -5   4   37.20    3.70
   2  -5  -4   31.80    3.80
   2  -5  -4   23.70    3.10
  -2  -5   4   27.70    2.30
  -2  -5   4   32.20    2.30
   2  -5  -4   31.30    3.70
  -2  -5   4   39.30    3.40
   2  -5  -4   29.60    3.80
   2   5  -4   41.90    3.10
   2   5  -4   42.80    3.10
   2   5  -4   42.70    4.20
   2   5  -4   50.19    4.10
   2   5  -4   39.70    3.80
   2   5  -4   33.90    2.20
  -2   5   4   48.80    3.70
   2   5  -4   34.90    2.70
  -2   5   4   29.00    3.00
  -2   5   4   38.60    3.90
   2   5  -4   39.90    3.30
   2   5  -4   46.30    3.90
  -2   5   4   56.29    4.00
   2   5  -4   39.50    3.20
  -1  -5   4  138.99    8.10
  -1  -5   4  160.18    7.00
   1  -5  -4  145.39    8.10
  -1  -5   4  132.89    7.80
   1  -5  -4  145.99    8.70
  -1  -5   4  143.19    8.30
  -1  -5   4  137.19    7.30
  -1  -5   4  140.69    8.30
   1  -5  -4  137.49    7.60
   1  -5  -4  144.19    8.40
   1  -5  -4  144.09    8.40
  -1  -5   4  147.39    7.60
   1  -5  -4  140.89    7.90
   1   5  -4  129.69    7.20
   1   5  -4  147.09    7.90
   1   5  -4  133.39    8.20
  -1   5   4  139.39    8.00
   1   5  -4  134.29    8.30
  -1   5   4  129.69    9.80
   1   5  -4  150.08    8.20
  -1   5   4  161.68    8.00
   1   5  -4  134.99    7.60
  -1   5   4  156.68    8.30
   1   5  -4  147.49    7.90
   1   5  -4  130.29    8.30
   1   5  -4  144.09    7.90
   0  -5  -4   23.00    3.10
   0  -5  -4   25.10    3.20
   0  -5  -4   35.60    3.80
   0  -5   4   27.60    2.30
   0  -5   4   29.10    3.30
   0  -5  -4   24.20    2.80
   0  -5   4   24.40    2.60
   0  -5   4   22.20    3.00
   0  -5   4   26.90    2.60
   0  -5  -4   25.80    2.10
   0  -5   4   28.80    2.90
   0  -5  -4   25.90    2.80
   0  -5  -4   27.60    2.80
   0   5   4   39.40    3.30
   0   5  -4   23.80    2.30
   0   5   4   31.20    3.00
   0   5   4   38.00    4.00
   0   5   4   27.90    3.30
   0   5   4   27.80    3.10
   0   5  -4   27.10    3.00
   0   5  -4   32.20    3.70
   0   5  -4   31.20    3.20
   0   5  -4   27.50    2.80
   0   5  -4   39.40    4.10
   0   5  -4   31.90    3.10
   0   5   4   29.80    3.30
   0   5  -4   25.80    3.10
   0   5   4   28.00    2.60
   1  -5   4  203.78    9.80
   1  -5   4  175.48   10.10
   1  -5   4  192.48   10.00
   1  -5   4  197.38   10.50
  -1  -5  -4  181.68    9.40
  -1  -5  -4  170.28    9.10
  -1  -5  -4  182.28    9.90
  -1  -5  -4  170.88    9.90
   1  -5   4  192.48   10.00
   1  -5   4  191.28    9.50
  -1  -5  -4  182.48    9.60
  -1   5  -4  186.38   10.50
   1   5   4  181.28    9.60
   1   5   4  174.58    9.50
   1   5   4  194.68   10.20
  -1   5  -4  173.48    9.90
   1   5   4  220.78   10.40
  -1   5  -4  181.88    9.90
  -1   5  -4  169.88    9.60
   1   5   4  164.58   10.00
  -1   5  -4  159.28    9.70
  -1   5  -4  174.68    9.70
   1   5   4  175.88   10.00
  -1   5  -4  180.98   10.50
   2  -5   4   20.20    3.30
  -2  -5  -4   19.30    1.90
  -2  -5  -4   16.80    1.70
   2  -5   4   26.20    3.90
   2  -5   4   19.10    2.60
   2  -5   4   20.60    2.70
  -2  -5  -4   21.80    2.30
   2  -5   4   20.30    2.70
  -2  -5  -4   18.80    2.80
   2  -5   4   24.20    2.90
  -2  -5  -4   22.50    2.10
  -2  -5  -4   23.10    2.70
   2   5   4   18.70    1.80
  -2   5  -4   18.40    2.70
  -2   5  -4   18.20    2.00
  -2   5  -4   22.50    3.50
   2   5   4   21.50    2.90
   2   5   4   19.40    3.00
   2   5   4   17.80    2.10
   2   5   4   20.40    2.80
  -2   5  -4   18.20    2.70
   2   5   4   20.30    2.30
   2   5   4   23.30    2.60
  -2   5  -4   18.40    2.60
  -2   5  -4   14.60    2.60
   2   5   4   22.00    2.90
   2   5   4   15.80    1.50
   3  -5   4   81.79    6.10
   3  -5   4   84.59    6.20
   3  -5   4   90.29    7.00
   3  -5   4   91.29    6.00
  -3  -5  -4   91.59    6.40
  -3  -5  -4   98.89    5.30
   3  -5   4   93.49    6.90
   3  -5   4   88.69    6.50
   3  -5   4   93.29    6.10
   3   5   4   89.39    5.00
   3   5   4   91.39    5.90
  -3   5  -4   86.79    5.70
   3   5   4   92.29    6.00
  -3   5  -4   88.09    4.70
  -3   5  -4   88.39    6.10
  -3   5  -4   89.79    5.80
   3   5   4   86.39    4.80
  -3   5  -4   85.59    6.10
  -3   5  -4   90.49    4.60
   3   5   4   92.19    5.30
   3   5   4   88.59    5.40
   3   5   4   81.29    6.50
  -3   5  -4   99.39    6.90
   3   5   4   88.89    5.30
   4  -5   4   57.29    5.40
   4  -5   4   78.09    6.40
   4  -5   4   58.99    6.00
   4  -5   4   59.19    4.90
  -4  -5  -4   52.39    5.00
   4  -5   4   59.29    5.10
   4  -5   4   63.39    4.90
   4   5   4   42.90    5.00
   4   5   4   55.89    4.70
   4   5   4   65.69    4.90
  -4   5  -4   53.19    5.30
   4   5   4   53.59    3.60
  -4   5  -4   53.59    4.40
   4   5   4   64.69    5.90
   4   5   4   51.19    3.80
  -4   5  -4   57.09    4.80
   4   5   4   54.99    3.80
   4   5   4   54.39    4.60
  -4   5  -4   49.40    4.30
   5  -5   4   31.30    4.40
   5  -5   4   27.50    3.50
   5  -5   4   40.10    4.30
   5  -5   4   28.10    4.50
   5  -5   4   27.00    4.80
   5  -5   4   29.30    3.90
  -5  -5  -4   25.80    4.10
   5   5   4   30.30    2.40
  -5   5  -4   37.60    4.10
   5   5   4   24.20    4.30
   5   5   4   37.50    3.80
   5   5   4   27.00    3.20
   5   5   4   26.80    4.30
  -5   5  -4   31.00    3.30
  -5   5  -4   32.30    3.40
   5   5   4   30.00    3.40
   6  -5   4   15.10    4.20
   6  -5   4    7.70    3.30
   6  -5   4   20.00    3.50
   6  -5   4   14.80    4.50
  -6  -5  -4   12.50    3.60
   6  -5   4   15.10    3.10
   6  -5   4   12.10    2.90
  -6   5  -4   11.30    2.10
   6   5   4   11.70    2.60
   6   5   4   11.50    3.50
   6   5   4   10.50    3.50
   7  -5   4   42.10    6.00
   7  -5   4   37.20    6.00
   7  -5   4   48.00    5.10
   7  -5   4   47.20    5.10
   7  -5   4   42.50    6.10
   7   5   4   43.90    5.90
   7   5   4   39.30    5.80
   7   5   4   33.20    5.30
   7  -6  -4   32.70    6.00
  -7  -6   4   21.10    4.50
   7  -6  -4   21.10    4.90
   7  -6  -4   22.40    4.80
   7  -6  -4   23.70    4.30
   7  -6  -4   29.70    5.80
   7  -6  -4   22.10    4.00
   7   6  -4   31.50    5.30
   7   6  -4   36.10    5.80
   7   6  -4   27.40    4.40
   6  -6  -4  168.18   10.20
  -6  -6   4  150.88   10.90
   6  -6  -4  177.78   11.50
   6  -6  -4  159.78   11.10
   6  -6  -4  158.08   10.20
   6  -6  -4  162.98   11.30
   6  -6  -4  139.99   10.80
   6   6  -4  164.38   10.10
   6   6  -4  179.18   11.80
   6   6  -4  171.68   10.40
   6   6  -4  172.08   11.00
  -6   6   4  166.58    9.20
   5  -6  -4   15.10    3.10
   5  -6  -4   14.40    4.00
   5  -6  -4   13.80    3.10
  -5  -6   4   17.10    3.60
   5  -6  -4   22.10    4.50
   5  -6  -4   20.80    4.20
  -5   6   4   24.30    3.60
   5   6  -4   20.10    3.50
   5   6  -4   23.10    4.30
  -5   6   4   26.10    3.90
   5   6  -4   20.80    3.10
  -5   6   4   21.10    3.00
  -4  -6   4  123.79    7.80
   4  -6  -4  104.99    7.90
   4  -6  -4   89.19    6.60
   4  -6  -4   93.79    7.40
   4  -6  -4   96.69    7.50
   4  -6  -4  101.99    7.00
   4   6  -4  110.59    8.20
   4   6  -4   83.89    5.70
   4   6  -4   72.19    6.20
   4   6  -4  101.69    6.70
   4   6  -4   92.79    6.70
  -4   6   4   94.79    6.80
   4   6  -4  115.79    6.50
  -4   6   4  103.69    6.50
  -4   6   4  123.29    7.20
   3  -6  -4    5.20    2.40
   3  -6  -4    6.20    2.20
   3  -6  -4    7.10    2.80
   3  -6  -4    8.70    2.90
  -3  -6   4   15.50    2.00
   3   6  -4    7.70    1.80
   3   6  -4    8.80    2.40
   3   6  -4    8.10    1.90
  -3   6   4    9.10    2.30
   3   6  -4    9.70    2.70
   3   6  -4   14.50    2.70
  -2  -6   4   12.20    1.60
   2  -6  -4   10.40    2.30
   2  -6  -4    8.40    2.60
  -2  -6   4   10.30    1.40
  -2  -6   4   13.10    2.40
   2  -6  -4   10.70    2.80
  -2  -6   4   17.70    2.30
  -2  -6   4   10.60    2.60
   2  -6  -4   10.80    2.60
   2  -6  -4    8.90    2.80
   2  -6  -4    9.70    2.30
   2   6  -4   17.70    3.10
   2   6  -4   16.10    2.40
   2   6  -4   13.70    3.00
  -2   6   4    6.10    2.10
  -2   6   4   11.60    2.60
   2   6  -4   10.10    2.60
   2   6  -4   14.40    2.10
  -2   6   4   11.30    2.30
  -2   6   4   11.40    2.40
   2   6  -4   13.60    2.30
   2   6  -4   10.80    2.60
  -2   6   4   15.10    3.50
   2   6  -4   11.80    2.10
  -1  -6   4  114.79    7.50
  -1  -6   4  139.79    7.90
   1  -6  -4  117.09    7.20
  -1  -6   4  121.69    6.50
   1  -6  -4  112.79    6.70
   1  -6  -4  131.99    8.40
   1  -6  -4  120.69    7.90
   1  -6  -4  118.19    7.70
  -1  -6   4  130.79    6.80
   1  -6  -4  114.19    7.20
  -1  -6   4  131.09    7.20
  -1  -6   4  134.49    8.00
   1  -6  -4  111.89    7.40
   1   6  -4  121.69    7.50
   1   6  -4  106.99    6.50
   1   6  -4  124.49    7.90
   1   6  -4  115.19    7.80
   1   6  -4  120.09    7.80
   1   6  -4  113.69    7.00
  -1   6   4  130.89    7.80
   1   6  -4  118.19    7.10
  -1   6   4  146.79    7.50
   1   6  -4  118.69    7.20
  -1   6   4  110.49    7.30
   0  -6  -4   79.79    6.00
   0  -6  -4   91.49    5.70
   0  -6   4   82.89    6.10
   0  -6  -4   78.19    4.30
   0  -6   4   77.49    5.80
   0  -6   4  108.09    5.80
   0  -6   4   74.59    5.10
   0  -6  -4   69.19    5.10
   0  -6   4   68.99    4.80
   0  -6  -4   89.09    5.60
   0  -6  -4   74.89    5.50
   0  -6   4   73.59    4.50
   0  -6  -4   83.79    6.20
   0   6  -4   93.29    6.50
   0   6  -4   92.29    6.50
   0   6  -4   81.89    5.40
   0   6  -4   71.99    5.40
   0   6  -4   78.79    5.70
   0   6   4   93.69    6.40
   0   6  -4   86.89    5.70
   0   6   4   70.29    5.70
   0   6   4   67.99    4.90
   0   6   4   91.89    5.50
   0   6  -4   76.59    5.50
   0   6   4   83.59    5.70
   1  -6   4  144.69    7.50
  -1  -6  -4  141.59    7.70
   1  -6   4  143.99    8.00
   1  -6   4  139.99    8.60
  -1  -6  -4  122.99    7.70
   1  -6   4  122.29    8.00
   1  -6   4  135.79    7.60
  -1  -6  -4  137.29    7.30
  -1  -6  -4  134.49    7.90
   1   6   4  129.19    8.00
   1   6   4  125.99    7.50
   1   6   4  124.29    8.30
   1   6   4  126.69    8.20
  -1   6  -4  119.69    7.70
  -1   6  -4  123.39    7.50
  -1   6  -4  133.99    7.70
  -1   6  -4  133.89    8.70
   1   6   4  129.09    7.10
  -1   6  -4  125.99    7.90
   1   6   4  123.99    7.50
   1   6   4  120.29    8.10
  -1   6  -4  120.29    7.70
  -2  -6  -4   35.60    2.90
   2  -6   4   39.10    4.10
   2  -6   4   40.70    4.60
   2  -6   4   44.40    4.10
  -2  -6  -4   40.40    3.90
   2  -6   4   44.70    5.10
  -2  -6  -4   38.80    3.40
  -2  -6  -4   34.90    4.00
   2  -6   4   38.20    3.90
   2  -6   4   38.40    3.80
   2   6   4   37.00    4.20
  -2   6  -4   59.09    5.90
  -2   6  -4   41.90    4.30
  -2   6  -4   37.30    3.70
   2   6   4   36.40    2.80
   2   6   4   42.00    4.40
  -2   6  -4   39.90    4.10
   2   6   4   36.00    3.60
   2   6   4   37.80    4.40
   2   6   4   39.20    3.50
   2   6   4   41.80    4.50
  -2   6  -4   36.70    3.40
  -2   6  -4   35.40    4.10
   3  -6   4    1.80    2.10
   3  -6   4    3.90    2.80
  -3  -6  -4    5.60    2.50
   3  -6   4    5.60    2.20
   3  -6   4    4.20    2.90
   3  -6   4    2.40    2.30
   3  -6   4    3.10    2.00
  -3  -6  -4    1.40    0.70
  -3  -6  -4    2.50    1.40
   3   6   4   -1.00    2.10
   3   6   4    0.70    2.60
   3   6   4    2.20    2.10
   3   6   4   -0.60    1.30
   3   6   4    3.90    1.60
   3   6   4    3.50    1.10
  -3   6  -4    1.30    1.20
  -3   6  -4    0.70    1.90
  -3   6  -4    1.10    2.10
   3   6   4    3.30    2.20
  -3   6  -4    2.20    2.00
  -3   6  -4    5.00    3.20
  -3   6  -4    3.20    2.10
   4  -6   4   37.20    4.60
   4  -6   4   33.20    5.10
  -4  -6  -4   37.90    4.80
   4  -6   4   34.90    4.80
   4  -6   4   35.90    3.90
   4  -6   4   30.30    3.90
   4  -6   4   31.40    3.80
   4   6   4   31.30    3.10
   4   6   4   36.40    4.70
  -4   6  -4   38.90    3.90
  -4   6  -4   37.10    4.60
   4   6   4   41.60    4.40
   4   6   4   34.60    4.70
  -4   6  -4   37.10    4.50
   4   6   4   30.20    4.00
   4   6   4   32.70    3.80
  -4   6  -4   29.70    3.60
   4   6   4   29.00    3.00
   5  -6   4    2.50    3.70
   5  -6   4    8.30    3.40
  -5  -6  -4    0.30    2.60
   5  -6   4    1.80    3.00
   5  -6   4    0.20    2.00
   5  -6   4    4.30    2.40
   5  -6   4    1.80    2.30
   5   6   4    2.00    3.00
  -5   6  -4    4.00    2.00
   5   6   4   -1.60    1.80
  -5   6  -4    1.40    2.20
  -5   6  -4    1.10    1.70
   5   6   4    5.30    2.30
   5   6   4    0.50    1.10
   5   6   4    1.40    2.50
   6  -6   4   66.09    7.10
   6  -6   4   66.99    6.00
   6  -6   4   65.69    7.20
   6  -6   4   63.79    6.10
   6  -6   4   55.89    6.90
   6  -6   4   64.99    6.20
  -6  -6  -4   50.49    6.40
   6   6   4   62.39    6.90
   6   6   4   65.89    7.00
   6   6   4   60.29    5.40
  -6   6  -4   53.39    4.70
   7  -6   4    3.60    2.90
   7  -6   4   -1.00    3.60
   7  -6   4   -0.90    3.70
   7  -6   4    3.70    2.50
   7  -6   4    2.50    3.30
   7   6   4    0.50    3.60
   7   6   4    0.40    3.10
   6  -7  -4    4.50    2.70
   6  -7  -4    2.00    2.70
   6  -7  -4   10.70    3.90
   6  -7  -4    3.20    3.60
  -6  -7   4    2.00    3.00
   6  -7  -4    8.10    3.90
   6  -7  -4    2.70    3.20
   6   7  -4    3.50    3.80
  -6   7   4    5.80    2.30
  -6   7   4    4.60    2.60
   6   7  -4    5.20    3.20
   6   7  -4    1.30    2.70
   5  -7  -4   76.29    7.30
   5  -7  -4   50.29    6.10
  -5  -7   4   50.89    6.20
   5  -7  -4   61.19    5.90
   5  -7  -4   63.49    7.20
   5  -7  -4   61.79    5.90
   5  -7  -4   61.49    6.20
   5   7  -4   54.29    6.40
  -5   7   4   76.09    5.80
  -5   7   4   65.19    5.20
   5   7  -4   47.60    3.70
   5   7  -4   45.60    5.60
   5   7  -4   59.29    5.00
  -5   7   4   63.19    5.80
   4  -7  -4   10.70    2.80
   4  -7  -4   16.40    4.10
   4  -7  -4   11.30    3.70
  -4  -7   4   12.40    3.30
   4  -7  -4    8.80    3.20
   4  -7  -4   12.70    3.10
   4  -7  -4   16.70    3.50
   4   7  -4   14.10    2.20
   4   7  -4   12.00    2.90
  -4   7   4   10.10    2.60
   4   7  -4   10.30    2.30
  -4   7   4   15.30    3.30
   4   7  -4   11.70    2.60
   4   7  -4   11.80    3.30
   4   7  -4   16.50    3.90
  -4   7   4   11.40    3.10
   3  -7  -4    2.50    2.70
   3  -7  -4   -1.70    2.00
   3  -7  -4   -0.50    1.90
   3  -7  -4    4.30    2.90
   3  -7  -4    0.30    2.20
   3  -7  -4   -0.60    2.70
   3   7  -4    2.60    2.90
  -3   7   4    5.00    2.30
   3   7  -4    3.80    1.70
  -3   7   4    2.60    2.70
   3   7  -4    3.30    2.40
   3   7  -4    7.90    2.80
  -3   7   4    0.40    1.80
  -3   7   4    0.20    2.00
   3   7  -4    3.10    1.90
   3   7  -4    2.90    2.00
  -2  -7   4   75.79    4.50
   2  -7  -4   61.69    6.00
   2  -7  -4   71.99    6.90
   2  -7  -4   68.89    6.20
  -2  -7   4   89.19    5.50
   2  -7  -4   67.09    5.60
  -2  -7   4   72.09    6.30
   2  -7  -4   80.29    6.20
   2  -7  -4   56.49    5.10
   2   7  -4   68.59    5.20
   2   7  -4   83.99    6.60
   2   7  -4   63.99    5.60
   2   7  -4   79.99    5.40
   2   7  -4   74.29    5.30
  -2   7   4   70.19    5.60
   2   7  -4   63.99    6.10
  -2   7   4   94.89    7.10
  -2   7   4   63.49    6.00
  -2   7   4   79.29    5.60
  -2   7   4   89.79    6.00
  -1  -7   4    9.30    1.80
   1  -7  -4   12.10    3.40
   1  -7  -4   10.00    1.90
   1  -7  -4   13.70    3.30
   1  -7  -4    7.30    2.40
  -1  -7   4   12.30    3.00
  -1  -7   4   13.30    3.00
  -1  -7   4   10.20    2.00
   1  -7  -4    8.80    2.50
  -1  -7   4   11.90    2.50
   1  -7  -4   13.50    3.40
   1  -7  -4    9.40    2.60
   1   7  -4   12.90    3.20
   1   7  -4   11.90    3.10
  -1   7   4   10.70    2.50
   1   7  -4   10.00    2.50
   1   7  -4    8.70    2.30
   1   7  -4    7.30    3.00
  -1   7   4    5.50    2.50
  -1   7   4   10.50    3.70
  -1   7   4   11.70    2.40
   1   7  -4    9.10    2.40
  -1   7   4   11.10    3.00
  -1   7   4   10.30    2.60
   0  -7  -4    1.30    2.20
   0  -7  -4    2.60    2.40
   0  -7  -4    2.90    2.60
   0  -7   4    1.50    1.60
   0  -7  -4    3.80    2.00
   0  -7  -4    2.40    2.10
   0  -7   4    0.40    2.50
   0  -7  -4   -1.40    1.40
   0  -7   4    0.60    1.60
   0  -7   4    2.00    2.20
   0  -7   4   -0.10    2.00
   0  -7   4    4.50    2.50
   0   7   4    4.30    2.10
   0   7  -4    0.70    2.20
   0   7   4    0.20    2.70
   0   7   4   -2.10    1.70
   0   7  -4   -0.30    2.10
   0   7  -4   -0.70    2.10
   0   7  -4    2.90    2.70
   0   7   4    0.40    1.70
   0   7   4    0.60    2.20
   0   7  -4   -0.90    1.90
   0   7   4    2.10    2.50
   0   7  -4    0.10    1.90
  -1  -7  -4   11.30    2.50
   1  -7   4   14.20    3.00
   1  -7   4   10.90    2.70
  -1  -7  -4   13.50    2.80
   1  -7   4   13.50    3.00
  -1  -7  -4   12.90    2.30
   1  -7   4   12.20    2.40
  -1  -7  -4   10.70    2.40
   1  -7   4    9.70    3.20
   1   7   4   12.10    2.10
  -1   7  -4    9.60    3.50
  -1   7  -4    8.90    2.90
   1   7   4   15.80    3.30
   1   7   4    6.80    2.10
  -1   7  -4   11.40    2.70
  -1   7  -4   11.30    2.50
   1   7   4   11.80    3.10
   1   7   4    8.90    2.80
   1   7   4   10.40    2.30
  -1   7  -4   10.30    2.80
  -1   7  -4    7.10    2.70
   2  -7   4   -0.10    2.10
   2  -7   4    1.30    2.80
  -2  -7  -4    0.40    1.90
   2  -7   4    0.60    1.80
   2  -7   4    0.70    2.40
   2  -7   4   -2.00    2.10
  -2  -7  -4    1.20    1.20
  -2  -7  -4    1.90    1.50
  -2   7  -4    1.00    2.30
  -2   7  -4    0.70    2.30
   2   7   4    0.90    2.20
  -2   7  -4    0.00    2.00
  -2   7  -4   -0.20    2.20
  -2   7  -4    0.50    3.00
   2   7   4    1.50    1.70
   2   7   4   -0.30    1.40
   2   7   4   -1.80    2.20
  -2   7  -4    0.10    1.60
   2   7   4    0.60    2.30
   2   7   4    1.20    1.80
   3  -7   4   86.29    6.60
  -3  -7  -4   74.99    6.30
   3  -7   4   73.69    7.20
   3  -7   4   77.89    5.90
   3  -7   4   65.29    6.10
   3  -7   4   76.59    6.00
   3  -7   4   73.99    6.10
   3   7   4   83.39    6.30
  -3   7  -4   91.19    6.60
   3   7   4   72.39    6.10
   3   7   4   74.99    5.30
   3   7   4   75.99    6.70
  -3   7  -4   77.79    6.30
   3   7   4   70.19    5.20
  -3   7  -4   78.29    5.90
  -3   7  -4   74.69    6.10
   4  -7   4   38.00    5.70
   4  -7   4   50.79    5.00
   4  -7   4   52.99    5.20
   4  -7   4   58.69    5.80
   4  -7   4   62.79    5.90
  -4  -7  -4   43.60    5.50
   4  -7   4   48.60    5.80
  -4   7  -4   52.69    4.80
  -4   7  -4   49.20    5.70
   4   7   4   51.49    4.90
   4   7   4   45.10    5.50
   4   7   4   48.20    4.00
  -4   7  -4   48.20    4.70
   4   7   4   44.10    4.20
   4   7   4   51.29    6.00
   4   7   4   54.19    5.40
  -4   7  -4   54.49    5.70
   5  -7   4   33.80    5.50
  -5  -7  -4   30.60    5.10
   5  -7   4   45.30    4.70
   5  -7   4   32.00    4.60
   5  -7   4   32.80    5.20
   5  -7   4   29.10    4.20
   5  -7   4   29.10    5.10
   5   7   4   37.30    3.10
  -5   7  -4   33.60    4.00
  -5   7  -4   42.40    4.50
   5   7   4   42.40    4.90
  -5   7  -4   43.30    5.20
   5   7   4   34.10    4.10
   5   7   4   40.20    5.40
   5   7   4   34.40    5.40
  -6  -7  -4    8.30    3.70
   6  -7   4    3.40    3.60
   6  -7   4    8.70    3.90
   6  -7   4    2.70    3.70
   6  -7   4    5.00    2.80
   6  -7   4    8.80    3.20
   6   7   4   11.80    3.30
  -6   7  -4    6.00    2.30
   6   7   4    8.20    3.70
   6   7   4   10.50    4.20
   6  -8  -4   12.30    4.00
   6  -8  -4   10.10    3.40
   6  -8  -4   14.90    4.40
   6  -8  -4   18.40    4.80
  -6  -8   4   10.00    4.00
   6  -8  -4    5.50    4.60
   6  -8  -4   14.50    3.60
   6   8  -4    8.90    3.80
   6   8  -4   21.70    5.40
  -6   8   4    5.60    2.50
  -6   8   4   16.10    3.80
   5  -8  -4    6.90    3.10
   5  -8  -4    3.50    2.80
   5  -8  -4    4.40    2.80
  -5  -8   4   10.70    3.80
   5  -8  -4    3.90    3.50
   5  -8  -4    1.20    3.60
   5  -8  -4    9.90    3.70
   5   8  -4   14.50    3.50
  -5   8   4   10.30    3.40
  -5   8   4    2.30    2.20
   5   8  -4    8.60    2.50
   5   8  -4    5.50    3.90
   5   8  -4    7.60    1.70
  -5   8   4    6.00    3.00
   4  -8  -4   11.00    2.80
   4  -8  -4   12.40    3.80
   4  -8  -4    2.30    2.80
  -4  -8   4   19.00    3.70
   4  -8  -4    8.10    3.60
   4  -8  -4   13.50    3.00
   4  -8  -4    7.00    2.90
   4   8  -4   12.00    3.40
  -4   8   4   25.30    4.20
  -4   8   4   18.70    3.20
   4   8  -4    6.70    2.60
  -4   8   4   21.50    3.90
   4   8  -4   12.30    4.00
   4   8  -4    6.20    1.90
  -3  -8   4   13.70    3.40
   3  -8  -4   14.80    3.10
   3  -8  -4   13.80    3.80
   3  -8  -4   11.20    3.00
   3  -8  -4   16.40    3.40
   3  -8  -4   14.30    3.70
   3   8  -4   16.60    3.70
   3   8  -4   12.80    3.70
   3   8  -4   12.50    2.50
   3   8  -4   14.50    2.70
   3   8  -4   18.60    3.60
   2  -8  -4    3.60    3.00
   2  -8  -4   -1.50    2.00
   2  -8  -4   -0.20    1.90
  -2  -8   4    0.00    1.30
   2  -8  -4    2.20    2.30
  -2  -8   4    0.90    2.60
   2  -8  -4    2.50    2.90
   2  -8  -4    0.90    2.80
   2  -8  -4   -2.00    1.80
  -2   8   4    0.90    2.70
   2   8  -4   -1.00    2.20
  -2   8   4   -1.00    2.40
   2   8  -4    4.20    2.10
  -2   8   4    3.20    2.60
  -2   8   4    2.00    2.10
   2   8  -4    4.20    2.10
   2   8  -4    4.50    2.10
  -2   8   4    6.40    3.60
   2   8  -4    0.90    2.50
   2   8  -4    3.50    2.70
   1  -8  -4  269.27   14.40
   1  -8  -4  245.18   14.60
  -1  -8   4  237.28   13.00
   1  -8  -4  283.87   14.30
  -1  -8   4  259.67   13.30
  -1  -8   4  218.78   14.10
   1  -8  -4  255.07   13.80
   1  -8  -4  237.38   13.80
  -1  -8   4  222.78   14.30
  -1  -8   4  275.27   14.00
   1   8  -4  229.98   13.70
   1   8  -4  246.38   13.70
   1   8  -4  256.87   13.80
  -1   8   4  287.57   15.30
   1   8  -4  223.88   14.00
  -1   8   4  307.07   14.10
  -1   8   4  274.97   14.50
   1   8  -4  237.98   14.60
  -1   8   4  297.67   14.30
   1   8  -4  240.38   14.30
   0  -8   4   10.80    3.00
   0  -8  -4   12.40    3.20
   0  -8  -4   16.60    3.40
   0  -8  -4   18.00    3.20
   0  -8   4   15.50    2.60
   0  -8   4   17.30    3.20
   0  -8   4   10.70    3.10
   0  -8   4   14.10    2.80
   0  -8  -4   15.70    2.80
   0  -8  -4   15.70    3.60
   0   8  -4   13.40    3.20
   0   8   4   20.70    3.90
   0   8   4   13.30    3.50
   0   8   4   16.80    2.80
   0   8  -4   13.50    3.20
   0   8   4   16.60    3.00
   0   8  -4   15.10    3.10
   0   8   4   17.70    3.40
   0   8  -4   37.60    3.90
   0   8  -4   14.50    3.40
   0   8  -4   19.10    4.10
   0   8   4   18.90    3.10
  -1  -8  -4    1.10    2.10
   1  -8   4    1.80    2.40
   1  -8   4   -2.50    2.30
  -1  -8  -4    1.70    1.90
   1  -8   4   -0.30    2.50
   1  -8   4   -0.80    1.90
  -1  -8  -4    0.90    2.40
  -1  -8  -4    1.60    1.70
   1   8   4    2.70    2.60
  -1   8  -4   -2.20    3.00
  -1   8  -4    0.90    2.10
   1   8   4   -0.20    2.60
  -1   8  -4    0.20    2.30
   1   8   4    1.90    1.60
   1   8   4    0.80    2.00
   1   8   4    0.20    2.70
  -1   8  -4   -0.70    2.10
  -1   8  -4   -0.80    2.10
   1   8   4    1.90    1.90
  -1   8  -4   -1.20    2.40
  -2  -8  -4   16.10    3.00
  -2  -8  -4   20.70    3.90
   2  -8   4   17.60    3.10
  -2  -8  -4   17.60    2.40
   2  -8   4   13.90    3.50
   2  -8   4   13.80    3.30
   2  -8   4   22.60    3.70
   2   8   4   20.80    4.10
   2   8   4   19.60    2.60
   2   8   4   17.10    2.90
  -2   8  -4   20.00    3.00
   2   8   4   16.40    3.90
   2   8   4   23.10    4.00
  -2   8  -4   19.10    4.50
  -2   8  -4   21.50    3.60
  -2   8  -4   20.20    3.30
  -2   8  -4   15.30    3.60
   2   8   4   18.10    3.00
  -2   8  -4   22.40    3.80
   3  -8   4   46.90    5.10
   3  -8   4   55.69    5.70
   3  -8   4   46.90    6.20
   3  -8   4   36.00    5.00
   3  -8   4   52.19    5.60
  -3  -8  -4   44.50    5.50
   3   8   4   35.50    4.10
   3   8   4   43.10    4.30
   3   8   4   45.20    5.70
   3   8   4   34.90    4.70
   3   8   4   45.20    5.50
  -3   8  -4   50.89    5.40
  -3   8  -4   52.09    5.60
  -3   8  -4   53.49    5.70
  -3   8  -4   48.50    5.00
   4  -8   4   86.19    7.20
  -4  -8  -4   76.49    7.10
   4  -8   4   97.89    7.00
   4  -8   4   81.89    7.30
   4  -8   4   91.59    8.50
   4  -8   4   78.29    7.10
   4   8   4   88.09    7.40
  -4   8  -4   93.69    7.10
  -4   8  -4   95.19    7.40
   4   8   4   83.79    6.80
   4   8   4   82.79    8.10
  -4   8  -4   86.09    6.90
   4   8   4   82.89    6.00
   4   8   4   85.39    5.80
   4   8   4   74.99    6.80
  -4   8  -4   90.49    6.60
   5  -8   4    7.70    3.90
   5  -8   4   21.30    4.80
   5  -8   4    8.80    3.30
   5  -8   4   11.40    3.40
  -5  -8  -4   12.40    3.60
   5  -8   4   16.50    4.50
   5   8   4    9.90    3.50
   5   8   4   15.60    3.90
  -5   8  -4   16.00    3.90
  -5   8  -4    9.60    2.90
   5   8   4    8.90    3.00
   5   8   4    8.60    2.00
   5   8   4    8.00    3.90
  -5   8  -4   16.10    3.50
   5  -9  -4   17.40    4.20
   5  -9  -4    9.40    3.50
  -5  -9   4    6.70    3.70
   5  -9  -4    9.60    4.20
   5  -9  -4   12.60    3.50
   5   9  -4    8.30    2.90
   5   9  -4    7.20    2.00
  -5   9   4   26.60    4.50
  -5   9   4   14.20    3.00
   5   9  -4    5.90    3.60
   5   9  -4    8.00    4.20
  -5   9   4   11.10    4.80
   4  -9  -4    0.60    2.60
   4  -9  -4    4.10    3.10
   4  -9  -4   -1.30    3.60
   4  -9  -4   -2.80    2.20
  -4  -9   4    2.60    3.10
   4   9  -4    3.00    2.00
   4   9  -4    1.00    2.40
  -4   9   4    6.20    2.70
   4   9  -4    0.00    3.20
  -4   9   4    0.70    2.70
  -4   9   4   -1.00    2.80
   4   9  -4    1.80    3.40
   3  -9  -4    7.50    3.20
   3  -9  -4    0.60    3.40
   3  -9  -4    9.90    3.00
  -3  -9   4    9.70    3.60
   3  -9  -4    7.20    3.50
   3   9  -4    7.70    2.40
  -3   9   4   12.00    3.20
   3   9  -4    4.10    3.50
   3   9  -4    4.30    2.90
   3   9  -4    7.20    2.40
  -3   9   4   13.50    3.00
   3   9  -4    6.10    2.50
  -3   9   4    5.70    3.10
   3   9  -4    4.80    3.30
   2  -9  -4    4.10    3.00
   2  -9  -4    0.80    3.00
   2  -9  -4    1.40    2.20
   2  -9  -4    0.60    2.40
   2  -9  -4    5.10    2.40
  -2  -9   4    6.60    3.00
   2   9  -4    1.30    2.80
  -2   9   4   22.30    3.70
   2   9  -4    5.50    3.30
  -2   9   4    3.70    3.20
   2   9  -4    5.30    2.30
   2   9  -4    4.60    2.40
   1  -9  -4   14.00    3.40
   1  -9  -4   11.50    2.90
   1  -9  -4   13.00    3.40
  -1  -9   4   17.40    3.40
   1  -9  -4   14.00    3.00
  -1  -9   4   10.00    3.40
   1  -9  -4   21.50    4.30
  -1  -9   4   14.40    2.60
   1   9  -4    8.40    3.50
   1   9  -4   12.40    3.90
  -1   9   4   17.30    3.10
   1   9  -4   11.10    3.00
   1   9  -4   13.90    3.10
  -1   9   4   14.60    3.20
  -1   9   4   20.40    4.20
   1   9  -4   16.50    3.80
  -1   9   4   19.60    4.60
   1   9  -4   17.00    3.20
  -1   9   4   15.10    3.60
  -1   9   4   20.20    3.40
   0  -9   4    9.00    2.50
   0  -9  -4    7.10    2.80
   0  -9   4    2.90    2.50
   0  -9  -4   11.00    2.60
   0  -9  -4   13.30    3.60
   0  -9  -4    7.00    2.80
   0  -9   4   10.90    3.10
   0  -9   4    7.60    3.10
   0  -9  -4    6.90    2.90
   0   9   4    9.80    2.70
   0   9  -4   11.10    3.00
   0   9   4   16.00    3.70
   0   9  -4    2.20    3.50
   0   9  -4    3.30    2.70
   0   9   4    9.80    2.50
   0   9  -4   12.70    3.80
   0   9  -4    7.90    2.80
   0   9   4    9.00    2.80
   0   9   4   10.70    3.40
   0   9  -4   11.30    3.10
   0   9   4    8.20    3.40
  -1  -9  -4   35.20    4.80
  -1  -9  -4   29.90    3.90
  -1  -9  -4   31.80    3.60
   1  -9   4   36.90    4.30
  -1  -9  -4   31.90    4.30
   1  -9   4   36.70    5.40
   1  -9   4   29.40    4.60
   1  -9   4   22.80    4.40
  -1   9  -4   26.90    4.40
   1   9   4   27.60    4.60
  -1   9  -4   30.30    4.10
  -1   9  -4   37.10    5.90
   1   9   4   22.70    4.40
  -1   9  -4   27.70    4.10
   1   9   4   26.30    3.30
   1   9   4   27.40    4.50
  -1   9  -4   32.70    4.60
   1   9   4   23.40    3.80
   1   9   4   24.30    3.60
  -1   9  -4   28.30    4.20
   2  -9   4    9.30    2.80
  -2  -9  -4   10.50    2.10
   2  -9   4    6.80    3.30
   2  -9   4    8.80    3.30
   2  -9   4    4.90    2.90
  -2  -9  -4   11.00    3.60
   2   9   4   11.50    3.50
   2   9   4    7.10    2.50
  -2   9  -4    5.20    3.00
   2   9   4    6.30    3.60
   2   9   4    6.10    3.00
   2   9   4    6.00    2.50
  -2   9  -4   10.30    3.00
  -2   9  -4    5.50    3.10
  -2   9  -4    9.50    3.30
   3  -9   4    6.40    3.50
   3  -9   4   11.40    2.90
   3  -9   4   11.30    3.50
  -3  -9  -4    8.60    3.70
   3  -9   4    8.90    3.30
  -3   9  -4    7.40    2.80
   3   9   4    9.10    2.40
  -3   9  -4   10.20    3.40
   3   9   4   12.40    4.10
   3   9   4    7.50    3.60
  -3   9  -4   11.40    3.50
  -3   9  -4    7.80    3.30
   3   9   4    6.60    2.90
   3   9   4    6.90    2.50
   4  -9   4   21.80    4.70
   4  -9   4   24.20    3.90
   4  -9   4   22.10    4.70
  -4  -9  -4   17.70    4.20
   4  -9   4   21.70    4.10
   4   9   4   20.40    3.10
   4   9   4   27.30    4.70
  -4   9  -4   17.70    3.90
  -4   9  -4   27.90    4.80
  -4   9  -4   22.00    3.80
   4   9   4   15.50    4.10
  -4   9  -4   17.40    4.00
   4   9   4   14.60    3.50
   4   9   4   22.90    5.00
  -5  -9  -4   23.80    4.90
   5  -9   4   26.10    5.00
   5  -9   4   27.00    4.40
   5  -9   4   31.40    5.60
   5  -9   4   26.80    5.10
  -5   9  -4   33.10    5.30
   5   9   4   22.70    4.20
   5   9   4   23.50    3.10
   5   9   4   25.10    5.60
  -5   9  -4   27.40    4.20
  -5   9  -4   36.30    4.90
   5   9   4   30.40    5.00
  -4 -10   4    8.50    3.60
   4 -10  -4    6.40    4.40
   4 -10  -4    7.60    3.10
   4 -10  -4   14.20    4.00
   4 -10  -4    4.30    3.20
  -4  10   4    9.00    3.00
   4  10  -4    1.30    2.80
   4  10  -4    6.10    4.20
   4  10  -4    5.60    3.90
  -4  10   4    8.30    3.20
  -4  10   4    4.30    3.40
   4  10  -4    2.20    2.10
  -3 -10   4   15.20    4.20
   3 -10  -4   12.10    3.50
   3 -10  -4   23.70    4.00
   3 -10  -4   21.40    4.80
   3 -10  -4   26.00    5.20
  -3  10   4   19.40    3.70
   3  10  -4   18.40    3.30
  -3  10   4   21.60    4.30
   3  10  -4   20.40    3.60
   3  10  -4   18.20    4.60
   3  10  -4   15.70    3.90
   3  10  -4   13.10    4.00
  -3  10   4   17.50    4.00
   2 -10  -4    8.10    3.70
   2 -10  -4    2.20    2.60
   2 -10  -4   -2.20    2.30
   2 -10  -4    2.50    3.20
  -2 -10   4    0.60    3.20
   2 -10  -4   -0.50    2.50
   2  10  -4    9.80    2.70
  -2  10   4   -0.40    2.50
   2  10  -4    2.10    3.20
   2  10  -4    5.20    2.90
  -2  10   4    1.00    3.20
   2  10  -4    1.40    2.90
   2  10  -4    2.60    2.30
  -2  10   4    2.20    2.60
   2  10  -4    2.50    3.60
   1 -10  -4   42.10    5.10
   1 -10  -4   25.30    3.90
  -1 -10   4   28.50    3.60
   1 -10  -4   27.60    4.70
   1 -10  -4   31.10    5.30
   1 -10  -4   32.10    4.60
  -1 -10   4   35.80    5.40
   1  10  -4   25.10    5.00
  -1  10   4   36.90    5.50
   1  10  -4   29.00    4.20
   1  10  -4   31.40    5.10
  -1  10   4   27.90    4.30
   1  10  -4   32.90    4.40
   1  10  -4   29.30    5.10
  -1  10   4   43.10    5.30
   1  10  -4   34.80    4.60
  -1  10   4   34.00    4.40
   0 -10  -4   13.30    3.20
   0 -10   4    5.90    3.20
   0 -10   4   12.60    3.80
   0 -10  -4   11.90    3.10
   0 -10   4    8.50    3.30
   0 -10  -4   10.10    2.80
   0 -10  -4    8.10    3.60
   0 -10   4    9.70    2.90
   0  10   4    5.30    2.90
   0  10  -4    6.30    3.90
   0  10  -4   13.60    3.40
   0  10  -4    9.50    3.90
   0  10   4    8.10    2.60
   0  10   4    9.90    3.70
   0  10   4    9.10    3.70
   0  10  -4   14.30    3.40
   0  10  -4    7.30    3.10
   0  10   4    6.70    3.40
   0  10  -4    8.60    3.40
   0  10   4    7.60    2.70
   1 -10   4   23.00    3.80
  -1 -10  -4   29.60    3.70
   1 -10   4   29.30    4.60
  -1 -10  -4   22.30    3.90
   1 -10   4   20.30    4.30
   1 -10   4   19.10    4.20
  -1 -10  -4   24.00    4.40
   1  10   4   25.00    4.90
   1  10   4   20.40    3.70
  -1  10  -4   26.40    4.30
  -1  10  -4   28.30    5.00
  -1  10  -4   29.70    5.60
   1  10   4   18.50    4.20
  -1  10  -4   32.80    4.70
  -1  10  -4   27.50    4.30
   1  10   4   21.60    3.80
   1  10   4   26.60    5.10
  -1  10  -4   17.70    3.90
  -2 -10  -4    3.10    3.10
   2 -10   4    2.50    3.10
   2 -10   4    8.10    3.60
   2 -10   4    3.00    2.70
  -2  10  -4   11.90    3.60
   2  10   4    4.80    2.60
   2  10   4    2.20    3.70
  -2  10  -4    9.20    3.60
   2  10   4    6.70    3.80
   2  10   4    3.90    2.60
  -2  10  -4    7.60    3.30
  -2  10  -4    3.50    2.80
   2  10   4    7.10    3.30
   3 -10   4   -0.20    2.70
  -3 -10  -4    1.20    3.20
   3 -10   4    5.40    3.40
   3 -10   4    2.00    2.60
  -3  10  -4    6.00    3.30
   3  10   4    1.30    2.90
  -3  10  -4    6.60    3.00
   3  10   4    0.70    2.30
   3  10   4    4.80    2.30
  -3  10  -4    5.10    3.20
   3  10   4    0.50    3.70
  -3  10  -4    5.00    3.10
   3  10   4    0.80    3.40
  -1 -11   4    2.80    3.50
   1 -11  -4    3.60    3.20
   1 -11  -4    6.30    3.50
   1 -11  -4    1.30    2.90
   1 -11  -4   -2.80    2.30
  -1  11   4    3.20    2.70
  -1  11   4   -2.30    3.40
   1  11  -4    2.80    2.90
   1  11  -4   -0.70    3.40
   1  11  -4    1.30    2.50
   1  11  -4    5.10    3.50
   1  11  -4    4.90    3.00
  -1  11   4   -1.30    3.40
  -1  11   4    1.50    2.40
   1  11  -4   -1.40    3.60
   0 -11  -4   10.30    3.50
   0 -11   4   13.30    3.80
   0 -11  -4    6.50    2.70
   0 -11   4    8.10    3.80
   0 -11   4    6.10    2.70
   0  11  -4   15.50    3.60
   0  11  -4    8.80    3.90
   0  11   4    7.80    4.00
   0  11  -4    3.00    3.40
   0  11   4    9.60    3.20
   0  11   4    6.20    3.60
   0  11  -4    5.50    3.20
   0  11   4   10.20    3.20
   0  11  -4    8.70    4.00
   0  11  -4   15.20    3.80
   0  11   4   11.40    4.20
   1 -11   4   65.19    6.90
   1 -11   4   53.49    6.80
   1 -11   4   74.49    6.50
   1 -11   4   63.49    7.30
  -1 -11  -4   55.69    5.50
  -1 -11  -4   63.19    7.20
   1  11   4   69.39    7.50
   1  11   4   69.79    6.40
  -1  11  -4   60.59    7.20
   1  11   4   49.80    7.00
   1  11   4   52.79    6.70
   1  11   4   63.89    6.20
  -1  11  -4   60.29    6.80
  -1  11  -4   58.89    6.40
  -1  11  -4   60.79    6.40
   8   0  -5    6.70    3.40
   8   0  -5   12.70    4.10
   8   0  -5   15.80    4.80
   7   0  -5  137.89    9.80
   7   0  -5  141.19    9.00
   7   0  -5  160.08   10.70
   7   0  -5  197.38   11.50
   6   0  -5   10.20    3.10
   6   0  -5    1.90    1.70
   5   0  -5  522.35   25.10
   5   0  -5  508.15   24.50
   5   0  -5  516.05   24.40
   5   0  -5  551.34   26.10
   5   0  -5  517.95   24.40
   5   0  -5  510.75   25.50
   4   0  -5    0.10    1.10
   4   0  -5    0.40    0.60
  -4   0   5    1.20    0.60
   4   0  -5   -0.90    0.60
   4   0  -5    0.10    1.40
   4   0  -5   -1.30    1.80
   4   0  -5    0.70    0.70
   4   0  -5    0.90    0.60
   3   0  -5    7.50    1.60
   3   0  -5    7.90    1.50
  -3   0   5    7.80    0.90
   3   0  -5    8.50    1.00
   3   0  -5    5.90    2.10
   3   0  -5    8.80    0.90
   3   0  -5    9.00    1.10
  -3   0   5    8.80    1.00
   3   0  -5    9.70    2.20
   3   0  -5    8.40    0.90
   3   0  -5   10.80    1.60
   2   0  -5    0.50    0.80
  -2   0   5    0.80    1.10
   2   0  -5    0.00    0.50
   2   0  -5    0.30    0.50
  -2   0   5    0.70    0.60
   2   0  -5   -0.10    0.60
   2   0  -5   -0.10    0.80
   2   0  -5    0.90    0.80
   2   0  -5    0.10    0.50
   2   0  -5    0.40    1.40
   2   0  -5    1.40    1.30
  -1   0   5   10.70    1.30
  -1   0   5   16.30    1.50
  -1   0   5   14.40    1.20
   1   0  -5   12.70    1.20
   1   0  -5   13.40    1.40
   1   0  -5   12.40    1.40
   1   0  -5   12.30    1.10
  -1   0   5   12.40    1.10
  -1   0   5   11.30    1.00
   1   0  -5   17.50    1.80
  -1   0   5   13.10    1.10
  -1   0   5   11.80    1.20
   1   0  -5   12.30    1.20
  -1   0   5   12.70    1.30
   1   0  -5   13.10    1.10
   1   0  -5   13.60    1.40
   1   0  -5   14.90    1.40
  -1   0   5   18.30    1.80
  -1   0   5   12.30    1.10
  -1   0   5   14.10    1.50
   1   0  -5   12.50    1.20
  -1   0   5   11.10    1.10
   1   0  -5   12.50    1.00
   0   0   5   -0.30    0.60
   0   0  -5    1.30    1.00
   0   0   5   -0.20    0.60
   0   0   5   -0.80    0.80
   0   0   5    1.10    1.10
   0   0  -5    0.20    0.60
   0   0   5    0.90    1.10
   0   0  -5    0.30    0.70
   0   0  -5    0.40    0.70
   0   0   5   -0.10    0.90
   0   0  -5   -0.70    0.90
   0   0  -5    0.20    1.00
   0   0  -5    0.50    0.60
   0   0   5    0.00    0.60
   0   0  -5    0.10    1.00
   0   0   5   -0.40    0.50
   0   0   5   -1.70    0.80
   0   0   5    0.00    0.60
   0   0  -5   -0.50    0.80
   0   0  -5   -0.20    0.60
   0   0   5    0.50    0.90
   0   0  -5    1.40    0.80
  -1   0  -5   10.70    1.60
  -1   0  -5    8.10    1.00
  -1   0  -5    7.00    1.00
  -1   0  -5    6.50    0.60
   1   0   5    8.50    1.10
   1   0   5   12.60    1.10
   1   0   5    8.50    1.50
  -1   0  -5    9.80    1.10
   1   0   5   11.10    1.10
  -1   0  -5    7.70    1.40
   1   0   5   10.10    1.40
  -1   0  -5    3.60    1.00
  -1   0  -5    8.30    1.10
   1   0   5    7.80    1.00
   1   0   5    7.80    1.50
  -1   0  -5    7.40    1.30
   1   0   5    9.90    1.50
   1   0   5    9.30    1.20
   1   0   5    7.30    1.30
   1   0   5   12.20    1.70
  -1   0  -5    8.90    1.20
  -1   0  -5   10.60    1.20
  -2   0  -5    0.00    0.60
  -2   0  -5    1.00    0.80
  -2   0  -5    1.20    0.80
  -2   0  -5    0.20    1.00
   2   0   5    1.20    0.70
   2   0   5    0.70    0.70
   2   0   5    2.60    1.20
  -2   0  -5    0.90    0.90
   2   0   5    0.50    0.80
  -2   0  -5   -0.30    0.80
   2   0   5    0.40    0.80
   3   0   5    2.10    1.10
  -3   0  -5    0.90    0.70
   3   0   5    1.70    1.00
   3   0   5    0.90    0.80
   3   0   5    0.70    0.50
   3   0   5    2.90    1.80
   3   0   5    2.00    0.60
  -3   0  -5    2.20    0.90
   3   0   5    1.60    1.50
  -3   0  -5    1.10    0.60
  -3   0  -5    2.40    1.20
   3   0   5    3.20    1.40
   3   0   5    2.60    1.20
  -3   0  -5    2.10    1.20
   4   0   5    0.20    0.90
   4   0   5    1.30    1.30
   4   0   5    2.10    1.80
   4   0   5    0.90    0.60
   4   0   5    2.10    1.70
   4   0   5    1.20    1.00
   4   0   5   -0.30    0.90
  -4   0  -5   -0.50    0.80
   4   0   5    0.00    0.60
   4   0   5   -0.20    1.20
   4   0   5    0.20    1.80
   5   0   5  319.97   14.40
   5   0   5  277.27   15.00
   5   0   5  304.17   14.50
   5   0   5  268.27   14.60
   5   0   5  301.87   16.00
   5   0   5  300.17   14.50
   5   0   5  288.47   14.10
  -5   0  -5  279.07   14.40
   5   0   5  300.37   15.10
   5   0   5  305.27   14.50
   5   0   5  292.67   15.50
   6   0   5    0.00    1.20
   6   0   5    3.10    2.40
   6   0   5   -0.20    2.60
   6   0   5   -0.10    1.80
   6   0   5    0.10    1.50
   6   0   5   -0.80    1.20
   7   0   5   23.20    2.50
   7   0   5   24.30    3.50
   7   0   5   20.60    4.00
   7   0   5   13.20    3.80
   7   0   5   15.30    4.00
   8   0   5   -3.90    2.90
   8   0   5    0.90    3.30
   8   0   5    3.10    3.40
   8  -1  -5   91.19    8.50
   8  -1  -5   83.19    7.80
   8  -1  -5  100.79    9.30
   8   1  -5   92.69    8.70
   8   1  -5   79.59    7.30
   8   1  -5   99.89    8.70
   7  -1  -5   33.70    4.60
   7  -1  -5   30.80    2.70
   7  -1  -5   37.90    5.20
   7   1  -5   32.50    4.90
   7   1  -5   35.10    4.00
   7   1  -5   31.00    5.00
   6  -1  -5   12.90    1.80
   6  -1  -5   10.80    3.30
   6  -1  -5    9.10    1.90
   6  -1  -5   13.10    2.50
   6  -1  -5   11.90    2.30
   6  -1  -5   13.90    1.90
   6  -1  -5    6.70    2.80
   6   1  -5    9.80    2.70
   6   1  -5   12.10    2.50
   6   1  -5   11.00    3.20
   6   1  -5   16.20    2.70
   6   1  -5   10.40    3.30
   5  -1  -5  177.28    9.80
   5  -1  -5  208.88   11.40
   5  -1  -5  204.48   10.90
   5  -1  -5  188.08    9.80
   5  -1  -5  215.18   10.50
   5  -1  -5  199.88   10.10
   5  -1  -5  184.68    9.80
   5   1  -5  184.38   11.20
   5   1  -5  188.38    9.20
   5   1  -5  194.48   11.10
   5   1  -5  200.58   10.40
   5   1  -5  205.38   10.80
   4  -1  -5  612.54   27.20
   4  -1  -5  592.84   27.20
   4  -1  -5  571.94   27.60
   4  -1  -5  557.84   27.50
   4  -1  -5  580.24   27.80
   4  -1  -5  543.15   27.20
   4  -1  -5  606.34   28.30
  -4  -1   5  567.44   27.90
   4  -1  -5  563.84   27.20
   4   1  -5  550.44   27.90
   4   1  -5  580.04   27.70
   4   1  -5  586.84   28.20
  -4   1   5  585.44   27.20
   4   1  -5  569.84   27.60
   3  -1  -5    1.10    0.90
   3  -1  -5    1.40    1.40
   3  -1  -5    3.60    1.20
   3  -1  -5    2.10    1.10
  -3  -1   5    2.80    1.30
   3  -1  -5    3.10    0.90
   3  -1  -5    2.20    1.00
   3  -1  -5    2.30    1.60
   3  -1  -5    3.70    1.00
   3  -1  -5    5.10    2.10
   3  -1  -5    2.20    1.30
   3  -1  -5    2.90    1.00
   3   1  -5    2.20    1.20
  -3   1   5    1.80    0.50
   3   1  -5    0.50    1.70
  -3   1   5    2.00    1.00
   3   1  -5    2.40    1.60
   2  -1  -5   27.30    2.30
   2  -1  -5   22.20    2.60
   2  -1  -5   22.50    1.80
   2  -1  -5   26.80    2.20
  -2  -1   5   36.50    2.40
   2  -1  -5   25.40    2.40
  -2  -1   5   26.90    1.50
   2  -1  -5   18.20    1.90
   2  -1  -5   23.20    2.00
   2  -1  -5   22.60    1.90
   2  -1  -5   21.60    1.80
   2  -1  -5   21.90    1.90
   2  -1  -5   31.40    2.80
   2   1  -5   28.20    1.60
   2   1  -5   25.10    2.50
  -2   1   5   32.60    1.80
  -2   1   5   27.40    1.70
   2   1  -5   24.50    1.40
   2   1  -5   27.20    2.30
   2   1  -5   23.80    1.50
   2   1  -5   27.20    2.30
   2   1  -5   24.80    1.40
  -2   1   5   25.40    2.10
  -2   1   5   30.80    2.10
   1  -1  -5  953.50   43.10
  -1  -1   5  885.11   42.90
   1  -1  -5  955.80   43.30
   1  -1  -5  911.91   43.30
   1  -1  -5  943.31   43.20
  -1  -1   5  918.91   43.10
   1  -1  -5  881.81   43.20
   1  -1  -5  922.61   43.10
  -1  -1   5  939.01   42.90
  -1  -1   5  883.91   43.20
   1  -1  -5  916.41   43.40
  -1  -1   5  889.31   43.00
  -1  -1   5 1036.70   43.10
  -1  -1   5  947.81   43.10
  -1  -1   5  866.91   43.30
   1  -1  -5  933.81   43.40
   1  -1  -5  955.60   43.30
   1  -1  -5  936.51   43.10
  -1  -1   5  881.91   43.30
  -1  -1   5  951.50   43.00
   1  -1  -5  918.11   43.40
  -1   1   5  930.81   43.30
   1   1  -5  963.50   43.10
  -1   1   5  964.40   43.40
   1   1  -5  958.80   43.30
   1   1  -5  917.01   43.00
   1   1  -5  917.71   43.30
  -1   1   5  896.81   43.30
   1   1  -5  897.21   43.00
  -1   1   5  892.71   43.10
  -1   1   5  921.31   43.10
  -1   1   5  895.91   43.40
  -1   1   5 1013.90   43.10
   1   1  -5  873.51   43.20
   1   1  -5  924.01   43.00
  -1   1   5  940.41   43.30
  -1   1   5  914.61   43.20
   1   1  -5  903.61   43.20
   1   1  -5  974.30   43.10
   1   1  -5  949.11   43.20
  -1   1   5  962.50   43.10
   0  -1   5  941.61   45.60
   0  -1  -5  973.40   45.80
   0  -1   5  917.31   45.50
   0  -1  -5 1033.90   45.60
   0  -1  -5  950.30   45.70
   0  -1   5  959.00   45.50
   0  -1  -5 1034.60   45.50
   0  -1  -5  959.20   45.80
   0  -1   5 1041.90   45.60
   0  -1  -5  956.40   45.70
   0  -1   5  952.10   45.40
   0  -1  -5  914.21   45.60
   0  -1   5 1128.79   45.90
   0  -1  -5  981.40   45.60
   0  -1   5  941.61   45.70
   0  -1  -5  957.00   45.60
   0  -1   5 1054.49   45.80
   0  -1   5 1086.89   45.60
   0  -1  -5 1037.00   45.60
   0  -1   5  952.50   45.50
   0   1  -5  969.20   45.80
   0   1  -5  964.40   45.60
   0   1   5  939.11   45.60
   0   1   5  967.80   45.80
   0   1  -5  935.81   45.60
   0   1   5 1016.00   45.60
   0   1  -5  944.21   45.50
   0   1   5  977.00   45.50
   0   1  -5  958.40   45.70
   0   1   5  964.70   45.70
   0   1   5  935.01   45.70
   0   1  -5  955.40   45.50
   0   1  -5  938.01   45.70
   0   1   5  966.90   45.60
   0   1   5  965.30   45.60
   0   1  -5 1081.49   45.60
   0   1  -5  971.10   45.80
   0   1  -5 1045.80   45.80
   0   1   5  967.40   45.70
   0   1   5 1028.00   45.60
   0   1  -5  952.00   45.60
   0   1  -5  992.50   45.50
   1  -1   5   37.20    2.90
   1  -1   5   47.20    2.70
   1  -1   5   41.90    2.40
  -1  -1  -5   45.70    2.70
  -1  -1  -5   43.90    2.70
  -1  -1  -5   46.40    3.10
   1  -1   5   48.80    2.80
  -1  -1  -5   45.90    3.00
   1  -1   5   44.70    2.70
   1  -1   5   44.90    2.80
   1  -1   5   46.40    3.00
   1  -1   5   47.30    3.40
  -1  -1  -5   43.80    2.60
   1  -1   5   41.80    3.10
  -1  -1  -5   47.10    2.70
   1  -1   5   48.40    3.40
   1  -1   5   44.80    3.20
  -1  -1  -5   48.00    2.60
  -1  -1  -5   44.30    3.00
  -1  -1  -5   45.40    3.10
   1  -1   5   50.59    2.90
  -1  -1  -5   43.70    2.30
   1   1   5   44.80    2.30
   1   1   5   46.00    2.70
  -1   1  -5   45.60    2.50
  -1   1  -5   45.10    2.70
  -1   1  -5   47.90    2.70
   1   1   5   50.59    3.00
   1   1   5   46.80    3.10
   1   1   5   49.20    3.30
  -1   1  -5   49.50    3.00
  -1   1  -5   44.50    3.20
   1   1   5   46.70    2.80
   1   1   5   45.90    3.10
   1   1   5   46.70    3.00
  -1   1  -5   42.90    2.90
  -1   1  -5   45.10    3.30
  -1   1  -5   41.40    3.10
   1   1   5   43.30    3.10
  -1   1  -5   45.00    2.90
  -1   1  -5   44.10    2.90
   1   1   5   46.90    3.00
  -1   1  -5   49.30    2.80
   1   1   5   47.60    2.70
   1   1   5   44.70    2.60
  -1   1  -5   42.00    3.10
   1   1   5   42.40    2.50
  -2  -1  -5  752.82   36.50
  -2  -1  -5  834.62   36.80
   2  -1   5  802.32   37.00
   2  -1   5  750.82   36.90
   2  -1   5  789.42   37.00
   2  -1   5  777.52   36.70
   2  -1   5  805.62   36.40
  -2  -1  -5  752.62   36.20
   2  -1   5  840.72   36.20
   2  -1   5  799.42   36.90
  -2  -1  -5  772.72   36.30
  -2  -1  -5  800.92   36.30
   2  -1   5  810.72   36.70
   2  -1   5  796.72   36.60
  -2  -1  -5  799.62   36.60
   2  -1   5  774.32   36.50
  -2   1  -5  761.02   36.60
  -2   1  -5  742.03   36.40
   2   1   5  779.22   36.50
   2   1   5  751.72   36.30
   2   1   5  793.32   36.50
   2   1   5  763.52   37.50
  -2   1  -5  775.02   36.20
   2   1   5  794.52   36.40
   2   1   5  735.53   36.90
   2   1   5  809.12   37.20
   2   1   5  766.52   36.40
  -2   1  -5  755.62   36.50
   2   1   5  784.32   36.30
   2   1   5  799.42   36.80
  -2   1  -5  791.32   36.50
   2   1   5  774.62   36.80
  -2   1  -5  752.72   36.70
   2   1   5  767.82   36.70
  -3  -1  -5   17.30    1.70
   3  -1   5   15.60    1.80
   3  -1   5   18.70    1.50
  -3   1  -5   16.40    1.50
   3   1   5   19.30    1.60
   3   1   5   13.80    2.40
  -3   1  -5   16.80    1.80
   3   1   5   24.70    2.30
  -3   1  -5   19.20    2.30
   3   1   5   25.70    2.00
  -3   1  -5   17.10    1.80
  -3   1  -5   17.70    2.10
   4  -1   5   98.59    5.10
   4  -1   5   96.99    5.30
   4  -1   5   98.79    5.70
   4  -1   5   98.89    6.30
   4  -1   5  105.49    6.20
   4  -1   5  105.59    6.40
   4  -1   5   96.49    6.50
  -4  -1  -5   96.99    5.30
   4  -1   5   99.09    5.50
   4  -1   5  104.99    5.60
   4   1   5   98.69    6.40
   4   1   5   98.39    5.40
  -4   1  -5  103.49    5.90
   4   1   5   93.79    5.30
   4   1   5  100.89    6.10
   4   1   5  100.79    6.50
   4   1   5   99.19    5.70
  -4   1  -5  100.49    5.60
  -4   1  -5   98.59    5.20
   4   1   5  101.19    5.20
   4   1   5   96.59    5.90
  -4   1  -5  101.99    5.10
   4   1   5  100.49    5.30
   5  -1   5   13.80    2.90
   5  -1   5   10.70    2.40
   5  -1   5   12.10    2.00
   5  -1   5   11.50    2.70
   5  -1   5   12.80    1.80
   5  -1   5   13.80    1.70
   5  -1   5   10.20    3.10
   5   1   5    9.80    1.50
   5   1   5   13.70    3.10
   5   1   5    8.90    2.60
   5   1   5   11.50    2.30
   5   1   5   11.70    1.60
   5   1   5   11.90    1.60
   5   1   5    9.60    1.50
   5   1   5   12.70    2.40
   6  -1   5   32.30    3.00
   6  -1   5   30.20    3.90
   6  -1   5   33.70    4.80
   6  -1   5   35.50    4.80
   6  -1   5   31.90    3.20
   6  -1   5   25.10    3.90
   6   1   5   30.60    2.80
   6   1   5   36.10    4.80
   6   1   5   32.10    2.60
   6   1   5   28.20    4.20
   6   1   5   25.50    3.40
   7  -1   5    1.20    2.70
   7  -1   5   -0.30    1.40
   7  -1   5    1.60    2.30
   7  -1   5    0.40    2.70
   7  -1   5    0.00    2.80
   7   1   5    3.80    2.90
   7   1   5    2.60    1.20
   7   1   5    4.30    2.90
   8  -1   5   20.00    2.60
   8  -1   5   16.10    4.20
   8  -1   5   16.70    3.50
   8  -1   5   12.40    4.50
   8  -1   5   17.30    4.90
   8   1   5   24.60    4.80
   8   1   5    9.90    4.00
   8   1   5   26.10    5.10
   8  -2  -5   16.60    3.60
   8  -2  -5    7.60    3.90
   8  -2  -5   20.30    5.40
   8  -2  -5   13.00    2.20
   8  -2  -5   12.10    4.50
   8   2  -5   15.20    4.30
   8   2  -5   13.20    3.60
   8   2  -5   18.10    4.40
   8   2  -5   18.20    3.80
   8   2  -5   21.40    3.50
   7  -2  -5   49.90    5.10
   7  -2  -5   50.59    4.20
   7  -2  -5   53.89    6.40
   7  -2  -5   41.50    5.40
   7   2  -5   50.39    5.10
   7   2  -5   37.20    4.90
   7   2  -5   49.20    5.10
   7   2  -5   52.39    6.00
   7   2  -5   51.09    4.60
   7   2  -5   50.09    5.10
   7   2  -5   59.49    6.40
   6  -2  -5  253.27   12.70
   6  -2  -5  235.08   13.20
   6  -2  -5  245.58   12.50
   6  -2  -5  228.68   13.60
   6  -2  -5  226.68   12.60
   6  -2  -5  278.07   13.70
   6  -2  -5  235.18   14.10
   6   2  -5  240.28   13.20
   6   2  -5  256.97   13.50
   6   2  -5  239.08   13.80
   6   2  -5  234.28   13.90
   6   2  -5  242.28   13.40
   6   2  -5  251.67   13.00
   6   2  -5  250.97   13.30
   5  -2  -5  202.38   11.50
   5  -2  -5  199.68   11.10
   5  -2  -5  176.78   10.10
   5  -2  -5  185.88   10.20
   5  -2  -5  181.18   10.20
   5  -2  -5  184.98   10.10
   5  -2  -5  223.28   11.00
  -5  -2   5  216.68   11.30
   5  -2  -5  176.98   10.80
   5   2  -5  217.78   10.80
   5   2  -5  237.48   11.30
   5   2  -5  192.08   11.30
   5   2  -5  187.78   10.60
  -5   2   5  193.68   10.00
   5   2  -5  211.88   11.20
   5   2  -5  201.98   10.80
   5   2  -5  186.08   10.70
   4  -2  -5  302.07   15.40
  -4  -2   5  320.47   15.80
   4  -2  -5  302.77   15.50
   4  -2  -5  290.87   15.80
   4  -2  -5  288.17   14.70
   4  -2  -5  305.37   15.60
   4  -2  -5  293.07   15.00
   4  -2  -5  301.77   15.00
   4  -2  -5  316.87   14.80
   4  -2  -5  315.07   15.00
  -4   2   5  313.67   15.00
  -4   2   5  304.57   14.50
   4   2  -5  305.27   15.50
   4   2  -5  330.37   15.80
   4   2  -5  295.07   15.30
  -4   2   5  306.67   15.10
  -4   2   5  305.67   14.50
   3  -2  -5   15.20    2.50
   3  -2  -5   13.90    2.60
   3  -2  -5   20.90    2.20
   3  -2  -5   15.60    2.00
   3  -2  -5   20.80    1.90
   3  -2  -5   17.10    1.60
  -3  -2   5   28.70    2.70
   3  -2  -5   22.20    2.10
   3  -2  -5   17.90    2.60
   3  -2  -5   16.10    2.20
  -3   2   5   16.40    2.00
  -3   2   5   18.20    1.70
  -3   2   5   21.70    2.50
   3   2  -5   19.50    2.20
  -3   2   5   28.70    1.90
  -3   2   5   22.30    1.70
   3   2  -5   19.80    2.50
   3   2  -5   17.80    2.30
   2  -2  -5   33.00    3.20
   2  -2  -5   33.30    2.60
   2  -2  -5   30.00    3.00
   2  -2  -5   29.20    3.10
   2  -2  -5   30.10    2.60
  -2  -2   5   30.20    2.60
   2  -2  -5   30.90    2.40
  -2  -2   5   28.70    1.80
   2  -2  -5   32.30    2.50
   2  -2  -5   24.90    2.70
   2  -2  -5   34.70    2.70
  -2   2   5   29.60    2.60
  -2   2   5   26.50    2.50
   2   2  -5   31.50    2.00
   2   2  -5   33.20    2.60
   2   2  -5   25.30    2.60
   2   2  -5   30.10    1.80
   2   2  -5   32.70    1.80
   2   2  -5   28.20    2.60
  -2   2   5   31.20    2.70
  -2   2   5   28.30    2.30
   2   2  -5   26.30    2.50
  -2   2   5   30.90    2.20
  -2   2   5   28.20    2.30
   2   2  -5   28.90    2.30
   2   2  -5   30.80    1.90
   1  -2  -5    1.50    0.90
   1  -2  -5    3.40    1.40
   1  -2  -5    2.10    1.30
  -1  -2   5    3.50    1.10
  -1  -2   5    3.30    1.00
   1  -2  -5    3.30    1.10
   1  -2  -5    1.80    1.10
  -1  -2   5    2.60    0.90
  -1  -2   5    2.50    0.90
  -1  -2   5    4.00    1.40
   1  -2  -5    1.50    0.90
  -1  -2   5    3.20    0.70
  -1  -2   5    3.00    0.60
   1  -2  -5    2.40    0.90
  -1  -2   5    2.70    0.90
   1  -2  -5    3.00    1.20
  -1  -2   5    3.80    0.90
   1  -2  -5    0.50    1.00
   1  -2  -5    3.20    1.40
   1  -2  -5    2.80    1.30
  -1   2   5    3.50    1.20
   1   2  -5    2.30    0.50
   1   2  -5    2.40    1.00
  -1   2   5    2.00    0.80
   1   2  -5    2.90    1.00
   1   2  -5    2.10    0.80
  -1   2   5    2.60    1.10
   1   2  -5    2.80    0.70
   1   2  -5    4.60    1.20
   1   2  -5    2.80    0.90
  -1   2   5    2.00    1.20
   1   2  -5    1.50    1.10
   1   2  -5    2.80    1.20
   1   2  -5    1.70    1.00
  -1   2   5    1.90    1.30
  -1   2   5    2.10    1.00
  -1   2   5    2.40    1.00
  -1   2   5    1.10    1.20
   1   2  -5    3.00    1.20
  -1   2   5    0.40    1.00
  -1   2   5    1.40    1.10
   1   2  -5    1.60    0.90
  -1   2   5    2.10    1.10
   0  -2  -5   98.49    5.20
   0  -2  -5   89.39    4.80
   0  -2   5   86.99    5.10
   0  -2   5   90.79    4.70
   0  -2   5   87.59    5.30
   0  -2  -5   92.69    5.40
   0  -2  -5   98.39    5.10
   0  -2  -5   92.29    5.10
   0  -2  -5   98.39    5.50
   0  -2  -5   96.09    5.00
   0  -2   5  118.29    5.70
   0  -2   5   92.09    5.20
   0  -2   5  106.89    5.20
   0  -2   5  109.89    5.50
   0  -2  -5   95.49    5.30
   0  -2   5   90.89    5.00
   0  -2  -5   97.19    5.00
   0  -2  -5   93.19    5.10
   0  -2   5   92.69    5.20
   0  -2  -5   94.19    5.20
   0  -2   5   97.79    5.00
   0  -2  -5   93.89    5.40
   0  -2   5   94.29    5.00
   0   2  -5   95.59    5.40
   0   2  -5   91.89    5.30
   0   2  -5  107.39    5.20
   0   2  -5   93.79    5.10
   0   2  -5   91.79    5.00
   0   2  -5   95.59    5.00
   0   2   5   95.79    5.20
   0   2   5   98.19    4.90
   0   2  -5  107.69    5.60
   0   2   5   92.59    5.20
   0   2   5   98.89    5.50
   0   2   5   95.79    5.40
   0   2  -5   92.39    5.20
   0   2   5  106.19    5.20
   0   2  -5   89.39    5.10
   0   2   5   95.39    5.10
   0   2   5   92.09    5.00
   0   2  -5   94.89    5.30
   0   2   5  105.59    5.20
   0   2  -5  104.09    5.20
   0   2   5   94.79    5.50
  -1  -2  -5   21.20    2.10
   1  -2   5   23.50    2.30
   1  -2   5   22.10    2.00
  -1  -2  -5   23.00    2.30
   1  -2   5   21.60    2.00
  -1  -2  -5   26.60    2.50
  -1  -2  -5   17.60    1.60
  -1  -2  -5   22.20    1.90
  -1  -2  -5   21.50    1.90
   1  -2   5   23.60    2.10
  -1  -2  -5   21.80    1.90
   1  -2   5   23.70    2.70
   1  -2   5   22.50    1.70
  -1  -2  -5   21.50    1.80
   1  -2   5   22.50    2.20
   1  -2   5   22.50    2.30
  -1  -2  -5   24.20    2.10
   1  -2   5   27.30    2.70
   1   2   5   20.00    1.70
  -1   2  -5   26.10    2.60
  -1   2  -5   16.30    1.80
   1   2   5   21.80    2.00
  -1   2  -5   21.70    1.70
  -1   2  -5   21.70    2.20
  -1   2  -5   20.90    1.90
   1   2   5   21.20    2.00
  -1   2  -5   20.40    2.20
   1   2   5   20.00    1.90
   1   2   5   21.50    2.20
  -1   2  -5   27.50    2.40
  -1   2  -5   23.20    2.20
  -1   2  -5   25.30    2.50
   1   2   5   21.90    2.00
  -1   2  -5   24.00    2.50
   1   2   5   20.50    1.90
   1   2   5   27.00    2.80
  -1   2  -5   23.30    1.90
   1   2   5   23.70    2.10
   1   2   5   20.50    2.20
   1   2   5   22.50    2.40
  -1   2  -5   24.90    1.90
   1   2   5   22.50    2.40
   2  -2   5    5.40    1.30
  -2  -2  -5    4.50    0.90
  -2  -2  -5    6.40    1.80
  -2  -2  -5    5.60    0.90
   2  -2   5    8.30    1.20
  -2  -2  -5    4.40    1.10
  -2  -2  -5    5.80    1.20
   2  -2   5    5.00    2.00
   2  -2   5    5.50    1.80
  -2  -2  -5    4.20    1.30
  -2   2  -5    5.40    1.60
   2   2   5    5.40    1.40
   2   2   5    4.40    0.60
   2   2   5    4.30    1.20
  -2   2  -5    3.20    1.30
  -2   2  -5    4.90    1.40
  -2   2  -5    5.20    1.10
   2   2   5    4.80    0.90
  -2   2  -5    4.10    1.50
   2   2   5    4.00    1.30
  -2   2  -5    4.70    1.20
   2   2   5    4.40    1.20
   3  -2   5    1.10    1.00
   3  -2   5    1.10    1.60
   3  -2   5    0.70    1.60
   3  -2   5    1.00    1.70
   3  -2   5    0.40    1.00
   3  -2   5    0.80    1.80
   3  -2   5    0.70    1.70
  -3  -2  -5    3.50    0.90
   3  -2   5    0.60    1.20
   3  -2   5    0.70    0.80
  -3  -2  -5    0.90    1.50
   3   2   5    0.30    1.10
  -3   2  -5    1.10    1.10
   3   2   5    1.60    1.40
   3   2   5    0.70    0.80
  -3   2  -5   -1.30    0.90
   3   2   5    2.00    0.80
   3   2   5   -0.80    0.90
   3   2   5    1.10    0.80
   3   2   5    0.40    0.80
  -3   2  -5   -0.30    1.50
   3   2   5    0.20    1.60
  -3   2  -5    0.60    0.80
   3   2   5    1.40    1.50
  -3   2  -5    1.00    1.30
   4  -2   5    4.80    1.20
   4  -2   5    5.50    1.40
   4  -2   5    6.10    2.10
   4  -2   5    3.70    2.10
   4  -2   5    6.10    2.10
   4  -2   5    9.10    2.40
   4  -2   5    7.50    2.30
   4  -2   5    5.60    1.60
   4  -2   5    8.40    1.80
   4   2   5    6.30    1.20
   4   2   5    4.30    1.40
  -4   2  -5    3.50    1.30
  -4   2  -5    5.90    1.30
   4   2   5    5.20    2.20
   4   2   5    6.00    1.30
  -4   2  -5    5.80    1.10
   4   2   5    7.10    1.80
   4   2   5    5.90    1.10
   4   2   5    5.60    1.80
  -4   2  -5    7.10    1.90
   4   2   5    7.50    1.20
   5  -2   5    3.20    1.50
   5  -2   5    3.60    2.30
   5  -2   5    3.60    2.40
   5  -2   5    4.50    2.30
   5  -2   5    5.70    2.90
   5  -2   5    5.10    1.90
   5  -2   5    2.90    2.30
   5   2   5    2.90    2.40
   5   2   5    3.90    2.40
   5   2   5    4.20    2.00
  -5   2  -5    1.40    1.70
   5   2   5    4.20    1.10
   5   2   5    4.50    1.40
   5   2   5    2.20    1.00
  -5   2  -5    3.40    1.00
   5   2   5    3.90    1.10
   6  -2   5   -0.50    2.10
   6  -2   5    2.10    1.60
   6  -2   5    0.40    2.40
   6  -2   5    2.70    2.80
   6  -2   5   -1.40    2.60
   6  -2   5    1.20    1.60
   6   2   5    3.20    2.60
   6   2   5    0.20    2.40
   6   2   5    1.20    1.00
   6   2   5   -0.50    1.90
   7  -2   5   42.90    5.10
   7  -2   5   37.60    5.10
   7  -2   5   35.90    5.50
   7  -2   5   46.90    6.30
   7  -2   5   38.80    4.80
   7  -2   5   41.50    4.00
   7   2   5   37.50    4.50
   7   2   5   41.40    5.40
   7   2   5   35.50    5.20
   8  -2   5    2.70    3.40
   8  -2   5   -4.70    3.40
   8  -2   5    2.10    2.70
   8  -2   5    1.40    3.10
   8  -2   5    1.60    1.70
   8   2   5    2.00    3.30
   8   2   5    1.50    3.10
   8   2   5   -1.00    3.20
   8  -3  -5   36.30    6.10
   8  -3  -5   33.50    4.10
   8  -3  -5   39.90    7.00
   8  -3  -5   36.30    6.10
   8  -3  -5   30.80    4.90
   8   3  -5   31.50    4.80
   8   3  -5   46.40    6.00
   8   3  -5   33.30    5.00
   8   3  -5   38.70    5.30
   8   3  -5   44.10    5.90
   7  -3  -5   14.70    4.30
   7  -3  -5   10.70    3.90
   7  -3  -5   13.50    3.20
   7  -3  -5   14.10    2.50
   7   3  -5   12.70    3.20
   7   3  -5   16.20    3.50
   7   3  -5   18.10    3.40
   7   3  -5   18.80    3.90
   7   3  -5   14.60    2.90
   7   3  -5   12.40    3.20
   7   3  -5   22.80    4.20
   6  -3  -5   55.29    5.80
   6  -3  -5   42.30    4.00
   6  -3  -5   43.30    4.00
  -6  -3   5   52.69    5.20
   6  -3  -5   45.40    5.60
   6  -3  -5   43.70    4.80
   6   3  -5   40.90    4.50
   6   3  -5   47.70    4.40
   6   3  -5   46.50    5.30
   6   3  -5   43.50    4.10
   6   3  -5   44.00    5.00
   6   3  -5   41.80    4.80
   6   3  -5   45.10    4.80
   5  -3  -5  183.08    8.90
   5  -3  -5  173.28   10.30
   5  -3  -5  148.29    9.90
   5  -3  -5  161.48   10.40
   5  -3  -5  157.78    9.30
   5  -3  -5  158.48    9.20
  -5  -3   5  188.18   10.20
   5   3  -5  173.38    9.50
  -5   3   5  176.68    8.40
   5   3  -5  163.68   10.00
   5   3  -5  163.18    9.70
  -5   3   5  171.58    9.20
   5   3  -5  183.78    9.60
   5   3  -5  179.38   10.20
   5   3  -5  163.18    9.80
   4  -3  -5    7.10    1.70
  -4  -3   5    5.80    1.90
   4  -3  -5    8.90    2.40
   4  -3  -5    7.60    1.30
   4  -3  -5    7.30    1.70
   4  -3  -5    8.10    1.30
   4  -3  -5   12.40    3.00
   4  -3  -5    9.80    2.30
   4  -3  -5    7.50    2.40
   4  -3  -5    7.70    1.70
  -4   3   5    8.60    1.30
  -4   3   5    6.70    1.40
  -4   3   5    9.80    1.40
   4   3  -5    9.30    2.10
   4   3  -5   10.40    2.00
  -4   3   5    9.10    1.80
   4   3  -5    7.10    1.60
  -4   3   5    9.20    2.20
   3  -3  -5   14.00    2.80
   3  -3  -5   14.30    2.50
   3  -3  -5   11.00    2.20
   3  -3  -5   16.30    1.70
   3  -3  -5   15.80    2.60
  -3  -3   5   18.60    2.50
   3  -3  -5   15.10    2.20
   3  -3  -5   15.10    1.50
   3  -3  -5   13.20    1.90
   3  -3  -5   10.30    1.80
   3   3  -5   15.10    1.20
   3   3  -5   14.30    1.20
   3   3  -5   16.00    1.40
  -3   3   5   16.20    1.60
   3   3  -5   15.10    2.00
  -3   3   5   18.70    1.70
   3   3  -5   13.20    1.90
   3   3  -5   11.50    1.20
  -3   3   5   15.30    2.00
   3   3  -5   11.50    2.00
  -3   3   5   17.70    2.30
   2  -3  -5  742.23   36.60
   2  -3  -5  729.13   36.20
   2  -3  -5  749.82   36.50
   2  -3  -5  785.52   35.90
   2  -3  -5  744.93   36.50
  -2  -3   5  737.93   35.70
   2  -3  -5  784.42   36.60
   2  -3  -5  751.82   36.20
   2  -3  -5  839.12   36.50
  -2  -3   5  775.12   36.60
   2   3  -5  731.73   36.00
  -2   3   5  782.32   36.00
   2   3  -5  710.43   36.00
  -2   3   5  729.63   36.10
   2   3  -5  759.72   36.00
   2   3  -5  748.53   35.80
  -2   3   5  795.32   35.70
  -2   3   5  810.92   36.40
   2   3  -5  787.72   36.20
  -2   3   5  748.63   36.50
  -2   3   5  790.22   36.10
   2   3  -5  770.22   35.70
   2   3  -5  773.02   36.30
   2   3  -5  792.62   35.80
   2   3  -5  783.02   35.70
   1  -3  -5   57.39    4.40
  -1  -3   5   63.99    3.40
  -1  -3   5   71.19    4.50
   1  -3  -5   76.79    4.20
  -1  -3   5   56.99    3.90
   1  -3  -5   59.69    4.50
  -1  -3   5   60.69    3.60
  -1  -3   5   57.09    4.10
   1  -3  -5   63.69    4.20
   1  -3  -5   57.79    4.10
   1  -3  -5   58.79    3.90
  -1  -3   5   59.19    3.50
   1  -3  -5   66.89    3.90
   1  -3  -5   65.29    4.40
   1  -3  -5   59.89    3.90
  -1  -3   5   59.49    3.80
  -1   3   5   68.29    3.90
  -1   3   5   63.99    4.10
   1   3  -5   59.59    3.80
  -1   3   5   74.89    4.10
   1   3  -5   58.89    3.10
  -1   3   5   58.99    4.50
   1   3  -5   59.19    3.80
   1   3  -5   63.39    4.10
  -1   3   5   61.29    4.10
  -1   3   5   60.09    4.50
   1   3  -5   62.19    4.20
   1   3  -5   61.59    4.30
   1   3  -5   59.19    3.60
   1   3  -5   66.49    4.00
   1   3  -5   54.39    3.80
   1   3  -5   64.09    3.60
   0  -3   5   43.70    3.40
   0  -3  -5   37.60    2.70
   0  -3   5   38.10    2.80
   0  -3   5   51.79    3.20
   0  -3   5   35.30    2.70
   0  -3  -5   39.70    3.30
   0  -3  -5   40.70    2.90
   0  -3   5   35.00    2.70
   0  -3  -5   36.50    2.70
   0  -3  -5   42.20    3.10
   0  -3  -5   35.80    2.40
   0  -3  -5   39.10    3.20
   0  -3   5   32.90    3.10
   0  -3   5   34.10    2.20
   0  -3  -5   35.10    3.30
   0  -3  -5   36.40    3.10
   0  -3   5   39.90    3.00
   0  -3   5   44.00    3.50
   0   3  -5   44.40    3.10
   0   3   5   50.99    3.70
   0   3  -5   36.00    3.00
   0   3   5   44.70    3.00
   0   3   5   28.70    3.10
   0   3  -5   38.00    3.30
   0   3   5   41.10    3.00
   0   3  -5   37.20    2.70
   0   3  -5   40.50    2.80
   0   3   5   34.20    3.20
   0   3  -5   33.10    3.40
   0   3  -5   38.70    3.00
   0   3   5   37.60    2.50
   0   3  -5   34.00    3.10
   0   3   5   43.30    3.10
   0   3  -5   40.90    3.60
   0   3   5   34.90    3.30
   1  -3   5  149.88    7.60
   1  -3   5  139.39    7.40
   1  -3   5  145.89    8.00
   1  -3   5  144.59    7.10
  -1  -3  -5  131.89    7.30
  -1  -3  -5  138.09    7.10
  -1  -3  -5  136.79    7.00
   1  -3   5  135.99    7.30
  -1  -3  -5  133.79    6.90
   1  -3   5  141.19    7.20
  -1  -3  -5  135.09    6.60
  -1  -3  -5  134.89    7.00
   1  -3   5  137.89    7.40
  -1  -3  -5  129.29    7.50
   1  -3   5  139.59    7.80
   1  -3   5  127.69    7.40
   1   3   5  140.29    6.90
   1   3   5  124.09    7.50
   1   3   5  138.89    7.50
  -1   3  -5  130.39    7.40
   1   3   5  133.69    7.30
   1   3   5  138.69    7.20
  -1   3  -5  140.69    7.90
   1   3   5  130.09    6.50
   1   3   5  128.79    7.10
   1   3   5  137.99    7.70
  -1   3  -5  132.19    7.20
   1   3   5  154.28    7.40
  -1   3  -5  129.99    7.60
  -1   3  -5  137.89    7.30
  -1   3  -5  140.09    7.40
   1   3   5  126.69    7.10
   2  -3   5   13.70    2.60
   2  -3   5    6.80    1.90
  -2  -3  -5    7.40    1.00
  -2  -3  -5    8.60    1.30
  -2  -3  -5    8.90    1.10
   2  -3   5    4.90    1.50
   2  -3   5    5.30    2.10
   2  -3   5    6.80    1.80
  -2  -3  -5    7.10    1.60
  -2  -3  -5    4.70    1.60
   2  -3   5   10.80    1.70
   2  -3   5    5.80    2.10
   2  -3   5    9.20    1.80
  -2   3  -5    6.00    1.50
  -2   3  -5    4.20    1.60
   2   3   5    6.60    1.80
   2   3   5    9.50    1.40
   2   3   5    9.30    1.30
   2   3   5    5.30    1.50
  -2   3  -5    4.20    1.70
  -2   3  -5    5.80    1.00
   2   3   5    6.80    2.00
   2   3   5    6.20    1.90
   2   3   5    4.50    1.30
   2   3   5    7.40    0.70
   2   3   5    6.10    1.60
  -2   3  -5    6.40    1.60
   2   3   5    8.90    1.50
  -2   3  -5    6.70    1.60
   3  -3   5   15.90    2.50
   3  -3   5   15.50    2.00
   3  -3   5   14.60    2.60
   3  -3   5   16.60    2.30
   3  -3   5   14.90    2.40
   3  -3   5   14.70    2.80
  -3  -3  -5   17.30    1.70
  -3  -3  -5   15.00    2.50
   3  -3   5   19.50    3.10
   3   3   5   14.60    2.50
   3   3   5   15.30    1.70
   3   3   5   17.40    1.80
  -3   3  -5   15.50    2.00
  -3   3  -5   15.30    1.80
   3   3   5   14.50    1.90
   3   3   5   21.90    2.50
   3   3   5   13.50    2.00
  -3   3  -5   13.50    2.30
   3   3   5   20.70    1.90
  -3   3  -5   13.90    2.00
   3   3   5   17.10    2.60
   3   3   5   16.20    1.40
   4  -3   5   43.50    3.60
   4  -3   5   46.10    4.30
   4  -3   5   48.20    5.00
   4  -3   5   37.00    4.30
   4  -3   5   47.30    4.40
   4  -3   5   47.10    4.10
   4  -3   5   53.49    4.90
  -4  -3  -5   50.19    4.40
  -4   3  -5   45.20    4.20
   4   3   5   43.90    3.50
  -4   3  -5   43.90    3.20
   4   3   5   37.00    4.10
   4   3   5   45.60    3.40
  -4   3  -5   47.80    3.90
   4   3   5   44.50    3.80
   4   3   5   47.70    3.10
   4   3   5   49.30    4.60
   4   3   5   52.19    3.00
   4   3   5   47.00    3.00
   4   3   5   50.49    3.00
   4   3   5   44.10    3.00
  -4   3  -5   46.20    4.50
  -4   3  -5   45.80    3.50
   5  -3   5    3.70    3.00
   5  -3   5    6.90    1.90
   5  -3   5    6.90    2.50
   5  -3   5    6.00    2.70
   5  -3   5    5.40    2.00
   5  -3   5    3.40    2.40
   5   3   5    4.00    2.60
  -5   3  -5    4.70    2.00
  -5   3  -5    5.90    1.50
   5   3   5    8.60    1.30
   5   3   5    6.10    1.60
   5   3   5    8.80    1.40
   5   3   5    6.30    1.80
   5   3   5    7.60    2.40
   6  -3   5   -2.50    2.40
   6  -3   5    5.40    2.00
   6  -3   5    2.80    2.40
   6  -3   5    4.90    1.90
   6  -3   5    3.00    2.70
   6  -3   5    0.20    3.00
   6   3   5    4.00    2.70
   6   3   5    3.40    1.80
   6   3   5    2.30    2.60
   6   3   5    3.70    2.50
   6   3   5    3.60    2.40
   7  -3   5   23.70    4.70
   7  -3   5   30.80    3.70
   7  -3   5   22.20    3.80
   7  -3   5   18.10    3.00
   7  -3   5   17.80    3.90
   7  -3   5   15.80    4.30
   7   3   5   18.00    4.00
   7   3   5   15.50    4.20
   7   3   5   25.70    4.10
   8  -3   5   -1.20    3.60
   8  -3   5    4.10    3.40
   8  -3   5    0.10    3.60
   8  -3   5    0.70    1.90
   8   3   5   -1.50    2.90
   8   3   5    2.20    3.50
   8  -4  -5   16.00    4.90
   8  -4  -5   18.30    3.40
   8  -4  -5   23.80    5.70
   8  -4  -5   22.80    5.60
   8  -4  -5   14.70    4.10
   8   4  -5   19.70    4.30
   8   4  -5   16.00    4.00
   8   4  -5   17.00    4.20
   8   4  -5   10.20    3.80
   8   4  -5   17.90    4.50
   7  -4  -5   33.70    3.90
  -7  -4   5   27.80    4.60
   7  -4  -5   23.40    4.30
   7  -4  -5   29.30    5.40
   7  -4  -5   36.80    4.10
   7  -4  -5   27.10    5.00
   7  -4  -5   31.80    5.50
   7   4  -5   35.70    4.20
   7   4  -5   37.60    5.00
   7   4  -5   50.09    5.50
   7   4  -5   35.10    4.40
   7   4  -5   32.70    4.70
   7   4  -5   22.30    4.10
   7   4  -5   42.10    5.10
  -6  -4   5   18.20    3.30
   6  -4  -5    6.40    3.50
   6  -4  -5    4.90    2.00
   6  -4  -5   11.40    3.50
   6  -4  -5   11.60    3.00
   6  -4  -5    6.70    2.10
   6   4  -5   10.10    2.50
   6   4  -5    6.20    2.30
   6   4  -5    5.70    2.70
   6   4  -5   10.90    2.60
   6   4  -5   15.80    2.90
   6   4  -5   10.50    2.90
   5  -4  -5  146.39    8.70
  -5  -4   5  147.99    9.50
   5  -4  -5  147.59    7.80
   5  -4  -5  153.88    8.70
   5  -4  -5  134.59    9.20
   5  -4  -5  140.29    9.60
   5  -4  -5  145.59    9.40
  -5   4   5  148.39    8.50
  -5   4   5  153.38    7.90
   5   4  -5  148.09    9.00
   5   4  -5  160.98    8.80
   5   4  -5  156.98    8.90
   5   4  -5  143.99    9.50
   4  -4  -5   43.70    4.50
   4  -4  -5   40.90    4.70
   4  -4  -5   50.19    5.00
   4  -4  -5   48.10    3.90
   4  -4  -5   45.60    2.80
  -4  -4   5   45.40    4.70
   4  -4  -5   49.80    3.10
   4  -4  -5   48.00    4.80
   4  -4  -5   40.30    4.00
  -4   4   5   45.60    4.40
  -4   4   5   52.99    4.20
  -4   4   5   43.00    3.60
   4   4  -5   42.40    2.70
  -4   4   5   52.99    3.40
   4   4  -5   42.00    4.60
  -4   4   5   44.00    4.00
   4   4  -5   52.89    3.90
   4   4  -5   48.60    4.00
   4   4  -5   49.10    4.10
   3  -4  -5   57.39    4.50
   3  -4  -5   47.20    4.60
  -3  -4   5   62.89    4.60
   3  -4  -5   50.59    4.00
   3  -4  -5   47.80    4.30
   3  -4  -5   46.50    4.50
   3  -4  -5   50.79    3.20
   3  -4  -5   49.00    4.60
   3  -4  -5   53.79    3.90
   3   4  -5   49.40    3.00
  -3   4   5   50.89    7.00
  -3   4   5   52.09    4.10
   3   4  -5   53.19    3.20
  -3   4   5   49.99    3.70
  -3   4   5   53.49    3.40
   3   4  -5   53.99    3.80
  -3   4   5   46.40    3.90
   3   4  -5   49.00    3.30
  -3   4   5   50.29    3.30
   3   4  -5   48.00    3.60
   3   4  -5   57.59    4.20
   2  -4  -5  109.29    6.60
  -2  -4   5  110.29    6.10
   2  -4  -5  114.89    6.90
   2  -4  -5  110.49    6.40
   2  -4  -5  102.89    6.90
   2  -4  -5  117.29    6.40
   2  -4  -5  109.89    6.90
  -2  -4   5  102.29    5.90
  -2  -4   5  108.19    5.40
   2  -4  -5  100.79    6.40
  -2  -4   5  111.89    5.40
   2  -4  -5  106.29    6.70
  -2  -4   5  108.09    6.70
  -2   4   5  115.79    6.20
[truncated: 1,371,366 more chars]
