# Supplementary material for: Methyl Viologens of Bis‐(4’‐Pyridylethynyl)Arenes – Structures, Photophysical and Electrochemical Studies, and their Potential Application in Biology
Source: Chemistry. 2022 May 30;28(40):e202200753. doi: 10.1002/chem.202200753 (PMC9400870; doi:10.1002/chem.202200753)
Supplement: Supplementary file 4 — Supporting Information [file CHEM-28-0-s002.cif]

data_cmpd_3M'

# 1. Submission Details


_publ_contact_author_name   'Prof. Dr. Todd B. Marder'
_publ_contact_author_address
; Institut fuer Anorganische Chemie
Universitaet Wuerzburg
Am Hubland
97074 Wuerzburg, Germany
;
_publ_contact_author_email        'todd.marder@uni-wuerzburg.de'
_publ_contact_author_phone        '+49-931-31-85514'
_publ_contact_author_fax          '+49-931-31-84622'

loop_
_publ_author_name
_publ_author_address
      'Kole, Goutam Kumar'
;     Institut fuer Anorganische Chemie
      Universitaet Wuerzburg
      Am Hubland
      D-97074 Wuerzburg, Germany
;
      'Marder, Todd'
;     Institut fuer Anorganische Chemie
      Universitaet Wuerzburg
      Am Hubland
      D-97074 Wuerzburg, Germany
;

_audit_creation_method            'SHELXL-2018/3'
_shelx_SHELXL_version_number      '2018/3'
_publ_section_references
;
Sheldrick, G.M. (2015), Acta Cryst. A71, 3-8.

Huebschle, C.B., Sheldrick, G.M., Dittrich, B. (2011), J. Appl. Cryst. 44, 
 1281-1284.

Sheldrick, G.M. (2008), Acta Cryst. A64, 112-122.
;
_chemical_name_systematic         ?
_chemical_name_common             ?
_chemical_melting_point           ?
_chemical_formula_moiety          'C30 H22 F12 N2 P2'
_chemical_formula_sum             'C30 H22 F12 N2 P2'
_chemical_formula_weight          700.43

loop_
 _atom_type_symbol
 _atom_type_description
 _atom_type_scat_dispersion_real
 _atom_type_scat_dispersion_imag
 _atom_type_scat_source
 'C'  'C'   0.0033   0.0016
 'International Tables Vol C Tables 4.2.6.8 and 6.1.1.4'
 'H'  'H'   0.0000   0.0000
 'International Tables Vol C Tables 4.2.6.8 and 6.1.1.4'
 'N'  'N'   0.0061   0.0033
 'International Tables Vol C Tables 4.2.6.8 and 6.1.1.4'
 'F'  'F'   0.0171   0.0103
 'International Tables Vol C Tables 4.2.6.8 and 6.1.1.4'
 'P'  'P'   0.1023   0.0942
 'International Tables Vol C Tables 4.2.6.8 and 6.1.1.4'
 
_space_group_crystal_system       triclinic
_space_group_IT_number            2
_space_group_name_H-M_alt         'P -1'
_space_group_name_Hall            '-P 1'

_shelx_space_group_comment
;
The symmetry employed for this shelxl refinement is uniquely defined
by the following loop, which should always be used as a source of
symmetry information in preference to the above space-group names.
They are only intended as comments.
;
 
loop_
 _space_group_symop_operation_xyz
 'x, y, z'
 '-x, -y, -z'
 
_cell_length_a                    6.463(3)
_cell_length_b                    9.416(4)
_cell_length_c                    12.369(3)
_cell_angle_alpha                 105.798(18)
_cell_angle_beta                  92.308(19)
_cell_angle_gamma                 96.27(2)
_cell_volume                      718.1(5)
_cell_formula_units_Z             1
_cell_measurement_temperature     100(2)
_cell_measurement_reflns_used     9116
_cell_measurement_theta_min       3.20
_cell_measurement_theta_max       28.47
 
_exptl_crystal_recrystallization_method 
;
recrystallised from acetonitrile by evaporation
;

_exptl_special_details
;
The crystal was immersed in a film of perfluoropolyether oil, mounted on a 
polyimide microloop (MicroMounts of MiTeGen) and transferred to stream of cold 
nitrogen (Oxford Cryostream 700).
;
_exptl_crystal_description        Plate
_exptl_crystal_colour             red
_exptl_crystal_density_meas       ?
_exptl_crystal_density_method     ?
_exptl_crystal_density_diffrn     1.620          
_exptl_crystal_F_000              354
_exptl_transmission_factor_min    ?
_exptl_transmission_factor_max    ?
_exptl_crystal_size_max           0.298
_exptl_crystal_size_mid           0.131
_exptl_crystal_size_min           0.088
_exptl_absorpt_coefficient_mu     0.256
_shelx_estimated_absorpt_T_min    0.928
_shelx_estimated_absorpt_T_max    0.978
_exptl_absorpt_correction_type    multi-scan
_exptl_absorpt_correction_T_min   0.6698
_exptl_absorpt_correction_T_max   0.7457
loop_
 _exptl_crystal_face_index_h
 _exptl_crystal_face_index_k
 _exptl_crystal_face_index_l
 _exptl_crystal_face_perp_dist
    0.00   -1.00    1.00    0.0470
    0.00    1.00   -1.00    0.0660
    0.00    0.00   -1.00    0.0440
    0.00    0.00    1.00    0.0170
    0.00   -1.00   -1.00    0.0630
    0.00    1.00    0.00    0.0500
    1.00   -1.00   -1.00    0.1520
   -1.00    1.00    1.00    0.0920
   -1.00    1.00    0.00    0.1130
    1.00   -1.00    0.00    0.1610
   -1.00    0.00    0.00    0.1220
    1.00    0.00    0.00    0.1390
   -1.00   -1.00    0.00    0.1130
    1.00    1.00    0.00    0.1070

_exptl_absorpt_process_details    'SadAbs 2016/2 (Bruker AXS)'
_exptl_absorpt_special_details    ?
_diffrn_ambient_temperature       100(2)
_diffrn_radiation_wavelength      0.71073
_diffrn_radiation_type            MoK\a
_diffrn_radiation_monochromator   'multi-layer mirror'
_diffrn_source                    'rotating-anode (Nonius FR-591)'
_diffrn_measurement_device_type   'Bruker X8-APEX II'
_diffrn_measurement_method        '\f and \w scans'
_diffrn_detector                  'CCD area detector (Photon 100)'
_diffrn_detector_area_resol_mean  10.24
_diffrn_reflns_number             21154
_diffrn_reflns_av_unetI/netI      0.0319
_diffrn_reflns_av_R_equivalents   0.0605
_diffrn_reflns_limit_h_min        -8
_diffrn_reflns_limit_h_max        8
_diffrn_reflns_limit_k_min        -11
_diffrn_reflns_limit_k_max        8
_diffrn_reflns_limit_l_min        -15
_diffrn_reflns_limit_l_max        15
_diffrn_reflns_theta_min          2.431
_diffrn_reflns_theta_max          26.372
_diffrn_reflns_theta_full         25.242
_diffrn_measured_fraction_theta_max   0.999
_diffrn_measured_fraction_theta_full  0.998
_diffrn_reflns_Laue_measured_fraction_max    0.999
_diffrn_reflns_Laue_measured_fraction_full   0.998
_diffrn_reflns_point_group_measured_fraction_max   0.999
_diffrn_reflns_point_group_measured_fraction_full  0.998
_reflns_number_total              2924
_reflns_number_gt                 2517
_reflns_threshold_expression      'I > 2\s(I)'
_reflns_Friedel_coverage          0.000
_reflns_Friedel_fraction_max      .
_reflns_Friedel_fraction_full     .
 
_reflns_special_details
;
 Reflections were merged by SHELXL according to the crystal
 class for the calculation of statistics and refinement.
 
 _reflns_Friedel_fraction is defined as the number of unique
 Friedel pairs measured divided by the number that would be
 possible theoretically, ignoring centric projections and
 systematic absences.
;
 
_computing_data_collection        'APEX2 ver. 2014.9 (Bruker AXS)'
_computing_cell_refinement        'Saint+ ver. V8.40A (Bruker AXS)'
_computing_data_reduction         'Saint+ ver. V8.40A (Bruker AXS)'
_computing_structure_solution     'SHELXT (Sheldrick, 2014)'
_computing_structure_refinement 'SHELXL-2018/3 (Sheldrick, 2018)'
_computing_molecular_graphics     'ShelXLe (Huebschle et all, 2011)'
_computing_publication_material   'SHELXL-2018/3 (Sheldrick, 2018)'
_refine_special_details
;

 Refinement of F^2^ against ALL reflections. The weighted R-factor wR and 
goodness of fit S are based on F^2^, conventional R-factors R are based on F, 
with F set to zero for negative F^2^. The threshold expression of F^2^ > 
2sigma(F^2^) is used only for calculating R-factors(gt) etc. and is not 
relevant to the choice of reflections for refinement. R-factors based on F^2^ 
are statistically about twice as large as those based on F, and R-factors 
based on ALL data will be even larger.
;
_refine_ls_structure_factor_coef  Fsqd
_refine_ls_matrix_type            full
_refine_ls_weighting_scheme       calc
_refine_ls_weighting_details
'w=1/[\s^2^(Fo^2^)+(0.0605P)^2^+0.4702P] where P=(Fo^2^+2Fc^2^)/3'
_atom_sites_solution_primary      dual
_atom_sites_solution_secondary    difmap
_atom_sites_solution_hydrogens    geom
_refine_ls_hydrogen_treatment     constr
_refine_ls_extinction_method      none
_refine_ls_extinction_coef        .
_refine_ls_number_reflns          2924
_refine_ls_number_parameters      209
_refine_ls_number_restraints      0
_refine_ls_R_factor_all           0.0462
_refine_ls_R_factor_gt            0.0398
_refine_ls_wR_factor_ref          0.1141
_refine_ls_wR_factor_gt           0.1093
_refine_ls_goodness_of_fit_ref    1.024
_refine_ls_restrained_S_all       1.024
_refine_ls_shift/su_max           0.000
_refine_ls_shift/su_mean          0.000
 
loop_
 _atom_site_label
 _atom_site_type_symbol
 _atom_site_fract_x
 _atom_site_fract_y
 _atom_site_fract_z
 _atom_site_U_iso_or_equiv
 _atom_site_adp_type
 _atom_site_occupancy
 _atom_site_site_symmetry_order  
 _atom_site_calc_flag
 _atom_site_refinement_flags_posn
 _atom_site_refinement_flags_adp
 _atom_site_refinement_flags_occupancy
 _atom_site_disorder_assembly
 _atom_site_disorder_group
P1 P 0.14284(7) 0.16151(5) 0.33539(4) 0.02013(15) Uani 1 1 d . . . . .
F1 F 0.10588(18) 0.02259(13) 0.22592(10) 0.0325(3) Uani 1 1 d . . . . .
N1 N -0.5098(2) 0.68260(17) 0.37259(12) 0.0197(3) Uani 1 1 d . . . . .
C1 C -0.6847(3) 0.7262(2) 0.44379(16) 0.0278(4) Uani 1 1 d . . . . .
H1A H -0.633155 0.757692 0.523342 0.042 Uiso 1 1 calc R U . . .
H1B H -0.793523 0.641120 0.430816 0.042 Uiso 1 1 calc R U . . .
H1C H -0.742780 0.808603 0.424165 0.042 Uiso 1 1 calc R U . . .
C2 C -0.4815(3) 0.5383(2) 0.33682(15) 0.0220(4) Uani 1 1 d . . . . .
H2 H -0.577298 0.465473 0.354566 0.026 Uiso 1 1 calc R U . . .
F2 F 0.1843(2) 0.30159(13) 0.44559(10) 0.0381(3) Uani 1 1 d . . . . .
C3 C -0.3160(3) 0.4947(2) 0.27498(15) 0.0214(4) Uani 1 1 d . . . . .
H3 H -0.297263 0.392455 0.250130 0.026 Uiso 1 1 calc R U . . .
F3 F 0.0347(3) 0.26169(16) 0.27165(11) 0.0507(4) Uani 1 1 d . . . . .
F4 F -0.0729(2) 0.11005(15) 0.37742(14) 0.0566(5) Uani 1 1 d . . . . .
C4 C -0.1749(3) 0.60278(19) 0.24894(14) 0.0176(4) Uani 1 1 d . . . . .
C5 C -0.2082(3) 0.7522(2) 0.28814(14) 0.0202(4) Uani 1 1 d . . . . .
H5 H -0.114759 0.827851 0.272225 0.024 Uiso 1 1 calc R U . . .
F5 F 0.2602(3) 0.06260(16) 0.39934(12) 0.0543(4) Uani 1 1 d . . . . .
C6 C -0.3764(3) 0.7888(2) 0.34965(14) 0.0202(4) Uani 1 1 d . . . . .
H6 H -0.398857 0.890107 0.376262 0.024 Uiso 1 1 calc R U . . .
F6 F 0.3627(2) 0.21224(14) 0.29298(13) 0.0487(4) Uani 1 1 d . . . . .
C7 C -0.0021(3) 0.56472(19) 0.18304(14) 0.0198(4) Uani 1 1 d . . . . .
C8 C 0.1431(3) 0.5420(2) 0.12613(14) 0.0197(4) Uani 1 1 d . . . . .
C9 C 0.3200(3) 0.5197(2) 0.06104(14) 0.0190(4) Uani 1 1 d . . . . .
C10 C 0.3644(3) 0.3738(2) 0.00894(14) 0.0190(4) Uani 1 1 d . . . . .
C11 C 0.4527(3) 0.6466(2) 0.05221(14) 0.0184(4) Uani 1 1 d . . . . .
C12 C 0.4107(3) 0.7942(2) 0.10431(15) 0.0224(4) Uani 1 1 d . . . . .
H12 H 0.287543 0.809323 0.143132 0.027 Uiso 1 1 calc R U . . .
C13 C 0.5445(3) 0.9141(2) 0.09927(16) 0.0252(4) Uani 1 1 d . . . . .
H13 H 0.515429 1.011675 0.135745 0.030 Uiso 1 1 calc R U . . .
C14 C 0.7275(3) 0.8938(2) 0.03968(16) 0.0263(4) Uani 1 1 d . . . . .
H14 H 0.820433 0.978066 0.037076 0.032 Uiso 1 1 calc R U . . .
C15 C 0.7707(3) 0.7547(2) -0.01366(15) 0.0227(4) Uani 1 1 d . . . . .
H15 H 0.892062 0.742894 -0.054483 0.027 Uiso 1 1 calc R U . . .
 
loop_
 _atom_site_aniso_label
 _atom_site_aniso_U_11
 _atom_site_aniso_U_22
 _atom_site_aniso_U_33
 _atom_site_aniso_U_23
 _atom_site_aniso_U_13
 _atom_site_aniso_U_12
P1 0.0224(3) 0.0163(2) 0.0209(3) 0.00339(18) 0.00381(18) 0.00315(18)
F1 0.0277(6) 0.0293(6) 0.0315(6) -0.0066(5) 0.0063(5) 0.0017(5)
N1 0.0156(7) 0.0248(8) 0.0182(7) 0.0039(6) 0.0029(6) 0.0053(6)
C1 0.0187(9) 0.0380(11) 0.0276(10) 0.0070(8) 0.0108(7) 0.0104(8)
C2 0.0188(9) 0.0216(9) 0.0253(9) 0.0074(7) 0.0021(7) -0.0006(7)
F2 0.0552(8) 0.0251(6) 0.0279(6) -0.0032(5) -0.0002(6) 0.0066(6)
C3 0.0200(9) 0.0200(8) 0.0237(9) 0.0042(7) 0.0020(7) 0.0049(7)
F3 0.0730(10) 0.0490(8) 0.0370(7) 0.0131(6) -0.0006(7) 0.0367(8)
F4 0.0497(9) 0.0379(8) 0.0694(10) -0.0070(7) 0.0427(8) -0.0067(6)
C4 0.0135(8) 0.0238(9) 0.0154(8) 0.0046(6) -0.0003(6) 0.0046(7)
C5 0.0200(9) 0.0216(9) 0.0187(8) 0.0054(7) 0.0019(7) 0.0022(7)
F5 0.0886(12) 0.0373(8) 0.0415(8) 0.0125(6) -0.0077(8) 0.0285(8)
C6 0.0210(9) 0.0199(8) 0.0198(8) 0.0039(7) 0.0023(7) 0.0061(7)
F6 0.0367(8) 0.0269(6) 0.0733(10) -0.0011(6) 0.0255(7) -0.0048(5)
C7 0.0167(8) 0.0240(9) 0.0185(8) 0.0047(7) 0.0004(7) 0.0052(7)
C8 0.0178(8) 0.0253(9) 0.0165(8) 0.0053(7) -0.0001(7) 0.0070(7)
C9 0.0158(8) 0.0283(9) 0.0137(8) 0.0050(7) 0.0007(6) 0.0088(7)
C10 0.0155(8) 0.0281(9) 0.0142(8) 0.0054(7) 0.0002(6) 0.0082(7)
C11 0.0156(8) 0.0273(9) 0.0136(8) 0.0053(7) 0.0011(6) 0.0089(7)
C12 0.0212(9) 0.0283(9) 0.0196(8) 0.0065(7) 0.0042(7) 0.0114(7)
C13 0.0290(10) 0.0248(9) 0.0237(9) 0.0059(7) 0.0045(7) 0.0126(8)
C14 0.0241(10) 0.0290(10) 0.0282(10) 0.0106(8) 0.0039(8) 0.0055(8)
C15 0.0182(9) 0.0292(9) 0.0227(9) 0.0085(7) 0.0041(7) 0.0072(7)
 
_geom_special_details
;
 All esds (except the esd in the dihedral angle between two l.s. planes)
 are estimated using the full covariance matrix.  The cell esds are taken
 into account individually in the estimation of esds in distances, angles
 and torsion angles; correlations between esds in cell parameters are only
 used when they are defined by crystal symmetry.  An approximate (isotropic)
 treatment of cell esds is used for estimating esds involving l.s. planes.
;
 
loop_
 _geom_bond_atom_site_label_1
 _geom_bond_atom_site_label_2
 _geom_bond_distance
 _geom_bond_site_symmetry_2
 _geom_bond_publ_flag
P1 F4 1.5805(15) . ?
P1 F3 1.5826(14) . ?
P1 F1 1.5946(12) . ?
P1 F6 1.6031(14) . ?
P1 F5 1.6047(14) . ?
P1 F2 1.6076(13) . ?
N1 C2 1.345(2) . ?
N1 C6 1.345(2) . ?
N1 C1 1.486(2) . ?
C1 H1A 0.9800 . ?
C1 H1B 0.9800 . ?
C1 H1C 0.9800 . ?
C2 C3 1.374(3) . ?
C2 H2 0.9500 . ?
C3 C4 1.404(2) . ?
C3 H3 0.9500 . ?
C4 C5 1.401(3) . ?
C4 C7 1.429(2) . ?
C5 C6 1.373(3) . ?
C5 H5 0.9500 . ?
C6 H6 0.9500 . ?
C7 C8 1.198(3) . ?
C8 C9 1.426(2) . ?
C9 C10 1.415(3) . ?
C9 C11 1.425(3) . ?
C10 C15 1.429(3) 2_665 ?
C10 C11 1.432(2) 2_665 ?
C11 C12 1.425(3) . ?
C12 C13 1.362(3) . ?
C12 H12 0.9500 . ?
C13 C14 1.422(3) . ?
C13 H13 0.9500 . ?
C14 C15 1.361(3) . ?
C14 H14 0.9500 . ?
C15 H15 0.9500 . ?
 
loop_
 _geom_angle_atom_site_label_1
 _geom_angle_atom_site_label_2
 _geom_angle_atom_site_label_3
 _geom_angle
 _geom_angle_site_symmetry_1
 _geom_angle_site_symmetry_3
 _geom_angle_publ_flag
F4 P1 F3 91.20(10) . . ?
F4 P1 F1 90.30(7) . . ?
F3 P1 F1 91.21(8) . . ?
F4 P1 F6 179.41(8) . . ?
F3 P1 F6 89.36(9) . . ?
F1 P1 F6 89.48(7) . . ?
F4 P1 F5 90.73(10) . . ?
F3 P1 F5 178.04(9) . . ?
F1 P1 F5 89.17(8) . . ?
F6 P1 F5 88.72(9) . . ?
F4 P1 F2 90.57(8) . . ?
F3 P1 F2 89.22(8) . . ?
F1 P1 F2 179.02(7) . . ?
F6 P1 F2 89.64(8) . . ?
F5 P1 F2 90.38(8) . . ?
C2 N1 C6 121.10(16) . . ?
C2 N1 C1 119.43(15) . . ?
C6 N1 C1 119.38(16) . . ?
N1 C1 H1A 109.5 . . ?
N1 C1 H1B 109.5 . . ?
H1A C1 H1B 109.5 . . ?
N1 C1 H1C 109.5 . . ?
H1A C1 H1C 109.5 . . ?
H1B C1 H1C 109.5 . . ?
N1 C2 C3 121.00(16) . . ?
N1 C2 H2 119.5 . . ?
C3 C2 H2 119.5 . . ?
C2 C3 C4 119.26(17) . . ?
C2 C3 H3 120.4 . . ?
C4 C3 H3 120.4 . . ?
C5 C4 C3 118.29(16) . . ?
C5 C4 C7 119.59(16) . . ?
C3 C4 C7 122.12(16) . . ?
C6 C5 C4 119.69(16) . . ?
C6 C5 H5 120.2 . . ?
C4 C5 H5 120.2 . . ?
N1 C6 C5 120.66(17) . . ?
N1 C6 H6 119.7 . . ?
C5 C6 H6 119.7 . . ?
C8 C7 C4 175.51(19) . . ?
C7 C8 C9 177.9(2) . . ?
C10 C9 C11 121.10(16) . . ?
C10 C9 C8 120.17(17) . . ?
C11 C9 C8 118.71(16) . . ?
C9 C10 C15 121.85(16) . 2_665 ?
C9 C10 C11 119.44(17) . 2_665 ?
C15 C10 C11 118.70(17) 2_665 2_665 ?
C9 C11 C12 121.86(16) . . ?
C9 C11 C10 119.45(16) . 2_665 ?
C12 C11 C10 118.68(17) . 2_665 ?
C13 C12 C11 120.96(17) . . ?
C13 C12 H12 119.5 . . ?
C11 C12 H12 119.5 . . ?
C12 C13 C14 120.35(18) . . ?
C12 C13 H13 119.8 . . ?
C14 C13 H13 119.8 . . ?
C15 C14 C13 120.55(18) . . ?
C15 C14 H14 119.7 . . ?
C13 C14 H14 119.7 . . ?
C14 C15 C10 120.73(17) . 2_665 ?
C14 C15 H15 119.6 . . ?
C10 C15 H15 119.6 2_665 . ?
 
_refine_diff_density_max    0.459
_refine_diff_density_min   -0.418
_refine_diff_density_rms    0.058

_shelx_res_file
;
TITL GoKo100_a.res in P-1
    GoKo100_a.res
    created by SHELXL-2018/3 at 15:33:17 on 14-Aug-2020
REM Old TITL GoKo100 in P-1
REM SHELXT solution in P-1
REM R1 0.140,  Rweak 0.005,  Alpha 0.056,  Orientation as input
REM Formula found by SHELXT:  C14 N2 F6 P
CELL  0.71073   6.46321    9.41564   12.36939  105.7982   92.3077   96.2654
ZERR    1.000   0.00297    0.00410    0.00324    0.0181    0.0187    0.0211
LATT  1
SFAC C H N F P
UNIT 30 22 2 12 2
TEMP -173.000
ACTA
SHEL 999. 0.8
SIZE 0.088 0.131 0.298
L.S. 10
BOND $H
LIST 4
FMAP 2
PLAN 20
OMIT 0 1 0
OMIT 1 0 0
OMIT -1 0 1
WGHT    0.060500    0.470200
FVAR       0.58383
P1    5    0.142836    0.161507    0.335386    11.00000    0.02241    0.01633 =
         0.02093    0.00339    0.00381    0.00315
F1    4    0.105881    0.022591    0.225917    11.00000    0.02767    0.02928 =
         0.03148   -0.00655    0.00633    0.00169
N1    3   -0.509768    0.682600    0.372594    11.00000    0.01564    0.02476 =
         0.01817    0.00386    0.00285    0.00531
C1    1   -0.684688    0.726214    0.443786    11.00000    0.01869    0.03804 =
         0.02762    0.00701    0.01082    0.01036
AFIX 137
H1A   2   -0.633155    0.757692    0.523342    11.00000   -1.50000
H1B   2   -0.793523    0.641120    0.430816    11.00000   -1.50000
H1C   2   -0.742780    0.808603    0.424165    11.00000   -1.50000
AFIX   0
C2    1   -0.481460    0.538320    0.336822    11.00000    0.01876    0.02164 =
         0.02534    0.00741    0.00211   -0.00057
AFIX  43
H2    2   -0.577298    0.465473    0.354566    11.00000   -1.20000
AFIX   0
F2    4    0.184336    0.301590    0.445593    11.00000    0.05518    0.02506 =
         0.02790   -0.00317   -0.00016    0.00661
C3    1   -0.315979    0.494658    0.274983    11.00000    0.01999    0.02000 =
         0.02365    0.00417    0.00201    0.00492
AFIX  43
H3    2   -0.297263    0.392455    0.250130    11.00000   -1.20000
AFIX   0
F3    4    0.034657    0.261687    0.271647    11.00000    0.07302    0.04904 =
         0.03701    0.01308   -0.00059    0.03674
F4    4   -0.072935    0.110053    0.377416    11.00000    0.04971    0.03794 =
         0.06942   -0.00696    0.04267   -0.00672
C4    1   -0.174890    0.602776    0.248945    11.00000    0.01346    0.02376 =
         0.01541    0.00459   -0.00026    0.00462
C5    1   -0.208166    0.752209    0.288137    11.00000    0.01997    0.02163 =
         0.01872    0.00538    0.00189    0.00216
AFIX  43
H5    2   -0.114759    0.827851    0.272225    11.00000   -1.20000
AFIX   0
F5    4    0.260173    0.062600    0.399339    11.00000    0.08857    0.03733 =
         0.04150    0.01247   -0.00768    0.02854
C6    1   -0.376420    0.788789    0.349649    11.00000    0.02101    0.01989 =
         0.01976    0.00392    0.00233    0.00611
AFIX  43
H6    2   -0.398857    0.890107    0.376262    11.00000   -1.20000
AFIX   0
F6    4    0.362651    0.212242    0.292982    11.00000    0.03673    0.02690 =
         0.07333   -0.00113    0.02553   -0.00482
C7    1   -0.002050    0.564719    0.183041    11.00000    0.01668    0.02396 =
         0.01852    0.00468    0.00039    0.00517
C8    1    0.143097    0.541991    0.126135    11.00000    0.01777    0.02530 =
         0.01651    0.00532   -0.00006    0.00704
C9    1    0.320034    0.519659    0.061039    11.00000    0.01584    0.02834 =
         0.01373    0.00495    0.00073    0.00884
C10   1    0.364360    0.373807    0.008938    11.00000    0.01553    0.02807 =
         0.01422    0.00535    0.00016    0.00819
C11   1    0.452698    0.646557    0.052207    11.00000    0.01561    0.02732 =
         0.01356    0.00534    0.00112    0.00891
C12   1    0.410689    0.794247    0.104315    11.00000    0.02120    0.02829 =
         0.01960    0.00648    0.00416    0.01138
AFIX  43
H12   2    0.287543    0.809323    0.143132    11.00000   -1.20000
AFIX   0
C13   1    0.544505    0.914052    0.099266    11.00000    0.02900    0.02483 =
         0.02368    0.00589    0.00446    0.01263
AFIX  43
H13   2    0.515429    1.011675    0.135745    11.00000   -1.20000
AFIX   0
C14   1    0.727528    0.893807    0.039683    11.00000    0.02413    0.02896 =
         0.02819    0.01064    0.00392    0.00555
AFIX  43
H14   2    0.820433    0.978066    0.037076    11.00000   -1.20000
AFIX   0
C15   1    0.770736    0.754677   -0.013664    11.00000    0.01820    0.02917 =
         0.02272    0.00847    0.00408    0.00718
AFIX  43
H15   2    0.892062    0.742894   -0.054483    11.00000   -1.20000
AFIX   0
HKLF 4


REM  GoKo100_a.res in P-1
REM wR2 = 0.114087, GooF = S = 1.02437, Restrained GooF = 1.02437 for all data
REM R1 = 0.039847 for 2517 Fo > 4sig(Fo) and 0.046168 for all 2924 data
REM 209 parameters refined using 0 restraints

END

WGHT      0.0605      0.4702

REM Highest difference peak  0.459,  deepest hole -0.418,  1-sigma level  0.058
Q1    1   0.1019  0.0729  0.4236  11.00000  0.05    0.46
Q2    1   0.3407  0.1861  0.3576  11.00000  0.05    0.44
Q3    1   0.2275  0.2226  0.2624  11.00000  0.05    0.42
Q4    1  -0.0614  0.1964  0.3070  11.00000  0.05    0.37
Q5    1   0.3919  0.5857  0.0605  11.00000  0.05    0.32
Q6    1   0.3310  0.4548  0.0357  11.00000  0.05    0.27
Q7    1   0.4287  0.7232  0.0769  11.00000  0.05    0.26
Q8    1   0.7032  0.6866 -0.0203  11.00000  0.05    0.26
Q9    1   0.4614  0.3598 -0.0158  11.00000  0.05    0.26
Q10   1  -0.4709  0.7264  0.3439  11.00000  0.05    0.25
Q11   1  -0.2324  0.5480  0.2542  11.00000  0.05    0.24
Q12   1   0.7683  0.8240  0.0345  11.00000  0.05    0.23
Q13   1   0.5003  0.8501  0.1158  11.00000  0.05    0.22
Q14   1   0.6264  0.8965  0.0675  11.00000  0.05    0.21
Q15   1   0.0581  0.3420  0.4304  11.00000  0.05    0.21
Q16   1  -0.2048  0.6756  0.2534  11.00000  0.05    0.20
Q17   1   0.0962  0.6110  0.1734  11.00000  0.05    0.20
Q18   1  -0.4835  0.6143  0.3510  11.00000  0.05    0.20
Q19   1   0.0431  0.4943  0.1520  11.00000  0.05    0.19
Q20   1   0.0721  0.6031  0.1478  11.00000  0.05    0.19
;
_shelx_res_checksum   92613

_shelx_hkl_file
;
  -1   0   0    1.40    0.40
  -1   0   0    1.40    0.30
  -1   0   0    1.50    0.30
  -1   0   0    1.10    0.30
  -1   0   0    2.20    0.40
  -1   0   0    0.90    0.30
  -1   0   0    1.10    0.40
  -1   0   0    1.50    0.30
  -1   0   0    1.30    0.30
   1   0   0    2.20    0.40
   1   0   0    1.50    0.30
   1   0   0    0.90    0.30
   1   0   0    1.40    0.40
   1   0   0    1.50    0.40
   1   0   0    1.30    0.30
   1   0   0    1.50    0.40
   1   0   0    1.20    0.30
  -2   0   0   37.40    3.30
  -2   0   0   38.40    3.20
  -2   0   0   43.10    3.30
  -2   0   0   40.40    3.20
  -2   0   0   43.90    3.20
  -2   0   0   39.50    3.30
  -2   0   0   44.60    3.30
  -2   0   0   30.50    3.10
  -2   0   0   45.90    3.40
   2   0   0   36.40    3.20
   2   0   0   35.80    3.00
   2   0   0   35.30    3.20
   2   0   0   37.90    3.20
   2   0   0   34.20    3.20
   2   0   0   41.60    3.10
   2   0   0   35.50    3.30
   2   0   0   39.30    3.20
   2   0   0   38.90    3.30
  -3   0   0   68.49    5.60
  -3   0   0   70.19    5.70
  -3   0   0   71.79    5.70
  -3   0   0   66.79    5.50
  -3   0   0   84.09    5.90
  -3   0   0   64.19    5.50
  -3   0   0   59.49    5.40
  -3   0   0   66.09    5.60
   3   0   0   69.59    5.70
   3   0   0   68.29    5.20
   3   0   0   68.09    5.60
   3   0   0   65.89    5.50
   3   0   0   66.69    5.70
   3   0   0   60.19    5.50
  -4   0   0   61.79    4.90
  -4   0   0   56.19    4.60
  -4   0   0   46.30    4.80
  -4   0   0   61.79    5.10
  -4   0   0   58.49    4.80
  -4   0   0   57.59    4.90
   4   0   0   52.69    5.00
   4   0   0   54.79    4.90
   4   0   0   53.19    4.30
   4   0   0   52.39    4.80
   4   0   0   51.79    4.70
  -5   0   0   20.20    2.70
  -5   0   0   14.00    2.30
  -5   0   0   13.00    1.80
  -5   0   0   16.20    2.20
  -5   0   0   15.00    2.40
  -5   0   0   15.20    2.20
   5   0   0   10.70    1.90
   5   0   0   16.40    2.30
   5   0   0   17.40    2.60
   5   0   0   15.10    2.40
  -6   0   0   88.89    7.70
  -6   0   0   75.19    7.10
  -6   0   0   83.89    7.80
  -6   0   0   87.89    7.50
  -6   0   0  102.29    7.90
   6   0   0   83.49    7.40
   6   0   0   80.29    7.40
  -7   0   0    2.80    1.60
  -7   0   0    4.00    1.80
  -7   0   0    4.40    1.30
  -7   0   0    1.40    1.40
  -7   0   0    2.10    1.60
   7   0   0    2.00    1.40
   7   0   0    4.40    1.60
  -8   0   0    8.70    2.50
  -8   0   0    7.90    2.50
  -8   0   0    7.60    2.10
  -8   0   0    7.90    1.80
   8  -1   0   11.00    3.30
   8  -1   0   12.60    2.50
  -8   1   0    8.20    1.80
  -8   1   0   12.70    2.70
  -8   1   0   10.10    2.60
   7  -1   0   -0.50    1.10
   7  -1   0    0.80    1.30
   7  -1   0    0.60    1.50
  -7   1   0    0.50    1.30
  -7   1   0    0.60    1.40
  -7   1   0   -0.20    1.40
  -7   1   0    1.80    1.30
  -7   1   0    0.30    0.90
   6  -1   0   29.50    3.60
   6  -1   0   27.10    3.40
   6  -1   0   27.70    3.90
  -6   1   0   32.60    3.30
  -6   1   0   27.80    2.80
  -6   1   0   22.80    3.50
  -6   1   0   22.60    3.40
  -6   1   0   24.40    3.50
   5  -1   0  151.78   12.60
   5  -1   0  162.68   12.90
   5  -1   0  161.58   12.60
   5  -1   0  156.48   12.10
   5  -1   0  186.88   13.00
  -5   1   0  141.29   12.20
  -5   1   0  140.49   12.70
  -5   1   0  177.48   12.90
  -5   1   0  142.79   12.70
  -5   1   0  151.48   12.60
   4  -1   0  206.78   15.40
   4  -1   0  191.58   15.00
   4  -1   0  204.58   15.40
   4  -1   0  199.18   15.50
   4  -1   0  184.58   15.50
  -4   1   0  191.58   15.50
  -4   1   0  213.48   15.40
  -4   1   0  189.58   15.40
  -4   1   0  202.18   15.50
  -4   1   0  195.78   15.50
  -4   1   0  179.18   15.00
   3  -1   0   49.70    4.40
   3  -1   0   48.90    4.00
   3  -1   0   53.49    4.40
   3  -1   0   52.79    4.30
   3  -1   0   56.59    4.30
   3  -1   0   48.40    4.40
  -3   1   0   45.70    4.30
  -3   1   0   45.90    4.40
  -3   1   0   55.99    4.40
  -3   1   0   43.70    4.00
  -3   1   0   48.70    4.10
  -3   1   0   47.80    4.40
  -3   1   0   52.39    4.40
  -3   1   0   47.40    4.20
   2  -1   0  125.49   10.10
   2  -1   0  128.99   10.10
   2  -1   0  129.59   10.20
   2  -1   0  128.79    9.90
   2  -1   0  130.39   10.10
   2  -1   0  143.19   10.20
   2  -1   0  134.59   10.20
   2  -1   0  115.29   10.10
  -2   1   0  130.19   10.10
  -2   1   0  145.59   10.20
  -2   1   0  111.69   10.10
  -2   1   0  134.39   10.20
  -2   1   0  134.29   10.10
  -2   1   0  129.59   10.10
  -2   1   0  148.49   10.10
  -2   1   0  126.09    9.90
  -2   1   0  120.29   10.00
   1  -1   0 3452.75  267.47
   1  -1   0 3509.35  267.47
   1  -1   0 3795.92  267.47
   1  -1   0 3533.55  267.37
   1  -1   0 3318.37  267.47
   1  -1   0 3731.83  267.57
   1  -1   0 3577.34  267.47
   1  -1   0 3325.67  267.37
   1  -1   0 3555.44  267.47
   1  -1   0 3402.66  267.47
  -1   1   0 3558.24  267.47
  -1   1   0 3402.96  267.57
  -1   1   0 3678.73  267.47
  -1   1   0 3807.22  267.47
  -1   1   0 3819.32  267.57
  -1   1   0 3682.23  267.47
  -1   1   0 3660.53  267.47
  -1   1   0 3479.05  267.37
  -1   1   0 3526.95  267.47
  -1   1   0 3624.04  267.37
   0  -1   0    0.00    0.10
   0   1   0    0.20    0.10
   0   1   0    0.10    0.10
   0   1   0    0.20    0.10
   0   1   0    0.30    0.10
   0   1   0    0.10    0.10
  -1  -1   0  573.94   44.50
  -1  -1   0  639.74   44.50
  -1  -1   0  593.14   44.30
  -1  -1   0  533.35   44.40
  -1  -1   0  514.45   44.40
  -1  -1   0  625.84   44.40
  -1  -1   0  585.34   44.40
  -1  -1   0  573.74   44.40
   1   1   0  543.05   44.40
   1   1   0  614.24   44.40
   1   1   0  693.33   44.50
   1   1   0  578.44   44.40
   1   1   0  611.64   44.40
   1   1   0  600.74   44.40
  -2  -1   0  356.76   25.80
  -2  -1   0  387.86   25.80
  -2  -1   0  394.56   25.90
  -2  -1   0  300.87   25.70
  -2  -1   0  339.47   25.80
  -2  -1   0  291.87   25.80
  -2  -1   0  324.27   25.70
  -2  -1   0  333.37   25.70
  -2  -1   0  357.56   25.90
   2   1   0  373.26   25.70
   2   1   0  313.37   25.70
   2   1   0  340.77   26.00
   2   1   0  356.26   25.70
   2   1   0  299.87   25.70
   2   1   0  334.47   25.70
  -3  -1   0    6.30    1.10
  -3  -1   0    5.80    1.00
  -3  -1   0    4.90    1.00
  -3  -1   0    4.30    0.90
  -3  -1   0    3.60    0.90
  -3  -1   0    5.60    1.20
  -3  -1   0    3.80    0.80
   3   1   0    5.20    0.90
   3   1   0    4.00    1.00
   3   1   0    5.40    0.90
  -4  -1   0    0.60    0.80
  -4  -1   0   -0.60    0.50
  -4  -1   0    0.90    0.80
  -4  -1   0    1.10    0.70
  -4  -1   0    1.30    0.70
  -4  -1   0   -0.60    0.70
   4   1   0    0.30    0.60
   4   1   0    0.30    0.70
  -5  -1   0   34.50    3.60
  -5  -1   0   33.30    3.30
  -5  -1   0   37.90    3.80
  -5  -1   0   34.50    3.40
  -5  -1   0   29.40    3.20
  -5  -1   0   29.70    3.50
   5   1   0   37.30    3.40
   5   1   0   30.40    3.40
  -6  -1   0  230.08   20.50
  -6  -1   0  262.77   20.80
  -6  -1   0  274.07   21.10
  -6  -1   0  294.47   21.40
  -6  -1   0  289.87   20.90
   6   1   0  260.47   20.70
   6   1   0  248.98   20.70
  -7  -1   0    8.30    2.10
  -7  -1   0   14.00    2.10
  -7  -1   0    8.70    2.40
  -7  -1   0   12.30    2.30
  -7  -1   0   12.30    2.50
   7   1   0   11.50    2.30
   7   1   0   10.80    2.30
  -8  -1   0    1.60    1.30
  -8  -1   0    0.10    1.70
  -8  -1   0    0.80    1.40
  -8  -1   0    1.30    1.80
   8  -2   0    0.30    1.50
   8  -2   0    0.80    1.70
   8  -2   0    1.70    1.80
  -8   2   0   -0.60    1.50
  -8   2   0   -0.30    1.50
   7  -2   0    8.50    2.10
   7  -2   0   13.50    2.70
   7  -2   0   11.20    2.70
  -7   2   0   17.80    3.10
  -7   2   0   11.30    2.40
  -7   2   0   11.80    1.80
  -7   2   0   17.50    3.00
   6  -2   0  124.49   10.70
   6  -2   0  128.99   10.10
   6  -2   0  130.29   11.00
   6  -2   0  138.49   10.70
   6  -2   0  122.59   10.90
  -6   2   0  123.49   10.10
  -6   2   0  122.59   10.90
  -6   2   0  130.39   10.90
  -6   2   0  125.49   10.60
   5  -2   0  229.48   16.80
   5  -2   0  234.48   17.40
   5  -2   0  219.68   17.20
   5  -2   0  219.18   17.20
   5  -2   0  215.88   17.40
  -5   2   0  197.48   17.20
  -5   2   0  204.68   17.10
  -5   2   0  202.48   16.60
  -5   2   0  245.08   17.40
  -5   2   0  201.38   17.30
   4  -2   0    0.80    0.60
   4  -2   0   -0.50    0.70
   4  -2   0    0.90    0.80
   4  -2   0    0.20    0.60
  -4   2   0   -0.20    0.60
  -4   2   0   -0.10    0.70
  -4   2   0    0.50    0.40
  -4   2   0    0.30    0.80
  -4   2   0   -0.50    0.70
   3  -2   0    0.90    0.80
   3  -2   0    0.00    0.70
   3  -2   0    1.50    0.80
   3  -2   0    1.50    0.80
   3  -2   0    0.00    0.50
  -3   2   0    1.80    0.80
  -3   2   0    0.20    0.50
  -3   2   0    1.50    0.70
  -3   2   0   -1.10    0.60
  -3   2   0    0.80    0.70
  -3   2   0    0.90    0.70
  -3   2   0    1.10    0.40
   2  -2   0    2.20    0.60
   2  -2   0    3.10    0.80
   2  -2   0    3.10    0.80
   2  -2   0    2.90    0.70
   2  -2   0    2.50    0.60
   2  -2   0    3.40    0.60
   2  -2   0    2.40    0.70
   2  -2   0    1.90    0.50
   2  -2   0    4.10    0.80
  -2   2   0    1.90    0.40
  -2   2   0    3.20    0.80
  -2   2   0    3.30    0.60
  -2   2   0    3.00    0.70
  -2   2   0    4.90    0.80
  -2   2   0    3.70    0.80
  -2   2   0    2.90    0.60
  -2   2   0    3.70    0.70
  -2   2   0    3.00    0.70
  -2   2   0    2.40    0.80
   1  -2   0  606.14   39.50
   1  -2   0  499.15   39.50
   1  -2   0  491.35   39.40
   1  -2   0  501.05   39.50
   1  -2   0  525.45   39.50
   1  -2   0  500.25   39.40
   1  -2   0  556.04   39.60
   1  -2   0  532.75   39.50
  -1   2   0  583.54   39.60
  -1   2   0  470.75   39.40
  -1   2   0  549.74   39.50
  -1   2   0  496.95   39.40
  -1   2   0  551.04   39.40
  -1   2   0  514.05   39.60
  -1   2   0  486.75   39.40
  -1   2   0  528.75   39.60
   0  -2   0  262.57   19.20
   0  -2   0  248.78   19.20
   0  -2   0  229.18   19.20
   0  -2   0  253.17   19.20
   0  -2   0  250.47   19.20
   0  -2   0  281.37   19.30
   0   2   0  297.57   19.30
   0   2   0  214.48   19.20
   0   2   0  249.18   19.20
   0   2   0  291.97   19.30
   0   2   0  240.48   19.20
  -1  -2   0  140.79    9.80
  -1  -2   0  117.89    9.90
  -1  -2   0  132.39    9.80
  -1  -2   0  126.79    9.80
  -1  -2   0  130.09    9.90
  -1  -2   0  134.69    9.80
   1   2   0  118.89    9.90
   1   2   0  135.59    9.80
   1   2   0  135.09    9.80
   1   2   0  117.09    9.90
  -2  -2   0   74.19    6.30
  -2  -2   0   81.59    6.50
  -2  -2   0   81.29    6.50
  -2  -2   0   76.79    6.30
  -2  -2   0   74.19    6.40
  -2  -2   0   92.19    6.60
  -2  -2   0   88.69    6.50
  -2  -2   0   84.89    6.50
   2   2   0   78.39    6.50
   2   2   0   85.29    6.40
   2   2   0   81.29    6.40
   2   2   0   85.29    6.30
  -3  -2   0    1.40    0.60
  -3  -2   0    1.00    0.70
  -3  -2   0    3.00    0.70
  -3  -2   0    2.10    0.70
  -3  -2   0    2.40    0.80
  -3  -2   0    2.20    0.70
  -3  -2   0    3.10    1.00
   3   2   0    2.10    0.60
   3   2   0    3.20    0.90
   3   2   0    2.30    0.60
   3   2   0    3.40    0.80
  -4  -2   0   31.90    3.30
  -4  -2   0   31.20    3.20
  -4  -2   0   35.40    3.50
  -4  -2   0   37.70    3.50
  -4  -2   0   34.10    3.20
  -4  -2   0   38.30    3.70
   4   2   0   36.50    3.20
   4   2   0   36.30    3.30
   4   2   0   33.10    3.40
   4   2   0   45.10    3.60
  -5  -2   0   46.40    4.90
  -5  -2   0   57.09    5.50
  -5  -2   0   55.19    5.00
  -5  -2   0   62.39    5.40
  -5  -2   0   56.39    5.00
  -5  -2   0   52.29    5.20
   5   2   0   62.79    5.10
   5   2   0   60.99    5.20
  -6  -2   0  100.89    8.30
  -6  -2   0   74.79    8.50
  -6  -2   0   95.19    8.20
  -6  -2   0   98.09    8.20
   6   2   0  115.49    8.40
   6   2   0   97.89    8.40
  -7  -2   0   12.70    2.70
  -7  -2   0   12.20    2.20
  -7  -2   0    7.60    2.20
  -7  -2   0    9.80    2.00
   7   2   0   16.20    2.60
  -8  -2   0    8.20    2.00
  -8  -2   0    7.50    2.30
  -8  -2   0    3.90    1.70
  -8  -2   0    5.90    2.40
   8  -3   0   -1.00    1.80
   8  -3   0    2.00    1.60
   8  -3   0    0.80    2.00
  -8   3   0   -1.50    1.40
  -8   3   0    1.00    1.60
   7  -3   0   28.70    4.00
   7  -3   0   29.10    4.10
   7  -3   0   25.80    4.20
  -7   3   0   30.10    3.80
  -7   3   0   29.50    3.10
  -7   3   0   34.80    4.50
   6  -3   0  160.48   12.80
   6  -3   0  148.69   13.00
   6  -3   0  163.98   12.40
   6  -3   0  150.98   12.70
   6  -3   0  158.28   13.10
  -6   3   0  156.88   13.10
  -6   3   0  152.58   12.90
  -6   3   0  143.19   12.60
  -6   3   0  150.38   12.00
  -6   3   0  158.58   12.90
   5  -3   0    3.50    1.30
   5  -3   0    1.90    1.30
   5  -3   0    2.80    1.20
   5  -3   0    1.80    1.30
  -5   3   0    1.00    1.00
  -5   3   0    2.10    1.10
  -5   3   0    2.30    1.30
  -5   3   0    1.80    1.20
  -5   3   0    2.70    0.70
   4  -3   0   83.49    6.90
   4  -3   0   83.39    7.10
   4  -3   0   81.79    7.00
   4  -3   0   85.19    7.00
   4  -3   0   83.99    6.90
  -4   3   0   82.49    7.10
  -4   3   0   80.59    7.00
  -4   3   0   74.99    6.30
  -4   3   0   81.59    6.90
  -4   3   0   78.99    6.80
   3  -3   0  197.08   15.00
   3  -3   0  218.48   15.20
   3  -3   0  194.88   15.10
   3  -3   0  197.98   15.10
   3  -3   0  186.08   14.80
   3  -3   0  182.78   15.10
  -3   3   0  186.08   15.00
  -3   3   0  206.08   15.40
  -3   3   0  192.28   14.80
  -3   3   0  187.98   15.00
  -3   3   0  185.78   15.10
  -3   3   0  185.58   14.60
   2  -3   0   45.20    3.80
   2  -3   0   41.50    3.90
   2  -3   0   45.90    3.70
   2  -3   0   44.70    3.90
   2  -3   0   44.70    3.80
   2  -3   0   43.60    3.80
   2  -3   0   42.30    3.90
   2  -3   0   43.50    4.00
  -2   3   0   46.90    4.10
  -2   3   0   47.50    3.80
  -2   3   0   47.30    3.60
  -2   3   0   50.09    3.90
   1  -3   0    3.60    0.60
   1  -3   0    4.10    0.90
   1  -3   0    4.50    0.80
   1  -3   0    4.50    0.70
   1  -3   0    3.40    0.60
   1  -3   0    3.40    0.60
   1  -3   0    4.00    0.60
   1  -3   0    3.70    0.60
   1  -3   0    3.50    0.80
  -1   3   0    3.60    0.60
  -1   3   0    5.60    0.60
  -1   3   0    4.50    0.70
  -1   3   0    4.00    0.60
  -1   3   0    3.40    0.60
  -1   3   0    5.00    0.80
  -1   3   0    4.00    0.60
   0  -3   0  151.08   13.00
   0  -3   0  173.48   13.10
   0  -3   0  183.18   13.00
   0  -3   0  171.38   13.00
   0  -3   0  148.69   13.00
   0  -3   0  189.48   13.00
   0  -3   0  183.08   12.90
   0   3   0  182.48   12.90
   0   3   0  149.19   12.90
   0   3   0  169.98   13.00
   0   3   0  185.68   13.00
   0   3   0  170.08   13.10
  -1  -3   0    2.20    0.40
  -1  -3   0    2.30    0.30
  -1  -3   0    1.20    0.50
  -1  -3   0    2.10    0.40
  -1  -3   0    1.80    0.30
  -1  -3   0    1.90    0.50
  -1  -3   0    2.50    0.50
   1   3   0    3.10    0.50
   1   3   0    2.00    0.40
   1   3   0    1.70    0.40
   1   3   0    1.90    0.30
   1   3   0    2.00    0.50
  -2  -3   0  198.98   15.00
  -2  -3   0  183.08   15.10
  -2  -3   0  188.38   15.00
  -2  -3   0  202.88   15.10
  -2  -3   0  193.48   14.90
  -2  -3   0  192.58   15.10
  -2  -3   0  219.18   15.00
   2   3   0  197.58   14.90
   2   3   0  196.18   14.90
  -3  -3   0   19.80    2.40
  -3  -3   0   22.00    2.10
  -3  -3   0   22.80    2.20
  -3  -3   0   22.60    2.00
  -3  -3   0   19.40    1.90
  -3  -3   0   19.20    1.80
  -3  -3   0   17.90    2.00
  -3  -3   0   19.30    1.90
   3   3   0   21.70    1.80
   3   3   0   15.90    1.90
   3   3   0   20.60    1.90
  -4  -3   0  118.09   10.30
  -4  -3   0  107.79    9.90
  -4  -3   0  132.39    9.90
  -4  -3   0   99.29   10.00
  -4  -3   0  148.69   10.30
  -4  -3   0  120.89    9.90
   4   3   0  126.39    9.70
   4   3   0  131.79    9.90
   4   3   0  143.39   10.10
  -5  -3   0   -0.60    0.70
  -5  -3   0    0.00    0.70
  -5  -3   0   -0.40    0.80
  -5  -3   0    1.60    1.20
  -5  -3   0   -0.30    0.70
   5   3   0   -0.30    0.70
  -6  -3   0    8.20    2.30
  -6  -3   0   10.90    1.90
  -6  -3   0   14.60    2.50
  -6  -3   0   11.80    2.10
  -7  -3   0   44.80    4.40
  -7  -3   0   38.70    5.20
  -7  -3   0   42.10    4.70
  -7  -3   0   42.80    4.40
  -8  -3   0   12.90    2.70
  -8  -3   0   22.10    3.50
  -8  -3   0   18.00    3.70
  -8  -3   0   18.10    3.00
  -8  -3   0   13.50    2.60
   8  -4   0    2.00    2.00
   8  -4   0   -2.20    1.50
   8  -4   0    1.20    2.00
  -8   4   0    0.00    1.60
  -8   4   0   -0.60    1.60
   7  -4   0   42.60    4.70
   7  -4   0   42.80    4.90
   7  -4   0   36.50    5.00
  -7   4   0   30.80    4.30
  -7   4   0   32.60    4.50
   6  -4   0    1.80    1.30
   6  -4   0   -0.20    1.40
   6  -4   0    0.60    1.40
   6  -4   0    0.90    1.10
  -6   4   0    1.60    1.20
  -6   4   0   -0.20    0.80
  -6   4   0    1.30    1.10
   5  -4   0   56.39    5.50
   5  -4   0   50.29    5.30
   5  -4   0   56.39    5.30
   5  -4   0   66.59    5.70
  -5   4   0   56.69    5.30
  -5   4   0   53.19    5.30
  -5   4   0   53.39    5.20
  -5   4   0   57.89    4.50
   4  -4   0   13.00    1.90
   4  -4   0   15.80    2.20
   4  -4   0   10.70    2.00
   4  -4   0   11.80    1.60
   4  -4   0   11.60    2.00
   4  -4   0   12.00    2.10
  -4   4   0    9.00    1.80
  -4   4   0   15.90    2.00
  -4   4   0   11.50    2.20
  -4   4   0   11.80    1.10
  -4   4   0   13.20    1.90
   3  -4   0    5.50    1.10
   3  -4   0    2.70    0.90
   3  -4   0    5.50    1.00
   3  -4   0    4.40    1.10
   3  -4   0    4.80    1.10
   3  -4   0    5.10    1.30
  -3   4   0    5.40    1.10
  -3   4   0    3.70    0.90
  -3   4   0    3.50    0.90
   2  -4   0    6.30    1.20
   2  -4   0    5.60    0.90
   2  -4   0    6.20    1.00
   2  -4   0    7.00    1.00
   2  -4   0    5.00    1.00
   2  -4   0    4.30    1.10
   2  -4   0    5.70    1.10
   2  -4   0    5.50    1.10
  -2   4   0    6.50    1.00
  -2   4   0    5.10    1.00
  -2   4   0    6.50    0.80
  -2   4   0    4.20    0.90
   1  -4   0   33.20    2.70
   1  -4   0   35.70    2.90
   1  -4   0   32.80    2.90
   1  -4   0   36.60    2.90
   1  -4   0   35.80    3.20
   1  -4   0   32.30    2.80
   1  -4   0   31.90    3.00
   1  -4   0   36.30    3.00
  -1   4   0   35.60    2.90
  -1   4   0   32.00    2.90
  -1   4   0   38.00    3.00
   0  -4   0  173.08   13.10
   0  -4   0  159.38   13.00
   0  -4   0  184.38   13.00
   0  -4   0  173.98   12.90
   0  -4   0  177.78   13.30
   0  -4   0  165.28   12.90
   0  -4   0  182.08   13.20
   0   4   0  153.08   12.90
  -1  -4   0   27.20    2.40
  -1  -4   0   35.70    2.60
  -1  -4   0   31.30    2.40
  -1  -4   0   27.80    2.60
  -1  -4   0   25.30    2.60
  -1  -4   0   28.30    2.40
  -1  -4   0   30.10    2.40
   1   4   0   28.30    2.30
   1   4   0   31.00    2.40
  -2  -4   0   69.49    5.80
  -2  -4   0   76.99    5.80
  -2  -4   0   71.69    6.00
  -2  -4   0   77.39    6.00
  -2  -4   0   86.69    5.90
  -2  -4   0   67.99    6.00
  -2  -4   0   80.49    6.10
  -2  -4   0   61.99    5.80
   2   4   0   76.99    5.70
  -3  -4   0  219.78   16.20
  -3  -4   0  192.18   16.50
  -3  -4   0  223.28   16.50
  -3  -4   0  197.98   16.50
  -3  -4   0  204.98   16.30
  -3  -4   0  221.08   16.40
  -3  -4   0  218.18   16.30
  -3  -4   0  222.78   16.50
  -3  -4   0  189.08   16.60
   3   4   0  226.48   16.20
   3   4   0  215.78   16.20
  -4  -4   0    0.10    0.70
  -4  -4   0    0.00    0.90
  -4  -4   0    0.50    0.70
  -4  -4   0    0.70    0.80
  -4  -4   0    0.50    0.60
  -4  -4   0    0.80    0.60
  -4  -4   0    0.50    0.70
   4   4   0    0.60    0.60
  -5  -4   0   27.50    2.50
  -5  -4   0   19.90    3.20
  -5  -4   0   26.50    3.10
  -5  -4   0   20.60    2.60
  -5  -4   0   25.60    2.90
  -6  -4   0   -0.70    0.90
  -6  -4   0    0.70    0.90
  -6  -4   0    0.50    1.10
  -6  -4   0   -0.40    1.20
  -7  -4   0    5.70    1.60
  -7  -4   0    2.20    1.90
  -7  -4   0    3.30    1.70
  -7  -4   0    5.10    1.60
  -7  -4   0    7.00    1.60
   8  -5   0   -1.10    1.90
   8  -5   0    3.10    2.40
   8  -5   0   -1.00    1.80
  -8   5   0   -0.70    1.70
  -8   5   0    0.90    1.70
   7  -5   0   -1.00    1.20
   7  -5   0    0.70    1.50
   7  -5   0   -0.10    1.60
  -7   5   0    0.50    1.40
  -7   5   0    0.90    1.30
   6  -5   0   16.10    3.00
   6  -5   0   12.30    2.70
   6  -5   0   12.80    2.50
   6  -5   0   12.00    2.40
  -6   5   0   12.30    2.30
  -6   5   0   11.40    2.20
   5  -5   0  766.62   53.39
   5  -5   0  670.93   53.29
   5  -5   0  695.43   53.39
   5  -5   0  679.13   53.09
  -5   5   0  710.63   53.09
  -5   5   0  654.93   52.99
   4  -5   0  235.68   18.20
   4  -5   0  231.88   18.10
   4  -5   0  212.38   17.70
   4  -5   0  241.98   18.00
   4  -5   0  234.28   18.20
   4  -5   0  219.38   18.20
  -4   5   0  233.18   18.10
  -4   5   0  222.88   17.90
  -4   5   0  232.58   18.00
   3  -5   0    0.00    0.80
   3  -5   0   -0.20    0.60
   3  -5   0    0.00    0.60
   3  -5   0   -0.10    0.60
   3  -5   0    0.50    0.60
   3  -5   0   -0.30    0.60
  -3   5   0    0.60    0.60
  -3   5   0    0.60    0.60
  -3   5   0   -0.30    0.60
   2  -5   0    6.40    1.30
   2  -5   0    4.20    1.00
   2  -5   0    5.60    1.00
   2  -5   0    6.50    1.00
   2  -5   0    5.90    1.10
   2  -5   0    6.00    1.00
   2  -5   0    5.70    1.10
   2  -5   0    5.50    1.20
  -2   5   0    5.50    1.00
  -2   5   0    6.20    1.10
   1  -5   0   20.10    1.60
   1  -5   0   18.20    2.20
   1  -5   0   16.60    1.40
   1  -5   0   15.80    1.70
   1  -5   0   15.80    1.70
   1  -5   0   17.90    1.60
   1  -5   0   17.00    1.70
   1  -5   0   15.70    1.70
  -1   5   0   17.60    1.70
  -1   5   0   16.10    1.70
   0  -5   0   19.10    1.90
   0  -5   0   24.00    1.90
   0  -5   0   21.30    1.80
   0  -5   0   23.30    1.80
   0  -5   0   21.70    1.90
   0  -5   0   18.60    2.00
   0  -5   0   20.00    2.20
  -1  -5   0    2.80    0.50
  -1  -5   0    3.30    0.60
  -1  -5   0    3.20    0.50
  -1  -5   0    3.10    0.70
  -1  -5   0    3.00    0.50
  -1  -5   0    1.20    0.60
  -1  -5   0    1.90    0.60
   1   5   0    2.10    0.40
  -2  -5   0   14.00    1.50
  -2  -5   0   14.30    1.50
  -2  -5   0   17.60    1.80
  -2  -5   0   16.10    1.40
  -2  -5   0   16.50    1.80
  -2  -5   0   14.40    1.50
  -2  -5   0   18.60    1.80
  -2  -5   0   15.20    1.70
  -3  -5   0    1.70    0.90
  -3  -5   0    2.70    1.10
  -3  -5   0    1.40    0.50
  -3  -5   0    1.90    0.60
  -3  -5   0    2.60    0.90
  -3  -5   0    2.40    0.80
  -3  -5   0    1.80    0.70
  -3  -5   0    3.20    0.90
   3   5   0    2.60    0.50
  -4  -5   0  115.89    8.90
  -4  -5   0  109.39    9.10
  -4  -5   0   92.09    8.80
  -4  -5   0  106.79    8.30
  -4  -5   0  111.89    8.70
  -4  -5   0  104.49    8.40
  -4  -5   0  106.79    8.80
  -5  -5   0   16.60    2.10
  -5  -5   0   17.60    2.50
  -5  -5   0   15.10    2.30
  -5  -5   0   21.30    2.70
  -5  -5   0   15.20    2.60
  -6  -5   0   18.40    3.30
  -6  -5   0   18.90    2.90
  -6  -5   0   22.40    3.10
  -6  -5   0   23.90    3.20
  -6  -5   0   26.50    2.90
  -7  -5   0   -0.80    1.80
  -7  -5   0    0.30    1.20
  -7  -5   0    1.50    1.10
  -7  -5   0   -0.10    1.30
  -7  -5   0   -0.30    1.40
   8  -6   0    0.80    2.30
   8  -6   0   -0.50    2.00
  -8   6   0   -0.60    1.70
  -8   6   0    1.30    1.60
   7  -6   0    2.80    1.90
   7  -6   0    6.60    1.90
   7  -6   0    5.10    2.10
   7  -6   0    4.70    2.20
  -7   6   0    2.60    1.50
  -7   6   0    0.80    1.50
   6  -6   0   48.70    5.40
   6  -6   0   49.30    5.70
   6  -6   0   53.59    5.30
   6  -6   0   50.99    5.60
  -6   6   0   51.19    5.10
  -6   6   0   51.99    5.10
   5  -6   0  272.87   21.00
   5  -6   0  258.57   20.70
   5  -6   0  253.37   21.00
   5  -6   0  274.47   21.00
  -5   6   0  248.28   20.50
  -5   6   0  263.47   20.70
   4  -6   0   14.60    2.60
   4  -6   0   16.30    2.60
   4  -6   0   16.20    2.40
   4  -6   0   13.60    1.90
   4  -6   0   15.40    2.50
  -4   6   0   18.40    2.40
  -4   6   0   16.70    2.20
   3  -6   0   72.09    6.50
   3  -6   0   70.09    6.30
   3  -6   0   74.79    6.00
   3  -6   0   64.49    6.20
   3  -6   0   63.69    6.10
   3  -6   0   73.39    6.40
  -3   6   0   80.19    6.00
  -3   6   0   74.89    6.20
  -3   6   0   74.39    6.20
   2  -6   0    4.30    1.00
   2  -6   0    4.10    1.00
   2  -6   0    3.20    1.20
   2  -6   0    3.50    0.80
   2  -6   0    3.50    0.80
   2  -6   0    4.80    1.20
   2  -6   0    2.80    0.80
  -2   6   0    3.90    0.90
  -2   6   0    3.50    0.90
   1  -6   0   43.50    3.50
   1  -6   0   39.20    3.30
   1  -6   0   37.90    3.30
   1  -6   0   42.70    3.50
   1  -6   0   38.20    3.20
   1  -6   0   42.60    3.40
   1  -6   0   34.20    3.40
   1  -6   0   40.40    3.80
  -1   6   0   40.80    3.40
   0  -6   0    0.60    0.50
   0  -6   0    0.80    0.30
   0  -6   0    0.60    0.70
   0  -6   0    0.60    0.40
   0  -6   0    0.20    0.40
   0  -6   0    0.10    0.30
   0  -6   0    0.40    0.30
   0  -6   0    0.50    0.40
  -1  -6   0  101.79    8.30
  -1  -6   0  105.69    8.60
  -1  -6   0  107.09    8.30
  -1  -6   0  107.69    8.30
  -1  -6   0   91.19    8.40
  -1  -6   0  108.29    8.30
  -1  -6   0  105.29    8.70
  -1  -6   0  118.29    8.60
   1   6   0  123.99    8.30
  -2  -6   0   13.30    1.40
  -2  -6   0    8.10    1.50
  -2  -6   0   12.30    1.60
  -2  -6   0   10.50    1.60
  -2  -6   0   13.80    1.40
  -2  -6   0   12.70    1.20
  -2  -6   0   12.80    1.40
  -2  -6   0   15.20    1.80
   2   6   0   12.20    1.20
  -3  -6   0  134.09   10.60
  -3  -6   0  125.89   10.70
  -3  -6   0  128.79   10.30
  -3  -6   0  138.39   10.70
  -3  -6   0  134.49   10.20
  -3  -6   0  119.59   10.50
  -3  -6   0  140.59   10.20
  -4  -6   0  226.48   17.70
  -4  -6   0  267.37   18.40
  -4  -6   0  210.88   17.90
  -4  -6   0  260.37   18.50
  -4  -6   0  197.68   18.00
  -5  -6   0    0.80    0.70
  -5  -6   0   -0.10    1.10
  -5  -6   0    0.60    1.20
  -5  -6   0    1.90    1.10
  -5  -6   0    0.70    0.90
  -6  -6   0    2.00    1.30
  -6  -6   0    1.20    1.40
  -6  -6   0   -0.30    1.60
  -6  -6   0    0.30    1.10
  -6  -6   0    0.30    0.80
   7  -7   0    1.70    2.30
   7  -7   0    2.90    2.10
   7  -7   0    1.70    1.80
   7  -7   0    0.20    1.40
  -7   7   0    0.20    1.40
  -7   7   0   -1.30    1.20
   6  -7   0    0.40    1.70
   6  -7   0    3.10    1.80
   6  -7   0    0.40    1.50
   6  -7   0    2.70    1.50
  -6   7   0    1.40    1.30
  -6   7   0   -0.40    1.20
   5  -7   0   34.10    3.30
   5  -7   0   33.40    4.00
   5  -7   0   28.90    4.00
   5  -7   0   31.90    4.50
   5  -7   0   32.70    4.50
  -5   7   0   32.10    3.50
  -5   7   0   27.40    3.70
   4  -7   0   -0.30    0.80
   4  -7   0    1.10    0.80
   4  -7   0    0.80    1.20
   4  -7   0    0.20    1.00
   4  -7   0    1.20    1.30
  -4   7   0    0.40    0.70
  -4   7   0    0.70    0.80
   3  -7   0   21.30    3.00
   3  -7   0   18.20    2.80
   3  -7   0   20.90    2.20
   3  -7   0   22.20    2.50
   3  -7   0   12.90    2.20
   3  -7   0   22.20    2.60
  -3   7   0   19.00    2.50
   2  -7   0  131.39   10.80
   2  -7   0  124.29   10.40
   2  -7   0  125.09   10.10
   2  -7   0  137.29   10.40
   2  -7   0  131.29   10.40
   2  -7   0  128.19   10.20
   2  -7   0  135.69   10.80
  -2   7   0  124.69   10.30
   1  -7   0  301.57   23.60
   1  -7   0  298.87   23.80
   1  -7   0  339.87   23.50
   1  -7   0  330.57   23.70
   1  -7   0  312.77   23.80
   1  -7   0  303.27   24.20
   1  -7   0  304.87   23.80
  -1   7   0  294.27   23.70
   0  -7   0    3.20    0.60
   0  -7   0    3.60    0.90
   0  -7   0    4.30    0.70
   0  -7   0    3.60    0.70
   0  -7   0    3.80    1.20
   0  -7   0    2.90    0.70
   0  -7   0    3.90    0.80
   0  -7   0    4.10    0.80
   0   7   0    3.20    0.70
  -1  -7   0  288.27   19.40
  -1  -7   0  261.17   19.30
  -1  -7   0  244.28   19.10
  -1  -7   0  266.77   19.70
  -1  -7   0  240.38   19.20
  -1  -7   0  252.97   19.20
  -1  -7   0  238.68   19.40
  -1  -7   0  229.48   19.50
  -2  -7   0   33.10    3.40
  -2  -7   0   33.30    3.20
  -2  -7   0   32.80    3.60
  -2  -7   0   46.10    3.60
  -2  -7   0   41.20    3.60
  -2  -7   0   37.00    3.10
  -2  -7   0   42.10    3.30
  -3  -7   0  223.58   17.10
  -3  -7   0  232.68   16.70
  -3  -7   0  229.38   17.10
  -3  -7   0  196.38   16.90
  -3  -7   0  195.18   16.80
  -4  -7   0    3.40    1.30
  -4  -7   0    5.00    1.10
  -4  -7   0    3.60    1.30
  -4  -7   0    4.70    1.50
  -4  -7   0    4.90    0.90
  -5  -7   0    0.00    1.30
  -5  -7   0   -0.70    0.90
  -5  -7   0   -0.10    0.60
  -5  -7   0    1.50    0.90
  -5  -7   0    2.40    1.30
  -6  -7   0   27.10    2.80
  -6  -7   0   26.10    3.30
  -6  -7   0   23.20    3.40
  -6  -7   0   31.30    4.20
  -6  -7   0   21.00    3.30
   7  -8   0    1.40    2.10
   7  -8   0    0.70    2.20
   7  -8   0    2.30    1.70
   7  -8   0    2.40    2.00
  -7   8   0   -0.50    1.60
   6  -8   0   38.60    5.10
   6  -8   0   27.70    4.50
   6  -8   0   28.80    4.60
   6  -8   0   30.50    4.20
  -6   8   0   34.30    3.90
   5  -8   0   33.20    3.70
   5  -8   0   38.40    5.00
   5  -8   0   37.70    4.90
   5  -8   0   42.40    4.70
   5  -8   0   35.40    4.70
  -5   8   0   39.00    3.90
   4  -8   0   10.90    2.30
   4  -8   0   11.50    2.60
   4  -8   0   14.70    2.70
   4  -8   0   13.20    2.20
   4  -8   0   12.70    1.90
   3  -8   0  128.79   11.20
   3  -8   0  133.29   11.00
   3  -8   0  150.98   11.50
   3  -8   0  147.59   11.70
   3  -8   0  130.29   11.60
   2  -8   0  206.08   15.70
   2  -8   0  193.28   15.70
   2  -8   0  209.58   15.30
   2  -8   0  179.88   15.10
   2  -8   0  194.98   15.10
   2  -8   0  177.18   15.10
   1  -8   0   85.19    6.60
   1  -8   0   77.69    6.40
   1  -8   0   71.29    6.50
   1  -8   0   78.09    6.50
   1  -8   0   77.59    7.00
   1  -8   0   82.39    6.20
   0  -8   0    0.20    0.50
   0  -8   0    0.30    0.60
   0  -8   0    0.70    0.60
   0  -8   0    0.00    0.70
   0  -8   0   -0.20    0.50
   0  -8   0    0.20    0.90
   0  -8   0   -0.40    0.50
  -1  -8   0   21.30    2.10
  -1  -8   0   17.90    1.90
  -1  -8   0   22.00    2.40
  -1  -8   0   22.10    2.00
  -1  -8   0   17.80    2.60
  -1  -8   0   17.40    2.00
  -1  -8   0   20.80    2.50
  -2  -8   0  304.97   22.90
  -2  -8   0  298.57   23.00
  -2  -8   0  326.17   23.20
  -2  -8   0  298.57   23.50
  -2  -8   0  292.27   22.80
  -2  -8   0  302.67   22.70
  -2  -8   0  315.07   23.30
  -2  -8   0  264.47   23.00
  -3  -8   0    0.10    1.00
  -3  -8   0    0.80    0.70
  -3  -8   0    1.50    1.10
  -3  -8   0   -0.30    0.90
  -3  -8   0    0.50    0.50
  -4  -8   0    3.20    1.60
  -4  -8   0    3.00    1.40
  -4  -8   0    4.40    0.90
  -4  -8   0    6.00    1.20
  -4  -8   0    5.00    1.50
  -5  -8   0    7.50    1.20
  -5  -8   0    8.10    1.90
  -5  -8   0    6.30    2.10
  -5  -8   0    7.20    1.90
  -5  -8   0    6.70    1.60
   6  -9   0    2.50    2.10
   6  -9   0    1.10    2.10
   6  -9   0    1.90    1.90
   6  -9   0   -0.30    1.40
   5  -9   0   14.90    3.30
   5  -9   0    9.30    2.50
   5  -9   0   16.00    3.00
   5  -9   0    9.80    2.30
   4  -9   0   20.30    2.80
   4  -9   0   15.80    3.20
   4  -9   0   14.10    2.70
   4  -9   0   10.90    2.60
   4  -9   0   16.40    2.30
   3  -9   0   24.90    3.00
   3  -9   0   15.70    3.10
   3  -9   0   19.80    2.60
   3  -9   0   26.10    3.60
   3  -9   0   21.60    3.10
   2  -9   0  119.29   10.60
   2  -9   0  136.79   11.20
   2  -9   0  135.89   11.20
   2  -9   0  138.29   10.50
   2  -9   0  123.49   10.50
   1  -9   0   37.20    4.10
   1  -9   0   28.60    3.10
   1  -9   0   35.60    3.90
   1  -9   0   35.30    3.30
   1  -9   0   33.40    3.10
   1  -9   0   29.30    3.20
   0  -9   0    3.70    0.90
   0  -9   0    2.40    0.80
   0  -9   0    2.10    1.30
   0  -9   0    2.70    1.10
   0  -9   0    1.90    0.80
   0  -9   0    3.10    0.90
  -1  -9   0    9.60    1.80
  -1  -9   0   12.70    1.60
  -1  -9   0   15.50    1.90
  -1  -9   0   11.40    1.40
  -1  -9   0   12.40    1.60
  -1  -9   0    8.50    2.10
  -2  -9   0    5.50    0.90
  -2  -9   0    6.30    1.60
  -2  -9   0    3.60    1.30
  -2  -9   0    4.10    1.30
  -2  -9   0    6.60    1.10
  -2  -9   0    6.10    1.40
  -3  -9   0    3.70    1.40
  -3  -9   0    3.10    0.70
  -3  -9   0    1.40    1.20
  -4  -9   0   19.00    3.00
  -4  -9   0   25.30    3.20
  -4  -9   0   18.30    2.40
  -4  -9   0   19.60    2.00
   5 -10   0   -0.60    2.00
   5 -10   0    1.70    1.80
   5 -10   0    1.30    1.50
   5 -10   0    2.40    1.80
   4 -10   0    2.40    1.70
   4 -10   0    1.80    1.30
   4 -10   0    0.40    2.00
   4 -10   0    5.20    2.20
   3 -10   0    5.00    1.40
   3 -10   0    5.40    1.60
   3 -10   0    2.90    1.80
   3 -10   0    6.20    2.20
   3 -10   0    6.70    1.90
   2 -10   0   16.50    2.30
   2 -10   0   15.10    2.90
   2 -10   0   16.90    2.30
   2 -10   0   12.70    2.70
   2 -10   0   15.60    2.40
   1 -10   0   22.60    3.60
   1 -10   0   20.80    2.70
   1 -10   0   21.10    2.50
   1 -10   0   17.40    3.10
   1 -10   0   23.80    2.60
   0 -10   0   -0.80    0.60
   0 -10   0   -0.70    0.80
   0 -10   0   -0.60    0.70
   0 -10   0   -0.40    1.20
  -1 -10   0   17.10    2.50
  -1 -10   0   20.20    2.30
  -1 -10   0   21.40    2.50
  -1 -10   0   23.20    3.30
  -1 -10   0   20.70    2.10
  -2 -10   0    4.70    1.80
  -2 -10   0    8.50    1.80
  -2 -10   0    6.20    1.20
  -2 -10   0    6.80    1.60
  -3 -10   0   41.60    4.40
  -3 -10   0   41.00    3.80
  -3 -10   0   41.00    4.70
  -3 -10   0   41.80    4.30
  -4 -10   0   16.90    3.00
  -4 -10   0   17.20    2.80
  -4 -10   0   10.70    2.30
   4 -11   0   -0.20    1.50
   4 -11   0   -1.50    1.30
   4 -11   0   -0.90    1.90
   4 -11   0   -0.20    1.90
   3 -11   0    0.90    1.80
   3 -11   0   -0.40    1.30
   3 -11   0    0.90    1.90
   3 -11   0    1.40    1.20
   2 -11   0    2.50    1.20
   2 -11   0    1.70    1.80
   2 -11   0    0.70    1.90
   2 -11   0    0.30    1.20
   2 -11   0   -0.70    1.00
   1 -11   0    7.70    1.70
   1 -11   0    9.20    1.70
   1 -11   0    8.00    2.50
   1 -11   0    8.40    1.70
   1 -11   0   12.30    2.70
   0 -11   0    1.20    0.90
   0 -11   0    0.40    0.90
   0 -11   0    1.80    1.60
   0 -11   0    0.70    1.60
   0 -11   0    2.40    1.20
  -1 -11   0    9.30    2.40
  -1 -11   0    8.30    1.50
  -1 -11   0    8.50    1.90
  -2 -11   0   41.10    5.00
  -2 -11   0   37.70    3.90
  -2 -11   0   35.90    4.00
  -2 -11   0   29.40    3.20
   2 -12   0   11.60    3.20
   2 -12   0   13.20    2.10
   2 -12   0   16.40    2.60
   2 -12   0    8.40    2.80
   2 -12   0   10.80    2.70
   1 -12   0    0.60    1.20
   1 -12   0   -1.40    1.20
   1 -12   0    1.30    2.00
   1 -12   0    1.00    1.80
   0 -12   0    1.00    1.30
   0 -12   0    3.50    2.10
   0 -12   0    2.50    1.90
   0 -12   0    0.90    1.20
  -1 -12   1   24.50    4.00
  -1 -12   1   24.00    3.90
  -1 -12   1   17.60    2.90
   0 -12   1    0.70    1.80
   0 -12   1    0.80    1.20
   0 -12   1    0.00    1.00
   0 -12   1   -1.10    1.60
   1 -12   1    9.10    1.80
   1 -12   1    7.80    1.80
   1 -12   1    7.70    2.50
   1 -12   1   12.10    3.10
   2 -12   1   -1.20    1.80
   2 -12   1    0.00    1.10
   2 -12   1   -0.30    1.70
   2 -12   1   -0.20    1.20
   3 -12   1   23.00    4.30
   3 -12   1   20.30    4.00
  -3 -11   1    1.60    1.60
  -2 -11   1    0.70    1.20
  -2 -11   1   -0.70    0.70
  -2 -11   1   -0.50    1.30
  -2 -11   1   -0.40    1.50
  -1 -11   1   -0.80    0.80
  -1 -11   1    1.40    1.10
  -1 -11   1   -0.60    1.60
   0 -11   1    0.90    0.90
   0 -11   1    0.30    1.10
   0 -11   1   -0.10    1.40
   0 -11   1   -0.70    1.30
   1 -11   1    8.70    2.40
   1 -11   1    8.10    1.80
   1 -11   1   12.70    2.00
   1 -11   1   14.90    1.80
   1 -11   1   11.20    2.80
   2 -11   1    7.20    1.80
   2 -11   1    3.80    2.10
   2 -11   1   10.50    1.80
   2 -11   1    5.80    1.40
   2 -11   1   10.80    2.70
   3 -11   1    2.30    1.20
   3 -11   1    1.20    2.00
   3 -11   1    2.00    1.90
   3 -11   1    1.90    1.50
   4 -11   1    5.00    2.10
   4 -11   1    8.10    1.90
   4 -11   1    7.80    2.90
   4 -11   1    6.70    2.30
  -4 -10   1    0.80    1.40
  -4 -10   1    0.60    1.50
  -3 -10   1    0.30    1.30
  -3 -10   1    0.70    0.70
  -3 -10   1   -0.40    1.30
  -3 -10   1    0.10    1.20
  -2 -10   1   57.39    4.80
  -2 -10   1   58.29    5.20
  -2 -10   1   53.99    5.60
  -2 -10   1   57.39    5.40
  -1 -10   1   55.19    4.80
  -1 -10   1   55.69    5.50
  -1 -10   1   51.99    4.60
  -1 -10   1   54.79    4.60
  -1 -10   1   54.39    5.00
   0 -10   1    3.90    1.00
   0 -10   1    4.10    0.90
   0 -10   1    2.40    1.40
   0 -10   1    3.50    1.80
   0 -10   1    3.40    1.20
   0 -10   1    3.90    0.90
   0 -10   1    4.10    1.40
   1 -10   1   13.20    2.70
   1 -10   1   11.80    1.90
   1 -10   1   10.50    2.40
   1 -10   1   13.10    1.90
   1 -10   1   14.00    1.80
   2 -10   1   59.19    5.30
   2 -10   1   59.79    6.00
   2 -10   1   57.99    5.00
   2 -10   1   49.40    5.70
   2 -10   1   53.19    5.00
   3 -10   1    2.40    1.60
   3 -10   1    2.90    1.40
   3 -10   1    1.20    1.00
   3 -10   1    1.60    1.10
   3 -10   1    1.10    1.70
   4 -10   1    3.00    1.60
   4 -10   1   -0.80    1.00
   4 -10   1   -0.40    1.80
   4 -10   1   -0.50    1.20
   5 -10   1   37.90    5.40
   5 -10   1   35.90    5.10
   5 -10   1   34.00    5.10
   5 -10   1   44.60    4.90
  -5  -9   1    0.50    0.90
  -5  -9   1    0.40    1.40
  -5  -9   1   -0.50    1.40
  -4  -9   1   -0.70    1.30
  -4  -9   1    1.10    1.20
  -4  -9   1    3.10    0.90
  -4  -9   1    0.30    0.80
  -3  -9   1    7.50    0.90
  -3  -9   1    8.60    1.80
  -3  -9   1    3.40    1.40
  -3  -9   1    7.20    1.70
  -2  -9   1   29.50    2.90
  -2  -9   1   27.10    2.40
  -2  -9   1   34.70    3.20
  -2  -9   1   29.90    3.70
  -2  -9   1   27.90    3.10
  -2  -9   1   24.70    3.20
  -2  -9   1   29.20    2.60
  -1  -9   1   -0.20    0.80
  -1  -9   1    1.40    0.60
  -1  -9   1   -0.20    0.70
  -1  -9   1    0.50    0.50
  -1  -9   1    0.90    0.60
  -1  -9   1    1.30    0.90
  -1  -9   1    0.00    1.10
   0  -9   1   63.99    5.20
   0  -9   1   64.69    5.10
   0  -9   1   62.59    5.40
   0  -9   1   67.99    5.20
   0  -9   1   61.49    5.00
   0  -9   1   54.69    5.20
   0  -9   1   60.89    5.90
   1  -9   1  109.49    8.60
   1  -9   1  104.99    8.90
   1  -9   1  113.79    8.80
   1  -9   1  110.69    9.70
   1  -9   1  116.69    9.00
   1  -9   1  106.79    8.80
   1  -9   1  113.29    9.50
   2  -9   1   27.20    3.60
   2  -9   1   22.10    2.70
   2  -9   1   26.70    2.90
   2  -9   1   28.00    3.70
   2  -9   1   21.80    2.60
   3  -9   1    8.50    1.50
   3  -9   1    8.30    1.80
   3  -9   1    6.20    1.50
   3  -9   1    3.30    1.70
   3  -9   1   10.00    2.20
   4  -9   1    0.70    1.00
   4  -9   1   -0.70    1.40
   4  -9   1   -0.10    1.50
   4  -9   1   -1.00    1.20
   4  -9   1    1.40    1.20
   5  -9   1    6.80    2.40
   5  -9   1    7.20    2.40
   5  -9   1    5.20    1.70
   5  -9   1    4.90    2.00
   6  -9   1   17.40    4.00
   6  -9   1   27.00    4.20
   6  -9   1   25.80    3.70
   6  -9   1   16.60    3.60
  -5  -8   1    0.80    1.60
  -5  -8   1    1.70    0.90
  -5  -8   1    0.80    1.40
  -5  -8   1    1.40    1.20
  -5  -8   1    0.80    0.60
  -4  -8   1    3.50    1.00
  -4  -8   1    2.60    1.40
  -4  -8   1    1.70    1.30
  -4  -8   1    3.00    1.30
  -3  -8   1   63.79    6.00
  -3  -8   1   73.59    6.60
  -3  -8   1   90.09    6.80
  -3  -8   1   82.69    6.40
  -3  -8   1   71.69    6.50
  -3  -8   1   74.39    5.80
  -2  -8   1   12.40    1.30
  -2  -8   1   11.40    2.00
  -2  -8   1   15.90    2.10
  -2  -8   1   11.60    1.80
  -2  -8   1   11.70    1.80
  -2  -8   1   11.10    1.70
  -2  -8   1   11.80    1.60
  -2  -8   1   10.50    1.20
  -1  -8   1   30.90    3.40
  -1  -8   1   32.40    2.80
  -1  -8   1   38.10    2.90
  -1  -8   1   36.10    3.20
  -1  -8   1   32.40    3.30
  -1  -8   1   34.40    2.70
  -1  -8   1   28.40    2.70
  -1  -8   1   31.20    3.10
   0  -8   1  267.17   22.50
   0  -8   1  271.37   22.00
   0  -8   1  297.87   21.80
   0  -8   1  253.57   21.80
   0  -8   1  313.57   22.20
   0  -8   1  296.37   22.00
   0  -8   1  293.57   21.90
   0  -8   1  309.77   22.00
   1  -8   1   41.30    3.80
   1  -8   1   32.30    2.70
   1  -8   1   29.20    2.90
   1  -8   1   35.60    3.00
   1  -8   1   30.10    3.50
   1  -8   1   24.20    2.90
   1  -8   1   34.00    3.00
   2  -8   1   78.29    6.70
   2  -8   1   70.59    6.70
   2  -8   1   73.99    7.20
   2  -8   1   83.99    7.40
   2  -8   1   93.19    7.00
   2  -8   1   86.89    6.70
   3  -8   1  154.38   11.90
   3  -8   1  145.09   11.40
   3  -8   1  137.49   11.60
   3  -8   1  150.08   12.20
   3  -8   1  130.29   12.00
   4  -8   1    4.30    1.70
   4  -8   1    5.80    1.60
   4  -8   1    4.40    1.10
   4  -8   1    3.20    1.70
   4  -8   1    8.40    1.90
   5  -8   1   38.90    5.00
   5  -8   1   40.60    5.20
   5  -8   1   34.60    4.90
   5  -8   1   37.70    4.40
  -6   8  -1    0.90    1.30
   6  -8   1    0.80    1.70
   6  -8   1   -1.50    1.60
   6  -8   1    1.10    1.50
   6  -8   1    1.60    1.90
  -7   8  -1    2.00    1.80
   7  -8   1    8.10    2.70
   7  -8   1    3.50    2.20
   7  -8   1    5.40    1.90
   7  -8   1    5.50    2.40
   7  -8   1    6.30    2.30
  -6  -7   1   17.10    3.50
  -6  -7   1   25.30    3.10
  -6  -7   1   23.20    3.40
  -6  -7   1   20.40    3.20
  -6  -7   1   22.20    2.50
  -5  -7   1    0.70    1.20
  -5  -7   1    0.50    1.10
  -5  -7   1    1.90    0.70
  -5  -7   1    2.20    1.00
  -5  -7   1    2.10    1.40
  -4  -7   1   14.00    2.50
  -4  -7   1   15.20    2.00
  -4  -7   1   14.50    2.30
  -4  -7   1   16.70    1.60
  -4  -7   1   15.30    2.40
  -3  -7   1    3.80    1.00
  -3  -7   1    3.30    0.80
  -3  -7   1    1.30    1.10
  -3  -7   1    4.00    0.90
  -3  -7   1    3.10    1.10
  -3  -7   1    2.50    1.10
  -2  -7   1   -0.60    0.70
  -2  -7   1   -0.70    0.60
  -2  -7   1    0.10    0.40
  -2  -7   1   -0.20    0.60
  -2  -7   1    0.00    0.40
  -2  -7   1    0.20    0.30
  -2  -7   1    1.00    0.70
  -2  -7   1   -0.40    0.50
  -1  -7   1  482.15   34.20
  -1  -7   1  430.66   33.70
  -1  -7   1  452.75   33.70
  -1  -7   1  482.15   34.00
  -1  -7   1  456.65   34.20
  -1  -7   1  395.66   33.90
  -1  -7   1  436.26   33.70
   0   7  -1   15.90    1.40
   0  -7   1   11.70    2.00
   0  -7   1   14.90    1.50
   0  -7   1   14.50    1.50
   0  -7   1   15.40    1.60
   0  -7   1   13.00    1.80
   0  -7   1   15.60    1.40
   0  -7   1   16.40    1.60
   0  -7   1   15.10    1.60
   1  -7   1  103.59    8.30
   1  -7   1  108.19    8.70
   1  -7   1  105.29    8.30
   1  -7   1   99.29    8.70
   1  -7   1  104.09    8.10
   1  -7   1  101.59    8.30
   1  -7   1  100.69    8.10
   1  -7   1  112.99    8.30
  -2   7  -1  442.06   33.20
   2  -7   1  386.46   33.60
   2  -7   1  422.56   33.20
   2  -7   1  415.46   33.30
   2  -7   1  419.66   33.30
   2  -7   1  472.35   33.50
   2  -7   1  480.55   33.90
   2  -7   1  459.35   33.20
  -3   7  -1   35.20    3.60
   3  -7   1   38.50    4.10
   3  -7   1   43.70    4.20
   3  -7   1   35.90    3.80
   3  -7   1   37.80    3.70
   3  -7   1   38.80    3.90
   3  -7   1   39.20    3.50
  -4   7  -1   12.40    1.90
  -4   7  -1   12.50    2.00
   4  -7   1   12.80    2.50
   4  -7   1   11.60    2.30
   4  -7   1    8.20    1.80
   4  -7   1   10.90    2.10
   4  -7   1   11.60    1.70
  -5   7  -1   45.80    4.50
  -5   7  -1   48.70    4.60
   5  -7   1   48.10    5.10
   5  -7   1   40.00    5.20
   5  -7   1   46.60    5.00
   5  -7   1   43.10    4.70
  -6   7  -1    9.60    2.20
  -6   7  -1    8.90    2.00
   6  -7   1    7.20    2.20
   6  -7   1   11.10    2.20
   6  -7   1    8.30    2.50
   6  -7   1   10.90    2.60
  -7   7  -1    1.20    1.50
  -7   7  -1    0.50    1.50
   7  -7   1    0.60    1.50
   7  -7   1   -1.00    1.70
   7  -7   1   -0.80    1.60
   7  -7   1    1.50    2.00
   7  -7   1    0.90    1.70
  -7  -6   1    5.30    1.90
  -7  -6   1    6.60    2.50
  -7  -6   1    8.90    2.10
  -7  -6   1    6.10    1.50
  -7  -6   1    5.90    1.90
  -6  -6   1    3.30    1.10
  -6  -6   1    4.70    2.00
  -6  -6   1    3.60    1.40
  -6  -6   1    2.70    1.50
  -6  -6   1    2.80    1.50
  -5  -6   1    9.40    1.40
  -5  -6   1    9.10    1.90
  -5  -6   1    4.10    1.70
  -5  -6   1   11.20    1.80
  -5  -6   1   10.90    2.00
  -4  -6   1    4.70    1.50
  -4  -6   1    5.50    1.40
  -4  -6   1    5.00    1.30
  -4  -6   1    4.50    1.20
  -4  -6   1    5.50    1.20
  -4  -6   1    6.00    1.10
  -4  -6   1    4.40    0.90
  -3  -6   1  202.78   14.50
  -3  -6   1  185.68   14.60
  -3  -6   1  184.78   14.30
  -3  -6   1  180.18   14.20
  -3  -6   1  167.08   14.50
  -3  -6   1  194.98   14.00
  -3  -6   1  162.38   14.10
  -3  -6   1  192.58   14.20
   2   6  -1   40.70    3.30
  -2  -6   1   41.30    3.70
  -2  -6   1   42.20    3.80
  -2  -6   1   46.80    3.90
  -2  -6   1   41.60    3.60
  -2  -6   1   39.50    3.40
  -2  -6   1   44.70    3.50
  -2  -6   1   44.60    3.50
  -2  -6   1   44.00    3.90
  -1  -6   1    6.10    1.00
  -1  -6   1    4.70    1.00
  -1  -6   1    7.90    1.10
  -1  -6   1    6.20    0.80
  -1  -6   1    7.20    0.70
  -1  -6   1    6.30    1.20
  -1  -6   1    6.50    0.70
  -1  -6   1    5.50    0.70
   0   6  -1    1.30    0.40
   0  -6   1    1.30    0.50
   0  -6   1    0.80    0.30
   0  -6   1    1.30    0.40
   0  -6   1   -0.20    0.60
   0  -6   1    1.70    0.60
   0  -6   1    0.90    0.40
   0  -6   1    0.70    0.40
   1  -6   1  206.78   15.80
   1  -6   1  191.88   15.70
   1  -6   1  207.98   16.20
   1  -6   1  209.58   15.60
   1  -6   1  209.68   16.00
   1  -6   1  217.88   15.60
   1  -6   1  192.28   15.80
   1  -6   1  209.18   15.70
   1  -6   1  201.18   16.10
  -2   6  -1   17.30    1.90
  -2   6  -1   16.20    1.90
   2  -6   1   13.80    2.00
   2  -6   1   18.20    2.50
   2  -6   1   18.10    1.80
   2  -6   1   20.40    1.80
   2  -6   1   14.30    2.00
   2  -6   1   17.70    2.00
   2  -6   1   19.50    2.50
  -3   6  -1   14.30    1.90
  -3   6  -1   12.90    1.80
  -3   6  -1   15.40    1.90
   3  -6   1   10.30    2.00
   3  -6   1   12.20    1.60
   3  -6   1   13.50    2.10
   3  -6   1   13.70    2.20
   3  -6   1   13.70    2.00
   3  -6   1   13.00    1.90
  -4   6  -1   68.49    5.70
  -4   6  -1   65.69    5.80
   4  -6   1   64.89    5.40
   4  -6   1   57.69    5.70
   4  -6   1   60.89    6.10
   4  -6   1   66.69    6.00
   4  -6   1   67.89    6.20
   4  -6   1   66.29    6.10
  -5   6  -1   63.29    5.60
  -5   6  -1   61.59    5.60
   5  -6   1   55.49    5.60
   5  -6   1   61.49    6.00
   5  -6   1   56.79    5.90
   5  -6   1   59.29    5.90
  -6   6  -1   25.00    3.70
  -6   6  -1   33.00    4.00
   6  -6   1   29.00    4.10
   6  -6   1   28.50    4.20
   6  -6   1   29.20    4.20
   6  -6   1   38.50    4.40
  -7   6  -1    0.90    1.30
  -7   6  -1    0.20    1.30
   7  -6   1    0.60    1.80
   7  -6   1   -0.30    1.20
   7  -6   1    1.20    1.60
   7  -6   1   -0.30    1.70
   7  -6   1    0.80    1.70
  -8   6  -1    1.90    1.90
  -8   6  -1    7.40    2.10
   8  -6   1   -0.20    1.80
   8  -6   1    4.40    2.70
   8  -6   1    3.10    2.40
  -7  -5   1   53.09    5.70
  -7  -5   1   57.19    5.70
  -7  -5   1   54.49    5.30
  -7  -5   1   52.69    6.30
  -7  -5   1   64.19    5.80
  -6  -5   1    8.20    2.40
  -6  -5   1   19.40    2.70
  -6  -5   1   17.90    2.60
  -6  -5   1   14.50    2.10
  -5  -5   1    1.20    0.80
  -5  -5   1    2.00    1.30
  -5  -5   1    2.70    1.10
  -5  -5   1    0.40    0.90
  -4  -5   1  110.09    9.10
  -4  -5   1  139.39    9.60
  -4  -5   1  127.19    9.50
  -4  -5   1  111.39    9.30
  -4  -5   1  113.09    9.10
  -4  -5   1  111.79    8.90
  -4  -5   1   96.89    9.60
  -3  -5   1  105.39    9.10
  -3  -5   1  135.39    9.60
  -3  -5   1  119.59    9.40
  -3  -5   1  108.89    9.30
  -3  -5   1  135.19    9.60
  -3  -5   1  113.29    9.00
  -3  -5   1  106.79    9.10
  -3  -5   1  128.59    9.20
  -3  -5   1  108.59    9.20
   2   5  -1    0.60    0.30
  -2  -5   1    1.00    0.40
  -2  -5   1   -0.40    0.50
  -2  -5   1    0.50    0.50
  -2  -5   1    0.30    0.30
  -2  -5   1    1.80    0.60
  -2  -5   1    0.20    0.50
  -2  -5   1    0.80    0.30
  -2  -5   1    0.60    0.50
   1   5  -1   41.20    3.00
   1   5  -1   42.30    3.00
  -1  -5   1   37.80    3.10
  -1  -5   1   42.20    3.40
  -1  -5   1   39.70    3.00
  -1  -5   1   41.60    3.40
  -1  -5   1   34.40    3.30
  -1  -5   1   32.50    3.00
  -1  -5   1   38.60    3.00
   0   5  -1   29.10    2.30
   0   5  -1   28.00    2.20
   0  -5   1   30.30    2.40
   0  -5   1   26.60    2.20
   0  -5   1   25.90    2.30
   0  -5   1   28.30    2.30
   0  -5   1   28.10    2.60
   0  -5   1   26.80    2.50
   0  -5   1   27.20    2.30
  -1   5  -1   44.90    3.40
  -1   5  -1   41.30    3.30
   1  -5   1   35.60    3.30
   1  -5   1   39.10    3.30
   1  -5   1   38.10    3.20
   1  -5   1   39.40    3.70
   1  -5   1   41.20    3.30
   1  -5   1   43.20    3.40
   1  -5   1   43.20    3.40
   1  -5   1   33.80    3.60
   1  -5   1   39.70    3.40
  -2   5  -1  166.48   12.30
  -2   5  -1  175.88   12.50
  -2   5  -1  164.28   12.50
   2  -5   1  154.28   12.70
   2  -5   1  140.99   12.50
   2  -5   1  147.49   12.70
   2  -5   1  162.78   12.60
   2  -5   1  160.88   12.40
   2  -5   1  167.98   12.30
   2  -5   1  158.08   12.60
  -3   5  -1    0.10    0.40
  -3   5  -1    0.10    0.60
  -3   5  -1   -0.30    0.60
  -3   5  -1    0.70    0.60
   3  -5   1    0.20    0.50
   3  -5   1   -0.50    0.60
   3  -5   1    0.10    0.70
   3  -5   1   -0.10    0.70
   3  -5   1    1.00    0.60
   3  -5   1    0.80    0.70
  -4   5  -1    0.90    0.80
  -4   5  -1    0.60    0.80
  -4   5  -1   -1.00    0.70
   4  -5   1    1.40    0.60
   4  -5   1    1.00    1.00
   4  -5   1    1.10    0.90
   4  -5   1    0.80    0.80
   4  -5   1    0.50    1.00
   4  -5   1   -0.10    0.90
  -5   5  -1    2.20    1.10
  -5   5  -1    1.00    0.70
  -5   5  -1    2.80    1.20
   5  -5   1    1.60    1.20
   5  -5   1    4.70    1.60
   5  -5   1    2.50    1.10
   5  -5   1    1.90    1.30
  -6   5  -1   17.20    2.60
  -6   5  -1   19.50    2.90
   6  -5   1   21.30    3.00
   6  -5   1   16.60    2.70
   6  -5   1   18.60    3.20
   6  -5   1   18.10    3.10
   6  -5   1   19.50    3.40
  -7   5  -1   12.50    2.50
  -7   5  -1    6.10    2.10
   7  -5   1    9.70    2.30
   7  -5   1    9.60    2.60
   7  -5   1    4.80    2.10
  -8   5  -1    1.30    1.70
  -8   5  -1    4.20    1.90
   8  -5   1    5.30    2.10
   8  -5   1    0.10    2.10
   8  -5   1    2.50    2.20
  -7  -4   1    0.80    1.10
  -7  -4   1    3.30    1.50
  -7  -4   1    2.80    1.90
  -7  -4   1    1.50    1.40
  -6  -4   1    1.70    1.30
  -6  -4   1    2.50    1.20
  -6  -4   1    3.70    1.70
  -6  -4   1    2.90    1.10
  -5  -4   1   26.70    4.20
  -5  -4   1   44.80    4.00
  -5  -4   1   40.20    3.90
  -5  -4   1   36.50    3.70
  -5  -4   1   46.10    3.80
   4   4  -1   34.50    3.00
  -4  -4   1   31.70    3.00
  -4  -4   1   30.20    3.20
  -4  -4   1   32.70    3.60
  -4  -4   1   39.40    3.40
  -4  -4   1   40.60    3.30
  -4  -4   1   27.60    3.20
  -4  -4   1   31.20    3.10
   3   4  -1   11.50    1.20
  -3  -4   1   10.90    1.80
  -3  -4   1    9.50    1.50
  -3  -4   1   12.10    1.40
  -3  -4   1   11.70    1.50
  -3  -4   1   12.20    1.70
  -3  -4   1   13.80    1.50
  -3  -4   1   11.60    1.30
  -3  -4   1   12.40    1.30
  -2  -4   1   67.79    5.90
  -2  -4   1   65.39    5.90
  -2  -4   1   73.19    5.70
  -2  -4   1   75.09    5.70
  -2  -4   1   75.89    5.80
  -2  -4   1   79.29    5.90
  -2  -4   1   71.79    5.80
   1   4  -1  667.73   46.70
   1   4  -1  585.94   46.60
  -1  -4   1  714.03   47.00
  -1  -4   1  588.24   46.70
  -1  -4   1  628.84   46.70
  -1  -4   1  595.74   46.70
  -1  -4   1  621.84   46.90
  -1  -4   1  581.04   46.90
   0   4  -1   46.50    3.60
   0   4  -1   46.70    3.50
   0  -4   1   42.20    3.70
   0  -4   1   43.10    3.60
   0  -4   1   48.00    3.60
   0  -4   1   46.00    3.60
   0  -4   1   48.20    3.80
   0  -4   1   45.30    3.80
   0  -4   1   46.80    3.50
  -1   4  -1  647.24   46.60
  -1   4  -1  544.95   46.60
  -1   4  -1  662.53   46.60
   1  -4   1  569.94   46.60
   1  -4   1  693.03   46.90
   1  -4   1  578.74   46.70
   1  -4   1  682.63   46.60
   1  -4   1  548.45   46.60
   1  -4   1  641.04   46.70
   1  -4   1  653.63   46.60
   1  -4   1  596.24   46.50
  -2   4  -1  120.09    9.70
  -2   4  -1  120.19    9.70
  -2   4  -1  116.09    9.40
  -2   4  -1  126.19    9.70
   2  -4   1  116.79    9.80
   2  -4   1  142.69   10.00
   2  -4   1  124.69    9.90
   2  -4   1  125.29    9.80
   2  -4   1  123.89    9.50
   2  -4   1  121.49    9.60
   2  -4   1  128.59    9.70
  -3   4  -1    0.40    0.40
  -3   4  -1    1.20    0.70
  -3   4  -1    1.00    0.20
  -3   4  -1    0.00    0.60
   3  -4   1    0.80    0.60
   3  -4   1    1.20    0.50
   3  -4   1   -0.30    0.60
   3  -4   1    0.10    0.80
   3  -4   1    1.20    0.80
   3  -4   1    1.10    0.80
  -4   4  -1   13.50    1.20
  -4   4  -1   11.70    1.80
  -4   4  -1   13.50    2.10
  -4   4  -1   10.00    1.70
   4  -4   1   10.70    1.90
   4  -4   1   12.00    2.10
   4  -4   1   11.30    1.80
   4  -4   1   11.90    2.00
   4  -4   1   16.10    2.30
  -5   4  -1   19.80    1.90
  -5   4  -1   16.40    2.50
  -5   4  -1   18.90    2.80
  -5   4  -1   19.80    2.70
   5  -4   1   16.20    2.40
   5  -4   1   22.20    3.10
   5  -4   1   22.90    3.00
   5  -4   1   24.40    3.30
  -6   4  -1   81.39    6.50
  -6   4  -1   74.79    7.20
  -6   4  -1   84.09    7.30
   6  -4   1   81.39    7.70
   6  -4   1   83.79    7.70
   6  -4   1   79.69    7.50
   6  -4   1   83.49    7.00
   6  -4   1   72.29    7.10
  -7   4  -1    0.80    1.50
  -7   4  -1    4.10    1.60
   7  -4   1    4.10    2.00
   7  -4   1    3.40    1.60
   7  -4   1    2.90    1.70
  -8   4  -1   -1.80    1.40
  -8   4  -1   -0.50    1.40
   8  -4   1    1.30    1.80
   8  -4   1    2.10    1.90
   8  -4   1    2.90    2.10
  -8  -3   1   18.90    2.90
  -8  -3   1   24.60    3.90
  -8  -3   1   22.10    3.20
  -8  -3   1   12.90    3.40
  -7  -3   1    1.10    1.40
  -7  -3   1    0.70    1.60
  -7  -3   1   -0.60    1.20
  -7  -3   1   -1.30    1.10
  -6  -3   1   58.79    6.30
  -6  -3   1   76.19    6.00
  -6  -3   1   64.39    5.80
  -6  -3   1   49.40    5.90
  -6  -3   1   76.49    6.00
   5   3  -1   22.70    2.60
  -5  -3   1   23.20    4.30
  -5  -3   1   23.40    2.60
  -5  -3   1   20.10    2.60
  -5  -3   1   19.20    2.90
  -5  -3   1   19.60    2.60
  -5  -3   1   26.30    2.80
   4   3  -1    9.20    1.50
   4   3  -1   11.40    1.50
  -4  -3   1   10.70    1.50
  -4  -3   1   10.60    1.50
  -4  -3   1    7.40    1.40
  -4  -3   1    7.10    1.40
  -4  -3   1    8.60    1.60
  -4  -3   1   13.50    2.10
  -4  -3   1    8.70    1.60
   3   3  -1  107.29    8.20
   3   3  -1  110.29    8.20
   3   3  -1  100.29    8.20
  -3  -3   1   96.39    8.00
  -3  -3   1  111.99    8.30
  -3  -3   1  119.69    8.60
  -3  -3   1  108.59    8.20
  -3  -3   1   91.09    8.20
   2   3  -1    0.60    0.30
  -2  -3   1    1.10    0.60
  -2  -3   1    0.90    0.40
  -2  -3   1   -0.10    0.40
  -2  -3   1    0.40    0.50
  -2  -3   1    1.80    0.60
  -2  -3   1    0.10    0.60
  -2  -3   1    0.40    0.40
  -2  -3   1    0.80    0.50
   1   3  -1    8.50    0.80
   1   3  -1    8.90    0.70
  -1  -3   1    9.00    0.80
  -1  -3   1    8.30    0.80
  -1  -3   1    7.50    1.00
  -1  -3   1    8.70    1.00
  -1  -3   1    8.80    0.80
  -1  -3   1    8.40    0.80
  -1  -3   1    8.60    1.00
   0   3  -1   81.59    6.10
   0   3  -1   80.29    6.20
   0  -3   1   82.89    6.20
   0  -3   1   88.49    6.20
   0  -3   1   78.79    6.30
   0  -3   1   80.59    6.10
   0  -3   1   84.29    6.30
   0  -3   1   78.99    6.20
   0  -3   1   72.59    6.30
  -1   3  -1   14.30    1.50
  -1   3  -1   16.10    1.40
  -1   3  -1   17.50    1.50
  -1   3  -1   15.90    1.50
  -1   3  -1   19.30    1.70
  -1   3  -1   17.50    1.50
   1  -3   1   16.90    1.50
   1  -3   1   12.80    1.60
   1  -3   1   16.80    1.30
   1  -3   1   19.10    1.70
   1  -3   1   13.20    1.50
   1  -3   1   15.50    1.40
   1  -3   1   17.70    1.50
   1  -3   1   19.90    1.60
   1  -3   1   16.90    1.50
  -2   3  -1    2.40    0.70
  -2   3  -1    3.30    0.80
  -2   3  -1    3.70    0.40
  -2   3  -1    3.30    0.50
   2  -3   1    2.70    0.70
   2  -3   1    2.80    0.90
   2  -3   1    2.70    0.50
   2  -3   1    4.10    0.80
   2  -3   1    3.10    0.90
   2  -3   1    4.00    0.90
   2  -3   1    5.00    0.80
   2  -3   1    2.20    0.70
   2  -3   1    3.50    0.40
  -3   3  -1   25.50    2.70
  -3   3  -1   29.30    2.80
  -3   3  -1   29.60    2.50
  -3   3  -1   28.70    2.30
  -3   3  -1   32.70    2.80
   3  -3   1   30.10    3.00
   3  -3   1   31.60    2.90
   3  -3   1   28.00    2.40
   3  -3   1   25.20    2.70
   3  -3   1   26.60    2.90
   3  -3   1   27.00    2.90
  -4   3  -1  379.46   28.80
  -4   3  -1  369.66   28.70
  -4   3  -1  374.96   28.90
  -4   3  -1  377.76   28.30
   4  -3   1  370.46   28.30
   4  -3   1  366.06   28.90
   4  -3   1  408.36   29.00
   4  -3   1  364.66   28.90
   4  -3   1  372.16   28.80
   4  -3   1  360.66   28.90
  -5   3  -1  161.28   13.70
  -5   3  -1  150.88   13.80
  -5   3  -1  170.28   13.10
  -5   3  -1  176.68   13.70
   5  -3   1  171.38   13.90
   5  -3   1  179.78   13.50
   5  -3   1  179.18   14.00
   5  -3   1  165.78   13.90
   5  -3   1  178.18   13.70
  -6   3  -1    9.50    2.20
  -6   3  -1   16.90    1.80
  -6   3  -1   13.70    2.30
  -6   3  -1   15.00    2.50
   6  -3   1   16.30    2.80
   6  -3   1   15.10    2.10
   6  -3   1   14.80    2.60
   6  -3   1   12.60    2.60
   6  -3   1   15.40    2.70
  -7   3  -1   15.30    2.20
  -7   3  -1   17.60    2.80
  -7   3  -1   22.20    3.40
   7  -3   1   23.20    3.30
   7  -3   1   23.20    3.50
   7  -3   1   21.70    3.50
  -8   3  -1   46.00    5.80
  -8   3  -1   47.00    5.60
   8  -3   1   61.39    5.80
   8  -3   1   51.09    5.90
   8  -3   1   44.20    6.10
  -8  -2   1    4.60    1.80
  -8  -2   1    6.80    1.90
  -8  -2   1    3.20    2.20
  -8  -2   1    6.90    2.30
   7   2  -1    6.00    1.70
  -7  -2   1    4.10    1.60
  -7  -2   1    5.90    2.00
  -7  -2   1    7.40    1.80
  -7  -2   1    6.00    2.10
  -7  -2   1    2.40    1.90
   6   2  -1  244.28   18.40
   6   2  -1  252.07   18.50
  -6  -2   1  255.97   19.10
  -6  -2   1  198.28   18.30
  -6  -2   1  242.78   18.40
  -6  -2   1  224.28   18.50
  -6  -2   1  223.18   18.70
   5   2  -1  162.78   12.20
   5   2  -1  153.88   12.20
  -5  -2   1  168.78   12.40
  -5  -2   1  143.89   12.40
  -5  -2   1  130.99   12.50
  -5  -2   1  163.08   12.20
  -5  -2   1  148.39   12.20
   4   2  -1  124.79   10.30
   4   2  -1  143.89   10.50
   4   2  -1  145.19   10.30
  -4  -2   1  153.88   10.60
  -4  -2   1  127.89   10.30
  -4  -2   1  106.79   10.20
  -4  -2   1  143.49   10.50
  -4  -2   1  117.79   10.30
  -4  -2   1  109.49   10.30
   3   2  -1  220.58   17.30
   3   2  -1  233.08   17.30
   3   2  -1  261.67   17.50
   3   2  -1  219.18   17.30
  -3  -2   1  206.58   17.40
  -3  -2   1  216.48   17.30
  -3  -2   1  200.28   17.30
  -3  -2   1  220.28   17.40
  -3  -2   1  225.28   17.40
  -3  -2   1  234.28   17.60
  -3  -2   1  256.67   17.50
   2   2  -1   20.20    1.80
   2   2  -1   15.90    1.70
   2   2  -1   21.10    1.70
   2   2  -1   20.90    1.90
   2   2  -1   19.00    1.70
  -2  -2   1   18.70    1.80
  -2  -2   1   19.50    1.80
  -2  -2   1   17.60    1.70
  -2  -2   1   15.60    1.80
  -2  -2   1   23.90    1.90
  -2  -2   1   19.70    1.90
  -2  -2   1   21.20    1.70
  -2  -2   1   13.30    1.70
   1   2  -1  181.88   13.40
   1   2  -1  168.58   13.40
   1   2  -1  180.18   13.40
   1   2  -1  182.88   13.50
  -1  -2   1  180.58   13.60
  -1  -2   1  182.18   13.60
  -1  -2   1  205.98   13.40
  -1  -2   1  161.18   13.40
  -1  -2   1  184.18   13.50
  -1  -2   1  174.08   13.40
  -1  -2   1  158.48   13.40
   0   2  -1 2654.63  209.98
   0   2  -1 2924.81  209.98
   0  -2   1 2473.65  209.98
   0  -2   1 2862.81  209.98
   0  -2   1 2827.42  209.98
   0  -2   1 2835.22  210.08
   0  -2   1 3060.69  210.08
  -1   2  -1  533.15   38.60
  -1   2  -1  509.85   38.50
  -1   2  -1  501.85   38.70
  -1   2  -1  521.35   38.50
  -1   2  -1  507.35   38.60
  -1   2  -1  575.24   38.80
  -1   2  -1  514.45   38.60
  -1   2  -1  489.25   38.70
  -1   2  -1  497.75   38.60
   1  -2   1  555.14   38.50
   1  -2   1  506.05   38.60
   1  -2   1  513.25   38.70
   1  -2   1  526.05   38.70
   1  -2   1  511.85   38.70
   1  -2   1  531.65   38.50
   1  -2   1  438.66   38.70
   1  -2   1  521.25   38.60
   1  -2   1  487.35   38.70
  -2   2  -1   11.40    1.30
  -2   2  -1   12.20    1.40
  -2   2  -1   10.70    1.10
  -2   2  -1   11.10    1.30
  -2   2  -1   11.70    1.00
  -2   2  -1   12.10    1.40
  -2   2  -1   10.30    1.30
  -2   2  -1   14.30    1.60
  -2   2  -1   12.40    1.40
   2  -2   1   11.90    1.00
   2  -2   1   11.30    1.60
   2  -2   1   10.60    1.50
   2  -2   1   12.30    1.40
   2  -2   1   12.60    1.30
   2  -2   1   12.20    1.50
   2  -2   1   11.40    1.40
   2  -2   1   10.70    1.40
  -3   2  -1   20.00    1.80
  -3   2  -1   23.00    2.30
  -3   2  -1   21.10    2.40
  -3   2  -1   21.80    2.30
  -3   2  -1   20.80    2.20
  -3   2  -1   18.30    2.10
  -3   2  -1   21.60    2.00
   3  -2   1   22.60    1.90
   3  -2   1   19.90    2.30
   3  -2   1   21.90    2.30
   3  -2   1   19.60    2.20
   3  -2   1   19.10    2.30
   3  -2   1   20.80    2.30
  -4   2  -1  124.49   10.20
  -4   2  -1  109.59   10.20
  -4   2  -1  126.99    9.80
  -4   2  -1  118.59   10.30
  -4   2  -1  132.99   10.40
   4  -2   1  133.99   10.00
   4  -2   1  122.29   10.20
   4  -2   1  131.59   10.40
   4  -2   1  142.99   10.50
   4  -2   1  125.79   10.30
  -5   2  -1    6.60    1.50
  -5   2  -1    5.40    1.60
  -5   2  -1    8.40    1.20
  -5   2  -1    5.50    1.30
   5  -2   1    6.30    1.20
   5  -2   1    7.70    1.70
   5  -2   1    6.60    1.50
   5  -2   1    6.50    1.70
   5  -2   1    7.50    1.60
  -6   2  -1  117.09    9.80
  -6   2  -1  113.79   10.00
  -6   2  -1  117.49   10.00
  -6   2  -1  116.79    9.30
   6  -2   1  113.59    9.90
   6  -2   1  113.19    9.20
   6  -2   1  125.29    9.90
   6  -2   1  113.39   10.10
  -7   2  -1  131.89   10.90
  -7   2  -1  119.49   10.20
  -7   2  -1  114.49   10.90
   7  -2   1  134.89   10.90
   7  -2   1  127.09   11.20
   7  -2   1  133.69   11.00
  -8   2  -1    4.30    2.10
  -8   2  -1    0.80    1.80
  -8   2  -1    1.10    1.70
   8  -2   1    7.30    2.30
   8  -2   1    5.70    2.10
   8  -2   1    4.60    2.10
  -8  -1   1   27.10    4.40
  -8  -1   1   25.30    3.40
  -8  -1   1   23.50    3.80
  -8  -1   1   25.30    3.60
   7   1  -1    2.60    1.40
   7   1  -1    1.70    1.30
  -7  -1   1   -0.20    1.20
  -7  -1   1    3.40    1.70
  -7  -1   1   -0.30    1.50
  -7  -1   1    1.80    1.20
  -7  -1   1    2.80    1.70
   6   1  -1   24.00    3.00
   6   1  -1   22.30    3.00
  -6  -1   1   30.40    3.40
  -6  -1   1   22.30    2.80
  -6  -1   1   24.10    3.00
  -6  -1   1   16.40    3.00
  -6  -1   1   22.10    3.40
   5   1  -1  165.78   13.60
   5   1  -1  169.38   13.60
  -5  -1   1  189.58   13.90
  -5  -1   1  154.78   13.60
  -5  -1   1  184.28   13.90
  -5  -1   1  142.89   13.60
  -5  -1   1  183.48   13.50
  -5  -1   1  188.38   14.10
   4   1  -1  171.18   12.40
   4   1  -1  152.98   12.30
  -4  -1   1  151.68   12.60
  -4  -1   1  154.48   12.50
  -4  -1   1  161.68   12.30
  -4  -1   1  162.18   12.40
  -4  -1   1  158.78   12.50
  -4  -1   1  141.49   12.30
   3   1  -1   14.00    1.90
   3   1  -1   15.10    1.80
   3   1  -1   13.20    1.60
   3   1  -1   10.70    1.50
  -3  -1   1   13.60    1.90
  -3  -1   1   18.30    1.70
  -3  -1   1   15.20    1.80
  -3  -1   1   13.90    1.70
  -3  -1   1   13.60    1.60
  -3  -1   1   13.80    1.70
  -3  -1   1   16.20    1.70
  -3  -1   1   18.70    1.90
   2   1  -1  257.17   18.10
   2   1  -1  273.47   18.20
   2   1  -1  233.28   18.20
   2   1  -1  245.48   18.20
   2   1  -1  235.68   18.10
  -2  -1   1  250.07   18.30
  -2  -1   1  238.78   18.10
  -2  -1   1  258.67   18.20
  -2  -1   1  208.88   18.20
  -2  -1   1  246.88   18.10
  -2  -1   1  215.28   18.20
  -2  -1   1  206.88   18.20
  -2  -1   1  216.98   18.10
  -2  -1   1  254.37   18.20
   1   1  -1 1116.89   88.09
   1   1  -1 1174.18   88.19
   1   1  -1 1231.88   88.19
   1   1  -1 1176.68   88.19
  -1  -1   1 1118.39   88.19
  -1  -1   1 1236.48   88.09
  -1  -1   1 1124.19   88.19
  -1  -1   1 1279.17   88.19
  -1  -1   1 1065.59   88.19
  -1  -1   1 1190.48   88.09
  -1  -1   1 1277.27   88.19
  -1  -1   1 1122.69   88.09
   0   1  -1   79.19    6.00
   0   1  -1   75.39    6.00
   0   1  -1   84.09    6.10
  -1   1  -1   33.70    2.60
  -1   1  -1   32.90    2.60
  -1   1  -1   31.00    2.60
  -1   1  -1   30.00    2.60
  -1   1  -1   30.80    2.60
  -1   1  -1   30.70    2.50
   1  -1   1   35.50    2.70
   1  -1   1   30.70    2.60
   1  -1   1   33.30    2.70
   1  -1   1   33.70    2.60
   1  -1   1   30.70    2.50
   1  -1   1   32.10    2.70
   1  -1   1   32.50    2.60
   1  -1   1   34.00    2.60
  -2   1  -1   43.70    3.60
  -2   1  -1   43.30    3.60
  -2   1  -1   35.10    3.50
  -2   1  -1   40.70    3.50
  -2   1  -1   46.90    3.60
  -2   1  -1   42.80    3.50
  -2   1  -1   39.10    3.50
  -2   1  -1   43.20    3.30
  -2   1  -1   41.50    3.50
   2  -1   1   44.10    3.60
   2  -1   1   41.70    3.50
   2  -1   1   44.10    3.50
   2  -1   1   42.10    3.40
   2  -1   1   40.40    3.50
   2  -1   1   38.70    3.50
   2  -1   1   43.90    3.60
   2  -1   1   44.20    3.30
   2  -1   1   36.60    3.50
   2  -1   1   38.80    3.50
  -3   1  -1   53.29    4.70
  -3   1  -1   54.29    4.80
  -3   1  -1   50.99    4.80
  -3   1  -1   58.09    4.80
  -3   1  -1   50.79    4.40
  -3   1  -1   64.19    4.90
   3  -1   1   52.89    4.50
   3  -1   1   56.99    4.70
   3  -1   1   49.99    4.80
   3  -1   1   58.39    4.80
   3  -1   1   64.59    4.50
   3  -1   1   51.09    4.80
   3  -1   1   54.79    4.80
  -4   1  -1   57.09    4.60
  -4   1  -1   53.19    5.00
  -4   1  -1   57.19    5.00
  -4   1  -1   57.89    5.00
  -4   1  -1   49.20    4.80
  -4   1  -1   53.99    5.00
   4  -1   1   50.89    4.80
   4  -1   1   53.49    5.00
   4  -1   1   57.59    4.50
   4  -1   1   56.39    5.00
   4  -1   1   60.49    5.10
  -5   1  -1   52.89    4.60
  -5   1  -1   56.69    4.80
  -5   1  -1   39.70    4.50
  -5   1  -1   43.60    4.60
  -5   1  -1   43.30    4.10
   5  -1   1   50.99    4.00
   5  -1   1   50.19    4.80
   5  -1   1   46.50    4.70
   5  -1   1   49.00    4.70
   5  -1   1   50.29    4.50
  -6   1  -1    4.40    1.60
  -6   1  -1    5.10    1.70
  -6   1  -1    5.50    1.10
  -6   1  -1    6.40    1.60
   6  -1   1    4.70    1.70
   6  -1   1    4.10    1.30
   6  -1   1    3.30    1.60
  -7   1  -1   -0.10    1.30
  -7   1  -1    1.30    1.30
  -7   1  -1   -0.20    0.90
  -7   1  -1    0.50    1.40
   7  -1   1    0.40    1.30
   7  -1   1    2.00    1.40
  -8   1  -1    4.20    1.70
  -8   1  -1    7.20    2.10
  -8   1  -1    4.50    1.50
   8  -1   1    5.10    2.10
   8  -1   1    7.60    2.30
  -8   0   1    4.40    2.00
  -8   0   1    4.50    2.10
  -8   0   1    4.70    1.50
  -8   0   1    2.10    1.80
  -8   0   1    3.70    2.20
   7   0  -1    4.10    1.50
   7   0  -1    4.50    1.50
  -7   0   1    1.40    1.60
  -7   0   1    2.50    1.10
  -7   0   1    0.70    1.60
  -7   0   1    0.00    1.40
  -7   0   1    0.40    1.40
   6   0  -1  107.39    9.00
   6   0  -1  101.59    8.50
   6   0  -1   93.29    8.50
  -6   0   1   85.09    8.40
  -6   0   1  103.29    8.90
  -6   0   1  110.59    8.80
  -6   0   1   99.59    8.20
  -6   0   1  100.99    8.80
   5   0  -1   29.40    3.00
   5   0  -1   34.30    3.80
   5   0  -1   23.90    3.00
   5   0  -1   27.80    2.90
  -5   0   1   27.40    3.20
  -5   0   1   28.50    3.20
  -5   0   1   28.90    3.30
  -5   0   1   24.90    2.90
  -5   0   1   22.00    3.10
  -5   0   1   27.10    2.70
   4   0  -1   14.70    2.20
   4   0  -1   14.20    2.10
   4   0  -1   14.50    2.00
   4   0  -1   14.80    1.40
   4   0  -1   18.60    2.20
  -4   0   1   13.40    2.10
  -4   0   1   13.40    1.70
  -4   0   1   20.60    2.20
  -4   0   1   16.30    2.30
  -4   0   1   19.60    2.40
  -4   0   1   17.50    2.00
   3   0  -1  344.67   27.30
   3   0  -1  370.06   26.80
   3   0  -1  338.37   27.10
   3   0  -1  387.56   27.40
   3   0  -1  363.66   27.20
  -3   0   1  395.16   27.10
  -3   0   1  335.37   27.30
  -3   0   1  334.27   27.10
  -3   0   1  374.86   27.30
  -3   0   1  300.57   27.00
  -3   0   1  369.96   27.30
  -3   0   1  373.76   27.20
  -3   0   1  351.76   27.30
   2   0  -1  238.28   16.50
   2   0  -1  232.88   16.70
   2   0  -1  185.48   16.60
   2   0  -1  220.18   16.70
   2   0  -1  210.68   16.60
   2   0  -1  194.38   16.60
   2   0  -1  245.08   16.70
   2   0  -1  212.68   16.40
   2   0  -1  206.48   16.60
  -2   0   1  213.28   16.60
  -2   0   1  230.38   16.50
  -2   0   1  223.88   16.70
  -2   0   1  215.98   16.50
  -2   0   1  206.28   16.70
  -2   0   1  219.18   16.60
  -2   0   1  224.98   16.70
  -2   0   1  207.78   16.70
  -2   0   1  226.28   16.70
   1   0  -1   17.30    1.50
   1   0  -1   17.80    1.50
   1   0  -1   15.90    1.40
   1   0  -1   19.90    1.50
   1   0  -1   17.60    1.40
   1   0  -1   13.90    1.40
   1   0  -1   15.90    1.40
   1   0  -1   16.50    1.50
  -1   0   1   15.00    1.50
  -1   0   1   14.40    1.50
  -1   0   1   18.40    1.40
  -1   0   1   16.60    1.40
  -1   0   1   14.80    1.40
  -1   0   1   16.20    1.40
  -1   0   1   18.80    1.40
  -1   0   1   13.30    1.50
  -1   0   1   17.30    1.50
  -1   0  -1 1066.59   76.69
  -1   0  -1 1009.40   76.59
  -1   0  -1  913.71   76.69
  -1   0  -1 1064.19   76.69
  -1   0  -1 1040.00   76.59
  -1   0  -1  857.31   76.69
  -1   0  -1 1039.60   76.69
  -1   0  -1 1082.39   76.69
  -1   0  -1 1004.10   76.69
   1   0   1 1059.19   76.69
   1   0   1 1058.79   76.69
   1   0   1 1033.60   76.69
   1   0   1 1034.80   76.69
   1   0   1 1045.00   76.59
   1   0   1  949.01   76.59
   1   0   1 1021.20   76.59
   1   0   1 1100.19   76.69
  -2   0  -1   46.20    4.30
  -2   0  -1   54.19    4.30
  -2   0  -1   55.59    4.20
  -2   0  -1   56.29    4.40
  -2   0  -1   57.59    4.40
  -2   0  -1   52.29    4.10
  -2   0  -1   54.39    4.30
  -2   0  -1   51.29    4.20
  -2   0  -1   49.50    4.30
  -2   0  -1   50.89    4.30
   2   0   1   52.59    4.30
   2   0   1   53.29    4.10
   2   0   1   48.40    4.30
   2   0   1   42.80    4.30
   2   0   1   58.39    4.30
   2   0   1   52.49    4.20
   2   0   1   53.79    4.20
   2   0   1   58.49    4.40
   2   0   1   52.09    4.30
   2   0   1   47.50    4.20
  -3   0  -1   21.10    2.10
  -3   0  -1   21.20    2.20
  -3   0  -1   21.00    2.20
  -3   0  -1   21.40    2.40
  -3   0  -1   20.40    2.00
   3   0   1   17.60    2.20
   3   0   1   19.00    2.20
   3   0   1   19.00    2.10
   3   0   1   21.80    1.80
   3   0   1   21.60    2.30
   3   0   1   21.00    2.10
  -4   0  -1   -0.10    0.70
  -4   0  -1   -0.10    0.60
  -4   0  -1    0.30    0.70
  -4   0  -1    0.20    0.60
  -4   0  -1    0.00    0.50
  -4   0  -1   -0.60    0.70
   4   0   1    0.50    0.80
   4   0   1    0.60    0.60
   4   0   1   -0.10    0.70
   4   0   1   -0.40    0.70
   4   0   1   -0.10    0.40
  -5   0  -1  101.09    8.60
  -5   0  -1   92.79    8.80
  -5   0  -1   98.29    8.40
  -5   0  -1   98.69    8.70
  -5   0  -1  103.89    8.90
  -5   0  -1  114.49    9.00
   5   0   1  121.59    9.10
   5   0   1  103.09    8.10
   5   0   1  109.09    8.70
   5   0   1  108.49    8.80
  -6   0  -1   -0.10    0.70
  -6   0  -1    1.00    1.20
  -6   0  -1    0.60    1.00
  -6   0  -1    1.40    1.00
   6   0   1    0.80    1.00
   6   0   1    1.70    1.20
  -7   0  -1   27.80    4.00
  -7   0  -1   34.70    3.40
  -7   0  -1   32.00    3.90
  -7   0  -1   30.80    4.30
   7   0   1   29.30    4.10
   7   0   1   31.20    4.00
  -8   0  -1    9.70    2.80
  -8   0  -1    8.70    2.60
  -8   0  -1   11.10    2.10
  -8   0  -1    9.90    2.40
   8   0   1    9.40    2.60
   8  -1  -1   20.00    3.40
  -8   1   1   28.00    3.70
  -8   1   1   22.70    4.00
  -8   1   1   25.00    3.10
  -8   1   1   20.70    3.80
   7  -1  -1   23.50    3.10
   7  -1  -1   13.90    3.00
   7  -1  -1   15.40    2.70
  -7   1   1   15.90    2.30
  -7   1   1   13.20    3.00
  -7   1   1   22.50    3.20
  -7   1   1   18.10    3.30
  -7   1   1   22.40    3.50
   6  -1  -1   28.50    3.50
   6  -1  -1   29.30    4.00
   6  -1  -1   28.10    3.50
  -6   1   1   19.90    3.40
  -6   1   1   32.20    4.00
  -6   1   1   23.00    3.50
  -6   1   1   26.00    3.30
  -6   1   1   27.60    2.80
   5  -1  -1    4.10    0.80
   5  -1  -1    4.80    1.50
   5  -1  -1    3.80    0.80
   5  -1  -1    4.10    1.20
   5  -1  -1    5.20    1.20
   5  -1  -1    5.60    1.50
  -5   1   1    3.70    1.40
  -5   1   1    4.30    1.40
  -5   1   1    4.00    1.20
  -5   1   1    3.00    0.80
  -5   1   1    5.60    1.60
   4  -1  -1  735.63   57.59
   4  -1  -1  765.82   57.79
   4  -1  -1  758.42   57.19
   4  -1  -1  787.02   57.59
   4  -1  -1  776.02   57.79
  -4   1   1  764.72   57.59
  -4   1   1  708.53   57.29
  -4   1   1  767.22   57.79
  -4   1   1  774.52   57.79
  -4   1   1  762.82   57.79
  -4   1   1  767.42   57.69
   3  -1  -1  563.84   43.50
   3  -1  -1  644.54   43.50
   3  -1  -1  546.25   43.50
   3  -1  -1  543.75   43.60
   3  -1  -1  609.54   43.60
  -3   1   1  597.74   43.50
  -3   1   1  617.94   43.40
  -3   1   1  539.15   43.60
  -3   1   1  529.15   43.50
  -3   1   1  607.74   43.60
  -3   1   1  531.25   43.20
  -3   1   1  559.04   43.60
   2  -1  -1   32.50    2.60
   2  -1  -1   30.90    2.50
   2  -1  -1   27.50    2.50
   2  -1  -1   30.20    2.60
   2  -1  -1   29.30    2.70
   2  -1  -1   30.20    2.60
   2  -1  -1   27.70    2.50
   2  -1  -1   31.00    2.70
   2  -1  -1   25.90    2.60
  -2   1   1   28.50    2.70
  -2   1   1   27.20    2.50
  -2   1   1   30.50    2.60
  -2   1   1   25.50    2.50
  -2   1   1   27.70    2.60
  -2   1   1   27.70    2.60
  -2   1   1   31.90    2.60
  -2   1   1   27.00    2.60
  -2   1   1   30.40    2.40
  -2   1   1   32.40    2.50
   1  -1  -1  764.92   52.69
   1  -1  -1  717.43   52.79
   1  -1  -1  633.34   52.79
   1  -1  -1  625.24   52.69
   1  -1  -1  591.14   52.69
   1  -1  -1  735.83   52.89
   1  -1  -1  815.32   52.89
   1  -1  -1  699.93   52.69
   1  -1  -1  729.13   52.69
  -1   1   1  728.93   52.79
  -1   1   1  697.63   52.69
  -1   1   1  709.93   52.69
  -1   1   1  691.43   52.79
  -1   1   1  658.83   52.69
  -1   1   1  655.13   52.79
  -1   1   1  788.82   52.79
   0  -1  -1  465.45   33.10
   0  -1  -1  456.45   33.10
   0  -1  -1  433.36   33.10
   0  -1  -1  403.16   33.10
   0  -1  -1  443.86   33.20
   0  -1  -1  407.16   33.10
   0  -1  -1  494.35   33.20
   0  -1  -1  441.96   33.10
   0  -1  -1  435.56   33.10
   0   1   1  450.45   33.10
   0   1   1  468.95   33.20
   0   1   1  444.96   33.10
   0   1   1  434.66   33.10
   0   1   1  425.86   33.10
   0   1   1  424.26   33.10
   0   1   1  429.96   33.10
  -1  -1  -1 1890.21  149.88
  -1  -1  -1 1989.10  149.88
  -1  -1  -1 1984.10  149.99
  -1  -1  -1 2207.18  149.99
  -1  -1  -1 2275.57  150.08
  -1  -1  -1 2031.50  149.88
  -1  -1  -1 2185.48  149.99
   1   1   1 1994.40  149.88
   1   1   1 1659.03  149.99
   1   1   1 1951.20  149.99
   1   1   1 1769.82  149.88
   1   1   1 2081.79  149.88
  -2  -1  -1    7.80    0.90
  -2  -1  -1   10.50    1.30
  -2  -1  -1   10.40    1.10
  -2  -1  -1    7.90    1.10
  -2  -1  -1    7.10    1.00
  -2  -1  -1    8.90    1.20
  -2  -1  -1    8.60    1.10
  -2  -1  -1    7.60    1.10
  -2  -1  -1    9.10    0.90
   2   1   1    8.70    1.00
   2   1   1    9.30    1.10
   2   1   1    8.60    1.20
   2   1   1    8.70    1.20
   2   1   1    8.70    0.90
   2   1   1    7.90    0.90
   2   1   1    7.50    1.00
   2   1   1   10.20    1.20
  -3  -1  -1   36.50    3.10
  -3  -1  -1   33.00    3.00
  -3  -1  -1   38.20    3.40
  -3  -1  -1   36.90    3.20
  -3  -1  -1   32.90    3.10
  -3  -1  -1   29.00    3.00
  -3  -1  -1   31.40    3.20
  -3  -1  -1   36.70    2.80
   3   1   1   34.30    3.10
   3   1   1   31.90    2.90
   3   1   1   34.80    2.80
   3   1   1   36.90    3.30
  -4  -1  -1   30.20    2.90
  -4  -1  -1   19.80    3.10
  -4  -1  -1   30.20    2.80
  -4  -1  -1   29.80    3.10
  -4  -1  -1   34.30    3.10
  -4  -1  -1   28.70    2.80
   4   1   1   31.70    3.10
   4   1   1   29.40    3.10
   4   1   1   33.70    2.90
   4   1   1   29.30    2.80
  -5  -1  -1    4.30    1.30
  -5  -1  -1    4.70    1.20
  -5  -1  -1    5.40    1.50
  -5  -1  -1    4.50    1.40
  -5  -1  -1    4.90    1.20
  -5  -1  -1    3.30    1.00
   5   1   1    2.40    1.00
   5   1   1    5.40    1.40
   5   1   1    3.10    1.30
  -6  -1  -1    0.90    1.10
  -6  -1  -1   -0.70    0.70
  -6  -1  -1    1.90    1.30
  -6  -1  -1   -0.10    0.90
   6   1   1   -0.90    0.90
   6   1   1   -0.50    0.90
  -7  -1  -1   10.90    2.00
  -7  -1  -1   14.70    2.50
  -7  -1  -1   15.00    2.80
  -7  -1  -1   12.60    2.70
   7   1   1   12.80    2.60
   7   1   1   19.50    2.80
  -8  -1  -1    0.90    1.80
  -8  -1  -1    0.60    1.40
  -8  -1  -1    0.10    1.60
  -8  -1  -1    0.20    1.20
   8   1   1   -0.50    1.70
   8  -2  -1   32.70    4.30
   8  -2  -1   31.90    4.70
  -8   2   1   31.00    4.50
  -8   2   1   27.70    4.20
   7  -2  -1   12.10    2.80
   7  -2  -1   12.00    2.50
   7  -2  -1   14.40    2.70
  -7   2   1   10.80    2.50
  -7   2   1   16.40    3.00
  -7   2   1   12.10    2.50
  -7   2   1   15.20    2.90
  -7   2   1   13.30    1.90
   6  -2  -1   -0.80    1.20
   6  -2  -1    0.30    0.80
   6  -2  -1    1.40    1.30
   6  -2  -1   -0.10    1.10
   6  -2  -1   -0.70    1.00
  -6   2   1   -0.40    1.00
  -6   2   1   -0.20    1.20
  -6   2   1   -2.10    0.60
  -6   2   1   -0.30    0.90
  -6   2   1   -0.20    1.20
   5  -2  -1  100.29    7.90
   5  -2  -1   83.09    8.10
   5  -2  -1   87.19    7.80
   5  -2  -1  103.29    8.20
  -5   2   1   83.49    7.90
  -5   2   1   89.49    7.40
  -5   2   1   98.19    8.20
  -5   2   1   96.19    8.10
  -5   2   1   92.59    7.90
   4  -2  -1   17.50    2.50
   4  -2  -1   21.20    2.40
   4  -2  -1   18.00    2.40
   4  -2  -1   19.10    2.20
  -4   2   1   18.00    2.50
  -4   2   1   19.00    2.60
  -4   2   1   18.40    2.60
  -4   2   1   16.00    2.30
  -4   2   1   22.10    1.90
   3  -2  -1   41.20    3.90
   3  -2  -1   41.20    3.80
   3  -2  -1   40.50    3.80
   3  -2  -1   40.30    3.80
   3  -2  -1   38.70    3.60
   3  -2  -1   48.60    3.80
  -3   2   1   46.40    3.80
  -3   2   1   44.70    3.90
  -3   2   1   38.90    3.70
  -3   2   1   41.20    3.80
  -3   2   1   40.30    3.40
  -3   2   1   41.60    4.00
   2  -2  -1  176.18   14.10
   2  -2  -1  177.98   14.20
   2  -2  -1  183.78   14.10
   2  -2  -1  189.98   14.10
   2  -2  -1  182.08   14.10
   2  -2  -1  194.58   14.20
   2  -2  -1  187.88   14.20
  -2   2   1  194.48   14.30
  -2   2   1  178.48   14.10
  -2   2   1  200.48   14.20
  -2   2   1  180.98   13.90
  -2   2   1  173.68   14.20
  -2   2   1  170.38   14.00
  -2   2   1  184.48   14.10
  -2   2   1  184.08   14.30
   1  -2  -1  341.27   26.10
   1  -2  -1  349.07   26.30
   1  -2  -1  366.06   26.30
   1  -2  -1  362.86   26.20
   1  -2  -1  339.97   26.00
   1  -2  -1  340.87   26.10
   1  -2  -1  328.97   26.10
   1  -2  -1  342.47   26.20
  -1   2   1  307.27   26.00
  -1   2   1  340.27   26.20
  -1   2   1  341.57   26.10
  -1   2   1  387.16   26.40
  -1   2   1  326.17   26.10
  -1   2   1  367.66   26.20
  -1   2   1  362.06   26.20
   0  -2  -1  153.08   10.40
   0  -2  -1  134.09   10.40
   0  -2  -1  138.89   10.40
   0  -2  -1  123.89   10.60
   0  -2  -1  131.39   10.40
   0  -2  -1  140.39   10.50
   0  -2  -1  146.29   10.50
   0  -2  -1  138.69   10.40
   0   2   1  136.89   10.40
   0   2   1  121.09   10.40
   0   2   1  141.59   10.40
   0   2   1  126.49   10.40
   0   2   1  134.99   10.40
   0   2   1  147.29   10.50
   0   2   1  146.89   10.50
  -1  -2  -1   26.50    2.30
  -1  -2  -1   28.70    2.40
  -1  -2  -1   30.60    2.40
  -1  -2  -1   24.60    2.30
  -1  -2  -1   29.20    2.40
  -1  -2  -1   28.50    2.50
  -1  -2  -1   29.40    2.30
  -1  -2  -1   32.20    2.50
  -1  -2  -1   29.40    2.50
  -1  -2  -1   33.10    2.40
   1   2   1   28.90    2.30
   1   2   1   30.30    2.50
   1   2   1   29.30    2.40
   1   2   1   28.20    2.30
   1   2   1   27.70    2.40
   1   2   1   31.00    2.50
  -2  -2  -1  453.75   33.90
  -2  -2  -1  477.55   33.90
  -2  -2  -1  466.15   33.80
  -2  -2  -1  380.16   33.90
  -2  -2  -1  506.75   34.00
  -2  -2  -1  428.66   34.00
  -2  -2  -1  490.25   34.00
  -2  -2  -1  430.76   33.70
  -2  -2  -1  430.36   33.80
   2   2   1  450.45   33.80
   2   2   1  463.15   33.60
   2   2   1  442.56   33.90
   2   2   1  451.55   33.80
   2   2   1  408.76   33.90
  -3  -2  -1  146.09   12.20
  -3  -2  -1  144.59   11.80
  -3  -2  -1  153.28   11.90
  -3  -2  -1  153.68   12.10
  -3  -2  -1  180.48   12.20
  -3  -2  -1  164.18   12.00
   3   2   1  149.19   12.10
   3   2   1  161.98   11.80
   3   2   1  146.99   12.20
   3   2   1  150.08   12.00
  -4  -2  -1    0.40    0.70
  -4  -2  -1   -1.00    0.50
  -4  -2  -1   -0.10    0.80
  -4  -2  -1    0.00    0.70
  -4  -2  -1    0.30    0.50
  -4  -2  -1    0.20    0.60
   4   2   1    0.00    0.50
   4   2   1   -0.10    0.70
   4   2   1    1.00    0.80
   4   2   1    0.00    0.50
  -5  -2  -1   46.10    4.10
  -5  -2  -1   49.30    4.50
  -5  -2  -1   47.10    4.70
  -5  -2  -1   48.10    4.30
  -5  -2  -1   37.30    4.10
   5   2   1   49.90    4.50
   5   2   1   43.60    4.20
  -6  -2  -1    5.30    1.90
  -6  -2  -1    3.50    1.20
  -6  -2  -1    3.30    1.40
  -6  -2  -1    3.10    1.20
   6   2   1    3.90    1.50
   6   2   1    2.60    1.10
  -7  -2  -1    0.00    1.50
  -7  -2  -1    0.60    1.00
  -7  -2  -1    0.70    1.40
  -7  -2  -1    1.30    1.10
   7   2   1    3.20    1.50
  -8  -2  -1   -2.10    1.70
  -8  -2  -1   -0.20    1.20
  -8  -2  -1    1.40    1.40
  -8  -2  -1   -0.70    1.30
  -8  -2  -1   -0.90    1.70
   8  -3  -1    4.60    2.40
   8  -3  -1    0.70    1.70
  -8   3   1    2.40    1.80
  -8   3   1    2.60    1.50
   7  -3  -1    2.30    1.50
   7  -3  -1    4.50    1.90
   7  -3  -1    0.80    1.40
  -7   3   1    0.70    1.70
  -7   3   1    2.60    1.50
  -7   3   1    1.20    1.40
   6  -3  -1   93.99    7.90
   6  -3  -1   95.79    8.00
   6  -3  -1   92.79    8.30
   6  -3  -1   72.19    7.90
  -6   3   1   86.39    7.80
  -6   3   1   86.99    7.10
  -6   3   1   95.59    8.20
  -6   3   1   89.39    7.90
  -6   3   1   87.39    8.20
   5  -3  -1  190.18   15.20
   5  -3  -1  191.78   15.20
   5  -3  -1  179.58   15.00
   5  -3  -1  216.78   15.10
  -5   3   1  174.88   15.10
  -5   3   1  182.78   15.30
  -5   3   1  183.68   14.40
  -5   3   1  180.08   14.90
  -5   3   1  182.18   15.00
   4  -3  -1    1.00    0.70
   4  -3  -1    2.60    1.00
   4  -3  -1    0.90    0.80
   4  -3  -1    0.90    0.80
   4  -3  -1    0.90    0.90
  -4   3   1    0.00    0.60
  -4   3   1   -0.90    0.80
  -4   3   1    1.50    0.90
  -4   3   1    1.50    0.80
  -4   3   1    1.30    0.40
   3  -3  -1  150.68   12.60
   3  -3  -1  164.38   12.30
   3  -3  -1  170.58   12.50
   3  -3  -1  152.88   12.50
   3  -3  -1  158.18   12.60
   3  -3  -1  157.78   12.50
  -3   3   1  152.78   12.50
  -3   3   1  153.18   12.00
  -3   3   1  158.38   12.50
  -3   3   1  161.48   12.40
   2  -3  -1  347.07   25.60
   2  -3  -1  322.77   25.70
   2  -3  -1  303.77   25.40
   2  -3  -1  350.56   25.60
   2  -3  -1  303.87   25.50
   2  -3  -1  375.26   25.50
   2  -3  -1  343.67   25.60
   2  -3  -1  341.37   25.50
  -2   3   1  321.37   25.40
  -2   3   1  299.27   25.50
  -2   3   1  333.97   25.70
  -2   3   1  339.37   25.80
  -2   3   1  377.06   25.50
   1  -3  -1   11.90    0.90
   1  -3  -1   11.20    1.10
   1  -3  -1   11.50    1.20
   1  -3  -1   11.70    1.20
   1  -3  -1   12.20    1.30
   1  -3  -1   12.90    1.30
   1  -3  -1   11.20    1.20
   1  -3  -1   12.00    1.40
   1  -3  -1   13.40    1.60
  -1   3   1   13.10    1.20
  -1   3   1   10.30    1.10
  -1   3   1   12.50    1.30
  -1   3   1   10.90    1.30
  -1   3   1   10.90    1.10
  -1   3   1   10.60    1.00
  -1   3   1    8.90    1.00
  -1   3   1   14.30    1.70
   0  -3  -1   24.50    2.20
   0  -3  -1   26.90    2.10
   0  -3  -1   26.30    2.20
   0  -3  -1   23.20    2.00
   0  -3  -1   25.40    2.10
   0  -3  -1   20.70    2.20
   0  -3  -1   25.00    2.00
   0  -3  -1   22.90    2.10
   0  -3  -1   24.30    2.00
   0  -3  -1   26.00    2.20
   0   3   1   22.40    2.10
   0   3   1   24.20    2.10
   0   3   1   27.10    2.00
   0   3   1   24.70    2.00
   0   3   1   26.90    2.10
   0   3   1   24.90    2.10
  -1  -3  -1    6.00    0.80
  -1  -3  -1    7.50    0.80
  -1  -3  -1    4.00    0.70
  -1  -3  -1    7.00    1.10
  -1  -3  -1    5.80    0.70
  -1  -3  -1    7.60    1.00
  -1  -3  -1    6.20    0.80
  -1  -3  -1    7.20    0.70
  -1  -3  -1    7.50    0.90
   1   3   1    6.50    0.70
   1   3   1    8.70    1.00
   1   3   1    6.00    0.70
   1   3   1    8.90    0.80
   1   3   1    7.10    0.80
  -2  -3  -1  326.47   23.30
  -2  -3  -1  324.57   23.40
  -2  -3  -1  326.57   23.20
  -2  -3  -1  300.77   23.40
  -2  -3  -1  322.37   23.20
  -2  -3  -1  270.87   23.30
  -2  -3  -1  283.97   23.30
   2   3   1  311.27   23.20
   2   3   1  322.97   23.10
   2   3   1  267.77   23.20
  -3  -3  -1   52.09    4.60
  -3  -3  -1   48.50    4.60
  -3  -3  -1   57.79    4.60
  -3  -3  -1   53.69    4.50
  -3  -3  -1   55.79    4.30
  -3  -3  -1   55.19    4.70
  -3  -3  -1   47.60    4.40
  -3  -3  -1   52.09    4.20
   3   3   1   50.59    4.30
   3   3   1   61.49    4.50
  -4  -3  -1   79.89    6.50
  -4  -3  -1   76.79    6.80
  -4  -3  -1   89.79    7.10
  -4  -3  -1   79.59    7.00
  -4  -3  -1   79.89    7.00
  -4  -3  -1   83.39    6.70
  -4  -3  -1   86.29    7.30
  -4  -3  -1   89.19    7.20
   4   3   1   84.99    6.80
   4   3   1   98.19    7.10
   4   3   1   84.59    6.60
  -5  -3  -1   24.40    2.40
  -5  -3  -1   23.80    2.60
  -5  -3  -1   29.80    3.50
  -5  -3  -1   19.80    2.80
  -5  -3  -1   25.60    2.90
   5   3   1   19.70    2.50
  -6  -3  -1    0.90    0.90
  -6  -3  -1   -0.10    0.80
  -6  -3  -1   -0.20    1.40
  -6  -3  -1    0.00    1.10
  -6  -3  -1    0.20    0.90
  -7  -3  -1    6.80    2.30
  -7  -3  -1    9.90    2.10
  -7  -3  -1    6.60    1.70
  -7  -3  -1   13.10    2.50
  -7  -3  -1    9.20    1.90
   8  -4  -1    6.90    2.50
   8  -4  -1    3.70    2.00
  -8   4   1    7.50    2.30
  -8   4   1    6.20    2.10
   7  -4  -1    1.20    1.60
   7  -4  -1   -0.30    1.20
   7  -4  -1   -0.90    1.60
  -7   4   1   -0.40    1.10
  -7   4   1   -0.80    1.40
   6  -4  -1   -0.40    1.00
   6  -4  -1    0.80    1.40
   6  -4  -1   -1.20    1.00
   6  -4  -1    1.40    1.40
  -6   4   1   -1.00    0.90
  -6   4   1   -0.20    1.10
  -6   4   1    0.30    1.50
   5  -4  -1   26.20    3.50
   5  -4  -1   30.00    3.50
   5  -4  -1   31.60    4.00
   5  -4  -1   24.30    3.20
  -5   4   1   29.70    3.50
  -5   4   1   31.90    4.00
  -5   4   1   32.30    3.30
  -5   4   1   32.40    3.60
  -5   4   1   26.10    2.40
   4  -4  -1    1.50    0.80
   4  -4  -1    1.70    0.90
   4  -4  -1    0.80    0.80
   4  -4  -1    1.60    1.10
   4  -4  -1    2.00    1.10
   4  -4  -1    1.70    1.00
  -4   4   1    1.90    0.40
  -4   4   1    1.10    0.90
  -4   4   1    2.00    1.10
  -4   4   1    1.70    1.20
  -4   4   1    3.90    1.10
   3  -4  -1  106.49    8.90
   3  -4  -1  111.39    9.10
   3  -4  -1  104.79    8.60
   3  -4  -1  107.19    8.90
   3  -4  -1  109.99    8.80
   3  -4  -1  109.49    8.90
  -3   4   1  106.59    8.70
  -3   4   1  108.79    8.90
  -3   4   1  113.89    8.80
   2  -4  -1    1.00    0.60
   2  -4  -1    0.50    0.50
   2  -4  -1    0.80    0.50
   2  -4  -1    0.40    0.60
   2  -4  -1    0.70    0.50
   2  -4  -1    1.00    0.60
   2  -4  -1    0.40    0.60
   2  -4  -1   -0.20    0.60
  -2   4   1    1.30    0.90
  -2   4   1    0.20    0.50
  -2   4   1   -0.10    0.70
  -2   4   1    0.70    0.50
   1  -4  -1  147.09   11.80
   1  -4  -1  155.48   12.00
   1  -4  -1  165.68   12.20
   1  -4  -1  144.09   12.00
   1  -4  -1  149.09   12.00
   1  -4  -1  149.79   12.00
   1  -4  -1  159.38   11.80
   1  -4  -1  164.28   11.90
  -1   4   1  162.88   12.10
  -1   4   1  180.58   12.00
  -1   4   1  140.79   11.80
   0  -4  -1  106.19    8.00
   0  -4  -1   94.79    8.00
   0  -4  -1   94.09    8.10
   0  -4  -1   97.79    7.90
   0  -4  -1  101.19    8.20
   0  -4  -1  105.39    8.20
   0  -4  -1   96.79    7.90
   0  -4  -1  103.39    8.00
   0  -4  -1  119.79    8.10
   0   4   1  113.99    8.00
   0   4   1   93.39    8.00
   0   4   1  118.49    8.00
  -1  -4  -1   20.90    2.20
  -1  -4  -1   21.70    2.10
  -1  -4  -1   23.50    2.00
  -1  -4  -1   24.30    2.00
  -1  -4  -1   28.20    2.10
  -1  -4  -1   23.30    2.10
  -1  -4  -1   21.30    2.00
  -1  -4  -1   20.50    2.10
   1   4   1   24.40    2.00
   1   4   1   21.70    1.90
  -2  -4  -1    5.00    0.80
  -2  -4  -1    3.90    0.90
  -2  -4  -1    3.50    0.90
  -2  -4  -1    5.00    0.80
  -2  -4  -1    4.60    0.90
  -2  -4  -1    2.80    0.60
  -2  -4  -1    4.90    0.60
  -2  -4  -1    5.10    1.00
   2   4   1    4.40    0.70
   2   4   1    4.20    0.60
  -3  -4  -1  415.96   30.70
  -3  -4  -1  408.56   30.90
  -3  -4  -1  429.26   30.70
  -3  -4  -1  340.67   30.70
  -3  -4  -1  387.56   30.90
  -3  -4  -1  404.16   31.00
  -3  -4  -1  386.06   30.90
  -3  -4  -1  451.35   30.80
   3   4   1  400.26   30.60
   3   4   1  424.96   30.60
  -4  -4  -1  117.09    9.30
  -4  -4  -1  112.69    9.10
  -4  -4  -1  126.59    9.90
  -4  -4  -1  113.79    9.50
  -4  -4  -1  122.39    9.70
  -4  -4  -1  112.99    9.60
  -4  -4  -1  132.49    9.70
  -4  -4  -1  109.19    9.50
   4   4   1  114.39    9.30
  -5  -4  -1    4.60    1.50
  -5  -4  -1    5.10    1.40
  -5  -4  -1    3.70    1.30
  -5  -4  -1    3.40    1.00
  -5  -4  -1    3.20    1.10
  -6  -4  -1    7.10    2.30
  -6  -4  -1    5.80    1.40
  -6  -4  -1    6.50    1.60
  -6  -4  -1    5.70    1.50
  -6  -4  -1    7.30    1.70
  -7  -4  -1    6.70    1.80
  -7  -4  -1    7.10    1.90
  -7  -4  -1    5.50    2.30
  -7  -4  -1    6.90    2.10
  -7  -4  -1    8.30    1.70
   8  -5  -1    2.70    2.40
   8  -5  -1   -0.60    1.70
  -8   5   1    0.70    1.70
  -8   5   1    2.20    1.60
   7  -5  -1   -0.10    1.50
   7  -5  -1   -1.50    1.60
   7  -5  -1    1.50    1.40
  -7   5   1   -1.10    1.20
  -7   5   1    2.10    1.20
   6  -5  -1    0.80    1.10
   6  -5  -1    1.20    1.30
   6  -5  -1    2.00    1.70
   6  -5  -1    2.70    1.50
  -6   5   1    3.70    1.50
  -6   5   1   -0.70    1.20
   5  -5  -1   11.60    2.20
   5  -5  -1   10.30    2.30
   5  -5  -1    8.30    2.20
   5  -5  -1    8.10    1.70
  -5   5   1    8.70    1.80
  -5   5   1    9.00    2.50
  -5   5   1    6.80    1.70
   4  -5  -1   22.60    2.90
   4  -5  -1   16.90    2.70
   4  -5  -1   20.80    2.90
   4  -5  -1   19.60    2.70
   4  -5  -1   21.10    2.30
   4  -5  -1   20.80    2.80
  -4   5   1   27.10    3.60
  -4   5   1   20.10    2.50
  -4   5   1   18.30    2.60
  -4   5   1   19.10    2.40
   3  -5  -1    6.20    1.30
   3  -5  -1    2.50    1.00
   3  -5  -1    4.00    1.20
   3  -5  -1    3.70    1.20
   3  -5  -1    6.50    1.10
   3  -5  -1    4.30    1.10
  -3   5   1    2.00    1.20
  -3   5   1    4.20    1.10
  -3   5   1    5.30    1.00
   2  -5  -1    7.70    1.30
   2  -5  -1    7.70    1.30
   2  -5  -1    8.50    1.50
   2  -5  -1    8.20    1.10
   2  -5  -1    9.50    1.20
   2  -5  -1    5.60    1.30
   2  -5  -1    7.70    1.30
   2  -5  -1    8.10    1.20
  -2   5   1    6.00    1.20
  -2   5   1    7.80    1.00
  -2   5   1    5.80    1.10
   1  -5  -1   63.99    5.40
   1  -5  -1   65.19    5.10
   1  -5  -1   62.49    5.00
   1  -5  -1   66.49    5.10
   1  -5  -1   63.59    4.80
   1  -5  -1   62.79    5.10
   1  -5  -1   58.29    5.10
   1  -5  -1   59.19    4.90
  -1   5   1   65.39    5.10
  -1   5   1   64.49    5.20
  -1   5   1   57.59    4.90
   0  -5  -1  189.28   15.00
   0  -5  -1  207.58   15.10
   0  -5  -1  203.58   14.90
   0  -5  -1  184.48   15.30
   0  -5  -1  189.18   15.10
   0  -5  -1  198.58   15.00
   0  -5  -1  222.38   15.10
   0  -5  -1  172.68   15.10
   0   5   1  206.38   15.20
   0   5   1  209.98   15.10
   0   5   1  183.88   15.00
  -1  -5  -1    1.20    0.70
  -1  -5  -1    3.40    0.70
  -1  -5  -1    2.50    0.60
  -1  -5  -1    2.50    0.60
  -1  -5  -1    1.90    0.40
  -1  -5  -1    2.10    0.60
  -1  -5  -1    2.50    0.60
  -1  -5  -1    1.40    0.40
   1   5   1    1.40    0.40
  -2  -5  -1    5.70    0.90
  -2  -5  -1    6.00    0.90
  -2  -5  -1    5.90    0.80
  -2  -5  -1    5.60    1.10
  -2  -5  -1    4.70    0.80
  -2  -5  -1    5.60    1.10
  -2  -5  -1    3.40    1.00
  -2  -5  -1    6.80    0.80
  -2  -5  -1    5.60    1.10
   2   5   1    6.30    0.80
  -3  -5  -1  251.17   19.50
  -3  -5  -1  238.28   19.50
  -3  -5  -1  268.67   19.20
  -3  -5  -1  234.18   19.50
  -3  -5  -1  293.77   19.60
  -3  -5  -1  254.27   19.30
  -3  -5  -1  216.28   19.20
   3   5   1  258.17   19.10
  -4  -5  -1    3.70    1.10
  -4  -5  -1    3.40    1.30
  -4  -5  -1    4.20    1.40
  -4  -5  -1    7.10    1.10
  -4  -5  -1    2.10    1.10
  -4  -5  -1    4.10    1.30
  -5  -5  -1    8.40    1.70
  -5  -5  -1    7.70    1.90
  -5  -5  -1    8.50    1.80
  -5  -5  -1    5.60    1.50
  -5  -5  -1    7.60    1.30
  -6  -5  -1   80.89    6.80
  -6  -5  -1   80.89    6.80
  -6  -5  -1   73.19    6.30
  -6  -5  -1   56.09    6.50
  -6  -5  -1   89.79    7.50
  -7  -5  -1    7.20    2.00
  -7  -5  -1    4.80    1.70
  -7  -5  -1    4.60    1.30
  -7  -5  -1    1.70    2.00
  -7  -5  -1    3.10    1.80
   7  -6  -1    2.00    1.90
   7  -6  -1   -1.10    1.40
   7  -6  -1    0.60    1.50
  -7   6   1    3.00    1.40
  -7   6   1   -0.10    1.30
   6  -6  -1   32.30    4.60
   6  -6  -1   34.00    4.70
   6  -6  -1   35.90    4.20
   6  -6  -1   35.50    4.60
  -6   6   1   31.10    4.10
  -6   6   1   32.90    3.80
   5  -6  -1   42.10    4.60
   5  -6  -1   42.50    4.50
   5  -6  -1   34.30    4.70
   5  -6  -1   38.80    3.90
   5  -6  -1   40.70    4.30
  -5   6   1   43.30    4.30
  -5   6   1   42.50    4.10
   4  -6  -1  177.38   14.00
   4  -6  -1  172.38   14.30
   4  -6  -1  176.28   14.40
   4  -6  -1  165.68   14.40
   4  -6  -1  174.78   14.60
  -4   6   1  189.38   14.00
  -4   6   1  184.58   14.30
   3  -6  -1  126.29   10.20
   3  -6  -1  123.09   10.40
   3  -6  -1  119.59   10.30
   3  -6  -1  128.49   10.10
   3  -6  -1  126.09   10.10
   3  -6  -1  113.99    9.90
  -3   6   1  126.29   10.10
  -3   6   1  129.19    9.80
  -3   6   1  123.49   10.10
   2  -6  -1  281.67   20.90
   2  -6  -1  264.67   20.90
   2  -6  -1  271.07   20.80
   2  -6  -1  275.77   21.20
   2  -6  -1  234.98   20.60
   2  -6  -1  274.97   20.70
   2  -6  -1  260.17   21.20
   2  -6  -1  282.97   20.90
  -2   6   1  297.47   20.90
   1  -6  -1  108.49    8.70
   1  -6  -1  108.59    8.50
   1  -6  -1  105.49    8.40
   1  -6  -1  115.19    8.60
   1  -6  -1  101.59    8.90
   1  -6  -1  114.29    8.70
   1  -6  -1  103.69    8.60
   1  -6  -1  116.39    8.40
  -1   6   1  104.59    8.60
   0  -6  -1   59.39    5.00
   0  -6  -1   58.79    5.00
   0  -6  -1   64.49    4.90
   0  -6  -1   64.69    5.20
   0  -6  -1   60.39    4.80
   0  -6  -1   65.09    5.40
   0  -6  -1   58.69    4.80
   0  -6  -1   63.79    5.00
   0  -6  -1   59.09    5.00
   0   6   1   67.59    5.00
  -1  -6  -1   33.50    2.90
  -1  -6  -1   38.40    3.40
  -1  -6  -1   34.50    3.00
  -1  -6  -1   30.40    3.30
  -1  -6  -1   30.80    2.90
  -1  -6  -1   34.40    2.90
  -1  -6  -1   39.40    3.20
  -1  -6  -1   36.90    3.10
  -1  -6  -1   33.30    2.90
  -2  -6  -1  262.67   20.30
  -2  -6  -1  304.67   20.20
  -2  -6  -1  262.57   20.10
  -2  -6  -1  250.37   20.40
  -2  -6  -1  243.68   20.00
  -2  -6  -1  251.27   20.00
  -2  -6  -1  261.87   20.30
  -2  -6  -1  266.27   20.30
  -2  -6  -1  266.27   20.10
  -3  -6  -1    2.00    1.10
  -3  -6  -1    2.10    0.90
  -3  -6  -1    3.00    0.90
  -3  -6  -1    2.50    1.00
  -3  -6  -1    3.00    1.10
  -3  -6  -1    2.80    0.60
  -4  -6  -1   40.70    4.10
  -4  -6  -1   30.20    4.00
  -4  -6  -1   44.20    3.80
  -4  -6  -1   40.40    4.00
  -4  -6  -1   41.40    3.50
  -5  -6  -1   80.79    6.70
  -5  -6  -1   69.79    6.90
  -5  -6  -1   86.69    7.50
  -5  -6  -1   82.99    7.20
  -5  -6  -1   90.69    7.30
  -6  -6  -1    0.90    1.10
  -6  -6  -1    0.30    1.60
  -6  -6  -1    1.10    1.20
  -6  -6  -1    1.30    1.20
  -6  -6  -1   -0.30    0.80
   7  -7  -1   10.50    2.60
   7  -7  -1    9.40    2.60
   7  -7  -1    5.00    2.40
  -7   7   1    4.80    2.00
  -7   7   1    8.40    2.10
   6  -7  -1   12.70    2.70
   6  -7  -1    5.90    2.30
   6  -7  -1    8.00    2.00
   6  -7  -1    4.30    2.40
  -6   7   1    6.20    2.10
  -6   7   1    7.40    1.90
   5  -7  -1    5.90    1.60
   5  -7  -1    8.90    2.10
   5  -7  -1    7.60    2.30
   5  -7  -1    6.30    1.60
   5  -7  -1    7.30    2.00
  -5   7   1    9.70    2.00
  -5   7   1    6.90    1.60
   4  -7  -1  101.39    8.90
   4  -7  -1   86.29    8.30
   4  -7  -1  111.59    8.70
   4  -7  -1   99.19    8.20
   4  -7  -1   95.19    8.70
  -4   7   1   92.69    8.00
  -4   7   1  103.19    8.40
   3  -7  -1  184.28   14.80
   3  -7  -1  188.88   14.50
   3  -7  -1  187.48   14.90
   3  -7  -1  174.88   15.00
   3  -7  -1  189.58   14.70
  -3   7   1  177.18   14.60
   2  -7  -1  182.78   15.30
   2  -7  -1  200.38   14.80
   2  -7  -1  179.88   14.80
   2  -7  -1  204.98   14.80
   2  -7  -1  175.38   14.60
   2  -7  -1  187.38   15.20
   2  -7  -1  181.98   14.60
   2  -7  -1  194.78   15.00
  -2   7   1  196.88   14.80
   1  -7  -1   91.09    7.40
   1  -7  -1  100.99    7.70
   1  -7  -1   96.39    7.30
   1  -7  -1   99.29    8.10
   1  -7  -1   85.59    7.60
   1  -7  -1   89.79    7.70
   1  -7  -1  100.99    7.80
   1  -7  -1   99.69    7.40
  -1   7   1   90.99    7.60
   0  -7  -1  104.79    8.90
   0  -7  -1  125.09    9.70
   0  -7  -1  119.09    9.10
   0  -7  -1  132.79    9.20
   0  -7  -1  116.19    9.00
   0  -7  -1  115.09    9.30
   0  -7  -1  106.59    9.10
   0  -7  -1  125.89    8.90
   0  -7  -1  122.29    9.10
   0   7   1   93.19    9.10
  -1  -7  -1   32.10    2.80
  -1  -7  -1   31.80    2.70
  -1  -7  -1   29.50    2.70
  -1  -7  -1   32.70    3.00
  -1  -7  -1   32.20    2.80
  -1  -7  -1   29.10    3.20
  -1  -7  -1   27.00    3.10
  -1  -7  -1   32.40    2.80
  -2  -7  -1    7.00    1.20
  -2  -7  -1    8.00    1.10
  -2  -7  -1    7.40    1.00
  -2  -7  -1    7.10    1.40
  -2  -7  -1    5.60    1.30
  -2  -7  -1    9.90    1.50
  -2  -7  -1    6.60    1.40
  -3  -7  -1   63.09    4.80
  -3  -7  -1   55.79    5.10
  -3  -7  -1   54.69    5.10
  -3  -7  -1   51.49    5.00
  -3  -7  -1   50.39    4.50
  -3  -7  -1   54.09    5.00
  -4  -7  -1   34.70    3.80
  -4  -7  -1   36.80    3.60
  -4  -7  -1   25.30    3.20
  -4  -7  -1   36.80    3.70
  -4  -7  -1   36.40    3.00
  -5  -7  -1    0.80    1.00
  -5  -7  -1    1.20    1.50
  -5  -7  -1    0.00    1.20
  -5  -7  -1   -0.10    0.60
  -5  -7  -1    0.20    1.10
  -6  -7  -1    0.00    1.10
  -6  -7  -1    0.80    1.50
  -6  -7  -1    0.20    0.80
  -6  -7  -1   -0.40    1.30
  -6  -7  -1   -1.20    1.70
   7  -8  -1   31.70    4.60
   7  -8  -1   28.00    4.50
   7  -8  -1   26.90    4.80
   6  -8  -1    0.50    1.70
   6  -8  -1    0.10    1.60
   6  -8  -1   -1.70    1.70
   6  -8  -1    1.00    1.50
   5  -8  -1   16.50    3.30
   5  -8  -1   11.50    2.00
   5  -8  -1    9.80    2.40
   5  -8  -1   12.40    2.80
   5  -8  -1   13.60    2.50
  -5   8   1    9.00    2.50
   4  -8  -1   78.59    7.40
   4  -8  -1   78.09    7.70
   4  -8  -1   79.59    7.30
   4  -8  -1   73.79    6.80
   4  -8  -1   89.19    7.30
   3  -8  -1   78.29    6.80
   3  -8  -1   78.29    7.10
   3  -8  -1   73.29    6.90
   3  -8  -1   84.39    6.70
   3  -8  -1   69.89    7.10
   2  -8  -1  259.47   19.70
   2  -8  -1  231.18   19.50
   2  -8  -1  256.17   19.60
   2  -8  -1  263.37   20.10
   1  -8  -1  131.59   12.10
   1  -8  -1  163.68   11.70
   1  -8  -1  156.18   12.60
   1  -8  -1  152.88   12.00
   1  -8  -1  164.58   12.20
   1  -8  -1  156.78   11.60
   1  -8  -1  143.69   12.00
   0  -8  -1    6.60    1.60
   0  -8  -1    6.60    1.40
   0  -8  -1    6.60    1.10
   0  -8  -1    6.30    1.20
   0  -8  -1    6.80    1.00
   0  -8  -1    9.70    1.30
   0  -8  -1    6.70    1.10
  -1  -8  -1    3.40    1.10
  -1  -8  -1    3.70    0.90
  -1  -8  -1    3.00    0.90
  -1  -8  -1    3.10    0.90
  -1  -8  -1    3.50    0.90
  -1  -8  -1    2.70    1.20
  -1  -8  -1    2.70    0.70
  -2  -8  -1    4.40    1.10
  -2  -8  -1    2.40    1.10
  -2  -8  -1    4.60    0.80
  -2  -8  -1    4.50    1.40
  -2  -8  -1    4.20    1.20
  -2  -8  -1    4.10    1.00
  -2  -8  -1    5.30    1.20
  -3  -8  -1    6.20    1.50
  -3  -8  -1    8.20    1.40
  -3  -8  -1    5.40    0.90
  -3  -8  -1    3.80    1.40
  -4  -8  -1    0.60    0.70
  -4  -8  -1    2.60    1.30
  -4  -8  -1    0.90    0.80
  -4  -8  -1    1.50    1.10
  -5  -8  -1    0.40    1.30
  -5  -8  -1    1.10    1.10
  -5  -8  -1    0.20    1.20
   6  -9  -1   43.80    5.20
   6  -9  -1   45.90    5.90
   6  -9  -1   35.60    5.30
   6  -9  -1   37.80    5.60
   5  -9  -1    1.70    2.00
   5  -9  -1    2.60    1.60
   5  -9  -1    4.60    2.00
   5  -9  -1    7.10    2.20
   4  -9  -1    4.60    2.20
   4  -9  -1    3.50    1.50
   4  -9  -1    3.70    1.40
   4  -9  -1    4.30    1.80
   4  -9  -1    5.10    1.80
   3  -9  -1   41.80    4.40
   3  -9  -1   45.10    4.90
   3  -9  -1   40.10    4.20
   3  -9  -1   44.70    4.50
   3  -9  -1   48.40    5.60
   2  -9  -1  143.49   12.60
   2  -9  -1  162.18   12.70
   2  -9  -1  192.28   13.60
   2  -9  -1  145.49   12.80
   1  -9  -1   -0.30    0.80
   1  -9  -1   -0.40    0.70
   1  -9  -1   -0.50    1.10
   1  -9  -1    0.40    0.80
   0  -9  -1    0.40    0.70
   0  -9  -1    3.30    1.40
   0  -9  -1    1.80    0.80
   0  -9  -1    2.90    1.10
   0  -9  -1    1.20    0.80
  -1  -9  -1    0.60    0.70
  -1  -9  -1   -0.50    1.00
  -1  -9  -1   -0.10    0.80
  -1  -9  -1    0.10    0.90
  -1  -9  -1    0.40    0.60
  -2  -9  -1    1.00    0.60
  -2  -9  -1   -0.60    1.00
  -2  -9  -1    0.10    1.00
  -2  -9  -1   -0.10    0.70
  -2  -9  -1    0.30    1.00
  -3  -9  -1    0.10    1.10
  -3  -9  -1    1.50    1.40
  -3  -9  -1    0.30    0.60
  -3  -9  -1    0.00    0.70
  -3  -9  -1   -0.40    1.00
  -4  -9  -1    0.00    1.10
  -4  -9  -1    0.30    0.60
  -4  -9  -1    0.80    1.00
  -4  -9  -1    0.70    1.30
   5 -10  -1   11.80    2.60
   5 -10  -1   12.70    3.10
   5 -10  -1    8.80    3.10
   5 -10  -1   18.90    3.30
   4 -10  -1    1.10    1.20
   4 -10  -1    0.70    1.60
   4 -10  -1    1.50    1.90
   4 -10  -1    1.30    1.50
   4 -10  -1    0.20    1.30
   3 -10  -1    6.90    2.20
   3 -10  -1    5.20    2.00
   3 -10  -1    5.90    1.60
   3 -10  -1    7.90    1.90
   3 -10  -1    2.70    1.50
   2 -10  -1    3.20    1.20
   2 -10  -1    2.50    1.80
   2 -10  -1    1.10    1.20
   2 -10  -1   -0.80    1.30
   2 -10  -1    1.20    1.10
   1 -10  -1    1.00    1.40
   1 -10  -1    0.70    0.90
   1 -10  -1    1.50    1.00
   1 -10  -1    0.20    1.40
   1 -10  -1    0.60    1.00
   0 -10  -1    1.00    1.10
   0 -10  -1    0.80    0.80
   0 -10  -1    1.20    0.90
   0 -10  -1   -0.90    1.20
  -1 -10  -1   10.60    1.50
  -1 -10  -1   10.90    2.40
  -1 -10  -1   11.90    2.10
  -1 -10  -1    9.10    1.60
  -1 -10  -1    9.50    1.60
  -2 -10  -1    0.40    0.70
  -2 -10  -1    2.20    1.30
  -2 -10  -1   -0.90    1.30
  -2 -10  -1    3.70    1.30
  -2 -10  -1    1.70    1.00
  -3 -10  -1    0.40    1.30
  -3 -10  -1    0.70    1.30
  -3 -10  -1   -0.30    0.80
  -3 -10  -1    0.60    1.30
   4 -11  -1   -1.50    1.70
   4 -11  -1    1.40    1.70
   4 -11  -1    0.90    1.40
   4 -11  -1    2.80    2.30
   3 -11  -1   21.00    2.90
   3 -11  -1   14.70    2.50
   3 -11  -1   17.90    3.40
   3 -11  -1   10.20    3.10
   3 -11  -1   14.60    2.80
   2 -11  -1   10.30    2.10
   2 -11  -1   12.90    2.30
   2 -11  -1   13.60    3.10
   2 -11  -1   15.70    2.60
   2 -11  -1   15.50    3.20
   1 -11  -1    0.50    1.10
   1 -11  -1    0.00    1.10
   1 -11  -1   -0.30    1.50
   1 -11  -1    1.50    1.70
   1 -11  -1    0.30    1.00
   0 -11  -1   24.90    2.90
   0 -11  -1   23.70    3.10
   0 -11  -1   21.60    2.60
  -1 -11  -1    8.40    2.50
  -1 -11  -1   20.00    2.80
  -1 -11  -1   15.70    2.20
  -2 -11  -1   21.00    2.40
  -2 -11  -1   20.50    3.30
  -2 -11  -1   11.90    2.60
  -1 -12   2   10.20    2.90
  -1 -12   2    9.30    2.10
  -1 -12   2   14.30    3.00
  -1 -12   2   13.40    1.70
   0 -12   2    4.50    1.60
   0 -12   2    9.40    1.60
   0 -12   2    4.70    2.20
   0 -12   2    9.20    2.80
   1 -12   2    7.30    1.70
   1 -12   2    9.10    2.50
   1 -12   2    3.20    2.10
   1 -12   2    7.10    1.60
   2 -12   2    3.60    1.40
   2 -12   2    1.50    1.10
   2 -12   2    1.10    2.00
   2 -12   2    4.00    2.20
   3 -12   2   11.10    3.20
   3 -12   2   16.60    2.40
   3 -12   2   15.20    3.40
   3 -12   2   18.10    2.90
  -3 -11   2    0.40    1.50
  -3 -11   2    0.70    1.40
  -3 -11   2   -1.50    1.40
  -3 -11   2    0.00    0.70
  -2 -11   2    0.90    1.30
  -2 -11   2    0.30    1.50
  -2 -11   2    1.00    1.10
  -2 -11   2    2.50    0.70
  -2 -11   2    1.20    1.30
  -1 -11   2    6.40    2.10
  -1 -11   2    4.00    1.00
  -1 -11   2    1.90    1.20
  -1 -11   2    3.00    1.80
  -1 -11   2    4.60    1.00
   0 -11   2   30.50    4.30
   0 -11   2   31.80    3.50
   0 -11   2   27.00    4.30
   0 -11   2   38.60    3.30
   1 -11   2   -1.20    1.30
   1 -11   2    0.70    0.70
   1 -11   2   -0.60    1.30
   1 -11   2   -0.70    0.80
   1 -11   2    0.50    0.90
   2 -11   2   -0.30    1.60
   2 -11   2    1.00    0.90
   2 -11   2    0.40    0.90
   2 -11   2    0.00    1.10
   2 -11   2   -1.00    1.30
   3 -11   2    0.70    1.70
   3 -11   2    2.00    1.20
   3 -11   2    1.10    1.90
   3 -11   2    2.50    1.50
   4 -11   2    2.30    2.20
   4 -11   2    5.00    2.10
   4 -11   2    5.70    1.70
   4 -11   2    6.10    2.50
   5 -11   2    1.70    2.50
   5 -11   2    6.00    2.70
  -4 -10   2   -0.70    1.40
  -4 -10   2    3.30    1.60
  -3 -10   2    4.40    1.50
  -3 -10   2    3.60    0.90
  -3 -10   2    3.50    1.50
  -3 -10   2    3.20    1.60
  -2 -10   2    1.20    0.60
  -2 -10   2   -0.30    1.00
  -2 -10   2    0.90    0.80
  -2 -10   2    0.50    1.20
  -2 -10   2    0.00    1.00
  -1 -10   2   20.10    2.70
  -1 -10   2   19.00    3.20
  -1 -10   2   25.80    2.30
  -1 -10   2   21.80    2.30
  -1 -10   2   30.40    3.00
   0 -10   2   37.10    3.30
   0 -10   2   34.10    3.40
   0 -10   2   39.50    3.70
   0 -10   2   33.20    4.50
   0 -10   2   38.20    3.00
   0 -10   2   42.70    3.50
   0 -10   2   31.70    4.40
   1 -10   2    2.60    1.10
   1 -10   2    3.10    1.00
   1 -10   2    3.60    0.90
   1 -10   2    2.10    0.70
   1 -10   2    3.90    1.70
   1 -10   2    3.90    1.70
   2 -10   2    0.30    0.80
   2 -10   2    0.70    1.50
   2 -10   2    0.00    1.30
   2 -10   2    1.00    0.80
   2 -10   2    0.30    0.90
   3 -10   2   79.49    7.50
   3 -10   2  100.19    7.90
   3 -10   2   83.59    8.30
   3 -10   2   93.29    8.50
   4 -10   2   10.50    2.10
   4 -10   2   14.10    2.70
   4 -10   2   12.30    2.90
   4 -10   2   14.00    3.00
   5 -10   2    5.70    2.10
   5 -10   2    4.70    1.70
   5 -10   2    4.50    2.40
   5 -10   2    4.70    2.40
   6 -10   2    3.10    2.40
  -5  -9   2   -0.20    1.60
  -5  -9   2    0.50    1.00
  -5  -9   2   -0.30    1.40
  -5  -9   2   -0.60    1.40
  -4  -9   2    1.60    0.80
  -4  -9   2    0.30    1.20
  -4  -9   2    0.80    1.40
  -4  -9   2    0.80    1.20
  -3  -9   2    0.30    0.60
  -3  -9   2    1.50    0.90
  -3  -9   2    0.20    1.00
  -3  -9   2    2.00    1.20
  -3  -9   2    1.80    1.20
  -2  -9   2   61.19    5.70
  -2  -9   2   50.79    5.30
  -2  -9   2   67.69    5.60
  -2  -9   2   56.69    4.90
  -2  -9   2   61.89    5.00
  -2  -9   2   59.59    5.40
  -2  -9   2   76.89    5.60
  -1  -9   2  124.29    9.70
  -1  -9   2  118.99    9.80
  -1  -9   2  117.59    9.40
  -1  -9   2  114.49   10.20
  -1  -9   2  126.19    9.70
  -1  -9   2  122.09    9.40
   0  -9   2   14.10    1.90
   0  -9   2   14.40    2.40
   0  -9   2   13.40    2.50
   0  -9   2   14.10    1.50
   0  -9   2   13.30    1.60
   0  -9   2   15.00    1.70
   0  -9   2   14.40    1.70
   0  -9   2   11.70    1.30
   1  -9   2   69.79    6.10
   1  -9   2   60.29    5.10
   1  -9   2   59.19    5.20
   1  -9   2   57.39    5.20
   1  -9   2   62.69    5.20
   1  -9   2   63.59    5.00
   1  -9   2   61.09    5.80
   2  -9   2  131.89   12.10
   2  -9   2  153.28   12.40
   2  -9   2  142.09   11.70
   2  -9   2  146.69   11.40
   2  -9   2  139.69   11.50
   2  -9   2  155.38   11.70
   3  -9   2   76.39    7.10
   3  -9   2   70.79    6.50
   3  -9   2   83.99    6.40
   3  -9   2   76.09    7.20
   3  -9   2   68.79    6.70
   4  -9   2   27.60    4.30
   4  -9   2   35.80    3.90
   4  -9   2   30.10    4.40
   4  -9   2   30.00    3.70
   5  -9   2    5.90    1.70
   5  -9   2    4.00    2.20
   5  -9   2    1.70    1.80
   5  -9   2    4.30    1.80
   6  -9   2    9.80    2.80
   6  -9   2   11.70    2.80
   6  -9   2    5.70    2.70
   6  -9   2    8.60    2.10
  -6  -8   2   31.80    3.60
  -6  -8   2   31.60    4.10
  -6  -8   2   29.00    4.50
  -6  -8   2   22.90    3.80
  -6  -8   2   35.30    3.10
  -5  -8   2    0.80    0.90
  -5  -8   2    3.20    1.80
  -5  -8   2    2.40    0.70
  -5  -8   2    1.10    1.30
  -5  -8   2    0.70    1.20
  -4  -8   2    4.00    1.50
  -4  -8   2    2.30    1.20
  -4  -8   2    2.70    1.40
  -4  -8   2    3.80    0.90
  -3  -8   2   76.39    5.70
  -3  -8   2   61.79    5.90
  -3  -8   2   72.29    5.50
  -3  -8   2   70.49    6.00
  -3  -8   2   71.89    6.40
  -3  -8   2   77.09    6.30
  -3  -8   2   67.79    6.30
  -2  -8   2  149.09   11.60
  -2  -8   2  159.78   11.70
  -2  -8   2  149.99   11.30
  -2  -8   2  125.29   11.70
  -2  -8   2  145.49   11.70
  -1  -8   2    4.20    0.70
  -1  -8   2    3.50    1.20
  -1  -8   2    5.80    1.20
  -1  -8   2    3.50    0.90
  -1  -8   2    4.00    1.00
   0  -8   2    1.10    0.50
   0  -8   2    1.00    0.30
   0  -8   2    0.80    0.50
   0  -8   2    1.70    1.10
   0  -8   2    0.60    0.50
   0  -8   2   -0.50    0.90
   0  -8   2    0.80    0.70
   0  -8   2    0.60    0.60
   1  -8   2  289.47   23.30
   1  -8   2  295.47   23.30
   1  -8   2  300.37   23.00
   1  -8   2  328.57   23.30
   1  -8   2  303.67   23.00
   1  -8   2  307.27   23.20
   2  -8   2   75.49    6.50
   2  -8   2   75.99    6.50
   2  -8   2   73.49    6.20
   2  -8   2   77.19    7.00
   2  -8   2   73.09    6.30
   2  -8   2   91.19    7.10
   3  -8   2   83.59    7.20
   3  -8   2   80.79    6.70
   3  -8   2   80.89    7.60
   3  -8   2   84.19    7.00
   3  -8   2   86.69    7.60
   4  -8   2   -0.10    1.20
   4  -8   2    1.40    1.60
   4  -8   2   -0.60    0.80
   4  -8   2    0.30    0.70
   4  -8   2   -0.60    1.00
   5  -8   2    2.20    1.50
   5  -8   2    1.00    1.30
   5  -8   2    0.50    1.60
   5  -8   2    2.50    1.70
  -6   8  -2   -0.10    1.20
   6  -8   2   -0.60    1.30
   6  -8   2    0.50    1.60
   6  -8   2   -0.70    1.60
   6  -8   2   -0.80    1.40
   6  -8   2   -1.90    1.60
  -7   8  -2    1.60    1.80
   7  -8   2    1.00    2.00
   7  -8   2   -0.30    1.50
   7  -8   2    0.20    1.90
   7  -8   2    3.90    2.60
   7  -8   2    7.80    2.70
  -6  -7   2   11.40    2.40
  -6  -7   2    7.90    2.60
  -6  -7   2    8.80    2.30
  -6  -7   2   14.20    2.30
  -6  -7   2   11.40    1.70
  -5  -7   2    0.10    1.30
  -5  -7   2    0.80    0.60
  -5  -7   2    0.00    1.10
  -5  -7   2   -0.60    1.10
  -5  -7   2    0.30    0.90
  -4  -7   2   78.29    6.60
  -4  -7   2   67.99    6.90
  -4  -7   2   73.79    6.90
  -4  -7   2   72.79    6.10
  -4  -7   2   84.99    6.50
  -4  -7   2   88.69    6.90
  -3  -7   2   38.10    3.10
  -3  -7   2   38.70    3.50
  -3  -7   2   37.00    3.30
  -3  -7   2   44.60    4.00
  -3  -7   2   35.30    3.80
  -3  -7   2   37.50    3.80
  -3  -7   2   41.80    3.60
  -2  -7   2    4.10    1.10
  -2  -7   2    3.90    1.10
  -2  -7   2    4.00    0.60
  -2  -7   2    4.50    0.80
  -2  -7   2    4.90    0.50
  -2  -7   2    4.50    1.10
  -2  -7   2    5.00    0.70
  -2  -7   2    4.90    1.10
  -1  -7   2  113.99    8.70
  -1  -7   2  106.09    8.70
  -1  -7   2  113.29    8.70
  -1  -7   2  103.09    8.30
  -1  -7   2  108.59    8.30
  -1  -7   2  109.79    8.90
   0  -7   2   66.69    4.90
   0  -7   2   60.49    4.90
   0  -7   2   66.49    5.10
   0  -7   2   63.89    4.70
   0  -7   2   61.59    5.40
   0  -7   2   61.89    5.10
   0  -7   2   51.99    4.90
  -1   7  -2   63.79    5.10
   1  -7   2   76.19    5.70
   1  -7   2   69.59    5.30
   1  -7   2   67.99    5.10
   1  -7   2   47.80    5.60
   1  -7   2   64.39    5.20
   1  -7   2   55.59    5.10
   1  -7   2   64.69    5.00
   1  -7   2   62.59    5.20
  -2   7  -2   66.39    5.70
   2  -7   2   69.59    6.20
   2  -7   2   70.79    5.60
   2  -7   2   69.19    5.90
   2  -7   2   67.19    5.70
   2  -7   2   73.79    5.90
   2  -7   2   72.29    6.30
   2  -7   2   66.69    5.60
  -3   7  -2   61.79    4.80
   3  -7   2   50.99    4.90
   3  -7   2   49.70    4.70
   3  -7   2   59.69    4.80
   3  -7   2   49.50    5.20
   3  -7   2   49.30    4.50
   3  -7   2   52.59    4.90
   3  -7   2   59.49    5.30
  -4   7  -2   10.90    1.80
   4  -7   2    9.20    2.10
   4  -7   2    7.50    1.20
   4  -7   2   10.80    2.20
   4  -7   2    7.00    1.80
   4  -7   2    8.30    1.70
  -5   7  -2   60.99    5.60
  -5   7  -2   57.09    5.50
   5  -7   2   57.69    6.00
   5  -7   2   60.19    5.70
   5  -7   2   58.09    6.10
   5  -7   2   63.89    6.10
  -6   7  -2    5.50    1.80
  -6   7  -2    2.60    1.60
   6  -7   2    6.10    2.10
   6  -7   2    3.80    1.50
   6  -7   2    5.00    2.10
   6  -7   2    4.30    2.00
   6  -7   2    5.30    2.00
  -7   7  -2    4.80    1.90
   7  -7   2    2.70    2.20
   7  -7   2    7.90    2.70
   7  -7   2    9.10    2.40
   7  -7   2    3.20    2.00
   7  -7   2    1.60    1.80
  -7  -6   2   -0.30    1.30
  -7  -6   2   -1.00    1.30
  -7  -6   2   -1.70    1.90
  -7  -6   2    0.80    1.10
  -7  -6   2   -1.20    1.40
  -6  -6   2    2.50    1.00
  -6  -6   2    4.30    1.50
  -6  -6   2    0.80    1.20
  -6  -6   2    0.50    1.70
  -6  -6   2    2.30    1.30
  -5  -6   2   71.09    7.50
  -5  -6   2   85.19    7.10
  -5  -6   2   84.59    6.80
  -5  -6   2   85.29    7.30
  -4  -6   2    0.30    0.60
  -4  -6   2   -0.40    0.40
  -4  -6   2   -0.40    0.80
  -4  -6   2    0.40    1.00
  -4  -6   2    0.40    0.70
  -4  -6   2   -0.50    0.70
  -4  -6   2   -0.20    0.80
  -3  -6   2   -0.10    0.50
  -3  -6   2    0.50    0.80
  -3  -6   2   -0.50    0.70
  -3  -6   2    0.80    0.80
  -3  -6   2   -0.20    0.30
  -3  -6   2    0.20    0.60
  -3  -6   2    0.00    0.50
  -3  -6   2    0.90    0.70
  -2  -6   2   50.69    3.90
  -2  -6   2   50.79    4.20
  -2  -6   2   42.70    3.80
  -2  -6   2   42.40    4.10
  -2  -6   2   52.49    4.20
  -2  -6   2   45.70    4.20
  -2  -6   2   49.20    3.80
  -1  -6   2  285.37   20.70
  -1  -6   2  315.77   21.10
  -1  -6   2  267.17   21.10
  -1  -6   2  236.88   21.00
   0  -6   2    2.60    0.60
   0  -6   2    2.90    0.50
   0  -6   2    1.30    0.70
   0  -6   2    2.10    0.30
   0  -6   2    2.20    0.40
   0  -6   2    3.00    0.70
   0  -6   2    1.50    0.40
   1  -6   2  129.19   10.80
   1  -6   2  134.39   10.20
   1  -6   2  136.49   10.40
   1  -6   2  134.79   10.70
   1  -6   2  148.79   10.30
   1  -6   2  139.89   10.40
   1  -6   2  134.89   10.30
   1  -6   2  111.89   10.40
  -2   6  -2  183.78   13.20
  -2   6  -2  171.98   13.20
  -2   6  -2  170.88   13.00
   2  -6   2  143.39   13.50
   2  -6   2  181.28   13.20
   2  -6   2  172.58   13.30
   2  -6   2  165.08   13.50
   2  -6   2  166.68   13.30
   2  -6   2  167.28   13.00
   2  -6   2  169.68   13.10
  -3   6  -2   19.70    2.20
  -3   6  -2   18.30    2.20
  -3   6  -2   19.60    1.80
   3  -6   2   20.30    2.90
   3  -6   2   18.40    2.60
   3  -6   2   17.90    2.20
   3  -6   2   22.60    2.50
   3  -6   2   18.80    2.30
   3  -6   2   20.10    2.40
   3  -6   2   18.80    1.90
  -4   6  -2    1.70    0.90
  -4   6  -2    1.90    1.00
   4  -6   2    1.40    0.90
   4  -6   2    2.30    1.20
   4  -6   2    3.30    1.40
   4  -6   2    2.70    0.70
   4  -6   2    3.30    1.30
   4  -6   2    2.10    1.30
  -5   6  -2    5.00    1.50
  -5   6  -2    7.60    1.70
   5  -6   2    7.20    2.10
   5  -6   2    7.80    2.10
   5  -6   2    6.70    1.70
   5  -6   2    6.40    2.00
  -6   6  -2   29.10    3.70
  -6   6  -2   33.10    4.00
   6  -6   2   28.70    4.10
   6  -6   2   30.10    3.90
   6  -6   2   27.80    4.00
   6  -6   2   24.20    3.90
   6  -6   2   24.50    3.60
  -7   6  -2    1.70    1.40
  -7   6  -2    3.40    1.70
   7  -6   2   -1.00    1.80
   7  -6   2    0.70    1.70
   7  -6   2    1.00    1.50
   7  -6   2   -0.40    1.80
   7  -6   2    0.00    1.30
  -8   6  -2   -1.70    1.80
  -8   6  -2    0.30    1.80
   8  -6   2   -0.20    2.10
   8  -6   2    0.00    2.10
  -7  -5   2   -0.50    1.10
  -7  -5   2   -2.80    1.50
  -7  -5   2    1.70    1.50
  -7  -5   2    2.30    1.40
  -6  -5   2    5.50    1.30
  -6  -5   2    4.50    1.50
  -6  -5   2    3.80    1.50
  -6  -5   2    2.30    1.70
  -5  -5   2    0.70    0.90
  -5  -5   2    0.40    0.90
  -5  -5   2    1.10    0.70
  -5  -5   2    0.20    1.20
  -5  -5   2   -0.10    0.90
  -4  -5   2    1.30    0.80
  -4  -5   2    0.50    1.00
  -4  -5   2    1.10    0.80
  -4  -5   2    1.60    0.80
  -4  -5   2    2.10    0.70
  -4  -5   2    1.30    1.00
   3   5  -2   21.00    1.70
  -3  -5   2   19.80    2.00
  -3  -5   2   17.40    1.90
  -3  -5   2   18.70    2.30
  -3  -5   2   18.40    1.90
  -3  -5   2   22.70    2.10
  -3  -5   2   17.80    1.80
  -3  -5   2   19.20    2.10
  -3  -5   2   20.40    2.50
   2   5  -2   23.40    1.80
  -2  -5   2   22.30    2.30
  -2  -5   2   23.00    2.10
  -2  -5   2   23.10    2.10
  -2  -5   2   23.40    2.30
  -2  -5   2   26.00    2.00
  -2  -5   2   26.00    2.40
  -2  -5   2   22.30    1.90
  -1  -5   2   10.10    0.90
  -1  -5   2    9.70    1.30
  -1  -5   2   10.80    0.90
  -1  -5   2   11.20    1.20
  -1  -5   2   11.90    1.40
   0  -5   2  209.58   18.30
   0  -5   2  266.27   18.50
   0  -5   2  240.28   18.20
   0  -5   2  244.98   18.60
   0  -5   2  241.28   18.50
   0  -5   2  251.07   18.30
   0  -5   2  246.98   18.30
  -1   5  -2   78.39    6.10
   1  -5   2   72.79    6.30
   1  -5   2   77.09    6.20
   1  -5   2   72.09    6.30
   1  -5   2   85.59    6.20
   1  -5   2   81.59    6.20
   1  -5   2   91.49    6.50
   1  -5   2   74.69    6.60
  -2   5  -2  348.77   27.10
  -2   5  -2  372.56   27.10
  -2   5  -2  329.27   26.80
   2  -5   2  361.06   26.90
   2  -5   2  357.66   27.20
   2  -5   2  372.66   27.10
   2  -5   2  339.87   26.70
   2  -5   2  366.46   27.50
   2  -5   2  348.97   27.30
   2  -5   2  376.86   27.20
   2  -5   2  348.47   27.10
  -3   5  -2   51.29    4.40
  -3   5  -2   48.70    3.90
  -3   5  -2   52.39    4.50
  -3   5  -2   53.09    4.40
   3  -5   2   49.00    4.50
   3  -5   2   44.30    4.60
   3  -5   2   47.00    4.50
   3  -5   2   51.69    4.10
   3  -5   2   50.09    4.40
   3  -5   2   49.30    4.70
  -4   5  -2   29.10    3.20
  -4   5  -2   31.30    2.50
  -4   5  -2   36.40    3.30
  -4   5  -2   30.50    2.70
   4  -5   2   35.10    3.30
   4  -5   2   31.50    3.50
   4  -5   2   33.00    3.60
   4  -5   2   34.30    3.50
   4  -5   2   28.80    3.40
  -5   5  -2   33.30    3.40
  -5   5  -2   28.30    2.50
  -5   5  -2   29.60    3.40
   5  -5   2   24.30    3.60
   5  -5   2   32.00    4.00
   5  -5   2   28.40    3.50
   5  -5   2   31.50    3.40
   5  -5   2   31.20    3.70
  -6   5  -2   38.70    4.30
  -6   5  -2   38.90    4.30
   6  -5   2   41.10    5.00
   6  -5   2   40.00    4.20
   6  -5   2   39.00    4.70
   6  -5   2   45.10    4.90
   6  -5   2   38.90    4.80
  -7   5  -2    2.00    1.60
  -7   5  -2    0.10    1.30
   7  -5   2    1.20    1.80
   7  -5   2    4.40    2.00
   7  -5   2    2.30    1.50
  -8   5  -2   -0.60    1.70
  -8   5  -2    5.00    2.10
   8  -5   2    2.50    2.30
   8  -5   2    1.50    1.90
   8  -5   2    1.00    2.20
  -7  -4   2   39.50    4.40
  -7  -4   2   44.90    5.60
  -7  -4   2   38.30    4.50
  -7  -4   2   35.20    4.10
  -6  -4   2    4.20    1.50
  -6  -4   2    5.60    1.40
  -6  -4   2    3.60    1.60
  -6  -4   2    7.30    2.10
  -6  -4   2    6.80    1.60
  -5  -4   2   -0.80    1.10
  -5  -4   2    1.70    1.00
  -5  -4   2    2.00    0.80
  -5  -4   2   -0.80    0.80
  -5  -4   2    0.40    0.90
   4   4  -2   57.39    4.50
  -4  -4   2   52.09    4.60
  -4  -4   2   59.59    4.60
  -4  -4   2   49.00    4.70
  -4  -4   2   55.69    4.70
  -4  -4   2   45.80    4.70
  -4  -4   2   44.80    4.60
  -4  -4   2   64.69    5.20
   3   4  -2   92.79    8.30
  -3  -4   2  105.39    8.00
  -3  -4   2  100.69    8.30
  -3  -4   2  101.49    8.30
  -3  -4   2  109.79    8.10
  -3  -4   2   85.69    8.30
  -3  -4   2  115.69    8.60
  -3  -4   2  115.29    8.30
   2   4  -2    3.80    0.40
  -2  -4   2    2.60    0.50
  -2  -4   2    2.70    0.80
  -2  -4   2    2.90    0.80
  -2  -4   2    2.30    0.60
  -2  -4   2    2.80    0.50
  -2  -4   2    3.20    0.80
  -2  -4   2    2.90    0.60
  -1  -4   2    2.90    0.40
  -1  -4   2    3.20    0.70
  -1  -4   2    4.30    0.70
   0  -4   2   87.99    6.70
   0  -4   2   76.89    6.70
   0  -4   2   93.09    6.70
   0  -4   2   90.29    7.00
   0  -4   2   91.49    6.90
   0  -4   2   90.89    6.70
  -1   4  -2  140.39   10.90
  -1   4  -2  138.39   11.00
  -1   4  -2  137.69   10.90
   1  -4   2  149.39   11.10
   1  -4   2  149.39   11.00
   1  -4   2  144.09   10.90
   1  -4   2  140.29   10.90
   1  -4   2  151.38   11.00
   1  -4   2  140.39   11.10
   1  -4   2  134.59   11.20
   1  -4   2  145.19   11.00
  -2   4  -2   42.00    3.60
  -2   4  -2   40.70    3.30
  -2   4  -2   40.80    3.60
  -2   4  -2   44.00    3.60
   2  -4   2   38.90    3.60
   2  -4   2   41.80    3.30
   2  -4   2   38.20    3.70
   2  -4   2   38.60    3.60
   2  -4   2   40.80    3.80
   2  -4   2   42.00    3.20
   2  -4   2   51.69    4.00
   2  -4   2   46.20    3.70
  -3   4  -2  144.29   10.40
  -3   4  -2  128.79   10.30
  -3   4  -2  135.89   10.80
  -3   4  -2  136.69   10.80
   3  -4   2  140.39   11.00
   3  -4   2  136.19   10.80
   3  -4   2  132.19   10.40
   3  -4   2  138.69   11.10
   3  -4   2  132.79   10.90
   3  -4   2  141.59   11.00
  -4   4  -2  110.09    9.70
  -4   4  -2  121.49    9.20
  -4   4  -2  126.69    9.90
  -4   4  -2  121.39    9.70
  -4   4  -2  112.49    9.20
   4  -4   2  114.39   10.00
   4  -4   2  122.89   10.00
   4  -4   2  126.39    9.80
   4  -4   2  133.19   10.00
   4  -4   2  119.59    9.90
   4  -4   2  117.09    9.70
   4  -4   2  115.79    9.20
  -5   4  -2   -0.40    1.00
  -5   4  -2    0.10    0.40
  -5   4  -2   -0.70    0.80
  -5   4  -2    0.30    0.80
   5  -4   2    0.30    0.90
   5  -4   2   -2.10    1.00
   5  -4   2   -0.20    0.80
   5  -4   2    1.20    1.00
   5  -4   2    1.20    1.20
  -6   4  -2  158.58   12.80
  -6   4  -2  157.38   12.10
  -6   4  -2  149.29   12.80
   6  -4   2  169.18   13.20
   6  -4   2  167.38   13.30
   6  -4   2  152.98   12.80
   6  -4   2  143.89   12.50
   6  -4   2  147.99   13.00
  -7   4  -2   64.29    6.40
  -7   4  -2   60.99    6.30
   7  -4   2   64.79    6.60
   7  -4   2   68.59    6.40
   7  -4   2   63.09    6.70
  -8   4  -2    2.20    1.90
  -8   4  -2    3.30    1.80
   8  -4   2    2.30    1.80
   8  -4   2    3.90    2.40
   8  -4   2    2.30    2.10
  -8  -3   2   10.70    2.60
  -8  -3   2    9.10    2.10
  -8  -3   2   10.50    2.40
  -8  -3   2    8.10    2.80
  -7  -3   2    3.00    1.40
  -7  -3   2    4.00    1.40
  -7  -3   2    0.60    1.50
  -7  -3   2    3.90    2.00
  -6  -3   2   -1.30    1.10
  -6  -3   2    0.90    1.10
  -6  -3   2    0.70    1.10
  -6  -3   2   -0.60    0.90
  -6  -3   2   -0.30    0.90
   5   3  -2    0.90    0.80
  -5  -3   2    0.90    0.70
  -5  -3   2    0.90    1.00
  -5  -3   2    1.50    0.90
  -5  -3   2    0.90    1.00
  -5  -3   2    0.80    1.10
  -5  -3   2    0.40    0.90
   4   3  -2  258.37   19.30
   4   3  -2  253.87   19.20
  -4  -3   2  286.17   19.50
  -4  -3   2  266.37   19.50
  -4  -3   2  298.17   19.80
  -4  -3   2  235.08   19.30
  -4  -3   2  215.68   19.20
  -4  -3   2  211.78   19.20
  -4  -3   2  240.88   19.40
   3   3  -2    2.30    0.60
   3   3  -2    1.90    0.60
  -3  -3   2    1.20    0.60
  -3  -3   2    0.90    0.60
  -3  -3   2    1.50    0.70
  -3  -3   2    0.90    0.50
  -3  -3   2    1.20    0.70
  -3  -3   2    1.10    0.60
  -3  -3   2    1.80    0.60
   2   3  -2  508.15   37.50
   2   3  -2  466.25   37.40
  -2  -3   2  470.75   37.50
  -2  -3   2  560.14   37.60
  -2  -3   2  468.85   37.70
  -2  -3   2  496.35   37.60
  -2  -3   2  487.75   37.50
  -2  -3   2  484.95   37.70
  -2  -3   2  564.44   37.80
  -2  -3   2  491.15   37.60
  -2  -3   2  488.25   37.60
  -1  -3   2  831.52   60.29
  -1  -3   2  805.62   59.99
  -1  -3   2  851.41   59.99
  -1  -3   2  735.93   59.99
  -1  -3   2  782.92   59.99
   0   3  -2   62.69    4.80
   0  -3   2   61.09    5.00
   0  -3   2   64.99    5.10
   0  -3   2   62.39    4.80
   0  -3   2   63.69    4.80
   0  -3   2   62.89    4.80
   0  -3   2   64.79    4.80
  -1   3  -2    0.40    0.30
  -1   3  -2    0.70    0.30
  -1   3  -2    0.10    0.30
  -1   3  -2    0.30    0.40
  -1   3  -2    0.20    0.30
  -1   3  -2    0.10    0.30
   1  -3   2    0.80    0.50
   1  -3   2    0.70    0.20
   1  -3   2    0.50    0.20
   1  -3   2    0.30    0.40
   1  -3   2    0.20    0.30
   1  -3   2    0.50    0.40
   1  -3   2    1.00    0.30
   1  -3   2    0.70    0.40
   1  -3   2    0.30    0.50
  -2   3  -2  518.15   40.00
  -2   3  -2  544.95   40.00
  -2   3  -2  534.05   40.30
  -2   3  -2  527.75   40.30
   2  -3   2  539.65   40.00
   2  -3   2  540.55   40.00
   2  -3   2  500.65   40.30
   2  -3   2  508.65   40.30
   2  -3   2  530.45   40.50
   2  -3   2  546.45   40.40
   2  -3   2  559.44   40.40
   2  -3   2  543.85   40.40
  -3   3  -2   10.60    1.60
  -3   3  -2   11.70    1.20
  -3   3  -2   11.10    1.10
  -3   3  -2   11.70    1.70
  -3   3  -2   12.60    1.60
   3  -3   2   12.50    1.90
   3  -3   2   14.60    1.80
   3  -3   2   11.40    1.80
   3  -3   2   13.50    1.90
   3  -3   2   12.80    1.20
   3  -3   2    9.30    1.60
   3  -3   2   11.40    1.60
  -4   3  -2    9.10    1.60
  -4   3  -2    7.80    1.10
  -4   3  -2    8.40    1.00
  -4   3  -2    7.30    1.50
  -4   3  -2    9.40    1.60
   4  -3   2    9.50    1.70
   4  -3   2    8.00    1.40
   4  -3   2    8.10    1.70
   4  -3   2    8.30    1.50
   4  -3   2    7.90    1.60
   4  -3   2    7.90    1.70
  -5   3  -2  126.99    9.80
  -5   3  -2  104.39    9.80
  -5   3  -2  120.49    9.20
  -5   3  -2  121.69   10.00
   5  -3   2  121.79   10.00
   5  -3   2  113.99    9.70
   5  -3   2  116.49   10.00
   5  -3   2  113.29    9.50
   5  -3   2  123.29   10.10
  -6   3  -2   90.29    8.30
  -6   3  -2   96.59    8.50
  -6   3  -2   89.79    7.60
  -6   3  -2   92.49    8.30
   6  -3   2   99.09    8.70
   6  -3   2   97.19    8.60
   6  -3   2  106.99    8.70
   6  -3   2   89.39    7.80
   6  -3   2   98.99    8.30
  -7   3  -2   -1.10    0.70
  -7   3  -2   -1.80    1.10
  -7   3  -2   -2.20    1.00
   7  -3   2    2.60    1.40
   7  -3   2    0.70    1.70
   7  -3   2    1.10    1.40
  -8   3  -2   -0.20    1.50
  -8   3  -2    1.20    1.50
   8  -3   2    0.80    2.00
   8  -3   2   -1.60    1.50
   8  -3   2    0.80    2.00
  -8  -2   2   -0.20    1.30
  -8  -2   2   -1.10    1.60
  -8  -2   2    0.00    1.40
  -8  -2   2    0.00    1.80
  -7  -2   2    0.00    1.20
  -7  -2   2    1.50    1.10
  -7  -2   2    1.80    1.50
  -7  -2   2    2.50    1.50
  -7  -2   2    3.20    1.60
   6   2  -2    4.60    1.30
   6   2  -2    3.20    1.20
  -6  -2   2    4.30    1.70
  -6  -2   2    3.30    1.30
  -6  -2   2    3.20    1.50
  -6  -2   2    8.20    1.80
  -6  -2   2    4.00    1.30
   5   2  -2   22.10    2.60
   5   2  -2   21.40    2.30
  -5  -2   2   19.90    2.50
  -5  -2   2   17.20    2.60
  -5  -2   2   15.40    2.30
  -5  -2   2   20.90    3.00
  -5  -2   2   18.90    2.70
  -5  -2   2   21.10    2.80
   4   2  -2   35.70    2.80
   4   2  -2   29.50    2.70
   4   2  -2   33.50    2.90
  -4  -2   2   28.60    2.90
  -4  -2   2   32.00    3.20
  -4  -2   2   19.50    2.80
  -4  -2   2   29.80    2.80
  -4  -2   2   27.50    2.90
  -4  -2   2   20.70    2.60
  -4  -2   2   29.50    2.80
   3   2  -2  603.34   45.50
   3   2  -2  551.94   45.40
  -3  -2   2  540.65   45.40
  -3  -2   2  694.53   45.60
  -3  -2   2  658.33   45.40
  -3  -2   2  570.74   45.50
  -3  -2   2  596.84   45.50
   2   2  -2  211.28   14.60
   2   2  -2  186.88   14.60
   2   2  -2  191.38   14.60
  -2  -2   2  188.88   14.50
  -2  -2   2  184.08   14.70
  -2  -2   2  205.18   14.70
  -2  -2   2  211.28   14.60
  -2  -2   2  191.08   14.60
  -2  -2   2  181.58   14.40
  -2  -2   2  160.48   14.70
   1   2  -2  149.79   12.90
   1   2  -2  171.98   12.80
   1   2  -2  195.18   13.10
   1   2  -2  175.58   12.90
  -1  -2   2  172.78   13.00
  -1  -2   2  187.78   13.10
  -1  -2   2  172.78   12.90
  -1  -2   2  159.68   12.90
  -1  -2   2  157.48   12.90
   0   2  -2  936.11   84.09
   0   2  -2 1127.99   84.09
   0   2  -2 1138.99   84.09
   0   2  -2 1169.38   84.09
   0   2  -2 1197.18   84.29
   0  -2   2 1062.89   84.29
   0  -2   2 1262.67   84.19
   0  -2   2 1118.59   84.09
   0  -2   2 1103.39   84.09
   0  -2   2  987.70   84.29
   0  -2   2 1250.97   84.09
  -1   2  -2   52.49    4.10
  -1   2  -2   48.80    4.00
  -1   2  -2   55.79    4.20
  -1   2  -2   47.20    4.10
  -1   2  -2   49.20    4.10
  -1   2  -2   52.19    4.10
  -1   2  -2   53.19    4.20
   1  -2   2   54.09    4.20
   1  -2   2   54.89    4.30
   1  -2   2   57.39    4.20
   1  -2   2   50.49    4.10
   1  -2   2   47.80    4.10
   1  -2   2   55.19    4.30
   1  -2   2   52.59    4.10
   1  -2   2   49.90    4.00
   1  -2   2   51.89    4.20
  -2   2  -2  130.09   10.00
  -2   2  -2  122.09   10.20
  -2   2  -2  142.29   10.30
  -2   2  -2  133.29   10.20
  -2   2  -2  123.79   10.20
  -2   2  -2  134.39    9.90
  -2   2  -2  141.59   10.30
   2  -2   2  138.09   10.20
   2  -2   2  120.29   10.20
   2  -2   2  129.39   10.00
   2  -2   2  130.69   10.30
   2  -2   2  131.99   10.30
   2  -2   2  128.29   10.20
   2  -2   2  134.09   10.30
   2  -2   2  133.09   10.20
   2  -2   2  121.59   10.20
  -3   2  -2   20.10    1.90
  -3   2  -2   18.20    1.60
  -3   2  -2   14.30    2.00
  -3   2  -2   12.40    1.80
  -3   2  -2   13.90    1.50
   3  -2   2   16.50    2.00
   3  -2   2   15.60    1.50
   3  -2   2   14.60    2.00
   3  -2   2   18.70    1.80
   3  -2   2   11.80    1.70
   3  -2   2   14.70    2.00
   3  -2   2   15.30    2.00
  -4   2  -2   27.00    2.80
  -4   2  -2   25.40    2.90
  -4   2  -2   27.40    2.50
  -4   2  -2   30.20    3.00
   4  -2   2   23.70    2.70
   4  -2   2   28.20    3.00
   4  -2   2   30.00    3.00
   4  -2   2   24.80    2.60
   4  -2   2   31.80    3.10
  -5   2  -2  675.53   53.29
  -5   2  -2  717.53   53.69
  -5   2  -2  644.34   53.79
  -5   2  -2  684.13   53.79
   5  -2   2  744.03   53.99
   5  -2   2  724.23   53.89
   5  -2   2  690.23   53.29
   5  -2   2  694.53   53.59
   5  -2   2  783.52   54.09
  -6   2  -2    8.10    2.00
  -6   2  -2    8.70    1.40
  -6   2  -2    6.00    1.60
  -6   2  -2    8.10    1.90
   6  -2   2   10.30    2.10
   6  -2   2    6.10    2.00
   6  -2   2    3.70    1.40
   6  -2   2    9.40    1.50
   6  -2   2    6.00    1.90
  -7   2  -2    6.10    2.00
  -7   2  -2    5.90    1.40
  -7   2  -2   10.20    2.30
   7  -2   2    7.20    2.20
   7  -2   2    2.60    1.50
   7  -2   2    7.90    2.20
  -8   2  -2    0.70    1.20
  -8   2  -2    0.50    1.60
  -8   2  -2    0.50    1.70
   8  -2   2    0.00    1.70
   8  -2   2    2.10    1.70
  -8  -1   2    0.80    1.80
  -8  -1   2    1.70    1.50
  -8  -1   2   -0.80    1.50
  -8  -1   2   -0.80    1.60
  -8  -1   2    2.90    3.00
   7   1  -2   34.80    3.90
  -7  -1   2   27.90    4.20
  -7  -1   2   22.90    3.50
  -7  -1   2   18.30    3.20
  -7  -1   2   27.00    3.20
  -7  -1   2   28.80    4.00
   6   1  -2   67.19    5.70
   6   1  -2   74.99    6.00
  -6  -1   2   56.19    6.00
  -6  -1   2   56.59    5.60
  -6  -1   2   61.29    6.10
  -6  -1   2   76.09    6.50
  -6  -1   2   65.09    5.90
   5   1  -2    1.00    0.80
   5   1  -2    0.20    0.80
  -5  -1   2    0.70    0.90
  -5  -1   2    0.30    1.00
  -5  -1   2    1.10    0.80
  -5  -1   2    0.40    0.90
  -5  -1   2   -0.70    0.60
  -5  -1   2    1.00    1.00
   4   1  -2  726.83   50.39
   4   1  -2  681.23   49.99
   4   1  -2  590.74   50.09
  -4  -1   2  679.43   50.29
  -4  -1   2  577.04   50.19
  -4  -1   2  705.63   50.19
  -4  -1   2  732.13   50.39
  -4  -1   2  606.84   50.39
   3   1  -2  608.84   44.40
   3   1  -2  560.54   44.10
   3   1  -2  565.64   44.20
   3   1  -2  569.24   44.50
  -3  -1   2  614.64   44.20
  -3  -1   2  641.44   44.10
  -3  -1   2  511.05   44.20
  -3  -1   2  545.05   44.40
  -3  -1   2  613.34   44.40
  -3  -1   2  683.33   44.20
  -3  -1   2  522.25   44.30
   2   1  -2    0.40    0.30
   2   1  -2   -0.10    0.30
   2   1  -2    0.00    0.40
   2   1  -2    0.10    0.40
   2   1  -2   -0.10    0.20
   2   1  -2   -0.50    0.40
   2   1  -2    0.00    0.30
   2   1  -2    0.70    0.40
   2   1  -2    0.00    0.20
  -2  -1   2    0.90    0.30
  -2  -1   2   -0.10    0.40
  -2  -1   2    0.20    0.30
  -2  -1   2   -0.10    0.40
  -2  -1   2    0.80    0.40
  -2  -1   2    0.30    0.40
  -2  -1   2    0.20    0.40
  -2  -1   2   -0.10    0.40
  -2  -1   2   -0.20    0.40
   1   1  -2  803.42   59.99
   1   1  -2  790.52   59.99
   1   1  -2  777.02   59.99
   1   1  -2  857.61   59.99
   1   1  -2  867.21   60.09
   1   1  -2  864.91   59.99
   1   1  -2  691.13   59.99
  -1  -1   2  732.93   59.99
  -1  -1   2  844.02   59.99
  -1  -1   2  863.41   59.99
  -1  -1   2  790.22   60.09
  -1  -1   2  718.33   59.99
  -1  -1   2  799.02   59.99
  -1  -1   2  795.42   59.99
   0   1  -2  916.91   67.19
   0   1  -2  982.80   67.19
   0   1  -2  913.61   67.19
   0   1  -2  958.40   67.29
   0   1  -2  849.52   67.19
   0  -1   2  764.32   67.19
   0  -1   2  864.61   67.19
   0  -1   2  879.21   67.19
   0  -1   2  925.11   67.29
   0  -1   2  909.31   67.19
   0  -1   2  883.51   67.29
   0  -1   2  899.91   67.19
   0  -1   2  911.91   67.19
  -1   1  -2   82.09    6.60
  -1   1  -2   81.79    6.60
  -1   1  -2   82.59    6.40
  -1   1  -2   90.79    6.50
  -1   1  -2   83.49    6.50
  -1   1  -2   94.29    6.70
  -1   1  -2   83.59    6.60
  -1   1  -2   82.09    6.50
   1  -1   2   87.79    6.70
   1  -1   2   93.49    6.60
   1  -1   2   78.79    6.50
   1  -1   2   71.79    6.50
   1  -1   2   83.99    6.50
   1  -1   2   87.29    6.50
   1  -1   2   86.19    6.60
   1  -1   2   85.99    6.60
  -2   1  -2   29.80    2.80
  -2   1  -2   29.50    2.90
  -2   1  -2   30.70    2.90
  -2   1  -2   32.60    2.90
  -2   1  -2   35.10    2.80
  -2   1  -2   37.00    2.70
  -2   1  -2   33.60    2.80
  -2   1  -2   31.40    2.90
   2  -1   2   35.70    2.90
   2  -1   2   28.60    2.90
   2  -1   2   34.40    2.90
   2  -1   2   34.60    2.90
   2  -1   2   35.30    2.80
   2  -1   2   31.50    2.80
   2  -1   2   33.20    2.80
   2  -1   2   34.40    3.00
   2  -1   2   32.50    2.70
   2  -1   2   30.40    2.90
  -3   1  -2  140.29   10.20
  -3   1  -2  133.39   10.00
  -3   1  -2  110.89    9.80
  -3   1  -2  131.99   10.20
  -3   1  -2  126.69   10.10
   3  -1   2  124.79   10.30
   3  -1   2  124.09   10.00
   3  -1   2  136.69   10.20
   3  -1   2  115.19   10.10
   3  -1   2  132.89    9.90
   3  -1   2  118.79   10.10
   3  -1   2  129.09   10.10
  -4   1  -2  213.58   17.00
  -4   1  -2  197.28   17.30
  -4   1  -2  223.28   17.20
  -4   1  -2  224.98   17.40
  -4   1  -2  223.78   17.40
   4  -1   2  234.58   17.50
   4  -1   2  223.08   17.00
   4  -1   2  217.58   17.40
   4  -1   2  228.58   17.50
   4  -1   2  231.58   17.20
  -5   1  -2    1.30    1.00
  -5   1  -2    0.20    0.90
  -5   1  -2    1.50    0.70
  -5   1  -2    0.90    0.80
   5  -1   2    1.00    0.80
   5  -1   2    0.60    1.10
   5  -1   2    1.70    0.70
   5  -1   2    0.50    1.10
   5  -1   2   -0.20    1.00
  -6   1  -2   18.60    2.10
  -6   1  -2   16.70    2.70
  -6   1  -2   12.90    2.20
  -6   1  -2    9.80    2.30
   6  -1   2   20.70    2.70
   6  -1   2   14.40    2.70
   6  -1   2   18.10    2.90
  -7   1  -2   28.30    4.10
  -7   1  -2   30.50    3.80
  -7   1  -2   33.20    4.50
  -7   1  -2   28.00    3.40
   7  -1   2   36.10    4.10
   7  -1   2   29.50    4.10
  -8   1  -2    0.70    1.20
  -8   1  -2    0.50    1.60
  -8   1  -2    2.70    1.90
   8  -1   2   -1.30    1.60
   8  -1   2    4.10    2.00
  -8   0   2   22.70    3.10
  -8   0   2   23.50    3.70
  -8   0   2   21.30    3.90
  -8   0   2   21.60    3.80
  -8   0   2   23.10    4.00
   7   0  -2    5.00    1.80
   7   0  -2    8.00    2.20
   7   0  -2   11.00    2.20
  -7   0   2   10.80    2.40
  -7   0   2    7.00    1.60
  -7   0   2   10.80    2.30
  -7   0   2    7.80    2.20
  -7   0   2    7.80    1.90
   6   0  -2    1.40    1.20
   6   0  -2    0.90    1.20
   6   0  -2    0.70    1.00
  -6   0   2    1.10    0.80
  -6   0   2   -0.20    1.10
  -6   0   2   -0.20    1.00
  -6   0   2    0.20    1.10
  -6   0   2   -0.40    0.90
   5   0  -2   25.00    3.40
   5   0  -2   25.00    2.70
   5   0  -2   27.30    3.00
   5   0  -2   22.90    3.00
  -5   0   2   23.90    2.60
  -5   0   2   24.50    3.00
  -5   0   2   25.00    3.30
  -5   0   2   26.00    3.00
  -5   0   2   29.90    3.60
  -5   0   2   22.40    3.20
   4   0  -2  176.38   14.80
   4   0  -2  195.08   15.20
   4   0  -2  196.28   14.60
   4   0  -2  211.78   15.30
   4   0  -2  197.08   15.10
  -4   0   2  208.78   15.30
  -4   0   2  199.28   15.10
  -4   0   2  162.28   14.80
  -4   0   2  212.68   14.90
  -4   0   2  190.58   15.20
  -4   0   2  156.68   15.10
  -4   0   2  211.98   15.20
   3   0  -2  220.38   16.70
   3   0  -2  241.98   17.10
   3   0  -2  264.77   17.20
   3   0  -2  231.18   17.00
   3   0  -2  199.68   16.80
  -3   0   2  209.38   17.10
  -3   0   2  217.18   17.10
  -3   0   2  189.98   16.80
  -3   0   2  219.98   16.90
  -3   0   2  249.18   17.10
  -3   0   2  200.88   16.90
  -3   0   2  213.58   17.00
   2   0  -2  379.36   34.80
   2   0  -2  499.75   34.70
   2   0  -2  457.25   34.90
   2   0  -2  515.35   34.90
   2   0  -2  486.15   34.80
   2   0  -2  420.26   34.60
  -2   0   2  486.05   34.80
  -2   0   2  497.55   34.90
  -2   0   2  417.86   34.60
  -2   0   2  441.66   34.90
  -2   0   2  451.25   34.80
  -2   0   2  477.15   34.80
  -2   0   2  460.35   34.70
  -2   0   2  465.55   34.90
   1   0  -2 1337.67   98.29
   1   0  -2 1337.97   98.29
   1   0  -2 1244.08   98.29
   1   0  -2 1253.47   98.29
   1   0  -2 1475.55   98.29
   1   0  -2 1423.96   98.29
  -1   0   2 1389.46   98.39
  -1   0   2 1445.86   98.39
  -1   0   2 1269.07   98.29
  -1   0   2 1217.68   98.29
  -1   0   2 1133.89   98.29
  -1   0   2 1335.37   98.29
  -1   0   2 1272.67   98.29
  -1   0   2 1220.78   98.29
   0   0  -2  173.38   13.30
   0   0  -2  148.19   13.40
   0   0  -2  158.88   13.30
   0   0  -2  197.28   13.30
   0   0  -2  181.18   13.30
   0   0  -2  196.38   13.30
   0   0  -2  157.98   13.30
   0   0  -2  175.38   13.30
   0   0   2  179.58   13.30
   0   0   2  184.68   13.40
   0   0   2  183.48   13.30
   0   0   2  191.08   13.40
   0   0   2  164.88   13.30
  -1   0  -2  346.37   26.10
  -1   0  -2  363.76   26.00
  -1   0  -2  333.97   26.00
  -1   0  -2  367.86   26.00
  -1   0  -2  357.36   26.10
  -1   0  -2  340.37   25.90
  -1   0  -2  349.27   26.00
   1   0   2  373.36   26.00
   1   0   2  353.86   26.00
   1   0   2  298.37   26.00
   1   0   2  374.56   26.10
   1   0   2  322.37   25.90
   1   0   2  333.67   26.00
   1   0   2  321.17   26.00
   1   0   2  334.07   25.90
  -2   0  -2  101.69    7.80
  -2   0  -2   88.79    7.60
  -2   0  -2  105.89    7.80
  -2   0  -2   92.79    7.70
  -2   0  -2   89.79    7.70
  -2   0  -2  102.09    7.60
  -2   0  -2   93.09    7.80
  -2   0  -2  107.99    7.60
  -2   0  -2   94.89    7.60
  -2   0  -2   93.09    7.60
   2   0   2   95.79    7.60
   2   0   2  102.59    7.80
   2   0   2  116.79    7.90
   2   0   2   87.89    7.70
   2   0   2  103.09    7.70
   2   0   2  105.59    7.70
   2   0   2   88.39    7.70
   2   0   2   94.89    7.60
  -3   0  -2   99.29    8.70
  -3   0  -2  117.39    9.00
  -3   0  -2  125.59    9.00
  -3   0  -2  113.79    8.60
  -3   0  -2  117.49    9.00
   3   0   2  111.89    9.00
   3   0   2  115.89    8.60
   3   0   2  102.19    9.00
   3   0   2  114.99    8.80
   3   0   2   93.49    8.70
  -4   0  -2   17.20    2.00
  -4   0  -2   19.80    2.30
  -4   0  -2   12.20    1.60
  -4   0  -2   17.80    2.30
   4   0   2   13.90    2.10
   4   0   2   15.00    1.90
   4   0   2   14.10    2.20
   4   0   2   12.70    1.50
  -5   0  -2    9.80    1.70
  -5   0  -2   13.40    2.20
  -5   0  -2    6.90    1.70
  -5   0  -2    9.50    1.50
  -5   0  -2   12.70    2.10
   5   0   2    9.20    1.60
   5   0   2   10.80    2.10
   5   0   2    9.80    1.30
   5   0   2   10.00    2.00
  -6   0  -2   74.69    6.30
  -6   0  -2   67.09    6.50
  -6   0  -2   76.09    6.80
  -6   0  -2   95.89    7.20
   6   0   2   67.59    6.70
   6   0   2   62.89    6.40
  -7   0  -2    0.10    1.00
  -7   0  -2    1.40    1.50
  -7   0  -2   -0.40    1.10
  -7   0  -2    1.70    1.50
   7   0   2   -0.40    1.20
   7   0   2    0.50    1.50
  -8   0  -2    0.30    1.30
  -8   0  -2   -0.30    1.40
  -8   0  -2   -2.50    1.50
   8   0   2   -0.40    2.10
   8   0   2    1.60    1.80
   8  -1  -2   15.60    3.00
   8  -1  -2   17.50    3.50
  -8   1   2   12.90    3.00
  -8   1   2   11.10    3.10
  -8   1   2   20.30    3.10
  -8   1   2   13.50    2.30
   7  -1  -2    3.50    1.80
   7  -1  -2    8.10    2.00
   7  -1  -2    4.10    1.50
  -7   1   2    1.40    1.60
  -7   1   2    2.10    1.30
  -7   1   2    4.00    2.00
  -7   1   2    2.30    1.70
  -7   1   2    6.90    1.40
   6  -1  -2   70.79    7.10
   6  -1  -2   82.99    6.70
   6  -1  -2   71.49    6.80
  -6   1   2   66.79    6.90
  -6   1   2   72.99    7.00
  -6   1   2   94.09    7.30
  -6   1   2   71.29    6.30
  -6   1   2   77.39    6.80
   5  -1  -2  155.98   12.40
   5  -1  -2  150.48   12.20
   5  -1  -2  147.49   12.10
   5  -1  -2  147.89   11.70
   5  -1  -2  135.29   12.30
  -5   1   2  156.38   12.50
  -5   1   2  157.98   12.50
  -5   1   2  153.38   11.90
  -5   1   2  160.08   13.80
  -5   1   2  153.48   12.20
  -5   1   2  150.98   12.40
   4  -1  -2   59.49    4.70
   4  -1  -2   49.50    5.10
   4  -1  -2   60.89    4.90
   4  -1  -2   57.89    5.20
  -4   1   2   62.79    5.20
  -4   1   2   54.09    5.00
  -4   1   2   56.39    5.00
  -4   1   2   59.89    5.20
  -4   1   2   57.09    4.70
  -4   1   2   49.30    5.10
   3  -1  -2   52.89    4.30
   3  -1  -2   52.69    4.50
   3  -1  -2   57.69    4.50
   3  -1  -2   50.59    4.50
   3  -1  -2   58.09    4.60
   3  -1  -2   50.09    4.20
  -3   1   2   42.30    4.30
  -3   1   2   53.69    4.20
  -3   1   2   39.60    4.30
  -3   1   2   54.29    4.70
  -3   1   2   50.99    4.50
  -3   1   2   51.19    4.20
  -3   1   2   55.89    4.50
   2  -1  -2    9.40    1.20
   2  -1  -2   12.60    1.30
   2  -1  -2   11.00    1.20
   2  -1  -2   13.20    1.50
   2  -1  -2   10.80    1.40
   2  -1  -2   12.00    1.40
   2  -1  -2   10.90    1.50
   2  -1  -2   11.50    1.40
   2  -1  -2   11.70    1.30
   2  -1  -2   11.70    1.30
  -2   1   2   13.10    1.30
  -2   1   2   11.70    1.40
  -2   1   2   12.80    1.40
  -2   1   2   14.50    1.50
  -2   1   2   11.60    1.30
  -2   1   2    7.40    1.40
  -2   1   2   11.90    1.30
   1  -1  -2  170.28   13.30
   1  -1  -2  176.98   13.20
   1  -1  -2  192.18   13.20
   1  -1  -2  167.48   13.10
   1  -1  -2  162.08   13.20
   1  -1  -2  161.98   13.20
   1  -1  -2  169.88   13.10
   1  -1  -2  190.08   13.10
  -1   1   2  177.08   13.00
  -1   1   2  145.29   13.10
  -1   1   2  165.68   13.20
  -1   1   2  153.78   13.20
  -1   1   2  194.08   13.20
  -1   1   2  193.38   13.20
  -1   1   2  160.08   13.30
  -1   1   2  181.08   13.10
   0  -1  -2  577.64   45.90
   0  -1  -2  641.04   45.90
   0  -1  -2  573.34   45.90
   0  -1  -2  532.45   45.90
   0  -1  -2  539.15   46.00
   0  -1  -2  558.24   45.90
   0  -1  -2  636.94   45.90
   0  -1  -2  630.54   45.90
   0   1   2  662.63   46.00
   0   1   2  632.04   45.90
   0   1   2  638.94   45.90
   0   1   2  623.54   45.90
   0   1   2  643.44   45.90
   0   1   2  666.33   45.90
  -1  -1  -2 1291.07  105.49
  -1  -1  -2 1372.46  105.49
  -1  -1  -2 1534.35  105.59
  -1  -1  -2 1463.25  105.59
  -1  -1  -2 1406.26  105.59
  -1  -1  -2 1480.35  105.49
   1   1   2 1465.05  105.49
   1   1   2 1232.78  105.49
   1   1   2 1413.46  105.49
   1   1   2 1367.16  105.39
   1   1   2 1418.76  105.49
   1   1   2 1403.46  105.59
   1   1   2 1324.47  105.49
   1   1   2 1528.65  105.59
  -2  -1  -2   56.89    4.30
  -2  -1  -2   51.49    4.30
  -2  -1  -2   56.89    4.30
  -2  -1  -2   56.89    4.40
  -2  -1  -2   50.09    4.40
  -2  -1  -2   54.29    4.30
   2   1   2   53.59    4.40
   2   1   2   52.09    4.50
   2   1   2   58.39    4.90
   2   1   2   63.39    4.50
   2   1   2   47.00    4.20
   2   1   2   50.79    4.30
   2   1   2   47.00    4.10
  -3  -1  -2   26.40    2.90
  -3  -1  -2   29.10    2.70
  -3  -1  -2   30.90    2.90
  -3  -1  -2   26.00    2.60
  -3  -1  -2   22.20    2.70
  -3  -1  -2   29.50    2.50
   3   1   2   30.90    2.50
   3   1   2   29.90    2.80
   3   1   2   33.80    3.00
   3   1   2   30.90    2.70
   3   1   2   29.80    2.50
  -4  -1  -2    1.50    0.90
  -4  -1  -2    0.90    0.60
  -4  -1  -2    0.50    0.60
  -4  -1  -2    1.10    0.50
  -4  -1  -2    1.10    0.80
  -4  -1  -2    1.10    0.90
   4   1   2    1.90    0.70
   4   1   2    0.50    0.90
   4   1   2    0.30    0.60
   4   1   2    2.00    0.90
   4   1   2    0.90    0.50
  -5  -1  -2    3.00    1.00
  -5  -1  -2    2.70    1.20
  -5  -1  -2    6.80    1.30
  -5  -1  -2    4.30    1.70
  -5  -1  -2    4.10    1.30
   5   1   2    4.00    1.10
   5   1   2    4.20    1.30
   5   1   2    4.30    1.50
  -6  -1  -2   41.50    4.50
  -6  -1  -2   41.50    4.40
  -6  -1  -2   39.90    4.10
  -6  -1  -2   39.40    3.90
   6   1   2   40.70    4.10
   6   1   2   38.90    4.40
  -7  -1  -2  172.98   14.20
  -7  -1  -2  179.18   14.60
  -7  -1  -2  146.59   14.50
  -7  -1  -2  180.08   14.10
  -7  -1  -2  180.58   14.10
   7   1   2  183.68   14.30
   7   1   2  175.88   14.60
  -8  -1  -2    2.20    1.50
  -8  -1  -2    0.40    1.30
  -8  -1  -2    2.10    1.90
  -8  -1  -2    1.20    1.30
  -8  -1  -2    0.20    1.70
   8   1   2    1.20    1.80
   8  -2  -2    9.20    2.90
   8  -2  -2    4.40    1.90
  -8   2   2    2.90    2.00
  -8   2   2    7.50    2.20
  -8   2   2    7.00    2.50
   7  -2  -2   47.80    5.10
   7  -2  -2   52.89    5.80
   7  -2  -2   55.49    5.40
  -7   2   2   48.60    5.20
  -7   2   2   47.90    5.80
  -7   2   2   54.19    5.80
  -7   2   2   52.69    5.60
  -7   2   2   54.59    4.70
   6  -2  -2   39.70    4.80
   6  -2  -2   37.00    3.80
   6  -2  -2   30.60    3.90
  -6   2   2   40.10    4.30
  -6   2   2   29.70    3.90
  -6   2   2   36.50    4.10
  -6   2   2   31.50    3.20
  -6   2   2   36.70    4.10
   5  -2  -2    2.70    1.30
   5  -2  -2    8.70    1.90
   5  -2  -2    4.00    1.20
   5  -2  -2    3.40    1.20
  -5   2   2    3.10    1.20
  -5   2   2    4.80    0.90
  -5   2   2    4.60    1.30
  -5   2   2    3.80    1.50
  -5   2   2    3.40    1.20
   4  -2  -2    3.20    1.00
   4  -2  -2    4.20    1.30
   4  -2  -2    1.70    0.90
   4  -2  -2    3.40    1.20
  -4   2   2    3.30    1.20
  -4   2   2    2.70    1.00
  -4   2   2    3.50    1.30
  -4   2   2    4.00    0.70
  -4   2   2    2.90    1.00
   3  -2  -2    2.70    0.80
   3  -2  -2    2.60    0.90
   3  -2  -2    4.60    1.10
   3  -2  -2    4.20    1.10
   3  -2  -2    2.70    0.80
   3  -2  -2    4.60    1.00
  -3   2   2    2.90    1.00
  -3   2   2    3.30    0.90
  -3   2   2    2.90    0.60
  -3   2   2    4.90    1.20
  -3   2   2    3.80    0.90
  -3   2   2    2.60    0.90
  -3   2   2    1.80    0.80
   2  -2  -2  237.58   18.00
   2  -2  -2  240.88   18.10
   2  -2  -2  224.68   18.00
   2  -2  -2  240.78   18.10
   2  -2  -2  263.27   18.20
   2  -2  -2  261.37   18.10
   2  -2  -2  228.58   18.10
  -2   2   2  205.68   18.00
  -2   2   2  199.88   18.00
  -2   2   2  242.78   18.20
  -2   2   2  227.98   18.00
  -2   2   2  266.97   18.30
   1  -2  -2    2.50    0.50
   1  -2  -2    4.10    0.80
   1  -2  -2    3.10    0.40
   1  -2  -2    2.40    0.60
   1  -2  -2    3.20    0.60
   1  -2  -2    2.80    0.70
   1  -2  -2    2.00    0.60
   1  -2  -2    2.80    0.60
   1  -2  -2    3.00    0.40
   1  -2  -2    2.50    0.50
  -1   2   2    4.10    0.80
  -1   2   2    4.60    0.80
  -1   2   2    2.80    0.40
  -1   2   2    4.60    0.70
  -1   2   2    3.20    0.60
  -1   2   2    2.70    0.60
  -1   2   2    2.70    0.50
  -1   2   2    3.00    0.50
  -1   2   2    3.40    0.60
   0  -2  -2  384.46   34.60
   0  -2  -2  470.05   34.60
   0  -2  -2  487.45   34.60
   0  -2  -2  503.85   34.60
   0  -2  -2  414.66   34.50
   0  -2  -2  460.45   34.50
   0  -2  -2  422.66   34.60
   0  -2  -2  436.86   34.50
   0   2   2  453.85   34.50
   0   2   2  427.66   34.60
   0   2   2  492.05   34.60
   0   2   2  519.65   34.80
   0   2   2  505.35   34.60
   0   2   2  456.45   34.50
  -1  -2  -2   64.39    4.50
  -1  -2  -2   50.89    4.30
  -1  -2  -2   43.30    4.60
  -1  -2  -2   56.89    4.40
  -1  -2  -2   55.39    4.30
  -1  -2  -2   55.59    4.30
  -1  -2  -2   55.19    4.30
   1   2   2   62.69    4.40
   1   2   2   49.20    4.40
   1   2   2   47.10    4.40
   1   2   2   57.39    4.30
   1   2   2   55.49    4.30
   1   2   2   52.19    4.30
  -2  -2  -2   18.30    1.90
  -2  -2  -2   16.90    1.80
  -2  -2  -2   16.30    1.80
  -2  -2  -2   19.40    1.80
  -2  -2  -2   15.00    1.90
  -2  -2  -2   17.40    1.70
  -2  -2  -2   19.60    1.80
  -2  -2  -2   20.40    1.90
   2   2   2   16.40    2.00
   2   2   2   20.10    1.80
   2   2   2   19.10    1.70
   2   2   2   19.20    1.90
   2   2   2   20.80    1.90
  -3  -2  -2    5.80    1.10
  -3  -2  -2    8.60    1.20
  -3  -2  -2    8.80    1.50
  -3  -2  -2    7.40    1.20
  -3  -2  -2    9.50    1.30
  -3  -2  -2    8.30    1.40
  -3  -2  -2    7.30    1.00
  -3  -2  -2    7.20    1.10
   3   2   2    5.00    1.10
   3   2   2    6.00    0.70
   3   2   2    8.00    1.10
   3   2   2    8.70    1.50
   3   2   2    6.70    1.00
  -4  -2  -2   14.50    2.00
  -4  -2  -2   21.00    2.20
  -4  -2  -2   24.70    2.60
  -4  -2  -2   20.80    2.60
  -4  -2  -2   17.60    2.00
  -4  -2  -2   14.80    2.10
  -4  -2  -2   16.20    1.70
   4   2   2   15.60    2.10
   4   2   2   18.80    1.70
   4   2   2   19.40    2.50
   4   2   2   16.80    1.70
   4   2   2   20.00    3.10
  -5  -2  -2    7.10    1.50
  -5  -2  -2    9.90    1.70
  -5  -2  -2    9.90    1.70
  -5  -2  -2   14.20    2.40
  -5  -2  -2   11.10    2.00
   5   2   2   11.70    2.10
   5   2   2   11.80    1.70
  -6  -2  -2   62.09    5.80
  -6  -2  -2   58.19    5.20
  -6  -2  -2   49.00    5.10
  -6  -2  -2   55.09    5.20
  -6  -2  -2   50.59    5.40
   6   2   2   58.39    5.20
   6   2   2   64.19    5.70
  -7  -2  -2   32.50    4.10
  -7  -2  -2   33.20    3.90
  -7  -2  -2   40.50    5.10
  -7  -2  -2   37.90    4.30
  -7  -2  -2   34.40    4.20
   7   2   2   37.60    4.70
  -8  -2  -2    1.90    1.90
  -8  -2  -2    4.40    1.70
  -8  -2  -2    4.80    2.10
  -8  -2  -2    2.70    1.60
  -8  -2  -2    4.40    1.70
   8   2   2    5.70    2.20
   8  -3  -2   14.90    2.80
   8  -3  -2    8.50    2.80
  -8   3   2    5.50    2.70
  -8   3   2   11.30    2.50
  -8   3   2   10.10    2.80
   7  -3  -2   -0.20    1.60
   7  -3  -2    3.30    1.70
   7  -3  -2   -0.10    1.20
  -7   3   2   -0.40    1.70
  -7   3   2    0.80    1.10
  -7   3   2   -0.30    1.30
   6  -3  -2   24.20    3.20
   6  -3  -2   26.90    3.30
   6  -3  -2   18.80    3.30
   6  -3  -2   25.10    3.70
  -6   3   2   19.90    3.10
  -6   3   2   24.20    2.30
  -6   3   2   16.20    3.00
  -6   3   2   28.60    4.00
  -6   3   2   22.70    3.30
   5  -3  -2   23.70    3.30
   5  -3  -2   24.60    3.10
   5  -3  -2   30.70    3.30
   5  -3  -2   27.20    3.00
  -5   3   2   24.70    2.40
  -5   3   2   21.60    3.10
  -5   3   2   28.30    3.70
  -5   3   2   28.80    3.40
  -5   3   2   27.50    3.20
   4  -3  -2   36.10    3.50
   4  -3  -2   35.10    3.40
   4  -3  -2   35.50    3.70
   4  -3  -2   31.30    3.20
   4  -3  -2   37.00    3.60
  -4   3   2   32.10    3.60
  -4   3   2   33.50    2.80
  -4   3   2   29.30    3.40
  -4   3   2   35.50    3.40
  -4   3   2   36.50    3.50
   3  -3  -2   13.60    1.80
   3  -3  -2   14.60    2.00
   3  -3  -2   16.50    1.80
   3  -3  -2    9.90    1.70
   3  -3  -2   16.90    2.10
   3  -3  -2   14.10    1.80
  -3   3   2   14.20    2.20
  -3   3   2   12.80    1.70
  -3   3   2   15.30    2.10
  -3   3   2   11.90    1.20
  -3   3   2   16.10    1.90
   2  -3  -2  199.08   15.20
   2  -3  -2  177.78   15.20
   2  -3  -2  179.18   15.10
   2  -3  -2  230.38   15.10
   2  -3  -2  207.68   15.10
   2  -3  -2  180.08   15.10
   2  -3  -2  196.48   15.20
   2  -3  -2  208.68   15.10
  -2   3   2  204.18   14.80
  -2   3   2  205.98   15.40
  -2   3   2  166.28   15.00
  -2   3   2  195.28   15.20
  -2   3   2  194.08   15.10
   1  -3  -2   21.80    1.90
   1  -3  -2   13.80    1.30
   1  -3  -2   16.10    1.60
   1  -3  -2   18.00    1.60
   1  -3  -2   15.90    1.50
   1  -3  -2   17.00    1.80
   1  -3  -2   16.90    1.50
   1  -3  -2   16.30    1.60
   1  -3  -2   15.00    1.30
  -1   3   2   10.40    1.70
  -1   3   2   16.30    1.50
  -1   3   2   12.40    1.30
  -1   3   2   15.00    1.30
   0  -3  -2 1307.17   95.19
   0  -3  -2 1165.88   95.19
   0  -3  -2 1240.28   95.29
   0  -3  -2 1341.77   95.29
   0  -3  -2 1269.47   95.29
   0  -3  -2 1192.18   95.19
   0  -3  -2 1351.36   95.19
   0  -3  -2 1277.67   95.19
   0   3   2 1288.57   95.29
   0   3   2 1270.47   95.19
   0   3   2 1254.97   95.29
  -1  -3  -2   10.00    1.00
  -1  -3  -2   10.60    1.10
  -1  -3  -2    8.80    1.00
  -1  -3  -2    8.90    1.00
  -1  -3  -2    8.50    1.20
  -1  -3  -2   10.60    1.10
  -1  -3  -2    8.00    1.10
  -1  -3  -2    9.60    1.10
   1   3   2   10.90    1.10
   1   3   2    9.50    1.00
   1   3   2   10.10    1.00
  -2  -3  -2    1.50    0.60
  -2  -3  -2    1.20    0.60
  -2  -3  -2    1.50    0.50
  -2  -3  -2    3.10    0.60
  -2  -3  -2    1.40    0.60
  -2  -3  -2    0.80    0.50
  -2  -3  -2    1.90    0.60
  -2  -3  -2    0.90    0.60
   2   3   2    0.40    0.50
   2   3   2    0.90    0.40
   2   3   2    1.20    0.50
   2   3   2    1.00    0.60
  -3  -3  -2    5.60    1.40
  -3  -3  -2    8.40    1.30
  -3  -3  -2   10.10    1.30
  -3  -3  -2    8.80    1.20
  -3  -3  -2    7.30    1.20
  -3  -3  -2   10.40    1.60
  -3  -3  -2   11.50    1.40
  -3  -3  -2    7.40    1.30
   3   3   2   11.50    1.30
   3   3   2    8.10    1.20
  -4  -3  -2    9.30    1.60
  -4  -3  -2   15.00    2.20
  -4  -3  -2   13.00    2.10
  -4  -3  -2   11.40    1.70
  -4  -3  -2   10.20    1.80
  -4  -3  -2   12.60    1.70
  -4  -3  -2   13.50    1.50
   4   3   2   12.50    1.60
   4   3   2   11.10    1.70
  -5  -3  -2   18.50    2.40
  -5  -3  -2   19.40    2.40
  -5  -3  -2   16.60    2.40
  -5  -3  -2   20.10    2.70
  -5  -3  -2   22.40    3.10
   5   3   2   17.30    2.30
  -6  -3  -2   32.50    3.70
  -6  -3  -2   32.70    3.50
  -6  -3  -2   38.00    3.60
  -6  -3  -2   28.70    3.40
  -6  -3  -2   29.80    4.10
  -7  -3  -2   21.30    3.10
  -7  -3  -2   20.50    2.80
  -7  -3  -2   19.40    3.30
  -7  -3  -2   27.10    4.00
  -7  -3  -2   24.40    3.20
   8  -4  -2   -0.40    1.60
   8  -4  -2    2.10    1.90
  -8   4   2   -1.30    1.50
  -8   4   2    1.40    1.60
   7  -4  -2    6.00    2.30
   7  -4  -2    5.00    1.90
   7  -4  -2    3.70    1.90
  -7   4   2    4.20    1.70
  -7   4   2    9.00    2.60
  -7   4   2    6.90    2.10
   6  -4  -2   52.49    4.80
   6  -4  -2   41.60    4.90
   6  -4  -2   45.40    4.80
   6  -4  -2   46.00    5.10
  -6   4   2   38.70    4.60
  -6   4   2   46.50    4.70
  -6   4   2   45.20    5.70
   5  -4  -2   47.20    4.90
   5  -4  -2   50.39    4.90
   5  -4  -2   48.10    4.70
   5  -4  -2   50.99    4.80
  -5   4   2   44.20    4.70
  -5   4   2   47.60    3.90
  -5   4   2   52.99    4.80
  -5   4   2   41.10    4.50
  -5   4   2   44.20    5.10
   4  -4  -2    7.30    1.70
   4  -4  -2    4.90    1.40
   4  -4  -2    6.40    1.50
   4  -4  -2    6.20    1.50
   4  -4  -2    6.60    1.30
   4  -4  -2    6.70    1.50
  -4   4   2    6.40    1.50
  -4   4   2    5.20    1.20
  -4   4   2    6.90    0.80
  -4   4   2    5.40    1.60
  -4   4   2    5.40    1.40
   3  -4  -2   73.09    6.10
   3  -4  -2   73.69    6.10
   3  -4  -2   73.89    6.10
   3  -4  -2   73.89    6.30
   3  -4  -2   67.29    6.10
   3  -4  -2   67.39    5.90
  -3   4   2   80.19    6.30
  -3   4   2   58.29    6.30
  -3   4   2   70.29    5.90
  -3   4   2   72.99    5.50
  -3   4   2   75.69    6.10
   2  -4  -2  192.88   13.40
   2  -4  -2  155.18   13.00
   2  -4  -2  154.18   13.10
   2  -4  -2  160.28   13.10
   2  -4  -2  162.48   13.20
   2  -4  -2  176.98   12.90
   2  -4  -2  161.08   13.00
   2  -4  -2  154.18   13.10
  -2   4   2  172.48   12.70
  -2   4   2  171.88   13.10
  -2   4   2  184.98   12.90
   1  -4  -2  354.26   27.80
   1  -4  -2  317.97   28.20
   1  -4  -2  399.06   27.80
   1  -4  -2  385.76   28.10
   1  -4  -2  391.56   28.10
   1  -4  -2  359.76   28.00
   1  -4  -2  401.46   28.00
   1  -4  -2  380.16   28.10
  -1   4   2  356.96   27.80
  -1   4   2  403.16   28.20
  -1   4   2  350.56   28.00
  -1   4   2  331.97   28.30
   0  -4  -2  347.47   24.60
   0  -4  -2  317.57   24.50
   0  -4  -2  310.07   24.50
   0  -4  -2  350.06   24.70
   0  -4  -2  305.47   24.50
   0  -4  -2  292.37   24.70
   0  -4  -2  300.07   24.70
   0  -4  -2  305.97   24.60
   0   4   2  364.86   24.60
   0   4   2  338.37   24.50
   0   4   2  333.87   24.60
  -1  -4  -2  369.86   26.90
  -1  -4  -2  307.57   26.90
  -1  -4  -2  343.87   26.80
  -1  -4  -2  373.76   27.00
  -1  -4  -2  369.16   26.90
  -1  -4  -2  363.46   26.90
  -1  -4  -2  365.26   26.80
   1   4   2  359.66   26.80
   1   4   2  347.67   26.80
  -2  -4  -2  125.29   10.00
  -2  -4  -2  128.89   10.20
  -2  -4  -2  152.88   10.30
  -2  -4  -2  148.99   10.30
  -2  -4  -2  125.29   10.10
  -2  -4  -2  108.09   10.20
   2   4   2  140.69   10.20
   2   4   2  122.79   10.00
   2   4   2  122.39   10.00
  -3  -4  -2    8.40    1.50
  -3  -4  -2    5.80    1.20
  -3  -4  -2    5.30    1.30
  -3  -4  -2    7.20    1.30
  -3  -4  -2    6.00    1.10
  -3  -4  -2    6.90    1.00
  -3  -4  -2    6.30    1.20
   3   4   2    7.40    1.10
   3   4   2    6.30    0.90
  -4  -4  -2  213.68   15.50
  -4  -4  -2  177.68   15.00
  -4  -4  -2  190.98   15.20
  -4  -4  -2  191.48   15.40
  -4  -4  -2  198.98   15.30
  -4  -4  -2  177.38   15.20
   4   4   2  205.38   15.00
  -5  -4  -2  116.29    8.20
  -5  -4  -2   88.59    7.90
  -5  -4  -2   98.39    7.70
  -5  -4  -2   82.49    7.80
  -5  -4  -2   78.49    8.00
  -6  -4  -2    0.30    1.40
  -6  -4  -2    1.90    1.10
  -6  -4  -2   -0.40    0.80
  -6  -4  -2   -0.60    1.10
  -6  -4  -2    0.80    1.00
  -7  -4  -2    7.10    2.40
  -7  -4  -2    7.30    1.90
  -7  -4  -2    3.60    1.60
  -7  -4  -2    5.40    2.00
  -7  -4  -2    4.60    1.50
   8  -5  -2    5.00    1.90
   8  -5  -2    8.10    2.90
  -8   5   2    6.10    2.30
  -8   5   2    0.60    1.70
   7  -5  -2   13.70    3.10
   7  -5  -2   13.70    2.80
   7  -5  -2   14.30    2.90
  -7   5   2   15.00    2.80
  -7   5   2   16.10    3.00
  -7   5   2   16.70    3.70
   6  -5  -2   42.20    4.90
   6  -5  -2   46.20    5.20
   6  -5  -2   42.90    5.40
   6  -5  -2   41.20    4.50
  -6   5   2   33.00    4.40
  -6   5   2   39.80    5.40
  -6   5   2   41.20    4.40
   5  -5  -2   52.49    5.50
   5  -5  -2   45.70    5.20
   5  -5  -2   48.00    4.70
   5  -5  -2   51.39    5.10
   5  -5  -2   54.99    5.20
  -5   5   2   52.79    5.10
  -5   5   2   49.80    5.50
  -5   5   2   58.09    5.00
   4  -5  -2    5.90    1.70
   4  -5  -2    8.60    1.70
   4  -5  -2    5.90    1.50
   4  -5  -2    8.70    1.80
   4  -5  -2    6.30    1.40
   4  -5  -2    5.70    1.50
  -4   5   2    6.50    1.40
  -4   5   2    5.40    1.20
  -4   5   2    5.80    1.50
  -4   5   2    2.10    1.50
   3  -5  -2   44.80    4.30
   3  -5  -2   51.89    4.40
   3  -5  -2   46.80    4.20
   3  -5  -2   54.59    4.40
   3  -5  -2   49.80    4.40
   3  -5  -2   47.50    4.50
  -3   5   2   39.20    3.90
  -3   5   2   47.30    4.20
  -3   5   2   41.30    4.60
   2  -5  -2   16.50    1.70
   2  -5  -2   11.50    1.80
   2  -5  -2   14.50    1.90
   2  -5  -2   14.70    2.00
   2  -5  -2   13.70    2.20
   2  -5  -2   11.70    1.40
   2  -5  -2   12.60    1.70
  -2   5   2   14.60    1.90
  -2   5   2   10.90    2.00
  -2   5   2   13.90    1.40
  -2   5   2   17.20    1.90
   1  -5  -2   44.80    4.00
   1  -5  -2   53.29    3.80
   1  -5  -2   42.50    3.70
   1  -5  -2   38.10    3.70
   1  -5  -2   39.10    3.40
   1  -5  -2   36.90    3.60
   1  -5  -2   44.50    3.60
  -1   5   2   43.90    3.50
  -1   5   2   51.19    3.90
  -1   5   2   41.60    3.70
   0  -5  -2  298.87   26.20
   0  -5  -2  353.36   26.20
   0  -5  -2  360.86   26.60
   0  -5  -2  330.17   26.40
   0  -5  -2  351.36   26.20
   0  -5  -2  348.47   26.30
   0  -5  -2  359.16   26.20
   0   5   2  325.47   26.20
   0   5   2  389.36   26.30
  -1  -5  -2   43.80    3.80
  -1  -5  -2   53.99    4.00
  -1  -5  -2   45.70    3.80
  -1  -5  -2   46.00    3.90
  -1  -5  -2   42.90    3.80
  -1  -5  -2   49.50    4.00
  -1  -5  -2   41.70    3.70
  -1  -5  -2   44.00    3.70
   1   5   2   47.80    3.80
   1   5   2   49.50    3.80
  -2  -5  -2   48.10    3.70
  -2  -5  -2   43.40    3.50
  -2  -5  -2   32.80    3.40
  -2  -5  -2   45.80    3.60
  -2  -5  -2   43.60    3.80
  -2  -5  -2   39.60    3.60
   2   5   2   40.20    3.40
   2   5   2   37.30    3.30
  -3  -5  -2  164.58   13.50
  -3  -5  -2  169.58   13.10
  -3  -5  -2  203.98   13.50
  -3  -5  -2  168.38   13.30
  -3  -5  -2  159.48   13.40
  -3  -5  -2  170.58   13.30
   3   5   2  161.08   13.10
  -4  -5  -2  241.68   18.20
  -4  -5  -2  266.57   18.70
  -4  -5  -2  196.28   18.30
  -4  -5  -2  280.97   18.60
  -4  -5  -2  207.98   18.50
  -5  -5  -2    0.70    1.30
  -5  -5  -2    3.20    1.30
  -5  -5  -2    1.90    1.10
  -5  -5  -2    0.60    1.00
  -5  -5  -2    3.40    1.00
  -6  -5  -2    1.00    1.20
  -6  -5  -2    0.20    1.10
  -6  -5  -2   -0.80    1.30
  -6  -5  -2    0.80    1.10
  -6  -5  -2    0.40    0.90
  -7  -5  -2    1.90    1.50
  -7  -5  -2    0.20    1.10
  -7  -5  -2   -0.40    1.80
  -7  -5  -2    0.30    1.50
  -7  -5  -2   -0.70    1.40
   7  -6  -2    0.30    1.40
   7  -6  -2    0.00    1.50
   7  -6  -2    0.90    1.80
  -7   6   2   -1.20    1.20
  -7   6   2   -0.80    1.30
   6  -6  -2   -1.20    1.30
   6  -6  -2    0.80    1.60
   6  -6  -2   -1.30    1.10
   6  -6  -2   -0.60    1.40
  -6   6   2   -1.10    1.00
  -6   6   2    0.00    1.30
   5  -6  -2  145.49   11.70
   5  -6  -2  148.49   12.40
   5  -6  -2  133.49   12.00
   5  -6  -2  153.58   12.10
   5  -6  -2  150.48   12.30
  -5   6   2  139.89   12.50
  -5   6   2  144.79   11.70
  -5   6   2  135.29   11.90
   4  -6  -2  299.07   24.10
   4  -6  -2  299.57   23.80
   4  -6  -2  327.57   24.10
   4  -6  -2  281.97   24.30
   4  -6  -2  328.27   24.30
  -4   6   2  290.27   23.90
  -4   6   2  331.87   23.70
  -4   6   2  295.27   24.50
   3  -6  -2    5.50    1.30
   3  -6  -2    3.70    1.20
   3  -6  -2    3.40    1.40
   3  -6  -2    3.50    1.20
   3  -6  -2    3.00    1.10
   3  -6  -2    4.10    1.10
  -3   6   2    3.80    1.70
  -3   6   2    5.40    1.30
  -3   6   2    5.10    1.00
   2  -6  -2   48.90    4.50
   2  -6  -2   44.70    4.20
   2  -6  -2   51.39    4.70
   2  -6  -2   59.09    5.10
   2  -6  -2   53.99    4.60
   2  -6  -2   55.19    4.70
   2  -6  -2   57.99    5.00
  -2   6   2   55.59    4.70
  -2   6   2   58.39    4.70
   1  -6  -2  339.37   25.10
   1  -6  -2  333.17   25.00
   1  -6  -2  316.37   25.30
   1  -6  -2  353.36   25.30
   1  -6  -2  341.17   25.30
   1  -6  -2  327.17   25.30
   1  -6  -2  330.57   25.60
  -1   6   2  356.36   25.00
  -1   6   2  319.67   25.30
  -1   6   2  287.57   25.20
   0  -6  -2   43.10    3.70
   0  -6  -2   48.00    4.30
   0  -6  -2   53.69    4.00
   0  -6  -2   49.90    4.10
   0  -6  -2   44.20    3.90
   0  -6  -2   47.80    3.80
   0  -6  -2   39.20    3.70
   0   6   2   38.30    3.90
   0   6   2   47.10    3.80
  -1  -6  -2   13.80    1.50
  -1  -6  -2   16.40    1.60
  -1  -6  -2   15.40    2.00
  -1  -6  -2   14.70    1.80
  -1  -6  -2   14.10    1.60
  -1  -6  -2   16.10    1.50
  -1  -6  -2   11.00    1.60
  -1  -6  -2   12.90    1.50
  -1  -6  -2   16.20    2.00
   1   6   2   15.90    1.50
  -2  -6  -2  294.47   22.00
  -2  -6  -2  337.97   22.00
  -2  -6  -2  288.47   22.20
  -2  -6  -2  269.67   21.60
  -2  -6  -2  286.67   21.80
  -2  -6  -2  300.57   22.10
  -2  -6  -2  242.58   22.00
  -2  -6  -2  292.57   21.70
  -2  -6  -2  272.37   21.90
   2   6   2  280.47   21.80
  -3  -6  -2   37.50    3.40
  -3  -6  -2   32.70    3.30
  -3  -6  -2   27.90    2.90
  -3  -6  -2   28.50    3.20
  -3  -6  -2   31.40    2.80
  -4  -6  -2    2.80    1.20
  -4  -6  -2    1.10    1.10
  -4  -6  -2    1.30    0.70
  -4  -6  -2    1.30    1.00
  -4  -6  -2    2.00    1.00
  -5  -6  -2    0.60    1.10
  -5  -6  -2    0.50    0.60
  -5  -6  -2    0.40    1.10
  -5  -6  -2   -0.70    1.20
  -5  -6  -2    0.70    0.90
  -6  -6  -2    1.90    1.40
  -6  -6  -2    0.80    1.50
  -6  -6  -2    2.00    1.00
  -6  -6  -2    1.50    1.20
  -6  -6  -2    0.60    1.30
   7  -7  -2   23.30    4.30
   7  -7  -2   31.60    4.50
   7  -7  -2   32.90    4.30
  -7   7   2   28.10    4.30
  -7   7   2   23.70    3.70
   6  -7  -2   61.79    6.60
   6  -7  -2   54.79    6.10
   6  -7  -2   62.49    6.10
   6  -7  -2   68.69    6.50
   6  -7  -2   53.89    5.50
  -6   7   2   58.79    5.60
  -6   7   2   53.89    5.80
   5  -7  -2   75.49    7.10
   5  -7  -2   74.89    7.30
   5  -7  -2   73.19    6.70
   5  -7  -2   81.59    7.20
   5  -7  -2   72.79    7.40
  -5   7   2   72.29    6.90
  -5   7   2   80.09    6.60
   4  -7  -2   42.40    4.80
   4  -7  -2   54.09    5.40
   4  -7  -2   46.20    4.50
   4  -7  -2   49.99    4.90
   4  -7  -2   51.39    5.00
  -4   7   2   46.30    4.80
  -4   7   2   50.99    4.40
   3  -7  -2   29.30    3.60
   3  -7  -2   24.90    3.00
   3  -7  -2   26.20    3.10
   3  -7  -2   25.00    2.80
   3  -7  -2   26.80    3.60
  -3   7   2   22.20    2.90
   2  -7  -2  196.88   16.00
   2  -7  -2  177.78   15.80
   2  -7  -2  223.58   15.80
   2  -7  -2  205.58   15.70
   2  -7  -2  196.68   15.70
   2  -7  -2  192.08   16.10
  -2   7   2  210.08   15.70
   1  -7  -2   47.20    4.40
   1  -7  -2   40.80    3.90
   1  -7  -2   37.30    3.70
   1  -7  -2   43.60    3.50
   1  -7  -2   44.50    3.90
   1  -7  -2   57.29    4.20
   1  -7  -2   37.30    3.80
  -1   7   2   46.40    3.90
   0  -7  -2    0.30    0.60
   0  -7  -2    0.40    0.60
   0  -7  -2    0.60    0.70
   0  -7  -2    1.30    0.60
   0  -7  -2   -0.70    0.80
   0  -7  -2    0.00    0.50
   0  -7  -2    0.80    0.70
   0   7   2    0.20    0.60
  -1  -7  -2   56.99    4.50
  -1  -7  -2   48.00    4.50
  -1  -7  -2   49.99    4.70
  -1  -7  -2   50.59    4.20
  -1  -7  -2   58.99    4.90
  -1  -7  -2   49.50    4.40
  -1  -7  -2   52.99    4.30
  -2  -7  -2  133.09   10.20
  -2  -7  -2  123.59   10.20
  -2  -7  -2  139.99   10.40
  -2  -7  -2  120.69    9.90
  -2  -7  -2  120.39   10.00
  -3  -7  -2   38.50    3.60
  -3  -7  -2   39.20    4.00
  -3  -7  -2   42.10    3.90
  -3  -7  -2   38.70    3.90
  -3  -7  -2   37.70    3.40
  -4  -7  -2   25.30    3.20
  -4  -7  -2   29.60    2.80
  -4  -7  -2   26.10    2.50
  -4  -7  -2   22.40    3.10
  -4  -7  -2   21.90    3.10
  -5  -7  -2    0.70    0.90
  -5  -7  -2   -0.30    0.70
  -5  -7  -2    0.00    1.30
  -5  -7  -2   -0.20    1.40
  -5  -7  -2   -0.50    1.10
  -6  -7  -2   -1.80    1.20
  -6  -7  -2    3.50    1.80
  -6  -7  -2    0.60    0.90
  -6  -7  -2    1.20    1.60
   6  -8  -2   31.00    4.50
   6  -8  -2   25.10    3.90
   6  -8  -2   24.40    4.30
   6  -8  -2   24.60    4.00
   5  -8  -2    9.20    2.50
   5  -8  -2   17.10    3.00
   5  -8  -2    8.40    2.10
   5  -8  -2   13.60    2.20
   5  -8  -2    7.60    2.50
   4  -8  -2   17.90    3.00
   4  -8  -2   18.00    2.50
   4  -8  -2   13.80    3.00
   4  -8  -2   15.30    2.70
   4  -8  -2   16.30    2.80
   3  -8  -2   22.50    3.20
   3  -8  -2   28.30    3.70
   3  -8  -2   26.60    3.10
   3  -8  -2   21.10    3.40
   3  -8  -2   23.70    3.10
   2  -8  -2   29.50    3.70
   2  -8  -2   22.50    3.50
   2  -8  -2   23.00    2.70
   2  -8  -2   26.80    2.80
   2  -8  -2   23.30    2.80
   1  -8  -2    6.60    1.20
   1  -8  -2    5.00    1.60
   1  -8  -2    4.90    0.80
   1  -8  -2    4.30    1.20
   1  -8  -2    4.10    1.20
   0  -8  -2    0.00    0.60
   0  -8  -2    0.60    1.00
   0  -8  -2   -0.40    0.60
   0  -8  -2    0.10    0.60
   0  -8  -2   -0.10    0.60
   0  -8  -2    1.00    0.90
  -1  -8  -2    0.40    1.00
  -1  -8  -2    1.90    0.90
  -1  -8  -2    3.90    1.00
  -1  -8  -2    5.10    1.20
  -1  -8  -2    3.40    0.80
  -2  -8  -2   15.60    2.30
  -2  -8  -2   15.60    2.40
  -2  -8  -2   22.60    2.20
  -2  -8  -2   21.20    2.00
  -2  -8  -2   19.70    2.80
  -3  -8  -2    6.30    1.50
  -3  -8  -2    5.20    1.40
  -3  -8  -2    5.00    1.00
  -4  -8  -2    0.10    1.20
  -4  -8  -2    0.80    1.10
  -4  -8  -2    0.40    0.80
  -4  -8  -2    0.40    0.60
  -5  -8  -2    1.70    1.50
  -5  -8  -2    1.10    1.40
  -5  -8  -2    0.20    1.10
   6  -9  -2   11.40    3.20
   6  -9  -2    8.60    2.60
   6  -9  -2   12.30    3.60
   6  -9  -2   18.20    3.60
   5  -9  -2   52.89    6.90
   5  -9  -2   64.39    6.50
   5  -9  -2   67.09    6.30
   5  -9  -2   66.49    6.50
   5  -9  -2   51.79    5.70
   4  -9  -2   14.00    3.10
   4  -9  -2   15.70    3.00
   4  -9  -2   12.70    2.30
   4  -9  -2   16.10    2.80
   4  -9  -2   14.50    2.80
   3  -9  -2    4.70    1.60
   3  -9  -2    4.10    1.40
   3  -9  -2    2.30    1.20
   3  -9  -2    0.70    1.40
   3  -9  -2    3.30    1.60
   2  -9  -2    1.20    1.00
   2  -9  -2    1.10    1.00
   2  -9  -2    0.20    0.80
   2  -9  -2    1.20    1.20
   2  -9  -2    2.50    1.60
   1  -9  -2   46.20    4.60
   1  -9  -2   54.19    5.30
   1  -9  -2   51.99    4.70
   1  -9  -2   51.29    4.80
   0  -9  -2   -0.10    0.70
   0  -9  -2   -1.10    1.00
   0  -9  -2    0.00    0.90
   0  -9  -2   -0.60    0.70
   0  -9  -2    0.60    0.70
  -1  -9  -2    0.10    0.70
  -1  -9  -2    1.30    0.90
  -1  -9  -2   -1.00    0.90
  -1  -9  -2    1.40    0.80
  -1  -9  -2   -1.20    1.00
  -2  -9  -2    8.20    1.80
  -2  -9  -2   12.00    1.50
  -2  -9  -2    4.90    1.30
  -2  -9  -2    8.80    1.70
  -2  -9  -2   11.20    2.10
  -3  -9  -2   38.20    4.10
  -3  -9  -2   36.10    3.60
  -3  -9  -2   34.80    3.30
  -3  -9  -2   39.60    4.00
  -3  -9  -2   37.60    4.30
  -4  -9  -2    1.90    1.50
  -4  -9  -2   -0.60    1.30
  -4  -9  -2   -0.40    0.70
   5 -10  -2    2.20    2.40
   5 -10  -2    0.10    1.80
   5 -10  -2   -0.60    1.60
   5 -10  -2    0.40    1.90
   4 -10  -2   17.20    3.10
   4 -10  -2   30.30    4.10
   4 -10  -2   18.20    3.70
   4 -10  -2   27.40    3.40
   4 -10  -2   18.40    3.70
   3 -10  -2    6.40    1.80
   3 -10  -2    4.10    2.20
   3 -10  -2    5.70    1.80
   3 -10  -2    6.90    1.70
   3 -10  -2    7.40    2.30
   2 -10  -2   20.00    3.70
   2 -10  -2   24.90    3.40
   2 -10  -2   23.60    3.80
   2 -10  -2   28.60    3.30
   2 -10  -2   29.80    3.20
   1 -10  -2   23.70    2.90
   1 -10  -2   27.70    3.20
   1 -10  -2   23.20    3.10
   1 -10  -2   20.50    3.40
   0 -10  -2   11.10    1.90
   0 -10  -2   13.60    1.90
   0 -10  -2   12.80    2.10
   0 -10  -2    6.50    2.20
  -1 -10  -2    0.90    1.00
  -1 -10  -2    0.60    0.80
  -1 -10  -2   -0.60    1.00
  -1 -10  -2    1.70    1.00
  -1 -10  -2    0.70    1.50
  -2 -10  -2    2.30    1.70
  -2 -10  -2    4.70    1.50
  -2 -10  -2    3.80    1.60
  -2 -10  -2    2.80    1.00
  -2 -10  -2    4.30    1.30
  -3 -10  -2    0.80    1.50
  -3 -10  -2    1.50    1.50
  -3 -10  -2    1.30    0.90
  -3 -10  -2    0.90    1.00
  -3 -10  -2    1.00    1.50
   3 -11  -2   18.90    3.70
   3 -11  -2   17.20    2.90
   3 -11  -2   15.30    3.40
   3 -11  -2   21.60    3.30
   3 -11  -2   17.70    3.00
   2 -11  -2   -0.40    1.60
   2 -11  -2   -0.30    1.10
   2 -11  -2    0.50    1.30
   2 -11  -2    0.20    1.90
   2 -11  -2   -0.70    1.10
   1 -11  -2    8.60    1.80
   1 -11  -2    5.80    2.30
   1 -11  -2    8.50    2.60
   1 -11  -2    8.30    1.90
   1 -11  -2   10.70    2.10
   0 -11  -2    0.70    1.70
   0 -11  -2    0.70    1.00
   0 -11  -2   -0.30    1.10
   0 -11  -2   -0.60    1.10
  -1 -11  -2   10.50    2.20
  -1 -11  -2   16.00    2.00
  -1 -11  -2   15.90    2.30
  -1 -11  -2    7.60    2.40
  -1 -12   3   41.90    5.20
  -1 -12   3   21.30    3.20
  -1 -12   3   30.20    4.30
   0 -12   3   -0.20    0.70
   0 -12   3   -0.30    1.70
   0 -12   3   -0.30    1.50
   0 -12   3   -0.30    1.10
   1 -12   3    4.30    1.30
   1 -12   3    4.50    2.20
   1 -12   3    6.30    2.30
   2 -12   3    4.40    2.40
   2 -12   3   10.80    2.70
   2 -12   3    7.90    1.90
   3 -12   3    8.20    2.10
   3 -12   3    8.00    1.70
   3 -12   3    6.00    2.50
   3 -12   3    9.00    2.80
  -3 -11   3    5.30    2.00
  -3 -11   3    7.30    2.00
  -3 -11   3    8.60    2.10
  -2 -11   3   98.89    8.50
  -2 -11   3   97.49    8.60
  -2 -11   3  103.09    9.20
  -1 -11   3   13.60    1.50
  -1 -11   3   11.60    2.10
  -1 -11   3   13.70    2.20
  -1 -11   3   13.20    2.30
  -1 -11   3   11.50    1.40
  -1 -11   3   18.20    2.90
  -1 -11   3   18.40    3.10
   0 -11   3    9.80    2.50
   0 -11   3   15.10    1.80
   0 -11   3   14.50    1.60
   0 -11   3   21.10    3.40
   0 -11   3   15.10    2.20
   1 -11   3    0.40    0.80
   1 -11   3    0.00    0.80
   1 -11   3    1.90    1.60
   1 -11   3    1.70    1.60
   2 -11   3   14.10    3.10
   2 -11   3   18.40    2.50
   2 -11   3   14.30    3.10
   2 -11   3   16.50    2.10
   3 -11   3    5.90    2.20
   3 -11   3    7.90    1.70
   3 -11   3   12.40    3.00
   3 -11   3    9.70    2.10
   4 -11   3    1.90    1.40
   4 -11   3    3.30    2.20
   4 -11   3    0.50    1.80
   4 -11   3    4.20    1.90
   5 -11   3   40.50    5.70
   5 -11   3   30.70    5.10
  -4 -10   3    0.70    0.70
  -4 -10   3   -1.10    1.30
  -4 -10   3   -0.80    1.40
  -3 -10   3   81.69    7.50
  -3 -10   3   77.69    7.60
  -3 -10   3   80.79    6.60
  -3 -10   3   77.09    7.50
  -3 -10   3   88.59    6.80
  -3 -10   3   97.99    7.50
  -2 -10   3   33.30    3.80
  -2 -10   3   43.60    3.90
  -2 -10   3   43.50    4.10
  -2 -10   3   38.30    3.90
  -2 -10   3   36.90    4.20
  -2 -10   3   34.60    3.00
  -1 -10   3    0.00    0.90
  -1 -10   3   -0.60    1.20
  -1 -10   3   -0.20    1.20
  -1 -10   3    0.40    0.90
  -1 -10   3    0.70    0.50
  -1 -10   3    2.80    1.20
  -1 -10   3   -0.20    0.50
  -1 -10   3    0.10    0.90
   0 -10   3   13.60    2.50
   0 -10   3   15.80    2.10
   0 -10   3   13.80    2.00
   0 -10   3   15.90    1.80
   0 -10   3   17.20    2.00
   0 -10   3   16.10    2.90
   0 -10   3   15.80    1.60
   1 -10   3   12.70    1.80
   1 -10   3    9.90    2.40
   1 -10   3   12.60    1.80
   1 -10   3   14.00    1.70
   1 -10   3   10.40    2.30
   1 -10   3   12.70    1.50
   2 -10   3   10.40    2.40
   2 -10   3   11.40    1.60
   2 -10   3    8.50    1.80
   2 -10   3   11.60    2.60
   2 -10   3    8.90    1.40
   3 -10   3   44.40    5.20
   3 -10   3   29.30    4.60
   3 -10   3   46.00    3.90
   3 -10   3   35.20    4.10
   4 -10   3   -0.60    1.50
   4 -10   3    2.70    1.50
   4 -10   3    2.50    1.80
   4 -10   3    0.80    1.10
   5 -10   3   12.60    2.50
   5 -10   3   15.80    3.20
   5 -10   3   15.30    3.30
   5 -10   3   15.90    3.50
   6 -10   3    5.60    2.70
   6 -10   3    4.60    2.40
   6 -10   3    2.50    2.30
  -5  -9   3    8.40    1.40
  -5  -9   3   11.20    2.40
  -5  -9   3    9.70    2.60
  -5  -9   3    9.50    2.20
  -4  -9   3   24.80    3.30
  -4  -9   3   20.70    2.30
  -4  -9   3   28.20    3.50
  -4  -9   3   24.70    3.40
  -3  -9   3   21.70    3.10
  -3  -9   3   30.70    3.40
  -3  -9   3   26.40    2.70
  -3  -9   3   32.70    3.60
  -3  -9   3   23.20    3.30
  -3  -9   3   30.70    2.50
  -2  -9   3    0.70    1.00
  -2  -9   3    0.70    0.40
  -2  -9   3   -0.10    0.90
  -2  -9   3    0.30    1.00
  -2  -9   3    1.10    0.50
  -2  -9   3    0.10    0.90
  -2  -9   3   -0.50    0.90
  -1  -9   3  414.66   32.80
  -1  -9   3  440.96   31.90
  -1  -9   3  415.56   32.40
  -1  -9   3  448.16   32.40
  -1  -9   3  397.16   32.40
   0  -9   3   46.20    4.10
   0  -9   3   37.50    4.60
   0  -9   3   47.70    3.90
   0  -9   3   48.20    4.70
   0  -9   3   49.50    4.10
   0  -9   3   43.70    3.70
   0  -9   3   47.00    4.10
   1  -9   3    5.70    1.70
   1  -9   3    7.60    1.80
   1  -9   3    6.60    1.10
   1  -9   3    5.40    1.00
   1  -9   3    6.30    0.90
   1  -9   3    5.60    1.10
   1  -9   3    4.30    1.10
   2  -9   3   28.60    3.20
   2  -9   3   29.90    2.90
   2  -9   3   34.60    3.30
   2  -9   3   34.90    3.80
   2  -9   3   31.30    3.00
   2  -9   3   33.30    4.30
   3  -9   3    3.10    1.50
   3  -9   3    2.60    1.60
   3  -9   3    2.80    1.10
   3  -9   3    3.70    1.00
   3  -9   3    4.30    1.50
   4  -9   3   25.30    3.10
   4  -9   3   25.30    3.90
   4  -9   3   25.40    3.60
   4  -9   3   27.70    4.20
   5  -9   3    1.80    1.70
   5  -9   3    0.50    1.30
   5  -9   3    2.40    1.90
   5  -9   3    1.80    1.70
   6  -9   3   44.80    4.70
   6  -9   3   36.80    5.30
   6  -9   3   41.20    5.50
   6  -9   3   46.60    5.80
   6  -9   3   32.80    5.40
  -6  -8   3   29.70    2.80
  -6  -8   3   21.60    3.70
  -6  -8   3   27.00    3.90
  -6  -8   3   32.70    4.60
  -6  -8   3   28.80    3.50
  -5  -8   3   29.60    2.60
  -5  -8   3   28.30    3.70
  -5  -8   3   28.60    4.10
  -5  -8   3   28.50    3.10
  -5  -8   3   27.20    3.70
  -4  -8   3    1.50    0.50
  -4  -8   3    3.40    1.40
  -4  -8   3    0.60    1.30
  -4  -8   3    3.20    1.30
  -4  -8   3    2.70    1.10
  -4  -8   3    2.50    0.80
  -3  -8   3    3.70    1.30
  -3  -8   3    2.40    1.10
  -3  -8   3    4.90    1.00
  -3  -8   3    3.40    1.20
  -3  -8   3    3.20    1.20
  -3  -8   3    2.70    0.70
  -3  -8   3    3.70    1.30
  -2  -8   3  213.98   17.70
  -2  -8   3  235.38   17.80
  -2  -8   3  217.58   17.20
  -2  -8   3  235.18   17.80
  -2  -8   3  237.08   17.80
  -1  -8   3   26.00    2.80
  -1  -8   3   27.10    2.20
  -1  -8   3   25.50    2.70
  -1  -8   3   27.40    3.00
  -1  -8   3   28.40    2.70
  -1  -8   3   27.10    2.20
   0  -8   3  117.19   10.60
   0  -8   3  128.99   10.50
   0  -8   3  147.29   11.20
   0  -8   3  144.29   10.80
   0  -8   3  143.09   10.50
   0  -8   3  140.79   11.30
   1  -8   3    0.50    0.60
   1  -8   3    1.00    0.50
   1  -8   3    0.40    0.50
   1  -8   3    1.40    0.60
   1  -8   3    1.10    1.00
   1  -8   3    0.80    0.60
   1  -8   3    0.20    1.00
   1  -8   3    0.50    0.40
   2  -8   3   72.09    5.20
   2  -8   3   71.29    5.40
   2  -8   3   49.60    6.00
   2  -8   3   61.19    6.00
   2  -8   3   70.49    5.60
   2  -8   3   66.79    5.80
   2  -8   3   63.59    5.70
   3  -8   3    7.30    1.90
   3  -8   3    9.70    1.60
   3  -8   3    8.30    1.80
   3  -8   3   12.00    2.20
   3  -8   3    9.30    1.30
   4  -8   3    1.70    1.10
   4  -8   3    2.80    1.60
   4  -8   3    0.60    1.10
   4  -8   3   -0.90    1.30
   5  -8   3   44.10    5.00
   5  -8   3   54.09    5.50
   5  -8   3   36.40    5.20
   5  -8   3   43.20    4.60
   5  -8   3   47.10    5.10
  -6   8  -3    7.00    2.00
   6  -8   3    4.30    2.20
   6  -8   3    5.60    1.70
   6  -8   3    5.10    2.20
   6  -8   3    6.40    2.20
   6  -8   3    1.90    1.80
  -7   8  -3    8.20    2.10
   7  -8   3    5.10    2.40
   7  -8   3    4.60    2.50
   7  -8   3    5.20    2.30
   7  -8   3    3.80    1.90
   7  -8   3    7.20    2.40
  -6  -7   3    9.80    2.30
  -6  -7   3    9.50    2.00
  -6  -7   3   11.10    2.30
  -6  -7   3   14.80    1.80
  -6  -7   3   15.90    3.10
  -5  -7   3   -0.10    1.00
  -5  -7   3   -0.10    0.90
  -5  -7   3    0.00    0.50
  -5  -7   3    0.10    1.20
  -5  -7   3    1.00    1.40
  -4  -7   3    1.60    0.50
  -4  -7   3    1.20    0.80
  -4  -7   3    1.60    1.10
  -4  -7   3    1.90    0.90
  -4  -7   3    0.20    1.10
  -4  -7   3    1.50    1.20
  -4  -7   3    4.00    1.40
  -3  -7   3  109.09    9.70
  -3  -7   3  126.59    9.70
  -3  -7   3  121.59    9.30
  -3  -7   3  100.19    9.70
  -3  -7   3  111.99    9.40
  -3  -7   3  118.19    9.60
  -3  -7   3  121.09    9.00
  -3  -7   3  144.39   10.00
  -2  -7   3   29.10    2.80
  -2  -7   3   25.00    2.30
  -2  -7   3   26.60    2.20
  -2  -7   3   26.50    2.80
  -2  -7   3   29.50    2.80
  -2  -7   3   24.60    2.80
  -1  -7   3    6.60    1.10
  -1  -7   3    4.50    1.10
  -1  -7   3    4.50    1.00
  -1  -7   3    5.80    1.10
   0  -7   3  127.59    9.60
   0  -7   3  103.99    9.70
   0  -7   3  115.79    9.10
   0  -7   3  124.09    9.30
   0  -7   3  113.29    9.10
   0  -7   3  125.59    9.30
  -1   7  -3   39.10    3.20
   1  -7   3   41.90    3.40
   1  -7   3   38.70    3.50
   1  -7   3   29.60    3.80
   1  -7   3   40.10    3.30
   1  -7   3   43.60    3.90
   1  -7   3   42.00    3.50
   1  -7   3   42.90    3.40
   1  -7   3   40.60    3.30
  -2   7  -3   37.60    3.70
   2  -7   3   45.50    3.80
   2  -7   3   44.00    3.50
   2  -7   3   43.00    3.40
   2  -7   3   46.90    3.60
   2  -7   3   38.00    3.90
   2  -7   3   48.00    4.30
   2  -7   3   44.00    3.80
   2  -7   3   48.90    4.10
   2  -7   3   43.30    4.40
  -3   7  -3    2.30    0.90
   3  -7   3    4.40    1.10
   3  -7   3    3.40    0.70
   3  -7   3    2.50    1.20
   3  -7   3    3.10    1.30
   3  -7   3    2.40    1.10
   3  -7   3    3.50    1.20
   3  -7   3    2.60    1.10
  -4   7  -3   12.20    2.00
   4  -7   3   13.80    2.50
   4  -7   3   16.20    2.60
   4  -7   3   12.90    2.10
   4  -7   3   16.40    2.70
  -5   7  -3    5.80    1.40
  -5   7  -3    4.30    1.40
   5  -7   3    3.40    1.70
   5  -7   3    3.00    1.30
   5  -7   3    3.20    1.70
   5  -7   3    4.70    1.90
   5  -7   3    4.40    1.90
  -6   7  -3   68.09    6.60
  -6   7  -3   65.59    6.60
   6  -7   3   64.99    6.60
   6  -7   3   77.19    7.30
   6  -7   3   76.49    7.30
   6  -7   3   84.39    7.10
   6  -7   3   66.09    7.00
  -7   7  -3   18.20    3.20
   7  -7   3   19.70    4.00
   7  -7   3   19.80    3.80
   7  -7   3   15.40    3.10
   7  -7   3   17.90    3.10
   7  -7   3   20.90    4.00
  -7  -6   3  107.59    9.80
  -7  -6   3   97.89    8.50
  -7  -6   3  106.69    9.10
  -7  -6   3   93.99    9.00
  -6  -6   3    2.30    1.70
  -6  -6   3    0.70    0.90
  -6  -6   3    1.50    1.30
  -6  -6   3    0.20    1.20
  -5  -6   3    2.50    1.20
  -5  -6   3    2.60    1.10
  -5  -6   3    2.10    1.20
  -5  -6   3    1.60    0.80
  -5  -6   3    0.30    1.20
  -4  -6   3   -0.40    0.90
  -4  -6   3    0.10    0.60
  -4  -6   3    0.00    0.70
  -4  -6   3    0.20    0.70
  -4  -6   3    0.00    0.70
  -4  -6   3    0.10    0.50
  -4  -6   3   -1.00    0.80
  -3  -6   3    7.20    0.90
  -3  -6   3    5.70    1.20
  -3  -6   3    9.10    1.60
  -3  -6   3    6.40    0.80
  -3  -6   3    5.70    1.00
  -3  -6   3    7.80    1.40
  -3  -6   3    5.60    1.20
  -3  -6   3    3.80    0.90
  -2  -6   3    1.60    0.50
  -2  -6   3    2.10    0.80
  -2  -6   3    1.40    0.80
  -2  -6   3    2.70    0.90
  -2  -6   3    1.60    0.40
  -1  -6   3   40.10    3.60
  -1  -6   3   41.30    3.60
  -1  -6   3   42.80    3.60
   0  -6   3   11.40    1.30
   0  -6   3    7.90    1.20
   0  -6   3   10.60    1.60
   0  -6   3   10.40    0.90
   0  -6   3   10.00    1.00
   0  -6   3   10.00    1.60
   0  -6   3   11.20    1.10
  -1   6  -3   10.80    1.20
   1  -6   3   14.60    1.80
   1  -6   3   12.20    1.20
   1  -6   3   12.70    1.30
   1  -6   3   11.30    1.30
   1  -6   3   16.80    2.20
   1  -6   3   11.10    1.40
   1  -6   3   11.10    1.40
  -2   6  -3    8.70    1.10
  -2   6  -3    9.30    1.20
   2  -6   3    9.00    0.90
   2  -6   3    7.70    1.40
   2  -6   3    7.50    1.30
   2  -6   3    7.00    1.60
   2  -6   3    7.40    1.40
   2  -6   3    6.90    0.80
   2  -6   3    7.00    1.10
   2  -6   3    9.20    1.20
  -3   6  -3   71.39    6.10
  -3   6  -3   79.69    6.20
  -3   6  -3   71.29    5.70
   3  -6   3   70.99    6.10
   3  -6   3   74.89    6.30
   3  -6   3   70.09    6.50
   3  -6   3   66.59    6.50
   3  -6   3   75.49    6.20
   3  -6   3   73.09    6.40
   3  -6   3   77.69    5.80
  -4   6  -3    3.50    1.10
  -4   6  -3    3.80    1.20
   4  -6   3    2.60    1.30
   4  -6   3    1.70    1.20
   4  -6   3    3.90    1.50
   4  -6   3    0.90    1.30
   4  -6   3    1.90    1.00
   4  -6   3    3.80    1.40
  -5   6  -3  176.88   13.30
  -5   6  -3  161.18   13.20
   5  -6   3  158.68   13.60
   5  -6   3  161.28   13.60
   5  -6   3  155.28   13.20
   5  -6   3  157.88   13.70
   5  -6   3  168.98   13.40
  -6   6  -3  382.66   31.70
  -6   6  -3  418.66   31.80
   6  -6   3  425.56   32.30
   6  -6   3  398.46   31.70
   6  -6   3  403.96   32.10
   6  -6   3  405.36   32.20
   6  -6   3  422.76   31.80
  -7   6  -3   -1.60    1.30
  -7   6  -3    0.50    1.40
   7  -6   3   -0.90    1.70
   7  -6   3    1.10    1.50
   7  -6   3   -0.20    1.80
   7  -6   3    1.40    1.80
   7  -6   3    1.50    1.50
  -7  -5   3    9.80    1.90
  -7  -5   3   10.90    2.40
  -7  -5   3    8.40    2.10
  -7  -5   3    5.50    2.30
  -6  -5   3    0.90    1.30
  -6  -5   3    0.70    0.90
  -6  -5   3    2.30    1.70
  -6  -5   3    2.10    1.20
  -5  -5   3   38.90    3.70
  -5  -5   3   36.00    3.70
  -5  -5   3   32.70    3.20
  -5  -5   3   29.90    3.50
  -5  -5   3   31.00    4.30
  -4  -5   3   12.60    1.80
  -4  -5   3   10.70    1.20
  -4  -5   3   12.10    2.10
  -4  -5   3   11.40    1.50
  -4  -5   3    8.90    1.80
  -4  -5   3   13.80    1.90
  -4  -5   3   12.40    1.80
   3   5  -3    1.30    0.40
  -3  -5   3    1.20    0.80
  -3  -5   3    1.10    0.60
  -3  -5   3    2.90    0.90
  -3  -5   3    1.30    0.70
  -3  -5   3    1.10    0.50
  -3  -5   3    1.70    0.50
  -3  -5   3    1.90    0.70
  -3  -5   3    1.10    0.60
  -2  -5   3    0.40    0.50
  -2  -5   3    0.50    0.30
  -2  -5   3    0.20    0.40
  -2  -5   3    0.70    0.70
  -2  -5   3    0.50    0.40
  -2  -5   3    0.30    0.20
  -2  -5   3    0.70    0.60
  -2  -5   3    0.10    0.60
  -1  -5   3  304.57   22.50
  -1  -5   3  282.17   22.30
   0  -5   3   23.50    1.90
   0  -5   3   21.00    2.40
   0  -5   3   23.00    1.80
   0  -5   3   23.80    2.10
   0  -5   3   23.40    1.80
   0  -5   3   25.30    2.30
   0  -5   3   22.60    1.90
   1  -5   3    0.30    0.30
   1  -5   3   -0.60    0.60
   1  -5   3    1.60    0.60
   1  -5   3    0.60    0.30
   1  -5   3    0.50    0.50
   1  -5   3   -0.50    0.40
   1  -5   3    0.10    0.30
  -2   5  -3  402.26   31.00
  -2   5  -3  411.56   31.00
   2  -5   3  430.86   30.80
   2  -5   3  383.06   31.00
   2  -5   3  412.16   31.10
   2  -5   3  415.06   31.30
   2  -5   3  409.96   30.80
   2  -5   3  376.26   31.40
   2  -5   3  420.36   31.20
   2  -5   3  422.46   31.20
  -3   5  -3  223.38   17.40
  -3   5  -3  221.28   16.80
  -3   5  -3  218.78   17.30
  -3   5  -3  222.38   17.30
   3  -5   3  224.78   16.90
   3  -5   3  226.88   17.60
   3  -5   3  228.08   17.80
   3  -5   3  229.58   17.50
   3  -5   3  232.78   17.30
   3  -5   3  208.28   17.40
  -4   5  -3    4.70    0.60
  -4   5  -3    3.90    1.10
  -4   5  -3    5.60    1.40
  -4   5  -3    3.90    0.60
   4  -5   3    4.90    1.50
   4  -5   3    6.20    1.50
   4  -5   3    4.70    1.40
   4  -5   3    2.10    1.30
   4  -5   3    3.30    1.30
   4  -5   3    4.20    0.70
   4  -5   3    2.30    1.10
  -5   5  -3  116.69    9.40
  -5   5  -3  113.19    9.30
  -5   5  -3  108.59    8.60
   5  -5   3  116.39    9.40
   5  -5   3  119.79    9.70
   5  -5   3  109.99    9.30
   5  -5   3  100.69    9.50
   5  -5   3  102.69    9.60
  -6   5  -3    1.20    1.20
  -6   5  -3   -0.60    1.10
   6  -5   3    1.60    1.70
   6  -5   3    2.60    1.80
   6  -5   3    1.80    1.40
   6  -5   3    2.00    1.30
   6  -5   3    2.10    1.60
  -7   5  -3    0.50    1.40
  -7   5  -3   -0.70    1.20
   7  -5   3    0.60    1.70
   7  -5   3   -1.30    1.60
   7  -5   3   -0.40    1.30
  -8   5  -3   21.10    3.70
  -8   5  -3   22.60    3.60
   8  -5   3   20.50    3.50
   8  -5   3   16.00    3.70
   8  -5   3   24.10    4.20
  -7  -4   3   11.20    2.30
  -7  -4   3   10.90    2.90
  -7  -4   3   14.30    2.80
  -7  -4   3    9.30    1.90
  -6  -4   3   19.10    2.80
  -6  -4   3   17.30    2.70
  -6  -4   3   16.20    2.40
  -6  -4   3   12.50    2.60
  -6  -4   3    9.70    2.00
  -5  -4   3   13.60    2.50
  -5  -4   3   11.60    2.00
  -5  -4   3   12.10    1.80
  -5  -4   3   14.80    2.20
  -5  -4   3   10.30    1.90
   4   4  -3   -0.70    0.50
  -4  -4   3   -0.70    0.60
  -4  -4   3   -0.20    0.50
  -4  -4   3    0.00    0.60
  -4  -4   3   -0.50    0.80
  -4  -4   3   -0.10    0.70
  -4  -4   3    0.70    0.80
  -4  -4   3   -0.90    0.60
  -3  -4   3  197.48   15.90
  -3  -4   3  195.18   15.70
  -3  -4   3  181.58   15.80
  -3  -4   3  198.58   15.80
  -3  -4   3  225.48   15.60
  -3  -4   3  209.68   15.70
  -3  -4   3  196.48   15.50
  -3  -4   3  217.98   15.60
   2   4  -3  164.98   12.00
   2   4  -3  164.08   12.00
  -2  -4   3  141.09   12.20
  -2  -4   3  134.89   12.30
  -2  -4   3  152.68   12.30
  -2  -4   3  151.88   12.30
  -2  -4   3  159.08   12.10
  -2  -4   3  166.28   12.00
  -2  -4   3  177.78   12.00
  -1  -4   3  195.68   14.60
  -1  -4   3  202.68   14.20
  -1  -4   3  163.58   14.50
   0  -4   3    0.10    0.20
   0  -4   3    0.10    0.20
   0  -4   3    0.40    0.30
   0  -4   3   -0.20    0.50
   0  -4   3    0.30    0.40
   0  -4   3   -0.20    0.20
  -1   4  -3  730.83   52.09
  -1   4  -3  743.23   52.19
  -1   4  -3  697.43   51.99
   1  -4   3  630.04   52.09
   1  -4   3  666.53   52.19
   1  -4   3  709.13   51.99
   1  -4   3  705.83   52.09
   1  -4   3  718.53   51.99
   1  -4   3  712.03   52.19
   1  -4   3  712.03   52.49
   1  -4   3  597.44   52.19
  -2   4  -3  226.08   17.80
  -2   4  -3  224.98   17.80
   2  -4   3  239.18   17.90
   2  -4   3  248.28   18.20
   2  -4   3  246.28   18.00
   2  -4   3  234.68   17.80
   2  -4   3  226.28   17.50
   2  -4   3  216.38   17.80
  -3   4  -3   33.10    2.70
  -3   4  -3   29.70    3.10
  -3   4  -3   37.90    3.20
   3  -4   3   36.10    3.20
   3  -4   3   34.40    3.30
   3  -4   3   32.60    3.20
   3  -4   3   31.60    3.30
   3  -4   3   31.60    2.70
   3  -4   3   34.30    3.30
   3  -4   3   33.60    3.50
  -4   4  -3  124.49   10.10
  -4   4  -3  118.19    9.50
  -4   4  -3  118.79   10.10
  -4   4  -3  128.89    9.60
  -4   4  -3  118.39   10.10
   4  -4   3  137.39   10.40
   4  -4   3  120.29   10.10
   4  -4   3  127.19   10.30
   4  -4   3  126.19   10.30
   4  -4   3  126.19   10.10
   4  -4   3  127.39   10.40
  -5   4  -3  201.58   16.30
  -5   4  -3  205.08   16.50
  -5   4  -3  211.48   16.50
  -5   4  -3  213.18   15.80
   5  -4   3  204.78   16.30
   5  -4   3  212.58   16.70
   5  -4   3  220.88   16.70
   5  -4   3  189.68   16.20
   5  -4   3  193.98   16.70
  -6   4  -3    4.10    1.50
  -6   4  -3    5.80    1.00
  -6   4  -3    6.10    1.80
   6  -4   3    6.10    1.60
   6  -4   3    3.80    1.80
   6  -4   3    5.10    2.00
   6  -4   3    9.50    1.90
   6  -4   3    4.40    1.90
  -7   4  -3   27.50    4.10
  -7   4  -3   35.50    4.30
   7  -4   3   25.60    4.30
   7  -4   3   39.50    4.50
   7  -4   3   31.70    4.60
  -8   4  -3    2.70    1.70
  -8   4  -3    1.10    1.80
   8  -4   3    3.00    2.10
   8  -4   3    0.50    2.10
   8  -4   3    0.90    2.00
  -8  -3   3    9.20    2.40
  -8  -3   3   15.40    2.70
  -8  -3   3   19.50    3.50
  -8  -3   3    9.50    2.80
  -7  -3   3    5.50    2.20
  -7  -3   3    3.60    1.50
  -7  -3   3    7.30    2.10
  -7  -3   3    5.20    2.00
  -7  -3   3    4.70    1.70
  -6  -3   3   34.60    3.70
  -6  -3   3   27.80    3.70
  -6  -3   3   28.50    4.10
  -6  -3   3   29.30    3.50
  -6  -3   3   31.00    3.90
   5   3  -3   92.29    7.00
  -5  -3   3   84.89    7.20
  -5  -3   3   70.99    7.20
  -5  -3   3   90.49    7.10
  -5  -3   3   74.79    7.40
  -5  -3   3   80.89    6.90
  -5  -3   3   82.79    7.20
   4   3  -3   51.29    4.50
   4   3  -3   55.79    4.40
  -4  -3   3   52.69    4.60
  -4  -3   3   44.90    4.60
  -4  -3   3   59.49    4.50
  -4  -3   3   49.80    4.80
  -4  -3   3   43.40    4.30
  -4  -3   3   50.49    4.60
   3   3  -3  312.27   23.40
   3   3  -3  315.77   23.40
  -3  -3   3  294.17   23.30
  -3  -3   3  285.37   23.60
  -3  -3   3  304.37   23.20
  -3  -3   3  336.77   23.50
  -3  -3   3  297.27   23.60
  -3  -3   3  297.37   23.60
  -3  -3   3  332.77   23.40
  -3  -3   3  294.17   23.50
   2   3  -3   64.99    4.80
  -2  -3   3   71.79    5.20
  -2  -3   3   59.59    4.80
  -2  -3   3   54.69    4.90
  -2  -3   3   63.79    5.10
  -2  -3   3   52.99    4.90
  -2  -3   3   59.69    4.90
  -2  -3   3   64.09    4.80
   1   3  -3   32.20    2.50
   1   3  -3   36.00    2.50
  -1  -3   3   31.70    2.50
  -1  -3   3   29.00    2.50
  -1  -3   3   28.30    2.80
  -1  -3   3   36.10    2.80
  -1  -3   3   31.70    2.50
  -1  -3   3   33.40    2.60
   0   3  -3   99.69    7.50
   0  -3   3  114.69    7.70
   0  -3   3   91.89    7.80
   0  -3   3   92.39    7.60
   0  -3   3  100.99    7.50
   0  -3   3   99.29    7.50
   0  -3   3   95.09    7.50
  -1   3  -3   99.99    7.50
  -1   3  -3  101.99    7.50
  -1   3  -3  108.29    7.50
  -1   3  -3  104.49    7.80
   1  -3   3   82.79    7.70
   1  -3   3   93.49    7.60
   1  -3   3   89.29    7.60
   1  -3   3   79.59    7.50
   1  -3   3  101.79    7.50
   1  -3   3   95.49    7.50
   1  -3   3   96.39    7.30
   1  -3   3  108.19    7.40
   1  -3   3   93.59    7.70
   1  -3   3   96.59    7.50
  -2   3  -3  272.17   23.30
  -2   3  -3  318.77   23.30
  -2   3  -3  301.27   23.10
   2  -3   3  315.57   23.40
   2  -3   3  301.97   23.40
   2  -3   3  292.47   23.40
   2  -3   3  307.17   23.40
   2  -3   3  311.47   23.50
   2  -3   3  299.97   23.30
   2  -3   3  321.27   23.30
   2  -3   3  320.97   23.10
  -3   3  -3  325.27   24.30
  -3   3  -3  311.27   24.30
  -3   3  -3  322.07   24.60
  -3   3  -3  298.67   24.70
  -3   3  -3  331.47   24.80
   3  -3   3  327.47   24.40
   3  -3   3  309.17   24.60
   3  -3   3  325.07   24.70
   3  -3   3  337.47   24.90
   3  -3   3  304.47   24.90
   3  -3   3  366.46   24.90
   3  -3   3  310.27   24.80
  -4   3  -3  224.68   18.00
  -4   3  -3  236.98   18.40
  -4   3  -3  253.77   18.60
  -4   3  -3  231.78   18.50
  -4   3  -3  239.78   18.00
   4  -3   3  235.78   18.30
   4  -3   3  243.58   18.70
   4  -3   3  227.98   18.60
   4  -3   3  232.68   18.40
   4  -3   3  230.08   18.60
   4  -3   3  244.78   18.80
  -5   3  -3    0.10    1.00
  -5   3  -3    0.60    1.00
  -5   3  -3   -0.20    0.50
  -5   3  -3   -0.30    0.70
   5  -3   3    0.20    0.80
   5  -3   3   -0.20    1.00
   5  -3   3   -0.30    0.90
   5  -3   3    0.40    1.10
   5  -3   3    0.20    1.10
  -6   3  -3   56.59    5.90
  -6   3  -3   60.19    5.80
  -6   3  -3   63.89    5.20
  -6   3  -3   65.99    6.40
   6  -3   3   64.79    6.40
   6  -3   3   67.29    6.30
   6  -3   3   57.89    6.10
   6  -3   3   62.89    5.50
   6  -3   3   57.69    5.80
  -7   3  -3   19.40    2.90
  -7   3  -3   15.10    2.10
  -7   3  -3   14.90    2.90
   7  -3   3   23.10    3.50
   7  -3   3   15.00    2.70
   7  -3   3   22.90    3.60
  -8   3  -3    4.60    2.10
  -8   3  -3    1.40    1.80
   8  -3   3    3.90    1.90
   8  -3   3    3.30    2.20
   8  -3   3    2.50    2.10
  -8  -2   3   58.39    5.80
  -8  -2   3   39.30    5.70
  -8  -2   3   34.00    4.80
  -8  -2   3   47.90    4.80
  -7  -2   3   -0.30    1.00
  -7  -2   3   -0.40    1.40
  -7  -2   3    0.90    1.50
  -7  -2   3    0.10    1.20
  -7  -2   3    2.00    1.60
   6   2  -3   13.30    2.30
  -6  -2   3   13.50    2.30
  -6  -2   3   19.50    3.10
  -6  -2   3   16.00    2.60
  -6  -2   3   17.10    2.70
  -6  -2   3   19.80    2.50
   5   2  -3   83.59    7.20
  -5  -2   3   82.19    7.50
  -5  -2   3   96.69    7.40
  -5  -2   3   78.89    7.20
  -5  -2   3   89.79    7.80
  -5  -2   3   98.69    7.50
  -5  -2   3   74.89    7.40
   4   2  -3  578.84   40.80
   4   2  -3  451.25   40.50
  -4  -2   3  564.64   40.60
  -4  -2   3  615.24   40.90
  -4  -2   3  563.04   40.80
  -4  -2   3  507.35   40.40
  -4  -2   3  464.35   40.60
  -4  -2   3  494.35   40.90
  -4  -2   3  585.24   40.70
  -4  -2   3  528.05   40.80
   3   2  -3   21.40    2.20
   3   2  -3   22.10    2.20
  -3  -2   3   24.90    1.80
  -3  -2   3   21.40    2.20
  -3  -2   3   23.10    2.20
  -3  -2   3   23.20    2.40
  -3  -2   3   20.00    2.30
  -3  -2   3   19.70    2.00
  -3  -2   3   20.50    2.20
  -3  -2   3   19.70    2.10
   2   2  -3  135.59   10.30
   2   2  -3  138.89   10.40
   2   2  -3  121.79   10.30
   2   2  -3  132.59   10.60
  -2  -2   3  144.59   10.30
  -2  -2   3  126.49   10.20
  -2  -2   3  138.89   10.50
  -2  -2   3  132.19   10.40
  -2  -2   3  118.79   10.30
  -2  -2   3  130.89   10.20
  -2  -2   3  156.28   10.50
   1   2  -3  523.05   40.30
   1   2  -3  561.84   40.30
   1   2  -3  533.55   40.30
   1   2  -3  584.84   40.50
   1   2  -3  561.74   40.40
  -1  -2   3  514.75   40.30
  -1  -2   3  517.35   40.30
  -1  -2   3  573.14   40.30
  -1  -2   3  488.25   40.40
  -1  -2   3  518.85   40.30
  -1  -2   3  528.85   40.30
   0   2  -3  450.05   33.00
   0   2  -3  461.25   32.80
   0   2  -3  455.35   32.80
   0   2  -3  405.36   32.80
   0  -2   3  455.75   32.70
   0  -2   3  426.86   32.70
   0  -2   3  452.55   32.80
   0  -2   3  420.36   32.80
   0  -2   3  456.75   32.70
   0  -2   3  378.66   32.90
   0  -2   3  431.46   32.80
  -1   2  -3    8.30    1.20
  -1   2  -3   11.50    1.10
  -1   2  -3   12.50    1.10
  -1   2  -3   13.70    1.20
  -1   2  -3   10.50    1.10
  -1   2  -3   10.40    1.10
  -1   2  -3   11.10    1.30
   1  -2   3   10.00    1.00
   1  -2   3   13.80    1.30
   1  -2   3   12.00    1.20
   1  -2   3   10.20    1.20
   1  -2   3   12.70    1.40
   1  -2   3   13.00    1.10
   1  -2   3   11.00    1.10
   1  -2   3    7.50    1.20
   1  -2   3   12.40    1.20
  -2   2  -3  148.39   11.60
  -2   2  -3  159.78   11.50
  -2   2  -3  149.79   11.50
  -2   2  -3  143.59   11.30
  -2   2  -3  134.19   11.50
  -2   2  -3  159.98   11.60
  -2   2  -3  153.08   11.20
   2  -2   3  151.88   11.70
   2  -2   3  154.78   11.60
   2  -2   3  150.78   11.50
   2  -2   3  148.59   11.50
   2  -2   3  125.19   11.60
   2  -2   3  155.48   11.60
   2  -2   3  145.39   11.30
  -3   2  -3   65.19    4.90
  -3   2  -3   53.39    4.80
  -3   2  -3   53.89    4.70
  -3   2  -3   49.99    4.40
   3  -2   3   59.29    5.00
   3  -2   3   56.59    4.90
   3  -2   3   56.19    4.70
   3  -2   3   57.59    4.70
   3  -2   3   52.79    4.80
   3  -2   3   53.49    4.80
  -4   2  -3   47.70    4.20
  -4   2  -3   43.20    3.80
  -4   2  -3   46.40    4.10
  -4   2  -3   47.20    4.30
   4  -2   3   45.40    4.40
   4  -2   3   44.30    4.00
   4  -2   3   45.40    4.10
   4  -2   3   38.20    4.30
   4  -2   3   49.80    4.30
  -5   2  -3  114.89    9.50
  -5   2  -3  132.99   10.20
  -5   2  -3  122.49   10.10
  -5   2  -3  120.09    9.90
   5  -2   3  123.29    9.70
   5  -2   3  122.69   10.30
   5  -2   3  119.99    9.90
   5  -2   3  115.59   10.20
   5  -2   3  114.89   10.20
  -6   2  -3   45.00    3.90
  -6   2  -3   44.20    4.60
  -6   2  -3   34.10    4.20
  -6   2  -3   42.10    4.60
   6  -2   3   43.20    4.80
   6  -2   3   41.90    3.90
   6  -2   3   42.70    4.70
   6  -2   3   42.80    4.40
   6  -2   3   42.30    4.70
  -7   2  -3    8.30    1.60
  -7   2  -3    7.50    2.00
  -7   2  -3    8.60    2.20
   7  -2   3    7.60    2.00
   7  -2   3    7.60    2.40
  -8   2  -3   12.20    2.10
  -8   2  -3   13.70    2.90
  -8   2  -3    9.20    2.40
   8  -2   3   16.20    3.00
   8  -2   3   14.70    3.30
  -8  -1   3    2.80    2.00
  -8  -1   3    0.20    1.60
  -8  -1   3   -1.00    1.60
  -8  -1   3    1.30    1.90
  -8  -1   3    2.70    1.40
   7   1  -3    5.40    2.10
  -7  -1   3   10.60    2.30
  -7  -1   3    7.30    2.10
  -7  -1   3    6.80    2.30
  -7  -1   3    5.60    1.50
  -7  -1   3    4.50    1.60
   6   1  -3    6.00    1.50
   6   1  -3    6.70    1.40
  -6  -1   3    5.90    1.40
  -6  -1   3    8.80    2.10
  -6  -1   3    3.30    1.60
  -6  -1   3    5.10    1.40
  -6  -1   3    5.60    1.90
   5   1  -3  357.06   25.90
   5   1  -3  376.86   26.60
  -5  -1   3  337.07   26.50
  -5  -1   3  301.67   26.00
  -5  -1   3  321.37   26.50
  -5  -1   3  327.87   26.20
  -5  -1   3  381.96   26.60
  -5  -1   3  314.97   26.30
   4   1  -3   24.00    2.50
   4   1  -3   25.80    2.20
   4   1  -3   21.10    2.90
  -4  -1   3   24.50    2.70
  -4  -1   3   19.00    2.50
  -4  -1   3   23.90    2.70
  -4  -1   3   24.90    2.40
  -4  -1   3   21.90    2.30
  -4  -1   3   30.20    2.60
  -4  -1   3   24.00    2.70
   3   1  -3  569.74   42.10
   3   1  -3  496.15   42.40
   3   1  -3  620.74   42.40
   3   1  -3  599.84   42.50
   3   1  -3  554.54   42.00
  -3  -1   3  535.25   42.30
  -3  -1   3  542.05   42.20
  -3  -1   3  564.74   42.00
  -3  -1   3  535.45   42.50
  -3  -1   3  549.15   42.40
  -3  -1   3  580.04   42.10
   2   1  -3  483.05   35.90
   2   1  -3  467.25   35.60
   2   1  -3  445.76   35.80
  -2  -1   3  454.05   35.80
  -2  -1   3  517.05   35.80
  -2  -1   3  502.75   35.70
  -2  -1   3  523.35   35.90
  -2  -1   3  398.56   35.70
   1   1  -3   34.10    2.80
   1   1  -3   32.20    2.80
   1   1  -3   34.20    2.70
   1   1  -3   37.00    2.70
   1   1  -3   29.20    2.80
   1   1  -3   29.20    2.80
   1   1  -3   33.80    2.70
  -1  -1   3   35.50    2.70
  -1  -1   3   30.10    2.70
  -1  -1   3   32.00    2.90
  -1  -1   3   41.80    2.80
  -1  -1   3   36.10    2.90
   0   1  -3   91.99    6.60
   0   1  -3   81.29    6.50
   0   1  -3   79.99    6.60
   0   1  -3   87.29    6.50
   0   1  -3   86.19    6.50
   0   1  -3   93.49    6.60
   0  -1   3   79.39    6.60
   0  -1   3   85.19    6.50
   0  -1   3   84.19    6.50
   0  -1   3   77.09    6.50
   0  -1   3   92.39    6.60
   0  -1   3   82.29    6.50
   0  -1   3   89.59    6.50
   0  -1   3   79.59    6.60
   0  -1   3   83.99    6.50
  -1   1  -3 9848.21  686.83
  -1   1  -3 8794.52  686.63
  -1   1  -3 8743.62  686.33
  -1   1  -3 8934.41  686.23
  -1   1  -3 8345.96  686.23
  -1   1  -3 9418.46  686.13
  -1   1  -3 9231.18  686.33
  -1   1  -3 7978.70  686.03
  -1   1  -3 9537.05  686.63
  -1   1  -3 9658.53  686.03
   1  -1   3 9471.55  686.53
   1  -1   3 9929.21  686.33
   1  -1   3 8234.28  686.23
   1  -1   3 9658.13  686.43
   1  -1   3 9455.15  686.13
   1  -1   3 9999.00  686.93
   1  -1   3 9306.27  686.43
   1  -1   3 9428.36  686.33
   1  -1   3 8195.68  686.03
  -2   1  -3  710.03   48.50
  -2   1  -3  667.93   48.50
  -2   1  -3  619.74   48.50
  -2   1  -3  672.93   48.60
  -2   1  -3  582.14   48.50
  -2   1  -3  552.34   48.30
  -2   1  -3  598.84   48.20
   2  -1   3  665.33   48.40
   2  -1   3  591.14   48.50
   2  -1   3  718.53   48.50
   2  -1   3  663.43   48.40
   2  -1   3  613.14   48.50
   2  -1   3  697.73   48.70
   2  -1   3  654.43   48.50
  -3   1  -3    1.10    0.60
  -3   1  -3    0.30    0.40
  -3   1  -3    2.10    0.80
  -3   1  -3    0.10    0.50
  -3   1  -3   -0.30    0.60
  -3   1  -3   -0.40    0.40
  -3   1  -3    0.10    0.60
   3  -1   3    1.00    0.70
   3  -1   3    0.30    0.50
   3  -1   3    1.00    0.90
   3  -1   3   -0.50    0.70
   3  -1   3   -0.40    0.50
   3  -1   3    0.50    0.60
   3  -1   3    0.60    0.70
  -4   1  -3    6.10    1.40
  -4   1  -3    4.70    0.90
  -4   1  -3    6.20    1.40
  -4   1  -3    6.70    1.30
   4  -1   3    6.30    1.30
   4  -1   3    5.20    1.40
   4  -1   3    6.30    1.40
   4  -1   3    5.10    1.10
   4  -1   3    8.00    1.60
  -5   1  -3   10.70    2.00
  -5   1  -3    8.70    1.60
  -5   1  -3    9.80    1.40
  -5   1  -3    9.40    1.90
   5  -1   3    8.40    1.70
   5  -1   3    7.80    2.00
   5  -1   3    9.50    2.10
   5  -1   3    9.90    1.50
  -6   1  -3    2.50    1.30
  -6   1  -3    2.90    1.40
  -6   1  -3    1.40    1.00
  -6   1  -3    2.30    1.40
   6  -1   3    2.80    1.50
   6  -1   3    2.20    1.30
  -7   1  -3   21.00    2.70
  -7   1  -3   21.70    3.50
  -7   1  -3   20.90    3.00
  -7   1  -3   20.20    3.30
   7  -1   3   18.20    2.90
   7  -1   3   19.50    3.40
  -8   1  -3    5.00    1.60
  -8   1  -3    3.30    1.90
  -8   1  -3    3.60    1.60
   8  -1   3    3.80    2.10
   8  -1   3    1.70    1.70
  -8   0   3   30.50    4.60
  -8   0   3   31.50    3.60
  -8   0   3   24.30    4.10
  -8   0   3   25.80    3.80
  -8   0   3   28.00    4.60
   7   0  -3    4.10    1.60
   7   0  -3    6.50    2.10
  -7   0   3    5.90    1.70
  -7   0   3    5.50    1.90
  -7   0   3    4.90    1.30
  -7   0   3    7.00    2.20
  -7   0   3    5.40    2.10
   6   0  -3    1.80    1.40
   6   0  -3   -0.30    0.80
   6   0  -3    0.90    0.90
  -6   0   3    0.90    1.10
  -6   0   3    0.50    0.80
  -6   0   3    0.90    1.20
  -6   0   3    1.60    1.20
  -6   0   3    0.50    1.20
   5   0  -3   66.39    5.40
   5   0  -3   63.59    5.80
   5   0  -3   57.79    5.30
   5   0  -3   60.89    5.80
   5   0  -3   61.69    6.00
  -5   0   3   66.49    6.10
  -5   0   3   69.19    5.90
  -5   0   3   70.09    6.10
  -5   0   3   70.69    5.80
  -5   0   3   65.99    5.50
  -5   0   3   59.79    5.90
   4   0  -3  250.47   17.80
   4   0  -3  250.47   18.40
   4   0  -3  257.07   18.50
   4   0  -3  203.38   18.20
   4   0  -3  228.88   17.90
  -4   0   3  220.78   18.20
  -4   0   3  201.18   18.00
  -4   0   3  217.68   18.20
  -4   0   3  250.77   17.90
  -4   0   3  267.47   18.50
  -4   0   3  234.78   18.50
  -4   0   3  225.48   18.40
   3   0  -3  481.15   34.70
   3   0  -3  426.56   34.90
   3   0  -3  449.46   34.90
   3   0  -3  441.06   35.00
   3   0  -3  499.35   34.60
  -3   0   3  474.45   34.90
  -3   0   3  431.66   35.00
  -3   0   3  475.55   34.60
  -3   0   3  454.55   35.10
  -3   0   3  411.86   34.90
  -3   0   3  495.45   34.90
   2   0  -3  105.79    7.80
   2   0  -3  107.19    8.10
   2   0  -3  119.69    8.10
   2   0  -3   89.49    7.90
   2   0  -3   97.89    8.00
   2   0  -3   96.29    7.90
   2   0  -3   94.69    8.00
  -2   0   3   95.49    7.90
  -2   0   3  103.69    8.00
  -2   0   3   91.39    8.00
  -2   0   3   98.79    8.20
  -2   0   3  103.39    8.00
  -2   0   3  112.79    8.10
  -2   0   3  115.29    8.10
  -2   0   3   96.09    7.90
   1   0  -3  137.59   12.70
   1   0  -3  176.78   12.80
   1   0  -3  163.38   12.70
   1   0  -3  177.08   12.60
   1   0  -3  164.58   12.60
   1   0  -3  187.18   12.70
  -1   0   3  151.88   12.70
  -1   0   3  174.18   12.60
  -1   0   3  147.19   12.70
  -1   0   3  164.78   12.70
  -1   0   3  183.98   12.70
  -1   0   3  173.68   12.70
  -1   0   3  170.58   12.70
  -1   0   3  138.79   12.70
  -1   0   3  187.48   12.90
   0   0  -3 2379.76  176.58
   0   0  -3 2485.35  176.58
   0   0  -3 2574.14  176.68
   0   0  -3 2228.18  176.58
   0   0  -3 2206.28  176.48
   0   0  -3 2450.45  176.58
   0   0  -3 2472.75  176.68
   0   0   3 2350.26  176.58
   0   0   3 2165.78  176.58
   0   0   3 2190.48  176.58
   0   0   3 2194.38  176.58
   0   0   3 2419.76  176.58
   0   0   3 2378.46  176.58
   0   0   3 2515.55  176.58
  -1   0  -3 1599.14  126.09
  -1   0  -3 1798.42  125.99
  -1   0  -3 1807.62  125.99
  -1   0  -3 1551.34  125.99
  -1   0  -3 1447.66  126.09
  -1   0  -3 1759.42  126.09
  -1   0  -3 1884.21  126.19
  -1   0  -3 1694.53  125.99
  -1   0  -3 1568.84  125.99
   1   0   3 1805.52  125.99
   1   0   3 1707.63  126.09
   1   0   3 1615.44  125.99
   1   0   3 1762.72  125.99
   1   0   3 1829.42  126.09
   1   0   3 1464.65  126.09
   1   0   3 1601.54  125.99
  -2   0  -3    1.20    0.60
  -2   0  -3    1.80    0.60
  -2   0  -3    1.80    0.60
  -2   0  -3    2.40    0.50
  -2   0  -3    1.70    0.50
  -2   0  -3    0.70    0.50
  -2   0  -3    1.10    0.60
  -2   0  -3    0.80    0.40
  -2   0  -3    1.00    0.50
   2   0   3    1.10    0.60
   2   0   3    1.50    0.70
   2   0   3    1.20    0.50
   2   0   3    2.40    0.70
   2   0   3    0.90    0.60
  -3   0  -3  153.38   12.50
  -3   0  -3  169.58   12.60
  -3   0  -3  162.28   12.80
  -3   0  -3  157.78   12.40
  -3   0  -3  151.28   12.40
   3   0   3  166.18   12.50
   3   0   3  161.38   12.80
   3   0   3  169.08   12.80
   3   0   3  169.38   12.60
   3   0   3  155.78   12.50
  -4   0  -3   32.10    3.40
  -4   0  -3   36.50    3.00
  -4   0  -3   28.70    3.20
  -4   0  -3   34.10    3.10
  -4   0  -3   37.10    3.10
  -4   0  -3   34.30    2.90
  -4   0  -3   29.40    3.30
   4   0   3   31.70    3.10
   4   0   3   30.50    2.90
   4   0   3   34.70    3.40
   4   0   3   31.00    3.40
  -5   0  -3    1.70    0.80
  -5   0  -3    0.60    0.90
  -5   0  -3    1.50    0.90
  -5   0  -3    0.80    0.70
  -5   0  -3   -0.90    0.80
   5   0   3    1.20    0.70
   5   0   3    0.30    0.80
   5   0   3    1.30    1.10
   5   0   3    0.20    1.10
  -6   0  -3   18.00    2.40
  -6   0  -3   16.90    2.30
  -6   0  -3   22.20    3.30
  -6   0  -3   19.90    2.90
  -6   0  -3   22.10    2.80
   6   0   3   16.70    2.60
   6   0   3   16.60    2.80
  -7   0  -3   69.79    7.80
  -7   0  -3   97.89    7.50
  -7   0  -3   92.29    8.10
  -7   0  -3   79.49    7.60
  -7   0  -3   89.19    7.50
   7   0   3   77.39    8.00
   7   0   3   90.89    7.70
  -8   0  -3   10.00    2.10
  -8   0  -3    9.70    2.40
  -8   0  -3    7.50    2.60
   8   0   3   11.00    2.80
   8  -1  -3   56.99    6.70
   8  -1  -3   52.19    5.50
  -8   1   3   54.69    5.60
  -8   1   3   43.50    6.00
  -8   1   3   42.90    6.00
  -8   1   3   47.40    4.70
   7  -1  -3   -1.60    1.40
   7  -1  -3    0.20    1.20
  -7   1   3   -0.40    1.10
  -7   1   3    0.50    1.50
  -7   1   3   -1.10    1.30
  -7   1   3    2.30    1.70
  -7   1   3   -0.10    0.90
   6  -1  -3   45.90    4.70
   6  -1  -3   48.50    4.40
   6  -1  -3   38.40    4.00
  -6   1   3   44.50    4.60
  -6   1   3   26.80    4.30
  -6   1   3   38.00    4.90
  -6   1   3   44.70    4.30
  -6   1   3   42.00    3.80
   5  -1  -3   41.10    4.00
   5  -1  -3   31.50    4.20
   5  -1  -3   38.00    4.10
   5  -1  -3   36.40    3.60
  -5   1   3   42.00    4.20
  -5   1   3   42.10    3.60
  -5   1   3   44.40    4.00
  -5   1   3   40.60    4.30
  -5   1   3   38.00    4.00
   4  -1  -3   48.60    4.30
   4  -1  -3   48.70    4.00
   4  -1  -3   47.30    3.90
   4  -1  -3   42.20    4.20
   4  -1  -3   46.60    4.30
  -4   1   3   47.60    4.50
  -4   1   3   45.70    3.80
  -4   1   3   44.40    4.20
  -4   1   3   45.50    4.30
  -4   1   3   40.10    4.20
  -4   1   3   46.20    4.20
  -4   1   3   38.70    3.80
   3  -1  -3    4.00    0.80
   3  -1  -3    5.30    1.20
   3  -1  -3    4.60    1.00
   3  -1  -3    4.00    1.00
   3  -1  -3    5.60    0.90
   3  -1  -3    3.80    1.00
  -3   1   3    3.60    1.20
  -3   1   3    3.30    1.00
  -3   1   3    5.20    1.20
  -3   1   3    5.20    1.10
  -3   1   3    6.90    1.20
   2  -1  -3   13.90    1.60
   2  -1  -3   12.10    1.40
   2  -1  -3   11.60    1.20
   2  -1  -3    9.80    1.30
   2  -1  -3    8.10    1.10
   2  -1  -3    8.90    1.30
   2  -1  -3   11.00    1.20
   2  -1  -3    8.80    1.30
  -2   1   3    6.60    1.10
  -2   1   3   11.40    1.30
  -2   1   3    9.00    1.50
  -2   1   3   10.40    1.30
  -2   1   3   10.90    1.50
  -2   1   3   12.90    1.30
  -2   1   3    9.60    1.40
  -2   1   3    8.70    1.20
   1  -1  -3   96.49    7.70
   1  -1  -3   83.99    7.70
   1  -1  -3  110.49    7.70
   1  -1  -3   95.99    7.60
   1  -1  -3   97.19    7.70
   1  -1  -3   96.39    7.70
   1  -1  -3   96.49    7.60
  -1   1   3   99.29    7.70
  -1   1   3   99.79    7.70
  -1   1   3   96.79    7.60
  -1   1   3  113.69    7.70
  -1   1   3  104.49    7.50
  -1   1   3   93.79    7.50
  -1   1   3   98.89    7.60
  -1   1   3   92.09    7.60
  -1   1   3   98.19    7.70
   0  -1  -3  434.56   32.90
   0  -1  -3  470.35   32.80
   0  -1  -3  447.26   32.80
   0  -1  -3  463.35   33.00
   0  -1  -3  425.06   32.90
   0  -1  -3  420.06   32.90
   0  -1  -3  416.66   32.80
   0  -1  -3  393.86   32.90
   0  -1  -3  431.86   33.00
   0   1   3  494.85   32.90
   0   1   3  396.96   32.90
   0   1   3  450.35   32.80
   0   1   3  428.36   32.90
  -1  -1  -3    3.60    0.60
  -1  -1  -3    4.00    0.60
  -1  -1  -3    3.40    0.60
  -1  -1  -3    4.10    0.70
  -1  -1  -3    3.90    0.60
  -1  -1  -3    5.40    0.90
  -1  -1  -3    4.90    0.80
  -1  -1  -3    3.80    0.60
  -1  -1  -3    3.30    0.60
   1   1   3    2.90    0.60
   1   1   3    3.50    0.60
   1   1   3    4.90    0.90
   1   1   3    4.70    0.70
   1   1   3    4.10    0.60
   1   1   3    3.10    0.60
   1   1   3    2.60    0.60
   1   1   3    2.40    0.70
   1   1   3    5.50    0.60
  -2  -1  -3  288.97   19.80
  -2  -1  -3  290.67   19.90
  -2  -1  -3  275.57   19.90
  -2  -1  -3  245.88   19.80
  -2  -1  -3  248.48   19.70
  -2  -1  -3  303.97   19.80
  -2  -1  -3  219.88   19.90
  -2  -1  -3  248.78   19.80
   2   1   3  246.58   19.90
   2   1   3  268.37   19.80
   2   1   3  237.08   19.80
   2   1   3  261.07   19.60
   2   1   3  244.28   19.70
  -3  -1  -3  279.07   21.40
  -3  -1  -3  283.07   21.70
  -3  -1  -3  259.87   21.60
  -3  -1  -3  292.57   21.50
  -3  -1  -3  242.78   21.50
  -3  -1  -3  286.47   21.40
  -3  -1  -3  293.57   21.30
   3   1   3  287.37   21.30
   3   1   3  293.77   21.70
   3   1   3  254.67   21.60
   3   1   3  297.37   21.40
   3   1   3  291.87   21.40
  -4  -1  -3    0.80    0.80
  -4  -1  -3    1.20    0.70
  -4  -1  -3    0.60    0.60
  -4  -1  -3    0.50    0.60
  -4  -1  -3    0.90    0.80
  -4  -1  -3    0.20    0.60
  -4  -1  -3    0.30    0.80
   4   1   3    1.20    0.80
   4   1   3    0.70    0.90
   4   1   3    0.90    0.60
   4   1   3    0.50    0.60
   4   1   3    0.70    0.60
  -5  -1  -3   24.30    2.90
  -5  -1  -3   26.60    2.60
  -5  -1  -3   24.20    2.60
  -5  -1  -3   23.20    3.10
  -5  -1  -3   19.30    2.70
   5   1   3   25.20    2.70
   5   1   3   20.60    2.20
   5   1   3   25.40    3.20
  -6  -1  -3   23.00    3.00
  -6  -1  -3   24.00    2.80
  -6  -1  -3   25.80    3.00
  -6  -1  -3   24.90    3.30
  -6  -1  -3   18.90    3.20
   6   1   3   26.70    3.60
   6   1   3   25.10    3.00
  -7  -1  -3  173.28   13.20
  -7  -1  -3  145.89   13.50
  -7  -1  -3  152.88   12.90
  -7  -1  -3  178.78   13.10
  -7  -1  -3  158.38   13.40
   7   1   3  152.68   13.00
   7   1   3  152.48   13.50
  -8  -1  -3    0.50    1.30
  -8  -1  -3   -0.80    1.20
  -8  -1  -3   -2.00    1.70
  -8  -1  -3    4.20    1.90
  -8  -1  -3    0.60    1.30
   8   1   3   -0.90    1.90
   8  -2  -3    0.20    1.50
   8  -2  -3   -0.20    1.90
  -8   2   3   -0.50    1.40
  -8   2   3    0.80    1.60
  -8   2   3    0.80    2.20
   7  -2  -3    7.30    2.40
   7  -2  -3   11.30    2.40
  -7   2   3    8.10    2.30
  -7   2   3   10.60    2.60
  -7   2   3    4.00    1.60
  -7   2   3    5.50    2.30
  -7   2   3    8.90    1.50
   6  -2  -3    4.50    1.90
   6  -2  -3    6.00    1.70
   6  -2  -3    6.00    1.60
  -6   2   3   12.80    2.30
  -6   2   3    7.30    1.30
  -6   2   3    7.30    2.10
  -6   2   3    6.30    1.80
  -6   2   3    5.50    1.60
   5  -2  -3   41.80    4.40
   5  -2  -3   39.40    4.30
   5  -2  -3   44.10    3.90
   5  -2  -3   41.50    4.20
  -5   2   3   40.00    3.60
  -5   2   3   39.90    4.20
  -5   2   3   40.90    4.30
  -5   2   3   40.30    4.50
  -5   2   3   42.40    4.20
   4  -2  -3   10.00    1.50
   4  -2  -3    7.70    1.60
   4  -2  -3   11.00    1.90
   4  -2  -3   10.70    1.70
   4  -2  -3   11.00    1.70
  -4   2   3   11.00    2.00
  -4   2   3    9.00    1.20
  -4   2   3    8.10    1.60
  -4   2   3    9.40    1.70
  -4   2   3   11.20    1.80
   3  -2  -3   22.30    2.40
   3  -2  -3   26.40    2.60
   3  -2  -3   24.00    2.50
   3  -2  -3   24.50    2.60
   3  -2  -3   26.00    2.60
   3  -2  -3   24.90    2.70
  -3   2   3   25.90    2.60
  -3   2   3   22.00    2.90
  -3   2   3   25.60    2.70
  -3   2   3   22.90    2.50
  -3   2   3   35.10    2.80
   2  -2  -3  304.37   24.40
   2  -2  -3  307.47   24.40
   2  -2  -3  321.97   24.50
   2  -2  -3  311.47   24.60
   2  -2  -3  305.07   24.50
   2  -2  -3  337.67   24.40
   2  -2  -3  365.76   24.70
  -2   2   3  281.37   24.20
  -2   2   3  314.37   24.50
  -2   2   3  375.76   24.60
  -2   2   3  293.87   24.60
  -2   2   3  341.17   24.50
   1  -2  -3    2.60    0.70
   1  -2  -3    3.70    0.70
   1  -2  -3    3.10    0.60
   1  -2  -3    3.70    0.80
   1  -2  -3    4.30    0.90
   1  -2  -3    2.90    0.60
   1  -2  -3    4.20    0.70
   1  -2  -3    3.70    0.50
  -1   2   3    3.10    0.90
  -1   2   3    2.70    0.60
  -1   2   3    2.80    0.50
  -1   2   3    3.60    0.90
  -1   2   3    3.50    0.70
  -1   2   3    2.70    0.50
  -1   2   3    4.10    0.70
  -1   2   3    3.50    0.70
   0  -2  -3  286.47   21.80
   0  -2  -3  292.57   21.80
   0  -2  -3  281.87   21.80
   0  -2  -3  313.67   21.90
   0  -2  -3  269.37   22.20
   0  -2  -3  298.27   21.70
   0  -2  -3  304.27   21.80
   0  -2  -3  279.27   21.70
   0  -2  -3  264.37   21.70
   0   2   3  286.07   21.70
   0   2   3  259.37   21.60
   0   2   3  279.37   21.80
   0   2   3  301.67   21.70
   0   2   3  312.87   22.00
  -1  -2  -3  451.55   33.30
  -1  -2  -3  454.15   33.40
  -1  -2  -3  423.56   33.40
  -1  -2  -3  442.96   33.10
  -1  -2  -3  440.06   33.40
  -1  -2  -3  459.75   33.30
  -1  -2  -3  435.06   33.30
   1   2   3  453.65   33.30
   1   2   3  380.96   33.30
   1   2   3  471.65   33.50
   1   2   3  445.16   33.20
  -2  -2  -3    1.90    0.60
  -2  -2  -3    1.80    0.50
  -2  -2  -3    1.70    0.70
  -2  -2  -3    2.30    0.70
  -2  -2  -3    1.90    0.80
  -2  -2  -3    1.80    0.60
  -2  -2  -3    2.00    0.70
  -2  -2  -3    1.30    0.50
   2   2   3    2.30    0.80
   2   2   3    1.50    0.50
   2   2   3    1.40    0.80
   2   2   3    3.00    0.80
  -3  -2  -3   40.10    3.70
  -3  -2  -3   35.40    3.50
  -3  -2  -3   38.00    3.40
  -3  -2  -3   40.30    3.50
  -3  -2  -3   38.90    3.50
  -3  -2  -3   40.60    3.40
   3   2   3   34.80    3.30
   3   2   3   46.30    3.90
   3   2   3   38.70    3.40
  -4  -2  -3    1.90    0.90
  -4  -2  -3    0.90    0.60
  -4  -2  -3    1.10    0.70
  -4  -2  -3    0.80    0.90
  -4  -2  -3    1.30    0.70
  -4  -2  -3   -0.10    0.60
  -4  -2  -3    3.10    1.10
   4   2   3    0.80    0.70
   4   2   3    1.40    0.70
   4   2   3    1.90    1.10
  -5  -2  -3   63.89    5.40
  -5  -2  -3   47.70    5.40
  -5  -2  -3   56.09    5.30
  -5  -2  -3   56.99    5.30
  -5  -2  -3   63.69    5.80
   5   2   3   72.79    5.90
   5   2   3   67.69    5.30
  -6  -2  -3    5.40    1.40
  -6  -2  -3    7.40    1.60
  -6  -2  -3    5.10    1.40
  -6  -2  -3    9.00    2.10
  -6  -2  -3    5.30    1.70
   6   2   3    7.50    2.10
   6   2   3    7.40    1.60
  -7  -2  -3    1.60    1.30
  -7  -2  -3    3.50    1.40
  -7  -2  -3    2.30    1.30
  -7  -2  -3    0.70    1.50
  -7  -2  -3    2.30    1.60
   7   2   3    3.40    1.90
   8  -3  -3    0.40    1.70
   8  -3  -3    1.70    1.90
  -8   3   3   -1.70    1.50
  -8   3   3   -0.10    2.00
  -8   3   3   -0.20    1.40
   7  -3  -3    0.00    1.50
   7  -3  -3    0.80    1.20
  -7   3   3   -0.20    1.20
  -7   3   3   -1.00    1.60
  -7   3   3   -1.50    1.10
   6  -3  -3   40.50    5.40
   6  -3  -3   41.30    4.40
   6  -3  -3   28.20    3.60
   6  -3  -3   36.10    4.50
  -6   3   3   30.00    2.90
  -6   3   3   29.60    3.90
  -6   3   3   24.00    3.50
  -6   3   3   28.00    3.90
  -6   3   3   30.90    4.40
   5  -3  -3    4.50    1.60
   5  -3  -3    3.80    1.30
   5  -3  -3    3.40    1.50
   5  -3  -3    3.40    1.40
  -5   3   3    5.10    1.50
  -5   3   3    6.40    1.70
  -5   3   3    4.40    0.90
  -5   3   3    7.30    1.80
  -5   3   3    4.00    1.70
   4  -3  -3    2.70    1.10
   4  -3  -3    1.10    0.80
   4  -3  -3    2.80    1.20
   4  -3  -3    3.60    1.10
   4  -3  -3    2.70    1.20
  -4   3   3    3.30    0.70
  -4   3   3    1.80    1.00
  -4   3   3    4.10    1.10
  -4   3   3    3.30    1.10
  -4   3   3    4.00    1.50
   3  -3  -3  269.07   20.70
   3  -3  -3  251.57   20.90
   3  -3  -3  287.77   20.80
   3  -3  -3  275.97   20.60
   3  -3  -3  271.97   20.70
   3  -3  -3  265.17   20.80
  -3   3   3  277.17   20.20
  -3   3   3  247.88   21.00
  -3   3   3  281.87   20.90
  -3   3   3  273.07   20.70
  -3   3   3  240.28   20.50
   2  -3  -3    8.10    0.90
   2  -3  -3    5.20    1.20
   2  -3  -3    5.80    1.10
   2  -3  -3    6.00    1.20
   2  -3  -3    4.60    1.00
   2  -3  -3    5.30    1.00
  -2   3   3    4.80    0.60
  -2   3   3    5.40    0.90
  -2   3   3    3.60    1.10
  -2   3   3    6.20    1.20
  -2   3   3    5.50    1.00
   1  -3  -3  307.57   21.50
   1  -3  -3  271.07   21.40
   1  -3  -3  272.97   21.60
   1  -3  -3  275.27   21.30
   1  -3  -3  262.37   21.50
   1  -3  -3  291.37   21.40
   1  -3  -3  292.47   21.50
  -1   3   3  276.47   21.30
  -1   3   3  274.77   21.40
  -1   3   3  292.77   21.20
   0  -3  -3  702.53   52.69
   0  -3  -3  637.44   52.89
   0  -3  -3  696.13   52.79
   0  -3  -3  783.52   52.89
   0  -3  -3  735.73   52.79
   0  -3  -3  671.43   52.79
   0  -3  -3  699.43   52.69
   0  -3  -3  632.14   52.69
   0   3   3  698.03   52.69
   0   3   3  779.22   53.09
   0   3   3  692.73   52.69
   0   3   3  641.84   52.79
   0   3   3  749.42   52.99
  -1  -3  -3   53.89    4.40
  -1  -3  -3   62.29    4.60
  -1  -3  -3   49.60    4.40
  -1  -3  -3   56.19    4.40
  -1  -3  -3   50.09    4.50
  -1  -3  -3   57.09    4.30
  -1  -3  -3   56.09    4.50
  -1  -3  -3   54.19    4.50
   1   3   3   59.59    4.40
   1   3   3   56.29    4.70
   1   3   3   54.39    4.50
   1   3   3   50.89    4.40
  -2  -3  -3    9.70    1.20
  -2  -3  -3    7.50    1.30
  -2  -3  -3    7.50    1.00
  -2  -3  -3    6.70    1.10
  -2  -3  -3    8.70    1.20
  -2  -3  -3    5.20    1.00
  -2  -3  -3    6.20    1.10
   2   3   3    8.10    1.10
   2   3   3    8.10    1.30
   2   3   3    9.30    1.20
   2   3   3    8.20    1.00
  -3  -3  -3    3.20    0.80
  -3  -3  -3    2.40    0.80
  -3  -3  -3    2.00    0.90
  -3  -3  -3    4.90    1.10
  -3  -3  -3    3.50    0.70
  -3  -3  -3    2.60    0.80
   3   3   3    2.40    0.60
   3   3   3    4.40    1.00
   3   3   3    1.70    0.60
  -4  -3  -3  210.38   19.30
  -4  -3  -3  236.38   19.00
  -4  -3  -3  281.97   19.30
  -4  -3  -3  268.57   19.40
  -4  -3  -3  229.38   19.10
  -4  -3  -3  230.78   19.10
   4   3   3  256.07   19.00
   4   3   3  256.47   18.90
  -5  -3  -3    0.40    1.10
  -5  -3  -3    0.90    0.80
  -5  -3  -3    1.00    0.90
  -5  -3  -3    1.20    1.10
  -5  -3  -3    1.30    0.90
   5   3   3    0.50    0.80
  -6  -3  -3    3.60    1.30
  -6  -3  -3    5.10    1.80
  -6  -3  -3    5.10    1.30
  -6  -3  -3    6.20    1.80
  -6  -3  -3    4.30    1.50
  -7  -3  -3    7.10    2.00
  -7  -3  -3   12.00    2.20
  -7  -3  -3   13.90    2.30
  -7  -3  -3   13.20    2.80
  -7  -3  -3   10.70    2.50
   8  -4  -3    6.40    2.90
   8  -4  -3    7.90    2.20
  -8   4   3    7.60    2.90
  -8   4   3    8.10    2.20
  -8   4   3    4.10    2.20
   7  -4  -3   10.40    2.40
   7  -4  -3    8.50    2.40
  -7   4   3   11.10    3.00
  -7   4   3    8.00    2.10
  -7   4   3    6.20    1.90
   6  -4  -3    3.20    1.40
   6  -4  -3    2.10    1.70
   6  -4  -3    4.20    1.90
   6  -4  -3    5.70    1.50
  -6   4   3    1.60    1.40
  -6   4   3    2.80    1.50
  -6   4   3    2.20    1.80
   5  -4  -3   59.39    5.90
   5  -4  -3   62.09    5.60
   5  -4  -3   63.29    6.10
   5  -4  -3   55.69    5.70
   5  -4  -3   65.39    6.10
  -5   4   3   64.49    6.00
  -5   4   3   59.59    6.30
  -5   4   3   69.49    5.80
  -5   4   3   63.59    5.90
  -5   4   3   63.19    5.00
   4  -4  -3  406.76   36.10
   4  -4  -3  447.16   35.90
   4  -4  -3  462.95   36.20
   4  -4  -3  481.85   36.10
   4  -4  -3  462.55   35.90
  -4   4   3  523.45   36.50
  -4   4   3  492.35   36.00
  -4   4   3  485.95   35.90
  -4   4   3  454.55   35.30
  -4   4   3  482.75   36.20
  -4   4   3  471.25   35.30
   3  -4  -3  226.78   20.20
   3  -4  -3  261.87   20.40
   3  -4  -3  276.57   20.30
   3  -4  -3  250.67   20.20
   3  -4  -3  237.58   20.40
   3  -4  -3  263.27   20.30
  -3   4   3  255.67   20.20
  -3   4   3  244.48   20.50
  -3   4   3  281.97   20.50
  -3   4   3  291.57   20.10
  -3   4   3  274.57   19.70
   2  -4  -3    3.00    1.00
   2  -4  -3    3.50    0.90
   2  -4  -3    2.30    0.80
   2  -4  -3    1.70    0.50
   2  -4  -3    2.40    0.80
   2  -4  -3    2.30    0.70
  -2   4   3    3.60    0.90
  -2   4   3    2.80    0.50
  -2   4   3    1.90    1.00
  -2   4   3    2.00    0.60
  -2   4   3    2.90    0.70
   1  -4  -3  185.98   14.70
   1  -4  -3  226.28   14.60
   1  -4  -3  194.08   15.10
   1  -4  -3  192.98   14.90
   1  -4  -3  176.88   14.80
   1  -4  -3  189.28   14.90
   1  -4  -3  173.08   14.90
  -1   4   3  182.98   14.80
  -1   4   3  182.48   14.60
  -1   4   3  219.28   15.00
  -1   4   3  196.58   15.20
   0  -4  -3  111.89    9.90
   0  -4  -3  137.09    9.80
   0  -4  -3  115.79    9.60
   0  -4  -3  125.59    9.80
   0  -4  -3  133.49    9.60
   0  -4  -3  118.69    9.70
   0   4   3  125.49    9.80
   0   4   3  129.29    9.70
   0   4   3  126.19    9.90
  -1  -4  -3    1.30    0.40
  -1  -4  -3    1.00    0.60
  -1  -4  -3    1.30    0.50
  -1  -4  -3    0.60    0.50
  -1  -4  -3    0.90    0.50
  -1  -4  -3    0.90    0.40
  -1  -4  -3    1.10    0.40
  -1  -4  -3    1.50    0.50
   1   4   3    1.20    0.50
   1   4   3    1.90    0.50
   1   4   3    1.00    0.30
  -2  -4  -3  286.97   21.30
  -2  -4  -3  247.68   21.20
  -2  -4  -3  270.97   21.10
  -2  -4  -3  318.27   21.30
  -2  -4  -3  293.77   21.40
  -2  -4  -3  253.97   21.30
  -2  -4  -3  288.77   21.40
   2   4   3  284.07   21.10
   2   4   3  261.67   21.20
   2   4   3  272.17   21.10
  -3  -4  -3  203.38   15.80
  -3  -4  -3  192.48   15.80
  -3  -4  -3  183.58   15.70
  -3  -4  -3  205.48   15.80
  -3  -4  -3  193.28   16.00
  -3  -4  -3  216.58   15.60
   3   4   3  216.98   15.60
   3   4   3  204.18   15.50
  -4  -4  -3    3.20    1.00
  -4  -4  -3    1.90    0.90
  -4  -4  -3    2.30    1.10
  -4  -4  -3    2.10    0.80
  -4  -4  -3    3.50    1.20
   4   4   3    2.00    0.70
  -5  -4  -3   28.00    3.20
  -5  -4  -3   33.20    3.30
  -5  -4  -3   27.40    3.60
  -5  -4  -3   24.90    2.90
  -5  -4  -3   30.60    3.30
  -6  -4  -3    2.50    1.20
  -6  -4  -3    2.10    1.20
  -6  -4  -3    2.40    1.30
  -6  -4  -3    2.40    1.40
  -6  -4  -3    0.70    1.50
  -7  -4  -3   29.10    3.80
  -7  -4  -3   18.90    2.90
  -7  -4  -3   24.80    3.50
  -7  -4  -3   21.40    3.30
  -7  -4  -3   20.30    3.60
   8  -5  -3    2.00    2.30
  -8   5   3   -1.60    1.50
  -8   5   3    0.20    1.70
   7  -5  -3   -1.10    1.30
   7  -5  -3    1.20    1.50
   7  -5  -3    2.00    1.90
  -7   5   3    2.40    2.10
  -7   5   3    0.00    1.40
  -7   5   3   -0.60    1.40
   6  -5  -3   95.59    8.10
   6  -5  -3   91.49    8.40
   6  -5  -3   89.59    8.10
   6  -5  -3   80.99    8.30
  -6   5   3   88.49    8.10
  -6   5   3   83.39    7.80
  -6   5   3   91.39    8.80
   5  -5  -3  281.47   23.70
   5  -5  -3  295.27   23.50
   5  -5  -3  322.97   24.10
   5  -5  -3  316.77   23.90
   5  -5  -3  307.67   24.10
  -5   5   3  266.97   23.40
  -5   5   3  322.77   24.40
  -5   5   3  315.47   23.80
   4  -5  -3  375.36   32.40
   4  -5  -3  406.86   32.40
   4  -5  -3  415.96   32.20
   4  -5  -3  427.16   32.30
   4  -5  -3  423.76   32.10
  -4   5   3  469.75   32.10
  -4   5   3  391.86   32.30
  -4   5   3  447.46   32.90
  -4   5   3  399.86   32.20
   3  -5  -3   10.40    1.80
   3  -5  -3   10.80    1.80
   3  -5  -3   12.30    1.90
   3  -5  -3   13.70    2.00
   3  -5  -3   11.80    1.90
   3  -5  -3   13.10    2.30
  -3   5   3   12.90    2.00
  -3   5   3   10.00    2.10
  -3   5   3   13.60    1.90
  -3   5   3   13.60    1.60
   2  -5  -3   30.20    3.30
   2  -5  -3   43.30    3.50
   2  -5  -3   34.50    3.30
   2  -5  -3   33.30    2.90
   2  -5  -3   37.40    3.40
   2  -5  -3   33.50    3.60
  -2   5   3   33.80    3.60
  -2   5   3   35.90    2.90
  -2   5   3   39.20    3.90
  -2   5   3   37.90    2.90
  -2   5   3   36.50    3.30
   1  -5  -3    3.00    0.90
   1  -5  -3    3.80    0.90
   1  -5  -3    3.70    0.60
   1  -5  -3    6.70    1.40
   1  -5  -3    4.70    0.90
   1  -5  -3    4.90    1.00
   1  -5  -3    4.20    0.70
  -1   5   3    4.10    0.90
  -1   5   3    3.10    1.10
  -1   5   3    3.30    0.60
  -1   5   3    5.70    1.10
   0  -5  -3   24.80    2.70
   0  -5  -3   27.40    2.30
   0  -5  -3   24.90    2.30
   0  -5  -3   25.90    2.40
   0  -5  -3   30.00    2.60
   0  -5  -3   29.40    2.60
   0  -5  -3   27.90    2.30
   0   5   3   26.00    2.40
   0   5   3   19.80    2.40
  -1  -5  -3   79.59    6.30
  -1  -5  -3   85.69    6.60
  -1  -5  -3   81.29    6.70
  -1  -5  -3   82.49    6.50
  -1  -5  -3   81.39    6.60
  -1  -5  -3   91.69    6.60
  -1  -5  -3   78.79    6.50
  -1  -5  -3   78.59    6.80
  -1  -5  -3   85.79    6.60
   1   5   3   74.29    6.50
   1   5   3   82.19    6.50
  -2  -5  -3    3.60    0.90
  -2  -5  -3    2.80    0.90
  -2  -5  -3    5.10    0.90
  -2  -5  -3    4.50    1.00
  -2  -5  -3    4.20    0.80
  -2  -5  -3    5.10    0.90
  -2  -5  -3    3.50    0.90
   2   5   3    3.90    0.80
   2   5   3    4.00    0.80
   2   5   3    3.70    0.80
  -3  -5  -3    8.80    1.50
  -3  -5  -3   11.50    1.70
  -3  -5  -3    7.40    1.40
  -3  -5  -3   11.60    1.40
  -3  -5  -3   10.70    1.90
  -3  -5  -3    8.20    1.50
   3   5   3    6.80    1.20
  -4  -5  -3   61.19    5.00
  -4  -5  -3   63.29    5.30
  -4  -5  -3   45.30    5.20
  -4  -5  -3   56.59    5.30
  -4  -5  -3   67.79    5.50
  -5  -5  -3   79.49    6.50
  -5  -5  -3   62.19    6.40
  -5  -5  -3   76.09    6.50
  -5  -5  -3   71.29    6.30
  -5  -5  -3   67.69    6.00
  -6  -5  -3    1.20    1.30
  -6  -5  -3    3.30    1.50
  -6  -5  -3    2.00    1.00
  -6  -5  -3    1.70    1.20
  -6  -5  -3    0.60    1.40
   7  -6  -3   34.20    4.60
   7  -6  -3   38.50    4.90
   7  -6  -3   24.00    4.50
  -7   6   3   39.50    4.20
  -7   6   3   38.30    4.80
   6  -6  -3   76.39    7.00
   6  -6  -3   58.09    6.30
   6  -6  -3   64.69    6.50
   6  -6  -3   65.49    6.40
  -6   6   3   60.79    6.90
  -6   6   3   62.79    5.90
  -6   6   3   54.09    6.20
   5  -6  -3    0.90    1.20
   5  -6  -3    1.50    1.70
   5  -6  -3    1.70    1.10
   5  -6  -3    2.90    1.50
   5  -6  -3    0.80    1.20
  -5   6   3   -0.20    1.10
  -5   6   3    2.90    1.80
  -5   6   3    0.30    0.90
   4  -6  -3   47.80    4.90
   4  -6  -3   46.30    4.80
   4  -6  -3   49.10    4.70
   4  -6  -3   49.90    4.90
   4  -6  -3   42.20    5.10
  -4   6   3   54.19    5.50
  -4   6   3   57.59    4.50
  -4   6   3   43.00    4.60
   3  -6  -3   -0.30    0.70
   3  -6  -3    0.10    0.80
   3  -6  -3    0.40    0.90
   3  -6  -3    0.40    0.80
   3  -6  -3   -0.70    1.00
  -3   6   3    0.20    0.50
  -3   6   3    0.50    0.80
  -3   6   3    1.50    1.10
   2  -6  -3    9.10    2.00
   2  -6  -3   12.40    1.80
   2  -6  -3    8.70    1.60
   2  -6  -3   11.30    1.10
   2  -6  -3   10.30    1.60
   2  -6  -3   12.20    1.80
  -2   6   3   11.20    1.70
  -2   6   3    8.70    2.00
  -2   6   3   11.20    1.80
  -2   6   3   11.10    1.20
   1  -6  -3   23.30    2.50
   1  -6  -3   22.70    2.20
   1  -6  -3   24.20    2.30
   1  -6  -3   23.60    2.50
   1  -6  -3   28.10    2.60
   1  -6  -3   30.20    3.00
   1  -6  -3   27.40    2.60
  -1   6   3   22.80    2.60
  -1   6   3   31.00    2.60
   0  -6  -3   70.89    5.30
   0  -6  -3   61.69    5.00
   0  -6  -3   50.59    5.20
   0  -6  -3   49.40    5.40
   0  -6  -3   60.39    5.10
   0  -6  -3   60.39    5.20
   0  -6  -3   67.39    5.10
   0   6   3   67.49    5.30
   0   6   3   67.79    5.20
  -1  -6  -3    4.90    1.00
  -1  -6  -3    4.00    1.00
  -1  -6  -3    7.10    1.10
  -1  -6  -3    4.30    0.90
  -1  -6  -3    5.90    1.30
  -1  -6  -3    6.60    1.10
  -1  -6  -3    4.00    1.00
  -1  -6  -3    4.80    0.90
   1   6   3    7.10    1.00
  -2  -6  -3  265.77   18.80
  -2  -6  -3  234.78   18.90
  -2  -6  -3  258.77   18.80
  -2  -6  -3  217.38   19.00
  -2  -6  -3  222.28   19.00
   2   6   3  266.47   18.80
  -3  -6  -3   53.59    5.40
  -3  -6  -3   63.99    5.30
  -3  -6  -3   65.09    5.40
  -3  -6  -3   61.39    5.50
  -4  -6  -3   85.79    6.90
  -4  -6  -3   98.49    7.50
  -4  -6  -3   81.79    7.40
  -4  -6  -3   73.09    7.10
  -4  -6  -3   90.99    7.40
  -5  -6  -3   -1.10    1.00
  -5  -6  -3   -0.50    0.70
  -5  -6  -3   -0.20    1.30
  -5  -6  -3    0.00    1.00
  -5  -6  -3   -0.60    1.10
  -6  -6  -3   -2.00    1.20
  -6  -6  -3    0.20    0.90
  -6  -6  -3   -1.10    1.20
  -6  -6  -3    1.70    1.60
  -6  -6  -3    0.00    1.40
   7  -7  -3    1.50    2.10
   7  -7  -3    7.90    2.40
   7  -7  -3    5.20    2.50
  -7   7   3    1.80    1.60
   6  -7  -3    6.70    1.80
   6  -7  -3    4.10    1.80
   6  -7  -3   10.00    2.80
   6  -7  -3    4.50    2.10
   6  -7  -3    8.00    2.30
  -6   7   3    6.50    2.20
   5  -7  -3  121.59   10.80
   5  -7  -3  135.39   10.50
   5  -7  -3  116.99   10.80
   5  -7  -3  116.39   11.00
   5  -7  -3  123.99   10.80
  -5   7   3  129.99   10.70
   4  -7  -3   83.49    8.30
   4  -7  -3   97.39    8.20
   4  -7  -3   97.09    7.90
   4  -7  -3   94.99    8.10
   4  -7  -3   84.09    8.10
  -4   7   3   87.79    7.90
   3  -7  -3   46.40    4.80
   3  -7  -3   43.10    4.70
   3  -7  -3   54.19    4.70
   3  -7  -3   42.70    5.00
   3  -7  -3   47.20    4.60
  -3   7   3   59.39    4.80
   2  -7  -3   58.99    5.10
   2  -7  -3   53.49    4.30
   2  -7  -3   54.09    4.90
   2  -7  -3   53.89    4.90
  -2   7   3   54.09    4.90
   1  -7  -3   14.70    1.90
   1  -7  -3   12.70    1.40
   1  -7  -3   16.30    1.90
   1  -7  -3   15.40    2.00
   1  -7  -3   11.30    2.10
   1  -7  -3   14.40    2.00
  -1   7   3   13.20    1.80
   0  -7  -3    0.00    0.60
   0  -7  -3   -0.10    0.70
   0  -7  -3    0.30    0.60
   0  -7  -3    0.40    0.50
   0  -7  -3    0.40    0.90
   0  -7  -3   -0.20    0.60
   0   7   3    0.70    0.60
  -1  -7  -3   36.00    3.50
  -1  -7  -3   34.20    3.50
  -1  -7  -3   41.80    3.50
  -1  -7  -3   42.20    3.90
  -1  -7  -3   40.90    3.70
  -1  -7  -3   34.50    3.30
  -2  -7  -3   13.60    2.00
  -2  -7  -3   11.70    1.80
  -2  -7  -3   11.00    1.60
  -2  -7  -3   12.90    1.50
  -2  -7  -3    9.40    1.90
  -3  -7  -3  178.58   13.60
  -3  -7  -3  177.88   14.00
  -3  -7  -3  196.38   14.20
  -3  -7  -3  151.98   13.70
  -4  -7  -3   -0.60    0.80
  -4  -7  -3   -0.80    1.00
  -4  -7  -3    0.30    1.00
  -5  -7  -3    0.00    1.20
  -5  -7  -3    1.20    1.20
  -5  -7  -3    2.90    1.60
  -5  -7  -3    3.10    1.00
   6  -8  -3   49.90    6.40
   6  -8  -3   42.20    5.00
   6  -8  -3   52.29    6.30
   6  -8  -3   53.49    6.50
   6  -8  -3   47.30    5.70
   5  -8  -3    6.40    2.00
   5  -8  -3    9.20    2.60
   5  -8  -3    4.90    1.70
   5  -8  -3    9.90    2.60
   5  -8  -3   10.60    2.40
   4  -8  -3    1.50    1.40
   4  -8  -3    3.30    1.70
   4  -8  -3    4.00    1.70
   4  -8  -3    6.40    2.40
   4  -8  -3    4.00    1.40
   3  -8  -3   31.60    3.50
   3  -8  -3   28.60    3.30
   3  -8  -3   22.60    3.20
   3  -8  -3   34.90    4.20
   3  -8  -3   30.10    4.20
   2  -8  -3    4.50    1.70
   2  -8  -3    5.30    1.70
   2  -8  -3    4.70    1.40
   2  -8  -3    4.50    1.40
   2  -8  -3    3.30    1.20
   1  -8  -3   62.69    5.50
   1  -8  -3   64.89    5.30
   1  -8  -3   58.99    5.90
   1  -8  -3   57.99    4.90
   1  -8  -3   59.59    5.40
   0  -8  -3    0.60    1.10
   0  -8  -3    1.70    0.80
   0  -8  -3    1.30    0.70
   0  -8  -3    2.70    1.00
   0  -8  -3    1.10    0.80
  -1  -8  -3   55.29    4.60
  -1  -8  -3   45.10    4.60
  -1  -8  -3   50.59    4.90
  -1  -8  -3   55.79    5.20
  -1  -8  -3   55.09    4.50
  -2  -8  -3    6.80    1.40
  -2  -8  -3    6.40    1.60
  -2  -8  -3    5.30    1.20
  -2  -8  -3    4.80    1.40
  -2  -8  -3    6.20    1.10
  -3  -8  -3   15.50    2.60
  -3  -8  -3   19.60    2.70
  -3  -8  -3   19.90    2.30
  -3  -8  -3   18.30    2.10
  -4  -8  -3    2.10    1.40
  -4  -8  -3    5.20    1.10
  -4  -8  -3    4.70    1.60
  -4  -8  -3    5.60    1.40
  -5  -8  -3    8.50    1.90
  -5  -8  -3    9.00    2.20
  -5  -8  -3    9.00    2.20
   6  -9  -3   -1.40    2.30
   5  -9  -3    1.10    2.10
   5  -9  -3    0.90    1.80
   5  -9  -3    0.20    1.60
   5  -9  -3    0.80    1.40
   5  -9  -3    2.20    1.70
   4  -9  -3   11.40    2.50
   4  -9  -3    5.90    1.90
   4  -9  -3   12.00    2.90
   4  -9  -3    8.00    2.40
   4  -9  -3   10.70    2.20
   3  -9  -3   17.70    2.90
   3  -9  -3   18.40    2.70
   3  -9  -3   20.00    3.30
   3  -9  -3   14.80    2.60
   2  -9  -3   21.30    2.80
   2  -9  -3   23.90    2.90
   2  -9  -3   23.60    3.10
   2  -9  -3   19.50    3.40
   2  -9  -3   16.00    3.00
   1  -9  -3   17.90    2.50
   1  -9  -3   16.90    2.90
   1  -9  -3   15.50    2.30
   1  -9  -3   21.60    2.70
   0  -9  -3   -1.00    0.80
   0  -9  -3    0.40    0.80
   0  -9  -3    0.10    1.00
   0  -9  -3   -0.50    0.70
   0  -9  -3    0.40    1.30
  -1  -9  -3    3.20    1.30
  -1  -9  -3    2.20    1.50
  -1  -9  -3    2.90    1.00
  -1  -9  -3    4.40    1.20
  -1  -9  -3    3.00    1.10
  -2  -9  -3   13.10    2.10
  -2  -9  -3   13.40    2.30
  -2  -9  -3   20.50    3.10
  -2  -9  -3   16.40    2.00
  -3  -9  -3    6.30    1.90
  -3  -9  -3    4.70    1.10
  -3  -9  -3    6.00    1.70
  -3  -9  -3    3.30    1.60
  -3  -9  -3    6.40    1.40
  -4  -9  -3   46.80    5.10
  -4  -9  -3   48.40    4.60
  -4  -9  -3   51.29    5.40
  -4  -9  -3   53.59    5.20
  -4  -9  -3   45.20    4.30
   4 -10  -3   -1.50    1.40
   4 -10  -3   -0.30    1.50
   4 -10  -3   -0.10    1.30
   4 -10  -3   -0.40    1.80
   4 -10  -3   -1.30    1.70
   3 -10  -3    8.60    2.00
   3 -10  -3    7.90    2.50
   3 -10  -3    4.90    2.10
   3 -10  -3    5.90    1.80
   3 -10  -3    9.10    2.20
   2 -10  -3    5.80    1.70
   2 -10  -3   10.60    2.40
   2 -10  -3    7.20    1.80
   2 -10  -3   10.90    2.10
   2 -10  -3   10.20    2.80
   1 -10  -3   23.80    3.20
   1 -10  -3   29.80    3.50
   1 -10  -3   25.80    3.90
   1 -10  -3   23.40    3.10
   0 -10  -3   13.10    1.90
   0 -10  -3    6.30    2.10
   0 -10  -3    9.70    2.10
   0 -10  -3   12.50    2.10
  -1 -10  -3    1.80    1.00
  -1 -10  -3    1.00    1.50
  -1 -10  -3   -0.50    0.90
  -1 -10  -3    1.40    1.20
  -2 -10  -3   26.40    3.10
  -2 -10  -3   25.50    3.50
  -2 -10  -3   24.50    3.10
  -2 -10  -3   24.10    3.80
  -2 -10  -3   24.20    2.80
   3 -11  -3   11.50    2.90
   3 -11  -3    8.40    2.20
   3 -11  -3    7.20    2.30
   3 -11  -3   13.30    3.30
   2 -11  -3  102.89    8.50
   2 -11  -3   91.09    9.20
   2 -11  -3   96.19    8.50
   2 -11  -3   92.29    8.60
   1 -11  -3   31.90    3.90
   1 -11  -3   41.00    4.20
   1 -11  -3   25.30    4.40
   1 -11  -3   35.50    4.00
   0 -11  -3    4.30    1.60
   0 -11  -3    7.10    2.40
   0 -11  -3    2.90    1.40
   0 -11  -3    5.30    1.60
  -1 -12   4   -0.20    1.20
  -1 -12   4   -0.70    1.70
  -1 -12   4    0.20    1.70
  -1 -12   4   -0.60    1.90
   0 -12   4    0.90    0.50
   0 -12   4    0.30    1.10
   0 -12   4    2.50    1.80
   0 -12   4   -0.90    1.60
   0 -12   4    1.50    0.70
   1 -12   4    0.10    1.00
   1 -12   4   -1.10    1.80
   1 -12   4   -1.10    1.50
   2 -12   4   23.20    3.00
   2 -12   4   23.20    3.60
   2 -12   4   15.60    3.50
   3 -12   4   14.80    2.60
   3 -12   4   20.00    3.70
   3 -12   4   12.10    2.00
   3 -12   4   15.30    3.50
  -3 -11   4    1.60    1.50
  -3 -11   4    1.40    1.40
  -3 -11   4    0.10    1.40
  -3 -11   4    1.30    1.60
  -2 -11   4    0.30    1.20
  -2 -11   4    3.80    1.70
  -2 -11   4   -1.20    1.50
  -2 -11   4   -0.20    1.30
  -2 -11   4   -0.50    1.10
  -1 -11   4   78.79    7.00
  -1 -11   4   72.09    6.40
  -1 -11   4   60.99    5.90
  -1 -11   4   74.99    6.90
  -1 -11   4   62.39    6.60
  -1 -11   4   61.29    5.90
   0 -11   4   53.39    5.90
   0 -11   4   53.29    4.40
   0 -11   4   59.49    5.90
   0 -11   4   58.09    4.60
   0 -11   4   54.99    5.00
   1 -11   4    3.00    1.90
   1 -11   4    3.80    1.10
   1 -11   4    4.50    1.80
   1 -11   4    4.10    1.10
   2 -11   4    6.10    1.60
   2 -11   4    6.80    2.30
   2 -11   4    7.90    2.30
   2 -11   4    6.00    1.10
   3 -11   4   38.90    4.40
   3 -11   4   39.70    3.90
   3 -11   4   42.50    5.30
   3 -11   4   40.20    5.60
   4 -11   4   11.30    3.00
   4 -11   4    9.20    1.90
   4 -11   4   12.50    2.60
   4 -11   4   10.80    3.20
   4 -11   4    7.80    2.60
   5 -11   4    2.20    2.10
   5 -11   4    2.60    2.30
   5 -11   4    0.90    2.10
   5 -11   4    1.60    2.30
  -4 -10   4    2.80    1.70
  -4 -10   4    2.20    1.80
  -4 -10   4    7.00    1.80
  -4 -10   4    5.00    0.90
  -3 -10   4    3.50    1.50
  -3 -10   4    3.80    1.40
  -3 -10   4    3.40    1.60
  -3 -10   4    2.50    1.50
  -2 -10   4   35.10    4.20
  -2 -10   4   47.30    4.30
  -2 -10   4   40.30    4.50
  -2 -10   4   36.30    4.00
  -2 -10   4   38.80    4.00
  -2 -10   4   28.50    4.30
  -2 -10   4   42.20    4.00
  -1 -10   4   49.30    5.20
  -1 -10   4   45.90    4.80
  -1 -10   4   43.10    5.20
  -1 -10   4   56.69    5.20
  -1 -10   4   59.19    4.90
  -1 -10   4   60.89    4.90
   0 -10   4    1.30    1.30
   0 -10   4    0.30    0.70
   0 -10   4    0.10    0.40
   0 -10   4    0.80    0.70
   0 -10   4    0.40    1.30
   0 -10   4    0.00    0.80
   0 -10   4    0.30    0.60
   1 -10   4   40.60    4.30
   1 -10   4   37.00    3.20
   1 -10   4   39.70    3.60
   1 -10   4   42.20    3.50
   1 -10   4   39.30    3.60
   1 -10   4   33.80    4.70
   2 -10   4    7.70    1.20
   2 -10   4   10.10    2.40
   2 -10   4    4.20    1.70
   2 -10   4    7.10    1.50
   3 -10   4   -0.50    1.40
   3 -10   4    2.70    1.40
   3 -10   4    1.60    1.00
   3 -10   4    5.00    1.90
   4 -10   4    2.40    1.90
   4 -10   4    1.60    1.80
   4 -10   4   -0.80    1.50
   4 -10   4    0.90    1.00
   4 -10   4    1.20    1.40
   5 -10   4    4.10    2.30
   5 -10   4    5.60    1.60
   5 -10   4    3.10    2.00
   5 -10   4    2.40    2.10
   5 -10   4    2.90    2.10
   6 -10   4   15.70    3.40
  -5  -9   4    4.00    1.60
  -5  -9   4    6.30    2.20
  -5  -9   4    5.00    1.30
  -5  -9   4    3.00    1.70
  -4  -9   4    0.60    1.20
  -4  -9   4   -0.20    1.30
  -4  -9   4    0.30    0.60
  -4  -9   4    0.40    1.30
  -3  -9   4   16.50    1.50
  -3  -9   4   15.30    1.70
  -3  -9   4   17.50    2.60
  -3  -9   4   13.70    2.40
  -3  -9   4   14.40    2.40
  -3  -9   4   13.00    2.40
  -3  -9   4   19.00    2.60
  -2  -9   4  146.19   12.30
  -2  -9   4  143.59   12.40
  -2  -9   4  164.58   12.50
  -2  -9   4  161.58   12.40
  -2  -9   4  158.38   12.40
  -2  -9   4  142.09   12.50
  -1  -9   4    0.50    0.80
  -1  -9   4   -0.40    1.00
  -1  -9   4    2.50    1.10
  -1  -9   4   -0.50    0.80
  -1  -9   4   -0.70    0.90
  -1  -9   4   -0.30    0.80
   0  -9   4    5.10    0.70
   0  -9   4    5.20    1.70
   0  -9   4    4.00    0.80
   0  -9   4    4.90    1.10
   0  -9   4    5.50    1.10
   0  -9   4    5.60    1.50
   1  -9   4   65.99    5.70
   1  -9   4   69.09    5.70
   1  -9   4   65.79    6.50
   1  -9   4   67.19    5.60
   1  -9   4   78.39    6.40
   1  -9   4   68.09    5.70
   1  -9   4   69.09    5.40
   2  -9   4    1.00    1.20
   2  -9   4    1.90    1.30
   2  -9   4    1.10    0.90
   2  -9   4    0.70    0.60
   2  -9   4    1.20    0.90
   2  -9   4    0.90    0.70
   3  -9   4    1.50    1.10
   3  -9   4    0.10    0.80
   3  -9   4    0.40    1.20
   3  -9   4    0.30    1.30
   4  -9   4    0.90    1.50
   4  -9   4   -0.70    1.40
   4  -9   4    1.80    1.00
   4  -9   4    0.30    1.50
   4  -9   4    0.00    1.20
   5  -9   4    1.40    1.70
   5  -9   4    2.80    2.00
   5  -9   4    2.50    1.40
   5  -9   4    1.20    1.80
   5  -9   4    2.50    1.90
   6  -9   4    7.60    2.60
   6  -9   4    5.60    2.30
   6  -9   4    5.70    2.30
   6  -9   4    5.90    2.50
   6  -9   4    7.30    2.00
  -6  -8   4   22.00    3.80
  -6  -8   4   13.50    2.70
  -6  -8   4   17.80    2.50
  -6  -8   4   13.00    2.80
  -5  -8   4    8.70    1.60
  -5  -8   4    4.30    1.70
  -5  -8   4    7.90    1.10
  -5  -8   4    7.50    1.90
  -5  -8   4    6.90    2.10
  -4  -8   4   -0.10    0.80
  -4  -8   4    0.30    1.10
  -4  -8   4    1.70    1.20
  -4  -8   4   -0.50    1.00
  -4  -8   4    0.40    0.70
  -4  -8   4   -2.40    1.10
  -4  -8   4   -0.10    0.30
  -3  -8   4   26.00    3.20
  -3  -8   4   26.50    3.10
  -3  -8   4   29.80    3.10
  -3  -8   4   26.60    3.20
  -3  -8   4   24.60    2.40
  -3  -8   4   25.70    2.30
  -3  -8   4   27.80    3.00
  -2  -8   4    1.00    1.00
  -2  -8   4   -0.30    0.80
  -2  -8   4    1.80    1.00
  -2  -8   4   -0.30    0.80
  -2  -8   4    1.10    1.10
  -1  -8   4    0.80    0.80
  -1  -8   4    0.80    0.70
  -1  -8   4    0.20    0.80
  -1  -8   4    0.70    0.80
  -1  -8   4    2.30    0.80
  -1  -8   4    1.90    0.90
   0  -8   4  573.34   40.30
   0  -8   4  483.95   39.40
   0  -8   4  533.15   39.50
   0  -8   4  504.35   40.00
   0  -8   4  507.35   39.70
   0  -8   4  548.05   39.70
   1  -8   4   44.30    3.70
   1  -8   4   43.70    3.60
   1  -8   4   41.00    3.60
   1  -8   4   40.90    3.40
   1  -8   4   33.20    4.00
   1  -8   4   45.70    3.70
   1  -8   4   44.20    4.40
   1  -8   4   41.90    3.50
   2  -8   4    6.20    1.80
   2  -8   4    7.30    1.70
   2  -8   4    7.70    1.50
   2  -8   4    9.00    1.50
   2  -8   4    8.20    1.20
   2  -8   4    7.80    1.00
   2  -8   4   10.30    1.20
   3  -8   4    3.90    1.50
   3  -8   4    4.00    0.80
   3  -8   4    5.60    1.20
   3  -8   4    1.80    1.40
   3  -8   4    4.60    1.40
   4  -8   4    5.00    1.90
   4  -8   4    7.50    2.00
   4  -8   4    8.50    1.70
   4  -8   4    7.40    2.20
   4  -8   4    9.70    2.20
   5  -8   4    3.20    1.90
   5  -8   4    5.40    1.50
   5  -8   4    5.10    2.00
   5  -8   4    5.40    1.80
   5  -8   4    4.00    1.80
   6  -8   4   26.90    4.40
   6  -8   4   30.40    4.40
   6  -8   4   32.50    4.20
   6  -8   4   39.40    5.00
   6  -8   4   33.60    4.80
  -7   8  -4   19.50    3.50
   7  -8   4   21.30    4.30
   7  -8   4   30.80    4.00
   7  -8   4   22.00    3.80
   7  -8   4   24.40    4.40
   7  -8   4   24.20    4.40
  -6  -7   4    3.10    1.00
  -6  -7   4    4.50    1.50
  -6  -7   4    4.60    1.80
  -6  -7   4    3.00    2.10
  -5  -7   4    3.20    0.90
  -5  -7   4    2.10    1.50
  -5  -7   4    3.80    1.20
  -5  -7   4    3.10    1.40
  -4  -7   4    1.10    1.10
  -4  -7   4    0.90    1.10
  -4  -7   4    0.40    0.80
  -4  -7   4   -0.20    0.70
  -4  -7   4    0.60    1.00
  -4  -7   4    0.00    0.40
  -3  -7   4   10.30    1.40
  -3  -7   4   11.70    1.10
  -3  -7   4   13.60    2.10
  -3  -7   4   13.10    1.50
  -3  -7   4   14.10    2.00
  -3  -7   4   13.30    2.00
  -3  -7   4   10.40    1.90
  -2  -7   4   52.49    4.90
  -2  -7   4   53.69    4.30
  -2  -7   4   51.39    5.00
  -2  -7   4   55.49    4.30
  -2  -7   4   56.39    4.90
  -2  -7   4   55.39    4.90
  -2  -7   4   63.09    5.00
  -1  -7   4   71.19    5.70
  -1  -7   4   66.59    5.60
  -1  -7   4   58.69    5.70
  -1  -7   4   69.59    5.80
  -1  -7   4   56.29    5.80
  -1  -7   4   69.99    5.60
  -1  -7   4   71.39    5.70
   0  -7   4    0.10    0.80
   0  -7   4    0.20    0.40
   0  -7   4    0.00    0.50
   0  -7   4    1.60    0.90
   0  -7   4    0.60    0.40
  -1   7  -4   19.60    1.60
   1  -7   4   18.20    2.00
   1  -7   4   18.60    1.80
   1  -7   4   19.50    1.80
   1  -7   4   19.10    1.80
   1  -7   4   22.30    2.60
   1  -7   4   19.00    2.70
   1  -7   4   20.10    2.00
  -2   7  -4  106.99    7.90
   2  -7   4   90.99    8.10
   2  -7   4   95.69    7.60
   2  -7   4  111.99    8.40
   2  -7   4  104.89    8.60
   2  -7   4   88.59    8.10
   2  -7   4   96.99    7.70
   2  -7   4  101.99    7.90
   2  -7   4  106.19    8.00
  -3   7  -4    1.40    0.70
   3  -7   4    1.40    0.50
   3  -7   4    4.10    1.50
   3  -7   4    1.70    1.20
   3  -7   4    1.30    1.00
   3  -7   4    3.30    1.10
   3  -7   4    6.30    1.20
   3  -7   4    1.90    1.20
  -4   7  -4    1.20    0.90
   4  -7   4    0.40    1.10
   4  -7   4    0.00    1.00
   4  -7   4   -0.60    1.20
   4  -7   4    0.70    0.80
   4  -7   4    0.80    1.30
  -5   7  -4   13.90    2.10
  -5   7  -4   10.20    2.10
   5  -7   4   13.10    2.70
   5  -7   4   11.50    2.10
   5  -7   4    6.40    2.20
   5  -7   4   11.90    2.50
   5  -7   4   13.00    2.60
  -6   7  -4   52.69    5.20
  -6   7  -4   45.30    6.80
   6  -7   4   43.60    5.10
   6  -7   4   39.60    5.50
   6  -7   4   51.79    5.10
   6  -7   4   53.79    5.70
   6  -7   4   50.49    5.60
  -7   7  -4    9.20    2.40
   7  -7   4   12.30    3.30
   7  -7   4   12.50    3.20
   7  -7   4   17.60    3.10
   7  -7   4    8.10    2.60
   7  -7   4   11.00    3.10
  -7  -6   4    4.90    1.90
  -7  -6   4    4.20    2.30
  -7  -6   4    2.50    1.20
  -7  -6   4    0.10    1.70
  -6  -6   4   41.90    3.80
  -6  -6   4   33.90    4.10
  -6  -6   4   43.50    5.40
  -6  -6   4   40.20    4.60
  -5  -6   4    7.30    2.00
  -5  -6   4    3.60    1.30
  -5  -6   4    7.40    1.20
  -5  -6   4    6.40    1.70
  -5  -6   4    3.80    1.50
  -4  -6   4    0.80    0.90
  -4  -6   4    1.00    0.80
  -4  -6   4    1.70    0.90
  -4  -6   4    0.90    1.10
  -4  -6   4    0.30    0.50
  -4  -6   4    1.60    0.80
  -4  -6   4   -0.10    0.90
  -3  -6   4   18.20    2.00
  -3  -6   4   20.20    2.50
  -3  -6   4   21.80    2.60
  -3  -6   4   19.20    2.00
  -3  -6   4   19.30    2.10
  -3  -6   4   21.70    1.80
  -3  -6   4   15.90    2.40
  -3  -6   4   18.80    1.70
  -2  -6   4   13.10    1.90
  -2  -6   4   12.70    1.90
  -2  -6   4   12.70    1.30
  -2  -6   4   13.30    1.90
  -2  -6   4   15.60    2.00
  -2  -6   4   13.20    1.30
  -1  -6   4    0.00    0.60
  -1  -6   4    0.10    0.70
  -1  -6   4    0.60    0.60
   0  -6   4   35.60    2.90
   0  -6   4   25.30    3.10
   0  -6   4   29.60    2.70
   0  -6   4   32.30    2.50
   0  -6   4   29.10    2.50
   0  -6   4   30.60    3.10
  -1   6  -4  230.78   17.60
   1  -6   4  227.78   18.30
   1  -6   4  235.78   17.90
   1  -6   4  231.38   17.70
   1  -6   4  211.88   17.80
   1  -6   4  217.68   17.70
   1  -6   4  248.48   17.80
   1  -6   4  241.68   18.40
   1  -6   4  261.07   18.10
  -2   6  -4   79.69    6.20
  -2   6  -4   81.99    6.30
   2  -6   4   67.49    6.20
   2  -6   4   86.79    6.50
   2  -6   4   80.29    6.50
   2  -6   4   73.59    6.80
   2  -6   4   70.39    6.50
   2  -6   4   77.59    6.00
   2  -6   4   68.49    6.70
   2  -6   4   84.69    6.40
   2  -6   4   80.89    6.00
  -3   6  -4   50.19    4.50
  -3   6  -4   56.99    4.50
   3  -6   4   48.80    4.50
   3  -6   4   52.89    4.80
   3  -6   4   50.79    4.80
   3  -6   4   55.29    4.60
   3  -6   4   51.79    4.90
   3  -6   4   49.60    4.10
   3  -6   4   51.09    5.00
   3  -6   4   48.40    4.70
  -4   6  -4    1.80    1.00
  -4   6  -4    0.70    0.80
   4  -6   4    1.00    1.20
   4  -6   4    2.60    1.20
   4  -6   4   -0.20    1.00
   4  -6   4    2.40    1.00
   4  -6   4    1.50    1.20
  -5   6  -4   16.60    2.60
  -5   6  -4   19.70    2.90
   5  -6   4   20.60    3.20
   5  -6   4   21.50    3.10
   5  -6   4   25.90    3.40
   5  -6   4   21.20    2.90
   5  -6   4   19.50    3.30
  -6   6  -4   20.30    3.30
  -6   6  -4   30.00    3.50
   6  -6   4   28.10    3.60
   6  -6   4   23.20    3.50
   6  -6   4   23.60    3.80
   6  -6   4   21.40    3.60
   6  -6   4   21.70    3.90
  -7   6  -4   17.50    3.20
  -7   6  -4   18.30    3.10
   7  -6   4   21.60    4.00
   7  -6   4   13.70    3.30
   7  -6   4   20.70    3.50
   7  -6   4   28.50    3.80
   7  -6   4   19.70    3.80
  -7  -5   4    3.10    1.30
  -7  -5   4    5.10    1.90
  -7  -5   4    5.80    2.30
  -7  -5   4    2.90    1.70
  -6  -5   4    0.10    1.20
  -6  -5   4    2.30    1.60
  -6  -5   4    1.20    1.30
  -6  -5   4   -0.40    0.80
  -6  -5   4    0.30    1.20
  -5  -5   4    3.90    1.20
  -5  -5   4    1.50    1.10
  -5  -5   4    0.70    1.30
  -5  -5   4    1.10    1.10
  -5  -5   4    1.00    0.90
  -4  -5   4   24.90    2.80
  -4  -5   4   26.50    3.00
  -4  -5   4   26.10    3.20
  -4  -5   4   26.70    2.90
  -4  -5   4   33.10    2.80
  -4  -5   4   32.20    2.50
  -4  -5   4   29.10    3.30
   3   5  -4    5.10    0.70
  -3  -5   4    4.30    1.20
  -3  -5   4    5.60    1.00
  -3  -5   4    5.00    0.90
  -3  -5   4    6.00    0.80
  -3  -5   4    6.60    1.30
  -3  -5   4    5.20    1.00
  -3  -5   4    6.60    1.30
  -3  -5   4    6.50    1.00
  -2  -5   4    7.10    1.30
  -2  -5   4    9.10    0.80
  -2  -5   4    7.40    1.30
  -2  -5   4    8.00    0.90
  -2  -5   4    7.90    1.00
  -2  -5   4    7.50    1.30
  -2  -5   4    7.50    0.70
  -1  -5   4   29.90    3.10
  -1  -5   4   32.70    2.60
  -1  -5   4   28.90    3.10
  -1  -5   4   34.10    2.60
  -1  -5   4   40.40    3.20
   0  -5   4    7.40    1.30
   0  -5   4    7.30    1.40
   0  -5   4    6.60    0.70
   0  -5   4    6.20    1.00
   0  -5   4    6.60    0.80
   0  -5   4    7.50    0.70
   0  -5   4    6.10    0.60
   1  -5   4   50.99    4.20
   1  -5   4   51.89    4.40
   1  -5   4   50.19    4.00
   1  -5   4   52.69    4.50
   1  -5   4   47.10    4.10
   1  -5   4   44.10    3.90
   1  -5   4   47.90    3.80
   1  -5   4   49.80    4.10
   1  -5   4   48.20    3.90
  -2   5  -4  812.82   59.39
  -2   5  -4  797.92   59.39
   2  -5   4  772.42   59.39
   2  -5   4  692.43   59.49
   2  -5   4  810.82   59.59
   2  -5   4  816.12   59.79
   2  -5   4  830.42   59.19
   2  -5   4  772.62   59.39
  -3   5  -4   78.29    6.60
  -3   5  -4   80.79    6.60
  -3   5  -4   85.29    6.20
   3  -5   4   83.39    6.30
   3  -5   4   84.39    6.90
   3  -5   4   74.09    6.90
   3  -5   4   69.49    6.70
   3  -5   4   81.59    6.60
   3  -5   4   77.39    6.80
   3  -5   4   79.79    7.10
  -4   5  -4   78.09    5.90
  -4   5  -4   84.29    6.60
  -4   5  -4   74.39    6.40
   4  -5   4   79.19    6.90
   4  -5   4   71.79    6.70
   4  -5   4   77.39    6.70
   4  -5   4   73.09    6.60
   4  -5   4   61.89    6.50
   4  -5   4   76.69    6.40
  -5   5  -4    2.50    1.00
  -5   5  -4    0.70    1.10
  -5   5  -4    2.50    0.60
   5  -5   4    1.40    1.30
   5  -5   4    2.20    1.10
   5  -5   4    1.60    1.00
   5  -5   4   -0.30    1.20
   5  -5   4    1.80    1.40
  -6   5  -4    3.00    1.20
  -6   5  -4    2.50    1.40
   6  -5   4    1.30    1.30
   6  -5   4    3.90    1.50
   6  -5   4    1.80    1.60
   6  -5   4    2.40    1.70
   6  -5   4    1.90    1.70
  -7   5  -4   26.40    3.90
  -7   5  -4   24.50    3.40
   7  -5   4   22.20    3.90
   7  -5   4   24.50    4.20
   7  -5   4   33.30    4.10
  -8   5  -4   -0.10    1.80
  -8   5  -4   -1.00    1.60
   8  -5   4    1.60    2.00
   8  -5   4   -0.20    1.80
   8  -5   4   -2.20    2.10
  -7  -4   4   41.50    4.60
  -7  -4   4   31.00    4.00
  -7  -4   4   32.50    4.80
  -7  -4   4   35.20    4.20
  -6  -4   4   -0.60    1.00
  -6  -4   4   -2.00    1.30
  -6  -4   4    0.90    1.10
  -6  -4   4    0.60    1.00
  -6  -4   4    0.90    1.20
  -5  -4   4    3.70    1.20
  -5  -4   4    5.50    1.20
  -5  -4   4    5.10    1.50
  -5  -4   4    4.60    1.30
  -5  -4   4    2.90    1.40
   4   4  -4   18.10    2.20
  -4  -4   4   20.50    2.70
  -4  -4   4   21.80    2.20
  -4  -4   4   21.50    2.40
  -4  -4   4   21.20    2.40
  -4  -4   4   22.80    2.20
  -4  -4   4   26.20    2.80
  -4  -4   4   23.30    3.00
  -3  -4   4    3.30    0.70
  -3  -4   4    2.00    0.80
  -3  -4   4    3.10    0.70
  -3  -4   4    3.70    0.80
  -3  -4   4    2.80    1.00
  -3  -4   4    2.60    0.60
  -3  -4   4    3.40    0.80
  -3  -4   4    2.00    0.70
  -3  -4   4    2.20    0.90
   2   4  -4   71.09    5.40
  -2  -4   4   78.19    5.50
  -2  -4   4   72.39    5.70
  -2  -4   4   65.29    5.80
  -2  -4   4   64.99    5.50
  -2  -4   4   76.19    5.40
  -2  -4   4   68.39    5.50
  -2  -4   4   57.09    5.70
  -1  -4   4    2.20    0.70
  -1  -4   4    3.00    0.40
  -1  -4   4    2.90    0.80
  -1  -4   4    3.20    0.40
  -1  -4   4    2.10    0.40
  -1  -4   4    2.20    0.70
   0   4  -4   52.39    3.90
   0   4  -4   49.10    3.90
   0  -4   4   48.90    3.90
   0  -4   4   56.49    4.40
   0  -4   4   50.39    4.00
   0  -4   4   56.09    4.40
   0  -4   4   56.19    4.10
   0  -4   4   44.60    4.00
   0  -4   4   48.60    3.90
  -1   4  -4   53.69    4.50
  -1   4  -4   57.09    4.50
  -1   4  -4   48.50    4.60
   1  -4   4   56.39    4.90
   1  -4   4   57.59    4.40
   1  -4   4   56.19    4.70
   1  -4   4   58.09    4.90
   1  -4   4   56.09    4.50
   1  -4   4   62.49    4.50
   1  -4   4   65.79    4.70
   1  -4   4   57.09    4.60
   1  -4   4   57.49    4.60
  -2   4  -4  423.26   31.30
  -2   4  -4  411.46   31.30
  -2   4  -4  413.46   31.10
   2  -4   4  412.16   31.30
   2  -4   4  445.56   31.50
   2  -4   4  392.96   31.30
   2  -4   4  379.56   31.60
   2  -4   4  458.75   31.10
   2  -4   4  406.76   31.40
   2  -4   4  377.66   31.50
  -3   4  -4  257.87   19.00
  -3   4  -4  253.47   19.30
  -3   4  -4  272.37   19.50
   3  -4   4  213.58   19.40
   3  -4   4  268.07   19.80
   3  -4   4  253.97   19.50
   3  -4   4  248.68   19.50
   3  -4   4  251.57   19.50
   3  -4   4  236.28   19.30
  -4   4  -4    1.30    0.50
  -4   4  -4    2.20    0.40
  -4   4  -4    2.10    1.00
  -4   4  -4    2.00    1.00
  -4   4  -4    0.50    0.80
   4  -4   4    1.70    1.10
   4  -4   4    1.90    1.10
   4  -4   4    0.70    1.10
   4  -4   4    1.70    1.00
   4  -4   4    2.50    1.10
   4  -4   4    1.10    0.70
  -5   4  -4  115.29   10.00
  -5   4  -4  108.19    9.70
  -5   4  -4  109.09    9.80
  -5   4  -4  122.99    9.20
   5  -4   4  120.49    9.80
   5  -4   4  122.49    9.80
   5  -4   4  130.79   10.10
   5  -4   4  112.29   10.10
   5  -4   4  118.09   10.20
  -6   4  -4   37.00    4.10
  -6   4  -4   36.30    4.20
  -6   4  -4   38.00    3.40
   6  -4   4   39.70    4.70
   6  -4   4   39.20    4.00
   6  -4   4   41.40    5.10
   6  -4   4   31.80    4.60
   6  -4   4   36.60    4.10
  -7   4  -4   10.70    2.50
  -7   4  -4   10.20    2.30
   7  -4   4   11.60    3.00
   7  -4   4   12.60    2.50
   7  -4   4    9.90    2.70
  -8   4  -4   24.20    4.10
  -8   4  -4   31.70    4.20
   8  -4   4   25.70    4.20
   8  -4   4   30.90    4.80
   8  -4   4   30.10    4.80
  -8  -3   4    5.30    2.30
  -8  -3   4    2.90    2.40
  -8  -3   4    1.80    1.60
  -8  -3   4    1.90    1.90
  -7  -3   4   14.10    2.70
  -7  -3   4   22.40    3.50
  -7  -3   4   20.60    2.90
  -7  -3   4   16.50    3.10
  -7  -3   4   23.20    3.80
  -6  -3   4    2.70    1.20
  -6  -3   4    0.70    1.00
  -6  -3   4    2.40    1.40
  -6  -3   4    1.00    1.30
  -6  -3   4    1.20    1.40
   5   3  -4  523.75   38.80
  -5  -3   4  501.45   39.30
  -5  -3   4  510.65   39.10
  -5  -3   4  550.54   38.90
  -5  -3   4  455.65   38.80
   4   3  -4  249.38   21.40
  -4  -3   4  253.97   21.20
  -4  -3   4  258.87   21.50
  -4  -3   4  317.07   21.70
  -4  -3   4  253.27   21.70
  -4  -3   4  325.97   21.70
  -4  -3   4  270.57   21.40
  -4  -3   4  300.47   21.90
  -4  -3   4  296.67   21.40
   3   3  -4  416.96   26.60
   3   3  -4  343.07   26.50
  -3  -3   4  333.27   26.50
  -3  -3   4  376.16   26.50
  -3  -3   4  347.27   26.40
  -3  -3   4  298.07   26.60
  -3  -3   4  370.46   26.90
  -3  -3   4  318.37   26.80
  -3  -3   4  342.37   26.40
   2   3  -4  257.07   18.80
  -2  -3   4  205.78   18.80
  -2  -3   4  257.97   18.90
  -2  -3   4  230.68   18.80
  -2  -3   4  254.67   18.70
  -2  -3   4  244.88   19.00
  -2  -3   4  275.27   18.90
  -2  -3   4  255.57   19.10
   1   3  -4   57.39    4.40
   1   3  -4   56.09    4.70
   1   3  -4   55.39    4.40
  -1  -3   4   56.49    4.40
  -1  -3   4   61.49    4.50
  -1  -3   4   51.59    4.70
  -1  -3   4   63.49    4.50
  -1  -3   4   53.79    4.70
  -1  -3   4   52.59    4.60
   0   3  -4   35.40    2.70
   0   3  -4   26.40    2.40
   0   3  -4   31.20    2.50
   0  -3   4   32.00    2.50
   0  -3   4   32.90    2.50
   0  -3   4   22.70    2.60
   0  -3   4   29.50    2.50
   0  -3   4   32.20    2.50
   0  -3   4   34.70    2.50
   0  -3   4   31.00    2.60
   0  -3   4   29.20    2.80
  -1   3  -4  895.51   74.49
  -1   3  -4 1110.19   74.59
  -1   3  -4 1075.79   74.49
   1  -3   4 1072.49   74.69
   1  -3   4 1002.70   74.49
   1  -3   4  864.71   74.79
   1  -3   4 1015.70   74.59
   1  -3   4  964.90   74.69
   1  -3   4  865.71   74.59
   1  -3   4  913.31   74.79
   1  -3   4 1036.00   74.39
   1  -3   4 1093.59   74.59
  -2   3  -4  460.15   35.10
  -2   3  -4  464.05   35.30
  -2   3  -4  504.25   35.30
   2  -3   4  445.96   35.40
   2  -3   4  461.25   35.30
   2  -3   4  490.35   35.60
   2  -3   4  475.25   35.50
   2  -3   4  430.66   35.40
   2  -3   4  407.86   35.30
   2  -3   4  473.65   35.30
   2  -3   4  517.45   35.20
  -3   3  -4   17.20    1.90
  -3   3  -4   18.40    2.00
  -3   3  -4   17.50    1.60
  -3   3  -4   14.80    1.90
   3  -3   4   16.70    2.10
   3  -3   4   20.30    2.30
   3  -3   4   14.70    2.30
   3  -3   4   12.10    1.70
   3  -3   4   15.00    2.10
   3  -3   4   15.10    2.10
  -4   3  -4  200.68   15.50
  -4   3  -4  210.68   15.10
  -4   3  -4  187.58   15.30
  -4   3  -4  204.58   15.60
  -4   3  -4  197.78   14.90
  -4   3  -4  181.38   14.90
   4  -3   4  189.68   15.50
   4  -3   4  194.28   15.70
   4  -3   4  208.98   15.40
   4  -3   4  200.68   15.80
   4  -3   4  185.88   15.60
   4  -3   4  190.58   15.40
  -5   3  -4   51.79    5.00
  -5   3  -4   47.70    4.20
  -5   3  -4   58.39    4.90
  -5   3  -4   52.89    4.30
  -5   3  -4   50.49    4.90
   5  -3   4   52.59    4.80
   5  -3   4   49.60    5.00
   5  -3   4   51.69    4.70
   5  -3   4   47.90    5.20
   5  -3   4   49.99    5.20
  -6   3  -4    0.30    0.70
  -6   3  -4   -0.40    0.90
  -6   3  -4   -0.80    1.10
   6  -3   4    0.40    1.40
   6  -3   4    0.00    1.00
   6  -3   4   -0.50    1.30
   6  -3   4    0.40    1.50
   6  -3   4    0.00    1.00
  -7   3  -4    1.80    1.60
  -7   3  -4    2.30    1.00
  -7   3  -4    1.10    1.20
   7  -3   4    0.80    1.40
   7  -3   4    2.90    1.80
   7  -3   4    5.70    2.10
  -8   3  -4   63.29    6.40
  -8   3  -4   58.29    6.00
   8  -3   4   57.69    6.10
   8  -3   4   48.70    6.70
  -8  -2   4    1.20    1.90
  -8  -2   4    1.70    2.20
  -8  -2   4    1.80    1.60
  -8  -2   4    1.50    1.70
  -8  -2   4    0.60    1.80
  -7  -2   4   65.09    6.50
  -7  -2   4   71.69    6.10
  -7  -2   4   65.19    6.70
  -7  -2   4   50.79    6.30
  -7  -2   4   71.19    6.20
   6   2  -4   45.70    4.10
  -6  -2   4   37.90    4.30
  -6  -2   4   36.80    4.70
  -6  -2   4   28.70    4.30
  -6  -2   4   40.50    3.90
  -6  -2   4   36.90    3.90
   5   2  -4  178.08   13.50
  -5  -2   4  151.28   13.30
  -5  -2   4  171.68   13.70
  -5  -2   4  143.99   13.30
  -5  -2   4  201.98   13.80
  -5  -2   4  173.18   13.80
  -5  -2   4  162.18   13.80
   4   2  -4  497.55   39.30
  -4  -2   4  449.26   39.30
  -4  -2   4  553.84   39.50
  -4  -2   4  503.85   38.90
  -4  -2   4  531.55   39.60
  -4  -2   4  526.25   39.30
  -4  -2   4  533.85   39.20
  -4  -2   4  565.74   39.60
  -4  -2   4  493.05   39.30
   3   2  -4  658.63   49.40
   3   2  -4  673.53   49.10
  -3  -2   4  658.43   49.10
  -3  -2   4  719.73   49.40
  -3  -2   4  669.63   49.50
  -3  -2   4  672.53   49.00
  -3  -2   4  624.64   49.20
  -3  -2   4  636.54   49.50
  -3  -2   4  582.24   49.50
  -3  -2   4  628.84   49.30
   2   2  -4    2.00    0.60
   2   2  -4    2.10    0.60
   2   2  -4    1.50    0.60
  -2  -2   4    2.30    0.60
  -2  -2   4    2.00    0.70
  -2  -2   4    2.80    0.60
  -2  -2   4    1.40    0.50
  -2  -2   4    0.60    0.70
  -2  -2   4    1.70    0.60
  -2  -2   4    2.40    0.50
  -2  -2   4    1.80    0.70
   1   2  -4    1.00    0.50
   1   2  -4    0.00    0.30
   1   2  -4    0.00    0.20
   1   2  -4    0.00    0.20
  -1  -2   4    0.30    0.20
  -1  -2   4    0.50    0.30
  -1  -2   4    0.50    0.40
  -1  -2   4    0.80    0.60
  -1  -2   4   -0.10    0.30
  -1  -2   4    0.20    0.30
  -1  -2   4    0.30    0.40
  -1  -2   4    0.10    0.30
  -1  -2   4    0.50    0.30
   0   2  -4   28.40    2.40
   0   2  -4   31.50    2.50
   0   2  -4   28.20    2.50
   0   2  -4   33.40    2.60
   0   2  -4   28.10    2.70
   0   2  -4   37.00    2.50
   0  -2   4   28.00    2.50
   0  -2   4   33.30    2.70
   0  -2   4   27.60    2.50
   0  -2   4   33.20    2.70
   0  -2   4   34.90    2.70
   0  -2   4   30.00    2.50
   0  -2   4   28.90    2.50
   0  -2   4   30.20    2.50
   0  -2   4   29.10    2.50
  -1   2  -4  217.38   18.80
  -1   2  -4  252.87   18.60
  -1   2  -4  243.98   18.60
  -1   2  -4  289.77   18.90
  -1   2  -4  243.68   18.60
  -1   2  -4  242.28   18.50
   1  -2   4  235.88   18.50
   1  -2   4  228.58   18.90
   1  -2   4  270.67   18.60
   1  -2   4  251.47   18.70
   1  -2   4  216.58   18.60
   1  -2   4  255.07   18.80
   1  -2   4  233.68   18.80
   1  -2   4  262.37   18.70
   1  -2   4  246.88   18.70
  -2   2  -4    6.20    1.00
  -2   2  -4    4.60    0.70
  -2   2  -4    6.60    1.10
  -2   2  -4    5.50    0.90
  -2   2  -4    4.80    0.50
  -2   2  -4    5.50    0.90
   2  -2   4    7.90    1.40
   2  -2   4    6.20    1.00
   2  -2   4    2.70    0.70
   2  -2   4    4.50    1.10
   2  -2   4    3.70    0.90
   2  -2   4    5.90    1.00
   2  -2   4    3.90    1.10
  -3   2  -4   15.90    1.80
  -3   2  -4   15.00    1.30
  -3   2  -4   13.70    1.50
  -3   2  -4   13.50    1.80
  -3   2  -4    9.60    1.50
   3  -2   4   15.80    2.20
   3  -2   4   14.60    2.00
   3  -2   4   14.30    1.80
   3  -2   4   14.50    1.80
   3  -2   4   13.10    2.00
   3  -2   4   11.70    1.80
  -4   2  -4   95.49    6.90
  -4   2  -4   83.69    6.70
  -4   2  -4   81.09    7.00
  -4   2  -4   97.89    7.40
  -4   2  -4   83.79    7.20
   4  -2   4   80.79    7.40
   4  -2   4   80.19    7.10
   4  -2   4   79.79    7.00
   4  -2   4   88.29    7.30
   4  -2   4   82.29    7.40
  -5   2  -4   12.00    2.10
  -5   2  -4   14.60    2.10
  -5   2  -4   11.20    1.60
  -5   2  -4   14.10    1.60
  -5   2  -4   14.20    2.30
   5  -2   4   12.30    2.20
   5  -2   4   11.90    2.30
   5  -2   4   11.60    2.20
   5  -2   4   12.80    1.90
   5  -2   4   13.00    2.10
  -6   2  -4    3.10    1.40
  -6   2  -4    0.20    0.90
  -6   2  -4    0.40    1.20
  -6   2  -4    0.90    0.70
  -6   2  -4    0.40    0.80
   6  -2   4   -0.80    1.70
   6  -2   4   -0.20    1.00
   6  -2   4    0.70    1.50
   6  -2   4    1.30    1.10
  -7   2  -4    6.70    1.70
  -7   2  -4    5.00    1.40
  -7   2  -4    5.80    2.00
   7  -2   4    5.50    1.70
   7  -2   4    4.60    2.00
  -8   2  -4    1.10    1.50
  -8   2  -4   -0.50    1.20
  -8   2  -4    2.30    1.90
   8  -2   4   -1.30    1.60
   8  -2   4   -1.70    1.80
  -8  -1   4   93.29    8.90
  -8  -1   4   86.59    8.60
  -8  -1   4   77.29    7.80
  -8  -1   4   96.79    8.30
  -8  -1   4   91.59    8.70
  -7  -1   4   17.30    3.10
  -7  -1   4   20.50    2.90
  -7  -1   4   13.30    2.70
  -7  -1   4    9.60    2.50
  -7  -1   4   11.80    2.20
   6   1  -4   -0.50    1.20
   6   1  -4    0.80    1.00
  -6  -1   4    0.60    1.20
  -6  -1   4   -0.80    0.90
  -6  -1   4    2.50    1.40
  -6  -1   4    0.00    1.30
  -6  -1   4    0.40    0.90
   5   1  -4  181.88   16.70
   5   1  -4  222.68   16.20
   5   1  -4  217.28   16.70
  -5  -1   4  203.18   16.20
  -5  -1   4  218.08   17.00
  -5  -1   4  205.08   16.70
  -5  -1   4  216.88   17.00
  -5  -1   4  225.68   16.70
  -5  -1   4  203.58   16.50
   4   1  -4  161.98   11.60
   4   1  -4  143.09   10.90
   4   1  -4  141.39   10.90
   4   1  -4  134.39   11.30
  -4  -1   4  126.89   11.40
  -4  -1   4  116.19   11.20
  -4  -1   4  156.48   10.90
  -4  -1   4  139.29   11.50
  -4  -1   4  151.28   11.40
  -4  -1   4  140.39   11.50
   3   1  -4    4.30    1.10
   3   1  -4    3.40    0.70
   3   1  -4    5.30    1.10
   3   1  -4    5.00    1.00
  -3  -1   4    4.70    1.10
  -3  -1   4    4.40    1.00
  -3  -1   4    4.60    0.80
  -3  -1   4    4.90    0.90
  -3  -1   4    2.60    0.70
  -3  -1   4    3.50    1.20
  -3  -1   4    4.00    0.90
   2   1  -4   64.79    5.10
   2   1  -4   58.99    5.20
   2   1  -4   78.39    5.20
  -2  -1   4   59.59    5.20
  -2  -1   4   68.29    5.10
  -2  -1   4   57.49    5.10
  -2  -1   4   69.99    5.10
  -2  -1   4   61.99    5.40
  -2  -1   4   62.29    5.20
  -2  -1   4   54.49    5.20
   1   1  -4   20.40    1.90
   1   1  -4   24.50    1.90
   1   1  -4   24.40    2.00
   1   1  -4   25.20    2.00
   1   1  -4   19.70    2.10
   1   1  -4   19.90    1.80
   1   1  -4   24.80    2.10
   1   1  -4   19.00    2.10
  -1  -1   4   22.60    1.90
  -1  -1   4   22.50    1.80
  -1  -1   4   25.10    2.10
  -1  -1   4   23.80    1.90
  -1  -1   4   25.00    2.00
  -1  -1   4   24.40    2.20
  -1  -1   4   20.80    1.90
   0   1  -4  183.48   14.20
   0   1  -4  165.88   14.20
   0   1  -4  211.78   14.20
   0   1  -4  203.68   14.30
   0   1  -4  195.68   14.30
   0   1  -4  187.78   14.10
   0   1  -4  184.18   14.10
   0  -1   4  184.98   14.20
   0  -1   4  183.98   14.30
   0  -1   4  187.08   14.20
   0  -1   4  186.48   14.10
   0  -1   4  182.28   14.10
   0  -1   4  186.18   14.20
   0  -1   4  197.58   14.30
   0  -1   4  155.98   14.30
  -1   1  -4 1106.69   82.69
  -1   1  -4 1120.89   82.59
  -1   1  -4 1189.98   82.69
  -1   1  -4 1093.59   82.49
  -1   1  -4 1096.59   82.49
  -1   1  -4 1062.59   82.39
  -1   1  -4 1167.08   82.39
  -1   1  -4 1108.09   82.49
   1  -1   4  958.60   82.39
   1  -1   4 1166.18   82.69
   1  -1   4 1066.99   82.59
   1  -1   4 1140.99   82.49
   1  -1   4 1081.99   82.59
   1  -1   4 1006.80   82.59
   1  -1   4 1107.89   82.59
   1  -1   4 1093.09   82.39
   1  -1   4 1118.09   82.49
  -2   1  -4   61.89    5.20
  -2   1  -4   61.19    5.20
  -2   1  -4   62.39    5.00
  -2   1  -4   59.19    5.30
  -2   1  -4   72.99    5.20
  -2   1  -4   58.59    5.40
  -2   1  -4   72.89    5.30
   2  -1   4   71.49    5.30
   2  -1   4   60.69    5.20
   2  -1   4   64.69    5.40
   2  -1   4   61.49    5.50
   2  -1   4   64.39    5.30
  -3   1  -4    9.70    1.20
  -3   1  -4   10.40    1.50
  -3   1  -4    7.30    1.00
  -3   1  -4    7.50    1.40
  -3   1  -4    7.90    1.30
  -3   1  -4    7.10    1.60
   3  -1   4   10.70    1.40
   3  -1   4    8.30    1.50
   3  -1   4    9.30    1.40
   3  -1   4    8.20    1.40
   3  -1   4    7.90    1.50
  -4   1  -4    1.00    0.80
  -4   1  -4    1.70    0.60
  -4   1  -4    0.20    0.60
  -4   1  -4    0.70    0.70
  -4   1  -4    1.30    0.80
   4  -1   4    0.40    0.60
   4  -1   4    0.80    0.90
   4  -1   4    0.90    0.70
   4  -1   4    1.60    0.90
  -5   1  -4    7.90    1.40
  -5   1  -4    5.10    1.40
  -5   1  -4    9.60    1.60
  -5   1  -4    6.60    1.60
  -5   1  -4    6.50    1.10
   5  -1   4    4.30    1.60
   5  -1   4    7.40    1.80
   5  -1   4    6.00    1.30
   5  -1   4    5.70    1.40
  -6   1  -4   63.29    6.00
  -6   1  -4   67.39    6.10
  -6   1  -4   67.09    5.60
  -6   1  -4   60.99    5.40
  -6   1  -4   56.39    5.70
   6  -1   4   63.39    5.80
   6  -1   4   64.99    6.30
  -7   1  -4    4.40    1.40
  -7   1  -4    3.90    1.70
  -7   1  -4    3.30    1.50
   7  -1   4    3.00    1.70
   7  -1   4    4.50    2.10
  -8   1  -4    4.00    1.80
  -8   1  -4    6.00    1.70
  -8   1  -4    7.70    2.50
   8  -1   4   11.00    2.40
   8  -1   4    2.30    2.20
  -8   0   4   -1.30    1.20
  -8   0   4   -0.60    1.40
  -8   0   4    0.40    1.80
  -8   0   4    0.30    1.90
  -8   0   4    1.00    1.80
   7   0  -4   13.60    2.80
   7   0  -4   13.20    2.50
  -7   0   4    9.60    2.50
  -7   0   4   12.90    2.80
  -7   0   4   15.90    2.60
  -7   0   4   18.50    3.30
  -7   0   4   14.60    2.20
   6   0  -4   -1.60    0.90
   6   0  -4    1.40    1.50
  -6   0   4    0.60    1.10
  -6   0   4   -1.00    1.20
  -6   0   4    0.90    1.40
  -6   0   4    1.50    0.90
  -6   0   4    0.40    0.90
   5   0  -4    2.20    1.00
   5   0  -4    1.60    1.20
   5   0  -4    2.70    0.80
   5   0  -4    3.80    1.50
  -5   0   4    5.20    1.40
  -5   0   4    3.00    1.10
  -5   0   4    3.20    1.30
  -5   0   4    3.20    1.30
  -5   0   4    1.70    0.80
  -5   0   4    1.20    0.70
  -5   0   4    2.70    1.40
   4   0  -4    0.70    0.50
   4   0  -4   -0.10    0.70
   4   0  -4   -0.30    0.60
   4   0  -4   -0.30    0.50
   4   0  -4   -0.20    0.70
  -4   0   4    0.60    0.40
  -4   0   4   -0.20    0.60
  -4   0   4    0.50    0.70
  -4   0   4    0.30    0.80
  -4   0   4    0.10    0.80
  -4   0   4   -0.30    0.70
   3   0  -4  634.64   53.09
   3   0  -4  692.63   52.89
   3   0  -4  791.82   53.09
   3   0  -4  680.53   52.69
  -3   0   4  705.03   53.09
  -3   0   4  797.02   53.19
  -3   0   4  695.03   53.09
  -3   0   4  628.34   53.09
  -3   0   4  712.33   53.29
  -3   0   4  687.33   52.89
   2   0  -4  384.26   33.20
   2   0  -4  448.26   33.30
   2   0  -4  407.76   32.90
  -2   0   4  433.56   33.20
  -2   0   4  464.25   33.50
  -2   0   4  495.85   33.30
  -2   0   4  430.46   33.30
  -2   0   4  501.25   33.20
  -2   0   4  388.66   33.20
   1   0  -4    7.10    1.10
   1   0  -4    7.70    1.10
   1   0  -4   10.70    1.00
   1   0  -4    9.40    1.00
   1   0  -4    8.10    1.20
   1   0  -4   13.70    1.20
   1   0  -4   10.60    1.10
   1   0  -4    9.60    1.00
   1   0  -4   11.50    1.30
  -1   0   4    9.80    1.00
  -1   0   4    7.40    1.00
  -1   0   4   10.70    1.20
  -1   0   4    9.10    1.00
  -1   0   4    7.90    1.00
  -1   0   4   10.10    1.00
  -1   0   4    7.10    1.00
  -1   0   4   12.30    1.40
  -1   0   4   11.70    1.40
   0   0  -4    9.70    1.30
   0   0  -4   10.50    1.00
   0   0  -4   11.00    1.00
   0   0  -4    7.20    1.10
   0   0  -4    9.40    0.90
   0   0  -4    6.00    1.00
   0   0  -4   10.90    1.10
   0   0  -4    8.40    1.00
   0   0  -4    8.20    1.10
   0   0  -4   10.70    1.00
   0   0   4    9.50    1.30
   0   0   4    9.30    1.20
   0   0   4   10.10    1.10
   0   0   4   11.20    1.10
   0   0   4   13.60    1.10
   0   0   4    9.70    1.10
   0   0   4    9.70    1.00
   0   0   4   11.30    1.00
  -1   0  -4  461.05   35.50
  -1   0  -4  421.26   35.40
  -1   0  -4  472.55   35.40
  -1   0  -4  465.15   35.30
  -1   0  -4  440.36   35.20
  -1   0  -4  442.36   35.30
  -1   0  -4  512.75   35.30
   1   0   4  489.25   35.30
   1   0   4  466.85   35.50
   1   0   4  516.35   35.40
   1   0   4  429.66   35.40
   1   0   4  466.85   35.30
   1   0   4  517.15   35.30
   1   0   4  473.35   35.40
   1   0   4  444.36   35.40
  -2   0  -4  117.29    8.80
  -2   0  -4  106.69    9.00
  -2   0  -4  109.99    8.60
  -2   0  -4  132.19    8.90
  -2   0  -4  108.19    8.80
  -2   0  -4  102.09    8.80
  -2   0  -4  120.49    8.70
   2   0   4  113.79    8.70
   2   0   4   95.09    8.60
   2   0   4  103.59    9.00
   2   0   4  119.49    8.90
   2   0   4  115.79    8.90
   2   0   4  116.19    8.90
  -3   0  -4    0.40    0.60
  -3   0  -4    0.90    0.60
  -3   0  -4    1.10    0.60
  -3   0  -4    0.70    0.60
  -3   0  -4    0.40    0.60
  -3   0  -4    0.90    0.50
   3   0   4    0.70    0.60
   3   0   4    0.90    0.70
   3   0   4    0.90    0.80
   3   0   4    1.30    0.80
   3   0   4    1.40    0.60
  -4   0  -4    1.20    0.60
  -4   0  -4    0.70    1.00
  -4   0  -4    0.90    0.60
  -4   0  -4    0.70    0.60
  -4   0  -4    0.70    0.90
  -4   0  -4    1.10    0.80
   4   0   4    1.60    1.00
   4   0   4    0.50    0.70
   4   0   4    2.10    1.10
   4   0   4    0.70    0.70
  -5   0  -4   93.59    7.40
  -5   0  -4   79.89    7.00
  -5   0  -4   83.49    7.30
  -5   0  -4   81.19    6.80
  -5   0  -4   77.79    6.90
   5   0   4   79.49    7.50
   5   0   4   76.89    7.00
   5   0   4   88.39    6.90
   5   0   4   84.59    7.40
  -6   0  -4   -0.30    1.10
  -6   0  -4    0.50    1.30
  -6   0  -4    1.00    0.80
  -6   0  -4    0.10    1.00
  -6   0  -4   -0.50    0.90
   6   0   4    0.00    0.90
   6   0   4   -1.30    1.10
  -7   0  -4   14.10    2.20
  -7   0  -4   14.00    2.80
  -7   0  -4   10.70    1.90
  -7   0  -4   12.60    2.60
  -7   0  -4   12.00    2.40
   7   0   4   19.10    3.30
   7   0   4   13.60    2.50
  -8   0  -4   23.30    3.80
  -8   0  -4   35.00    4.80
  -8   0  -4   33.30    3.90
   8   0   4   34.50    5.00
   8  -1  -4    0.40    1.60
   8  -1  -4   -1.10    1.90
  -8   1   4    0.70    1.60
  -8   1   4    3.30    1.70
  -8   1   4    1.90    2.00
  -8   1   4    4.20    2.10
   7  -1  -4    4.00    1.90
   7  -1  -4    4.60    1.90
  -7   1   4    1.60    2.00
  -7   1   4    6.00    2.10
  -7   1   4    4.30    2.00
  -7   1   4    5.20    1.30
  -7   1   4    3.80    1.70
   6  -1  -4    2.50    1.50
   6  -1  -4    2.70    1.50
   6  -1  -4    2.00    1.10
  -6   1   4    1.20    0.90
  -6   1   4    3.60    1.40
  -6   1   4    4.50    1.70
  -6   1   4    0.20    1.30
  -6   1   4    3.70    1.50
   5  -1  -4   -0.20    1.00
   5  -1  -4    0.70    0.70
   5  -1  -4    0.70    1.00
   5  -1  -4   -0.10    0.80
  -5   1   4    0.80    1.20
  -5   1   4    0.50    0.70
  -5   1   4    0.00    1.00
  -5   1   4   -0.30    0.80
  -5   1   4   -0.30    0.80
   4  -1  -4   37.00    3.90
   4  -1  -4   39.60    3.80
   4  -1  -4   39.90    3.50
   4  -1  -4   46.20    4.10
  -4   1   4   39.50    3.90
  -4   1   4   35.60    3.70
  -4   1   4   44.00    4.00
  -4   1   4   38.60    4.10
   3  -1  -4  132.39   10.80
   3  -1  -4  121.39   10.80
   3  -1  -4  151.78   10.60
   3  -1  -4  136.19   10.90
   3  -1  -4  118.59   10.80
  -3   1   4  132.79   10.80
  -3   1   4  149.19   10.90
  -3   1   4  145.89   11.00
  -3   1   4  143.29   10.70
  -3   1   4  158.58   11.20
  -3   1   4  111.99   10.70
   2  -1  -4  196.28   14.80
   2  -1  -4  187.78   14.80
   2  -1  -4  166.58   14.80
   2  -1  -4  201.38   14.70
   2  -1  -4  197.98   14.60
   2  -1  -4  180.38   14.70
  -2   1   4  188.88   14.50
  -2   1   4  216.08   14.80
  -2   1   4  171.98   14.70
  -2   1   4  187.18   14.70
  -2   1   4  200.18   15.00
  -2   1   4  196.38   14.80
  -2   1   4  191.78   14.80
   1  -1  -4    0.60    0.40
   1  -1  -4    0.20    0.30
   1  -1  -4    0.40    0.50
   1  -1  -4    0.50    0.50
   1  -1  -4    0.70    0.40
   1  -1  -4    0.00    0.30
   1  -1  -4    0.60    0.40
   1  -1  -4    1.20    0.50
  -1   1   4    0.30    0.40
  -1   1   4    0.60    0.40
  -1   1   4    0.80    0.60
  -1   1   4    0.80    0.40
  -1   1   4    0.70    0.60
  -1   1   4    0.90    0.30
  -1   1   4    1.10    0.40
  -1   1   4    0.60    0.30
  -1   1   4    0.20    0.30
   0  -1  -4  158.28   14.10
   0  -1  -4  188.88   14.20
   0  -1  -4  181.78   14.10
   0  -1  -4  218.28   14.20
   0  -1  -4  200.18   14.20
   0  -1  -4  190.88   14.10
   0  -1  -4  189.38   14.30
   0   1   4  183.88   14.20
   0   1   4  191.58   14.10
   0   1   4  189.88   14.20
   0   1   4  175.68   14.20
   0   1   4  154.38   14.10
   0   1   4  180.88   14.30
   0   1   4  186.08   14.10
   0   1   4  192.68   14.20
  -1  -1  -4  150.08   12.40
  -1  -1  -4  183.78   12.50
  -1  -1  -4  174.78   12.50
  -1  -1  -4  163.98   12.40
  -1  -1  -4  153.68   12.40
  -1  -1  -4  147.99   12.60
  -1  -1  -4  161.58   12.40
   1   1   4  156.68   12.50
   1   1   4  156.58   12.60
   1   1   4  157.28   12.40
   1   1   4  170.58   12.50
   1   1   4  175.08   12.70
  -2  -1  -4   10.90    1.40
  -2  -1  -4   11.30    1.40
  -2  -1  -4   14.70    1.90
  -2  -1  -4   16.20    1.50
  -2  -1  -4   13.40    1.60
  -2  -1  -4   11.70    1.50
   2   1   4   13.00    1.40
   2   1   4   12.60    1.70
   2   1   4   11.80    1.60
   2   1   4    9.50    1.60
   2   1   4   15.20    1.20
  -3  -1  -4  182.58   13.90
  -3  -1  -4  188.48   14.30
  -3  -1  -4  172.88   14.10
  -3  -1  -4  190.68   14.00
  -3  -1  -4  164.98   13.90
   3   1   4  182.88   14.30
   3   1   4  191.28   13.80
   3   1   4  170.68   14.10
   3   1   4  186.18   14.00
   3   1   4  168.98   13.90
  -4  -1  -4   70.39    7.50
  -4  -1  -4   78.89    7.30
  -4  -1  -4   94.99    7.70
  -4  -1  -4   88.69    7.40
  -4  -1  -4   95.69    7.80
  -4  -1  -4   87.49    7.40
   4   1   4  101.69    7.90
   4   1   4  103.49    7.20
   4   1   4   98.49    7.50
   4   1   4   88.39    7.30
   4   1   4   92.29    7.70
  -5  -1  -4   -0.10    0.90
  -5  -1  -4    1.20    0.80
  -5  -1  -4    0.50    0.70
  -5  -1  -4    0.30    0.70
  -5  -1  -4    0.10    1.00
   5   1   4   -0.10    0.80
   5   1   4    0.70    1.10
   5   1   4    1.30    0.80
  -6  -1  -4  125.79    9.10
  -6  -1  -4  103.09    8.40
  -6  -1  -4   95.59    8.40
  -6  -1  -4   95.19    8.50
  -6  -1  -4   89.69    8.80
   6   1   4   99.89    8.50
   6   1   4   92.99    9.00
  -7  -1  -4   10.60    2.50
  -7  -1  -4    6.00    2.20
  -7  -1  -4   14.30    2.20
  -7  -1  -4    8.20    1.90
  -7  -1  -4    8.30    2.00
   7   1   4   10.90    2.60
   7   1   4   12.50    2.30
  -8  -1  -4    0.30    1.70
  -8  -1  -4   -1.40    1.30
  -8  -1  -4    0.50    1.50
   8   1   4    1.60    2.20
   8  -2  -4    3.60    2.30
   8  -2  -4    3.00    1.90
  -8   2   4    1.70    2.30
  -8   2   4    2.50    1.70
  -8   2   4    1.30    1.90
   7  -2  -4    0.90    1.30
   7  -2  -4    0.80    1.60
  -7   2   4    1.40    1.00
  -7   2   4    3.30    1.50
  -7   2   4    0.80    1.50
  -7   2   4    0.30    1.50
  -7   2   4    2.20    1.90
   6  -2  -4   -0.60    0.90
   6  -2  -4   -0.10    1.30
   6  -2  -4    1.60    1.10
  -6   2   4   -0.30    1.10
  -6   2   4    0.70    0.80
  -6   2   4    1.70    1.50
  -6   2   4    0.80    1.30
  -6   2   4   -1.10    1.00
   5  -2  -4    7.60    1.90
   5  -2  -4    7.70    1.50
   5  -2  -4   11.90    2.20
   5  -2  -4    9.90    2.00
  -5   2   4   11.80    1.90
  -5   2   4   10.00    2.00
  -5   2   4    8.90    1.40
  -5   2   4    6.40    2.00
  -5   2   4    9.20    2.00
   4  -2  -4   57.99    4.80
   4  -2  -4   56.69    5.20
   4  -2  -4   51.89    5.10
   4  -2  -4   60.19    5.00
   4  -2  -4   53.99    5.00
  -4   2   4   57.49    5.00
  -4   2   4   52.19    5.10
  -4   2   4   53.29    5.00
  -4   2   4   52.79    5.30
   3  -2  -4    6.30    1.40
   3  -2  -4    5.20    1.10
   3  -2  -4    7.90    1.30
   3  -2  -4    6.80    1.30
   3  -2  -4    6.20    1.00
  -3   2   4    6.40    1.40
  -3   2   4    5.20    1.10
  -3   2   4    4.70    1.40
  -3   2   4    6.70    1.20
   2  -2  -4    0.20    0.40
   2  -2  -4    1.00    0.60
   2  -2  -4    0.30    0.70
   2  -2  -4   -0.20    0.50
   2  -2  -4    0.50    0.60
   2  -2  -4    0.30    0.50
  -2   2   4    0.60    0.50
  -2   2   4    0.00    0.50
  -2   2   4   -0.30    0.80
  -2   2   4    0.30    0.60
  -2   2   4   -0.20    0.40
  -2   2   4    0.20    0.60
  -2   2   4   -0.10    0.30
   1  -2  -4  274.47   18.90
   1  -2  -4  261.07   19.10
   1  -2  -4  208.48   19.10
   1  -2  -4  254.47   19.00
   1  -2  -4  258.47   19.10
  -1   2   4  224.18   19.20
  -1   2   4  249.58   19.20
  -1   2   4  253.47   19.00
  -1   2   4  269.07   18.90
  -1   2   4  226.98   18.80
  -1   2   4  260.67   19.10
   0  -2  -4  109.29    7.80
   0  -2  -4   94.49    7.80
   0  -2  -4   99.89    7.80
   0  -2  -4  115.79    7.90
   0  -2  -4   94.09    7.70
   0  -2  -4   99.59    7.70
   0  -2  -4  102.09    7.70
   0   2   4  100.89    7.70
   0   2   4   90.19    7.80
   0   2   4   77.99    7.90
   0   2   4  105.19    7.60
  -1  -2  -4   26.10    2.60
  -1  -2  -4   26.10    2.40
  -1  -2  -4   27.80    2.40
  -1  -2  -4   34.30    2.70
  -1  -2  -4   28.30    2.60
  -1  -2  -4   27.50    2.50
  -1  -2  -4   29.60    2.50
  -1  -2  -4   31.10    2.40
   1   2   4   27.20    2.40
   1   2   4   26.50    2.50
   1   2   4   27.20    2.50
   1   2   4   27.00    2.50
   1   2   4   35.10    2.90
  -2  -2  -4   34.30    2.90
  -2  -2  -4   33.40    3.20
  -2  -2  -4   38.00    3.00
  -2  -2  -4   34.70    3.00
  -2  -2  -4   29.70    2.90
   2   2   4   32.60    2.90
   2   2   4   35.30    3.30
   2   2   4   32.20    3.00
   2   2   4   30.90    3.10
  -3  -2  -4  316.17   23.60
  -3  -2  -4  341.17   23.80
  -3  -2  -4  324.07   23.60
  -3  -2  -4  286.37   23.90
  -3  -2  -4  329.37   23.60
   3   2   4  298.07   23.70
   3   2   4  286.37   23.90
   3   2   4  278.97   23.60
   3   2   4  312.47   23.50
  -4  -2  -4   46.50    4.10
  -4  -2  -4   36.00    4.30
  -4  -2  -4   51.09    4.30
  -4  -2  -4   47.20    4.10
  -4  -2  -4   49.10    4.20
  -4  -2  -4   46.40    4.50
   4   2   4   41.60    4.50
   4   2   4   49.00    4.10
   4   2   4   46.70    4.10
   4   2   4   42.20    4.30
  -5  -2  -4   48.90    4.60
  -5  -2  -4   41.90    5.00
  -5  -2  -4   59.29    5.10
  -5  -2  -4   51.79    4.80
  -5  -2  -4   52.19    4.70
   5   2   4   58.09    4.70
   5   2   4   50.59    5.20
   5   2   4   50.19    4.60
  -6  -2  -4   43.70    4.20
  -6  -2  -4   43.70    4.30
  -6  -2  -4   39.20    4.70
  -6  -2  -4   45.20    4.60
  -6  -2  -4   37.50    4.10
   6   2   4   42.40    4.90
   6   2   4   46.00    4.30
  -7  -2  -4    0.00    1.20
  -7  -2  -4    0.30    1.10
  -7  -2  -4    0.40    1.20
  -7  -2  -4    1.30    1.60
  -7  -2  -4    0.40    1.60
   7   2   4    3.20    1.90
   8  -3  -4    1.70    2.20
   8  -3  -4    0.20    1.60
  -8   3   4    1.00    2.30
  -8   3   4    0.10    1.80
  -8   3   4   -0.60    1.60
   7  -3  -4    3.30    1.60
   7  -3  -4    5.90    2.20
  -7   3   4    1.80    2.00
  -7   3   4    2.30    1.80
  -7   3   4    5.20    1.80
   6  -3  -4   -0.10    1.30
   6  -3  -4    0.20    1.10
   6  -3  -4    0.70    1.30
  -6   3   4    0.80    0.70
  -6   3   4    1.60    1.10
  -6   3   4    1.00    1.20
  -6   3   4    1.10    1.40
  -6   3   4    0.50    1.30
   5  -3  -4   13.10    2.30
   5  -3  -4   13.00    2.20
   5  -3  -4    6.10    1.80
   5  -3  -4   10.00    1.80
  -5   3   4    6.60    1.70
  -5   3   4   10.00    2.10
  -5   3   4    9.60    1.30
  -5   3   4    7.40    1.80
  -5   3   4    8.60    2.10
   4  -3  -4   26.80    3.30
   4  -3  -4   22.20    2.50
   4  -3  -4   20.80    2.70
   4  -3  -4   26.80    2.80
   4  -3  -4   23.60    2.80
  -4   3   4   22.60    2.60
  -4   3   4   18.00    2.60
  -4   3   4   26.40    3.60
  -4   3   4   23.50    2.80
   3  -3  -4   10.60    1.40
   3  -3  -4    5.70    1.30
   3  -3  -4    8.70    1.50
   3  -3  -4    6.80    1.40
   3  -3  -4    7.00    1.60
   3  -3  -4    7.60    1.40
  -3   3   4    9.60    1.50
  -3   3   4    6.70    0.80
  -3   3   4    5.30    1.40
  -3   3   4    6.80    1.40
  -3   3   4    6.40    1.20
   2  -3  -4    4.40    1.10
   2  -3  -4    4.10    0.90
   2  -3  -4    3.00    0.80
   2  -3  -4    4.20    0.60
   2  -3  -4    4.20    1.00
   2  -3  -4    2.10    0.80
  -2   3   4    2.40    0.70
  -2   3   4    2.00    1.00
  -2   3   4    3.50    0.60
  -2   3   4    3.50    0.80
  -2   3   4    3.70    0.90
   1  -3  -4  203.38   13.30
   1  -3  -4  160.28   13.30
   1  -3  -4  176.38   13.20
   1  -3  -4  157.08   13.10
   1  -3  -4  166.68   12.90
   1  -3  -4  166.78   13.20
  -1   3   4  184.78   13.40
  -1   3   4  147.79   12.90
  -1   3   4  182.78   13.30
  -1   3   4  165.58   12.80
  -1   3   4  169.58   13.40
  -1   3   4  166.38   13.10
   0  -3  -4  615.84   47.00
   0  -3  -4  612.24   47.00
   0  -3  -4  658.23   47.20
   0  -3  -4  656.13   47.10
   0  -3  -4  608.44   47.10
   0  -3  -4  573.84   47.10
   0  -3  -4  689.03   47.10
   0  -3  -4  579.44   46.90
   0   3   4  689.43   47.20
   0   3   4  613.34   47.30
   0   3   4  566.34   47.00
  -1  -3  -4  337.77   26.60
  -1  -3  -4  364.16   26.70
  -1  -3  -4  382.16   26.80
  -1  -3  -4  360.16   26.80
  -1  -3  -4  346.77   26.60
  -1  -3  -4  307.17   26.70
  -1  -3  -4  348.07   26.50
  -1  -3  -4  363.76   26.50
   1   3   4  379.76   27.00
   1   3   4  365.26   26.60
   1   3   4  313.27   26.50
   1   3   4  355.96   26.60
  -2  -3  -4   43.30    3.40
  -2  -3  -4   39.30    3.30
  -2  -3  -4   39.60    3.40
  -2  -3  -4   36.50    3.20
  -2  -3  -4   44.70    3.30
  -2  -3  -4   34.90    3.50
   2   3   4   35.70    3.50
   2   3   4   27.70    3.40
   2   3   4   35.90    3.30
   2   3   4   36.30    3.20
  -3  -3  -4   14.90    2.10
  -3  -3  -4   18.80    2.10
  -3  -3  -4   18.90    1.80
  -3  -3  -4   17.10    2.00
  -3  -3  -4   17.90    2.40
  -3  -3  -4   18.10    2.00
   3   3   4   15.00    2.10
   3   3   4   15.60    1.80
   3   3   4   14.90    1.70
  -4  -3  -4  136.89   12.20
  -4  -3  -4  145.49   12.40
  -4  -3  -4  175.38   12.60
  -4  -3  -4  168.38   12.50
   4   3   4  153.68   12.30
   4   3   4  157.28   12.20
  -5  -3  -4   42.30    4.60
  -5  -3  -4   49.80    4.60
  -5  -3  -4   50.69    4.50
  -5  -3  -4   47.50    4.30
  -5  -3  -4   45.50    4.40
   5   3   4   42.00    4.20
  -6  -3  -4    6.90    1.50
  -6  -3  -4    6.60    1.60
  -6  -3  -4    4.70    1.70
  -6  -3  -4    9.60    1.90
  -6  -3  -4    7.60    2.10
  -7  -3  -4    8.90    2.30
  -7  -3  -4    4.00    1.90
  -7  -3  -4    3.80    1.60
  -7  -3  -4    5.50    1.40
  -7  -3  -4    4.20    1.60
   8  -4  -4    1.30    1.80
   8  -4  -4    5.40    2.50
  -8   4   4    3.00    2.60
  -8   4   4    1.30    1.80
  -8   4   4    1.20    1.90
   7  -4  -4    0.70    1.40
   7  -4  -4    1.60    1.90
  -7   4   4    3.30    2.30
  -7   4   4   -0.10    1.30
  -7   4   4   -0.50    1.30
   6  -4  -4   10.80    2.10
   6  -4  -4    7.20    2.20
   6  -4  -4   11.60    2.40
  -6   4   4    9.50    2.60
  -6   4   4   14.90    2.50
  -6   4   4   12.90    2.30
   5  -4  -4   -0.30    1.00
   5  -4  -4    0.60    0.90
   5  -4  -4    0.40    1.00
   5  -4  -4   -0.80    1.20
   5  -4  -4   -0.50    1.00
  -5   4   4    0.40    1.20
  -5   4   4   -0.10    1.30
  -5   4   4    0.60    1.00
  -5   4   4   -0.30    1.00
  -5   4   4    0.00    0.50
   4  -4  -4   29.00    3.30
   4  -4  -4   29.10    3.40
   4  -4  -4   26.90    3.10
   4  -4  -4   31.30    3.30
   4  -4  -4   37.10    4.10
  -4   4   4   26.20    3.10
  -4   4   4   38.40    4.50
  -4   4   4   36.10    3.40
  -4   4   4   30.30    3.50
   3  -4  -4   22.00    2.70
   3  -4  -4   23.40    2.60
   3  -4  -4   23.50    3.00
   3  -4  -4   20.50    2.40
   3  -4  -4   20.60    2.70
   3  -4  -4   21.90    2.70
  -3   4   4   22.60    3.20
  -3   4   4   17.70    1.80
  -3   4   4   22.40    2.60
  -3   4   4   28.40    2.40
  -3   4   4   24.10    2.70
   2  -4  -4    2.40    0.80
   2  -4  -4    1.90    0.80
   2  -4  -4    2.10    0.90
   2  -4  -4    2.80    0.50
   2  -4  -4    3.60    1.10
   2  -4  -4    4.30    1.00
  -2   4   4    3.70    1.10
  -2   4   4    5.40    1.30
  -2   4   4    3.10    0.60
  -2   4   4    2.20    0.60
  -2   4   4    5.70    1.10
   1  -4  -4  216.68   14.40
   1  -4  -4  187.18   14.50
   1  -4  -4  180.48   14.60
   1  -4  -4  198.18   14.60
   1  -4  -4  177.08   14.60
  -1   4   4  188.28   14.60
  -1   4   4  163.38   14.80
   0  -4  -4  750.42   60.69
   0  -4  -4  871.41   60.59
   0  -4  -4  827.62   60.59
   0  -4  -4  833.32   60.69
   0  -4  -4  806.72   60.89
   0  -4  -4  721.63   60.79
   0  -4  -4  834.12   60.79
   0   4   4  770.32   60.59
   0   4   4  862.11   61.09
   0   4   4  758.12   60.79
   0   4   4  824.82   60.79
  -1  -4  -4  575.14   42.60
  -1  -4  -4  581.54   42.70
  -1  -4  -4  509.05   42.30
  -1  -4  -4  573.24   42.70
  -1  -4  -4  547.15   42.70
  -1  -4  -4  585.44   42.60
  -1  -4  -4  541.45   42.80
  -1  -4  -4  557.34   42.50
  -1  -4  -4  547.65   42.40
   1   4   4  591.94   42.50
   1   4   4  553.74   42.30
   1   4   4  572.74   42.90
   1   4   4  595.44   42.70
  -2  -4  -4   -0.10    0.40
  -2  -4  -4    0.30    0.50
  -2  -4  -4   -0.10    0.50
  -2  -4  -4    0.30    0.60
  -2  -4  -4   -0.40    0.60
  -2  -4  -4    0.60    0.60
   2   4   4   -0.20    0.50
   2   4   4    0.10    0.40
   2   4   4    0.10    0.70
   2   4   4    0.00    0.50
  -3  -4  -4   38.10    3.70
  -3  -4  -4   38.30    3.50
  -3  -4  -4   37.80    3.80
  -3  -4  -4   43.50    3.80
  -3  -4  -4   41.20    4.10
  -3  -4  -4   49.10    3.90
   3   4   4   41.00    3.80
   3   4   4   38.80    3.50
  -4  -4  -4   41.60    4.10
  -4  -4  -4   46.30    4.20
  -4  -4  -4   42.00    3.90
  -4  -4  -4   40.50    4.10
  -4  -4  -4   47.80    4.40
   4   4   4   43.70    3.90
  -5  -4  -4    6.90    1.60
  -5  -4  -4    6.50    1.60
  -5  -4  -4    8.90    1.60
  -5  -4  -4    9.10    2.00
  -5  -4  -4    7.40    1.60
  -6  -4  -4    1.00    1.20
  -6  -4  -4   -0.50    0.80
  -6  -4  -4   -1.10    1.00
  -6  -4  -4    0.30    1.10
  -6  -4  -4    0.80    1.40
  -7  -4  -4   15.60    3.10
  -7  -4  -4   13.20    2.30
  -7  -4  -4   20.00    3.10
  -7  -4  -4   20.10    2.90
  -7  -4  -4   14.30    2.80
   7  -5  -4    6.70    2.20
   7  -5  -4   13.40    3.00
  -7   5   4   10.20    2.50
  -7   5   4    7.50    2.80
  -7   5   4   14.20    2.80
   6  -5  -4    0.40    1.60
   6  -5  -4    0.10    1.20
   6  -5  -4    0.40    1.20
   6  -5  -4   -0.90    1.40
  -6   5   4   -0.20    1.80
  -6   5   4    1.10    1.20
  -6   5   4    0.40    1.10
   5  -5  -4  112.49    9.30
   5  -5  -4  101.89    9.10
   5  -5  -4  105.49    9.00
   5  -5  -4  119.29    8.90
   5  -5  -4   89.09    8.60
  -5   5   4   84.49    9.20
  -5   5   4  101.69    8.90
  -5   5   4  102.09    8.60
   4  -5  -4  158.68   12.10
   4  -5  -4  145.59   11.90
   4  -5  -4  141.89   11.80
   4  -5  -4  136.89   12.20
   4  -5  -4  148.39   11.90
  -4   5   4  151.98   11.60
  -4   5   4  134.59   12.30
  -4   5   4  139.99   11.80
   3  -5  -4  173.48   13.00
   3  -5  -4  138.29   13.10
   3  -5  -4  168.98   13.00
   3  -5  -4  159.18   13.00
   3  -5  -4  170.18   13.10
   3  -5  -4  177.18   13.10
  -3   5   4  166.58   13.20
  -3   5   4  154.98   12.90
  -3   5   4  168.78   13.50
  -3   5   4  147.99   12.60
   2  -5  -4   61.99    5.40
   2  -5  -4   53.09    5.60
   2  -5  -4   68.49    5.60
   2  -5  -4   65.59    5.40
   2  -5  -4   68.69    5.50
  -2   5   4   61.19    5.40
  -2   5   4   67.19    5.90
  -2   5   4   65.69    5.00
  -2   5   4   57.89    4.90
   1  -5  -4  312.47   21.90
   1  -5  -4  312.37   22.20
   1  -5  -4  264.67   21.50
   1  -5  -4  258.67   21.90
   1  -5  -4  273.57   21.90
   1  -5  -4  289.37   21.80
  -1   5   4  287.47   21.80
   0  -5  -4  187.58   14.70
   0  -5  -4  176.28   14.50
   0  -5  -4  189.88   14.80
   0  -5  -4  163.18   14.50
   0  -5  -4  200.78   14.80
   0  -5  -4  219.08   15.10
   0   5   4  182.28   14.80
   0   5   4  206.28   14.80
   0   5   4  185.18   14.60
  -1  -5  -4   90.09    7.10
  -1  -5  -4   90.89    7.40
  -1  -5  -4  101.29    7.50
  -1  -5  -4   97.99    7.30
  -1  -5  -4   85.79    7.20
  -1  -5  -4   88.79    7.10
  -1  -5  -4   86.49    7.30
  -1  -5  -4   78.29    7.10
   1   5   4   87.69    7.30
   1   5   4   94.29    7.20
  -2  -5  -4   79.09    5.90
  -2  -5  -4   61.09    6.00
  -2  -5  -4   59.79    5.60
  -2  -5  -4   76.49    5.70
  -2  -5  -4   74.19    6.00
   2   5   4   73.79    5.70
  -3  -5  -4  162.88   12.40
  -3  -5  -4  149.29   12.50
  -3  -5  -4  163.38   12.60
  -3  -5  -4  159.18   12.70
  -3  -5  -4  157.18   12.70
   3   5   4  163.38   12.40
  -4  -5  -4    0.40    0.90
  -4  -5  -4    0.30    0.80
  -4  -5  -4    1.80    0.70
  -4  -5  -4    0.10    1.00
  -4  -5  -4    1.10    1.10
  -5  -5  -4   -1.30    1.10
  -5  -5  -4   -0.30    1.10
  -5  -5  -4    0.10    1.00
  -5  -5  -4    0.50    0.70
  -5  -5  -4   -0.20    1.10
  -6  -5  -4   14.10    2.30
  -6  -5  -4   14.60    2.80
  -6  -5  -4   15.80    2.70
  -6  -5  -4   21.10    3.00
  -6  -5  -4   18.40    2.80
   7  -6  -4   25.80    4.00
   7  -6  -4   27.60    4.70
  -7   6   4   29.20    5.10
  -7   6   4   29.00    4.30
  -7   6   4   30.20    4.60
   6  -6  -4   81.19    8.50
   6  -6  -4   83.49    8.40
   6  -6  -4   86.69    7.90
   6  -6  -4  104.39    8.40
   6  -6  -4   88.79    8.30
  -6   6   4   81.49    8.70
  -6   6   4   86.39    7.80
  -6   6   4   92.59    8.20
   5  -6  -4   74.39    7.20
   5  -6  -4   70.09    7.30
   5  -6  -4   79.79    7.10
   5  -6  -4   71.49    6.90
   5  -6  -4   71.29    6.70
  -5   6   4   77.19    7.00
  -5   6   4   71.19    6.40
  -5   6   4   84.49    7.80
   4  -6  -4   58.09    5.50
   4  -6  -4   58.79    5.60
   4  -6  -4   56.79    5.40
   4  -6  -4   62.99    6.00
   4  -6  -4   56.49    5.50
  -4   6   4   48.80    5.90
  -4   6   4   52.89    5.40
  -4   6   4   64.59    5.10
   3  -6  -4   70.79    6.20
   3  -6  -4   69.69    6.10
   3  -6  -4   66.19    6.10
   3  -6  -4   60.99    6.10
   3  -6  -4   71.79    6.50
  -3   6   4   59.69    6.00
  -3   6   4   71.39    6.70
  -3   6   4   73.19    5.50
   2  -6  -4    5.70    1.30
   2  -6  -4    3.50    1.10
   2  -6  -4    3.50    1.40
   2  -6  -4    4.90    1.20
   2  -6  -4    4.40    1.20
  -2   6   4    6.50    1.70
  -2   6   4    4.00    1.10
   1  -6  -4   59.89    4.60
   1  -6  -4   52.99    4.80
   1  -6  -4   60.29    5.10
   1  -6  -4   59.49    5.30
   1  -6  -4   58.99    5.00
   1  -6  -4   54.09    4.90
  -1   6   4   51.39    4.80
   0  -6  -4   17.30    2.00
   0  -6  -4   19.10    2.20
   0  -6  -4   20.90    2.00
   0  -6  -4   19.00    2.20
   0  -6  -4   17.10    1.90
   0  -6  -4   19.70    2.60
   0   6   4   19.00    2.00
  -1  -6  -4   34.20    3.30
  -1  -6  -4   30.70    3.20
  -1  -6  -4   29.70    3.00
  -1  -6  -4   34.50    3.00
  -1  -6  -4   31.60    3.00
  -1  -6  -4   30.50    2.90
   1   6   4   34.00    3.00
  -2  -6  -4   29.20    3.00
  -2  -6  -4   25.90    2.60
  -2  -6  -4   30.10    3.10
  -2  -6  -4   29.60    2.60
  -3  -6  -4   12.40    2.00
  -3  -6  -4   12.30    2.00
  -3  -6  -4   12.10    1.70
  -3  -6  -4   10.90    1.80
  -3  -6  -4   14.30    1.80
  -4  -6  -4    4.60    1.40
  -4  -6  -4    3.90    1.00
  -4  -6  -4    5.50    1.50
  -4  -6  -4    5.10    1.50
  -4  -6  -4    4.10    1.40
  -5  -6  -4    3.80    1.30
  -5  -6  -4    3.50    1.10
  -5  -6  -4    4.50    1.60
  -5  -6  -4    1.30    1.20
  -6  -6  -4    0.70    1.00
  -6  -6  -4   -0.50    1.40
  -6  -6  -4   -0.40    1.40
  -6  -6  -4    3.00    1.50
   7  -7  -4   23.10    4.10
  -7   7   4   18.60    4.60
   6  -7  -4   65.79    7.00
   6  -7  -4   71.59    7.40
   6  -7  -4   62.39    7.40
   6  -7  -4   66.69    6.50
   6  -7  -4   72.59    7.10
  -6   7   4   72.29    6.90
  -6   7   4   80.09    8.00
   5  -7  -4    1.10    1.70
   5  -7  -4    2.70    1.40
   5  -7  -4    1.10    1.20
   5  -7  -4    2.00    1.60
   5  -7  -4    0.60    1.40
  -5   7   4   -0.40    1.80
  -5   7   4    2.30    1.30
   4  -7  -4    4.30    2.00
   4  -7  -4    8.20    2.00
   4  -7  -4    5.90    1.80
   4  -7  -4    6.00    1.60
   4  -7  -4    6.00    1.70
  -4   7   4    5.10    2.10
  -4   7   4    5.60    1.60
   3  -7  -4   17.70    2.60
   3  -7  -4   15.00    2.30
   3  -7  -4   18.30    2.80
   3  -7  -4   15.20    2.40
   3  -7  -4   15.50    2.90
  -3   7   4   18.70    2.50
  -3   7   4   15.00    2.90
   2  -7  -4   20.50    2.80
   2  -7  -4   19.50    2.50
   2  -7  -4   18.10    3.00
   2  -7  -4   18.60    1.70
   2  -7  -4   20.00    2.60
  -2   7   4   20.10    2.50
   1  -7  -4   67.09    5.70
   1  -7  -4   48.90    5.90
   1  -7  -4   76.59    5.90
   1  -7  -4   60.39    5.20
   1  -7  -4   78.79    5.90
  -1   7   4   64.59    5.60
   0  -7  -4    0.10    0.80
   0  -7  -4    0.60    0.80
   0  -7  -4   -0.10    0.60
   0  -7  -4   -0.10    1.00
   0  -7  -4    0.70    0.60
  -1  -7  -4    8.10    1.30
  -1  -7  -4    8.80    1.70
  -1  -7  -4    8.70    1.60
  -1  -7  -4    8.60    1.40
  -1  -7  -4    7.40    1.70
  -2  -7  -4    1.30    1.10
  -2  -7  -4    1.60    0.90
  -2  -7  -4    0.20    0.90
  -2  -7  -4    0.40    0.60
  -2  -7  -4    0.30    0.90
  -3  -7  -4    1.80    1.10
  -3  -7  -4    0.30    1.00
  -3  -7  -4    0.00    0.60
  -3  -7  -4   -0.50    0.80
  -4  -7  -4    4.40    1.40
  -4  -7  -4    3.70    1.50
  -4  -7  -4    1.80    1.40
  -4  -7  -4    5.20    1.10
  -5  -7  -4    2.00    1.50
  -5  -7  -4   -0.20    1.50
  -5  -7  -4    0.10    1.10
   6  -8  -4   -0.70    1.40
   6  -8  -4    0.70    2.20
   6  -8  -4   -0.40    2.00
   6  -8  -4    0.20    1.80
   6  -8  -4    1.50    1.70
   5  -8  -4   50.59    6.10
   5  -8  -4   46.00    5.40
   5  -8  -4   37.80    4.70
   5  -8  -4   43.80    5.10
   5  -8  -4   47.90    5.50
   4  -8  -4    1.40    1.30
   4  -8  -4   -1.70    1.10
   4  -8  -4   -0.90    1.10
   4  -8  -4    1.10    1.80
   4  -8  -4    1.10    1.20
   3  -8  -4    2.20    1.60
   3  -8  -4    1.70    1.20
   3  -8  -4    0.40    1.10
   3  -8  -4    2.60    1.50
   3  -8  -4    2.80    1.30
   2  -8  -4   30.30    3.00
   2  -8  -4   21.00    2.90
   2  -8  -4   22.20    3.20
   2  -8  -4   23.00    3.50
   1  -8  -4    7.50    1.50
   1  -8  -4    9.70    1.80
   1  -8  -4    9.00    1.20
   1  -8  -4    9.70    2.10
   1  -8  -4   12.50    2.00
   0  -8  -4    7.80    1.20
   0  -8  -4    6.40    1.40
   0  -8  -4    5.70    1.80
   0  -8  -4    5.90    1.50
   0  -8  -4    7.60    1.40
  -1  -8  -4    0.40    1.10
  -1  -8  -4    1.60    0.90
  -1  -8  -4    0.50    1.00
  -1  -8  -4    0.30    0.80
  -1  -8  -4    1.60    0.80
  -2  -8  -4   -0.30    1.00
  -2  -8  -4    0.40    0.70
  -2  -8  -4   -0.30    0.90
  -2  -8  -4    0.70    0.90
  -2  -8  -4   -0.20    1.00
  -3  -8  -4    3.00    1.30
  -3  -8  -4    1.30    1.00
  -3  -8  -4    2.30    1.40
  -3  -8  -4    1.40    0.80
  -3  -8  -4    1.50    1.30
  -4  -8  -4    3.70    1.60
  -4  -8  -4    2.60    1.00
  -4  -8  -4    4.20    1.70
  -4  -8  -4    3.40    1.50
   5  -9  -4   -1.40    1.70
   5  -9  -4   -0.50    1.60
   5  -9  -4   -0.70    1.70
   5  -9  -4   -3.40    2.00
   5  -9  -4   -1.50    1.20
   4  -9  -4   16.80    3.20
   4  -9  -4   21.70    3.20
   4  -9  -4   16.60    2.80
   4  -9  -4   16.10    3.40
   4  -9  -4   15.70    3.10
   3  -9  -4    4.30    1.70
   3  -9  -4    3.30    1.80
   3  -9  -4    4.20    1.50
   3  -9  -4    5.50    2.20
   3  -9  -4    3.20    1.50
   2  -9  -4   26.80    3.40
   2  -9  -4   22.00    3.80
   2  -9  -4   27.20    3.60
   2  -9  -4   32.50    3.60
   2  -9  -4   27.90    4.00
   1  -9  -4    1.90    1.50
   1  -9  -4    2.00    1.10
   1  -9  -4    0.20    1.00
   1  -9  -4   -0.90    0.80
   0  -9  -4    9.20    1.60
   0  -9  -4    6.20    2.00
   0  -9  -4    7.20    1.60
   0  -9  -4    4.20    1.50
  -1  -9  -4    1.40    1.00
  -1  -9  -4   -0.20    1.30
  -1  -9  -4    1.40    1.00
  -1  -9  -4   -0.40    1.00
  -1  -9  -4   -0.70    0.70
  -2  -9  -4    6.70    2.10
  -2  -9  -4   11.30    1.90
  -2  -9  -4    3.90    1.50
  -2  -9  -4    9.70    1.50
  -2  -9  -4    3.90    1.40
  -3  -9  -4    0.10    0.80
  -3  -9  -4   -0.50    1.40
  -3  -9  -4    0.10    1.00
  -3  -9  -4    1.80    1.40
  -3  -9  -4   -2.10    1.20
   4 -10  -4   28.10    4.30
   4 -10  -4   23.90    3.60
   4 -10  -4   23.90    4.10
   4 -10  -4   26.90    3.80
   4 -10  -4   28.10    4.70
   3 -10  -4   24.60    3.60
   3 -10  -4   19.30    3.20
   3 -10  -4   25.10    4.00
   3 -10  -4   25.10    3.50
   3 -10  -4   21.00    3.90
   2 -10  -4   45.70    4.80
   2 -10  -4   49.90    6.10
   2 -10  -4   42.50    4.60
   2 -10  -4   42.20    4.60
   2 -10  -4   44.20    5.20
   1 -10  -4   13.30    2.50
   1 -10  -4   15.50    2.40
   1 -10  -4   14.80    2.90
   1 -10  -4   18.20    2.60
   0 -10  -4    7.90    1.90
   0 -10  -4    8.20    1.70
   0 -10  -4    5.90    2.10
   0 -10  -4    4.70    1.60
  -1 -10  -4   24.30    2.90
  -1 -10  -4   23.10    3.00
  -1 -10  -4   28.80    3.50
  -1 -10  -4   24.40    4.00
  -2 -10  -4    9.50    1.70
  -2 -10  -4    7.10    2.00
  -2 -10  -4   10.50    2.00
  -2 -10  -4   11.80    2.00
  -2 -10  -4    6.50    2.30
  -1 -12   5    0.30    1.70
  -1 -12   5    2.10    2.00
  -1 -12   5    3.00    1.50
  -1 -12   5    3.40    1.90
  -1 -12   5    2.90    2.00
   0 -12   5    5.40    2.20
   0 -12   5    5.60    2.30
   0 -12   5    5.20    2.30
   1 -12   5   37.20    3.70
   1 -12   5   42.10    5.30
   1 -12   5   43.90    5.60
   1 -12   5   39.10    5.30
   2 -12   5    3.40    2.10
   2 -12   5    8.10    2.60
   2 -12   5    5.40    2.40
   2 -12   5    6.80    1.60
   3 -12   5   17.90    3.60
   3 -12   5   12.30    1.90
   3 -12   5   17.60    2.70
   3 -12   5   13.10    3.30
   3 -12   5   18.20    3.40
  -3 -11   5    0.20    1.50
  -3 -11   5    2.60    1.70
  -3 -11   5    1.80    1.90
  -3 -11   5   -0.20    1.30
  -3 -11   5    3.10    1.50
  -2 -11   5   18.80    2.80
  -2 -11   5   21.00    3.20
  -2 -11   5   14.80    3.00
  -2 -11   5   27.80    3.70
  -2 -11   5   21.00    2.90
  -2 -11   5   20.30    2.90
  -2 -11   5   16.90    3.10
  -1 -11   5    3.30    1.40
  -1 -11   5    2.10    1.60
  -1 -11   5    4.70    1.40
  -1 -11   5    3.70    1.60
  -1 -11   5    2.60    1.90
  -1 -11   5    2.20    1.60
  -1 -11   5    2.10    1.20
   0 -11   5   18.80    3.20
   0 -11   5   16.70    2.90
   0 -11   5   16.40    2.20
   0 -11   5   14.50    1.40
   0 -11   5   14.60    3.10
   0 -11   5   12.60    2.10
   1 -11   5    5.10    1.10
   1 -11   5    6.30    2.20
   1 -11   5    8.40    1.40
   1 -11   5    8.10    2.50
   1 -11   5    5.20    1.90
   2 -11   5   -0.10    1.60
   2 -11   5    1.40    1.10
   2 -11   5    0.60    1.80
   2 -11   5    1.10    1.50
   2 -11   5    1.10    0.70
   3 -11   5    0.80    1.70
   3 -11   5   -0.20    1.70
   3 -11   5    0.10    1.60
   3 -11   5   -1.70    0.80
   3 -11   5    0.80    1.20
   4 -11   5   98.69    9.20
   4 -11   5   85.29    8.30
   4 -11   5  104.39    9.40
   4 -11   5   90.49    7.80
   4 -11   5   83.39    8.70
   5 -11   5   11.30    2.90
   5 -11   5   15.00    3.40
  -4 -10   5    4.30    1.70
  -4 -10   5    2.00    1.70
  -4 -10   5    2.90    1.70
  -4 -10   5    4.30    0.90
  -4 -10   5    2.70    0.70
  -3 -10   5   16.20    2.60
  -3 -10   5   14.80    2.60
  -3 -10   5   16.90    2.70
  -3 -10   5   15.00    2.70
  -3 -10   5   17.60    2.90
  -2 -10   5    0.70    1.10
  -2 -10   5    0.80    1.20
  -2 -10   5    0.40    1.40
  -2 -10   5    1.00    1.10
  -2 -10   5    2.30    1.30
  -2 -10   5    0.60    1.30
  -2 -10   5    1.00    1.40
  -1 -10   5   46.40    5.20
  -1 -10   5   69.89    5.90
  -1 -10   5   61.69    5.40
  -1 -10   5   55.89    5.70
  -1 -10   5   63.69    5.90
  -1 -10   5   57.19    5.30
  -1 -10   5   66.09    6.00
   0 -10   5   28.80    2.50
   0 -10   5   33.90    4.20
   0 -10   5   30.20    2.60
   0 -10   5   34.80    4.40
   0 -10   5   30.90    3.10
   0 -10   5   29.80    3.00
   0 -10   5   30.90    3.80
   1 -10   5    1.30    0.40
   1 -10   5    0.80    0.80
   1 -10   5    1.50    0.80
   1 -10   5    0.90    1.50
   1 -10   5    2.10    1.40
   1 -10   5   -0.60    1.50
   1 -10   5    2.20    0.90
   2 -10   5   -0.80    1.40
   2 -10   5    2.30    1.60
   2 -10   5    4.30    0.90
   2 -10   5    2.70    1.20
   2 -10   5    3.70    1.50
   3 -10   5   26.00    2.80
   3 -10   5   22.90    3.90
   3 -10   5   21.50    3.20
   3 -10   5   27.30    4.20
   3 -10   5   28.00    3.80
   4 -10   5   28.20    4.40
   4 -10   5   26.40    4.30
   4 -10   5   21.20    3.70
   4 -10   5   25.70    3.10
   4 -10   5   24.00    3.50
   5 -10   5   12.20    3.20
   5 -10   5   23.20    3.10
   5 -10   5   27.60    4.10
   5 -10   5   17.70    3.40
   5 -10   5   17.30    3.90
  -5  -9   5   39.80    5.00
  -5  -9   5   35.40    4.50
  -5  -9   5   40.50    4.60
  -5  -9   5   32.40    3.40
  -4  -9   5    3.30    1.50
  -4  -9   5    3.60    1.60
  -4  -9   5    3.30    0.90
  -4  -9   5    4.30    1.00
  -4  -9   5    6.00    1.80
  -3  -9   5    2.40    1.30
  -3  -9   5    0.30    1.00
  -3  -9   5    2.60    0.50
  -3  -9   5    2.00    1.30
  -3  -9   5    0.80    1.30
  -3  -9   5    1.50    1.20
  -2  -9   5   71.49    6.50
  -2  -9   5   75.59    6.70
  -2  -9   5   79.39    6.50
  -2  -9   5   71.99    6.50
  -2  -9   5   71.09    6.70
  -2  -9   5   78.69    6.70
  -2  -9   5   68.49    6.50
  -1  -9   5  102.19    8.60
  -1  -9   5  120.99    9.00
  -1  -9   5  110.09    8.70
  -1  -9   5  102.79    9.00
  -1  -9   5   99.79    8.90
  -1  -9   5   99.59    9.10
  -1  -9   5  103.19    8.60
   0  -9   5    2.40    1.50
   0  -9   5    2.10    1.20
   0  -9   5    1.70    0.80
   0  -9   5    1.60    0.60
   0  -9   5    1.60    1.30
   0  -9   5    2.00    0.50
   0  -9   5    1.30    0.80
   1  -9   5   19.70    2.40
   1  -9   5   22.50    3.30
   1  -9   5   25.40    2.40
   1  -9   5   18.50    2.90
   1  -9   5   24.20    2.30
   1  -9   5   20.40    3.40
   1  -9   5   22.90    2.40
   1  -9   5   24.30    2.00
   2  -9   5    5.80    1.30
   2  -9   5    5.00    1.70
   2  -9   5    4.30    1.30
   2  -9   5    3.30    1.50
   2  -9   5    4.60    1.00
   2  -9   5    4.80    0.90
   2  -9   5    4.20    1.80
   3  -9   5    0.80    1.40
   3  -9   5    1.00    1.50
   3  -9   5    3.60    1.70
   3  -9   5    2.40    0.90
   3  -9   5    4.90    1.40
   4  -9   5   36.50    4.10
   4  -9   5   33.60    3.60
   4  -9   5   30.90    4.80
   4  -9   5   37.70    4.60
   4  -9   5   33.40    4.60
   5  -9   5    2.90    1.70
   5  -9   5   -0.60    1.60
   5  -9   5    2.90    1.80
   5  -9   5    0.90    1.20
   5  -9   5   -0.90    1.50
   6  -9   5    2.60    1.50
   6  -9   5    0.50    2.00
   6  -9   5   -1.00    1.70
   6  -9   5   -0.20    1.90
   6  -9   5    3.30    2.20
  -6  -8   5  113.09    9.60
  -6  -8   5  115.09   10.30
  -6  -8   5   99.59    9.00
  -5  -8   5    5.00    1.30
  -5  -8   5    2.60    1.60
  -5  -8   5    2.80    1.70
  -4  -8   5    0.30    1.20
  -4  -8   5    0.90    0.70
  -4  -8   5    0.10    1.10
  -4  -8   5    0.00    1.20
  -4  -8   5   -0.10    0.70
  -3  -8   5   28.40    3.80
  -3  -8   5   35.80    2.90
  -3  -8   5   35.20    2.90
  -3  -8   5   33.70    3.50
  -3  -8   5   32.10    3.80
  -3  -8   5   31.30    3.60
  -2  -8   5   28.90    3.50
  -2  -8   5   36.10    3.70
  -2  -8   5   36.50    3.70
  -2  -8   5   37.10    3.80
  -2  -8   5   38.20    3.90
  -2  -8   5   43.30    3.80
  -1  -8   5    0.30    0.60
  -1  -8   5   -0.60    0.90
  -1  -8   5    0.00    0.90
  -1  -8   5   -0.40    0.70
  -1  -8   5   -0.60    0.60
  -1  -8   5    0.70    0.80
  -1  -8   5   -0.40    0.80
   0  -8   5   34.30    2.90
   0  -8   5   38.50    3.80
   0  -8   5   32.70    4.00
   0  -8   5   32.80    3.10
   0  -8   5   31.80    2.90
   0  -8   5   39.10    3.50
   1  -8   5   16.30    2.70
   1  -8   5   13.90    1.50
   1  -8   5   13.00    2.40
   1  -8   5   14.30    1.70
   1  -8   5   13.40    1.70
   1  -8   5   12.90    1.40
   1  -8   5   12.50    2.10
   1  -8   5   14.40    1.40
   2  -8   5    1.00    1.20
   2  -8   5    1.50    0.90
   2  -8   5    1.50    0.90
   2  -8   5    1.30    1.10
   2  -8   5    3.00    1.40
   2  -8   5    0.90    0.60
   2  -8   5    1.10    0.50
   3  -8   5    0.10    1.20
   3  -8   5    1.60    1.00
   3  -8   5    0.30    1.20
   3  -8   5    1.60    1.30
   3  -8   5   -0.70    0.60
   4  -8   5    4.40    1.80
   4  -8   5    4.80    1.40
   4  -8   5    6.20    2.00
   4  -8   5    5.90    1.80
   4  -8   5    4.80    1.70
   5  -8   5    7.10    1.70
   5  -8   5    6.70    2.10
   5  -8   5    4.10    2.00
   5  -8   5    5.10    1.90
   5  -8   5    5.20    1.90
   6  -8   5   25.40    4.30
   6  -8   5   23.70    4.20
   6  -8   5   22.80    3.80
   6  -8   5   25.50    4.00
   6  -8   5   22.70    3.30
   7  -8   5    4.10    2.50
   7  -8   5    4.50    2.30
   7  -8   5    4.70    2.70
   7  -8   5    5.70    2.00
   7  -8   5    1.80    2.70
  -6  -7   5    0.30    1.40
  -6  -7   5    1.30    1.30
  -6  -7   5    0.70    0.90
  -6  -7   5    0.30    1.80
  -5  -7   5    1.30    1.40
  -5  -7   5    0.50    1.00
  -5  -7   5    0.80    0.70
  -5  -7   5   -0.70    1.20
  -5  -7   5   -0.20    1.20
  -4  -7   5   20.80    2.00
  -4  -7   5   23.30    3.10
  -4  -7   5   17.90    2.90
  -4  -7   5   26.10    3.30
  -4  -7   5   22.10    2.40
  -4  -7   5   23.00    2.40
  -3  -7   5   11.50    2.00
  -3  -7   5   11.80    1.50
  -3  -7   5   12.80    1.90
  -3  -7   5   12.80    2.10
  -3  -7   5   11.20    1.40
  -3  -7   5   11.60    2.00
  -2  -7   5    3.10    1.10
  -2  -7   5    3.10    0.50
  -2  -7   5    1.20    1.00
  -2  -7   5    2.90    1.10
  -2  -7   5    4.20    1.30
  -2  -7   5    3.10    1.20
  -2  -7   5    1.90    0.50
  -1  -7   5  123.99    9.30
  -1  -7   5  114.29    9.20
  -1  -7   5   92.89    9.00
  -1  -7   5  115.79    8.90
   0  -7   5   61.29    4.90
   0  -7   5   68.09    5.60
   0  -7   5   66.69    5.10
   0  -7   5   55.49    5.20
   0  -7   5   61.69    4.90
   0  -7   5   53.29    5.50
  -1   7  -5    9.70    1.00
   1  -7   5    7.70    1.50
   1  -7   5   10.70    1.20
   1  -7   5   10.60    1.20
   1  -7   5   12.00    1.30
   1  -7   5    8.70    1.30
   1  -7   5   12.70    2.10
   1  -7   5   10.30    1.90
   1  -7   5   10.20    1.40
  -2   7  -5   50.19    4.00
   2  -7   5   47.70    4.20
   2  -7   5   51.29    4.80
   2  -7   5   43.70    4.30
   2  -7   5   51.59    4.80
   2  -7   5   55.79    4.40
   2  -7   5   45.40    3.80
   2  -7   5   49.90    4.10
   2  -7   5   43.00    4.40
  -3   7  -5   19.20    2.10
   3  -7   5   20.30    2.60
   3  -7   5   22.10    2.80
   3  -7   5   13.90    2.70
   3  -7   5   15.80    2.80
   3  -7   5   18.50    2.20
   3  -7   5   21.50    2.80
  -4   7  -5    0.50    0.80
   4  -7   5    0.60    1.20
   4  -7   5    0.40    1.30
   4  -7   5    0.90    0.80
   4  -7   5    1.00    1.20
   4  -7   5    0.40    1.10
  -5   7  -5    0.80    1.10
   5  -7   5    4.70    1.90
   5  -7   5    1.70    1.50
   5  -7   5   -0.30    1.00
   5  -7   5    1.20    1.50
   5  -7   5    0.10    1.30
  -6   7  -5    0.60    1.20
   6  -7   5    2.40    1.90
   6  -7   5   -0.60    1.40
   6  -7   5    2.10    1.90
   6  -7   5    0.80    1.80
   6  -7   5    3.40    1.50
  -7   7  -5    1.00    1.60
   7  -7   5    0.30    2.10
   7  -7   5    3.10    2.00
   7  -7   5   -1.70    2.30
   7  -7   5    2.00    2.20
   7  -7   5    0.70    1.70
  -7  -6   5    3.90    1.90
  -7  -6   5    3.00    1.30
  -7  -6   5    2.70    2.10
  -7  -6   5    5.50    1.80
  -6  -6   5    3.60    1.20
  -6  -6   5    2.60    1.90
  -6  -6   5    1.10    1.40
  -6  -6   5    2.60    1.40
  -5  -6   5    1.40    1.00
  -5  -6   5    0.70    1.10
  -5  -6   5    2.90    1.60
  -5  -6   5    0.50    0.80
  -5  -6   5    2.70    1.30
  -4  -6   5   33.30    3.30
  -4  -6   5   28.80    3.00
  -4  -6   5   29.40    2.90
  -4  -6   5   29.70    3.40
  -4  -6   5   28.00    2.70
  -4  -6   5   29.80    3.40
  -4  -6   5   28.90    2.80
  -3  -6   5   -1.30    0.40
  -3  -6   5    1.10    0.90
  -3  -6   5    0.60    0.90
  -3  -6   5    0.20    0.80
  -3  -6   5    0.70    0.60
  -3  -6   5   -0.30    0.50
  -3  -6   5    0.30    0.30
  -3  -6   5    0.60    0.70
  -2  -6   5   25.20    2.70
  -2  -6   5   30.70    3.00
  -2  -6   5   29.60    2.90
  -2  -6   5   25.70    2.40
  -2  -6   5   26.80    2.80
  -2  -6   5   29.20    2.30
  -1  -6   5   81.89    7.60
  -1  -6   5   91.29    7.00
  -1  -6   5  103.39    7.70
  -1  -6   5   96.59    7.40
  -1  -6   5   88.69    7.00
  -1  -6   5   96.09    7.70
   0  -6   5   18.10    1.70
   0  -6   5   18.10    2.40
   0  -6   5   19.00    1.50
   0  -6   5   18.10    2.40
   0  -6   5   19.20    2.00
   0  -6   5   17.10    1.60
   0  -6   5   17.90    1.60
  -1   6  -5    4.20    0.70
   1  -6   5    4.40    0.90
   1  -6   5    4.70    0.80
   1  -6   5    4.40    1.00
   1  -6   5    5.90    1.40
   1  -6   5    4.10    0.80
   1  -6   5    4.10    1.30
   1  -6   5    3.90    0.60
   1  -6   5    3.40    0.60
  -2   6  -5   69.69    5.60
  -2   6  -5   65.99    5.60
   2  -6   5   75.39    6.00
   2  -6   5   89.89    6.10
   2  -6   5   70.59    5.80
   2  -6   5   62.59    5.70
   2  -6   5   66.09    6.30
   2  -6   5   69.79    5.90
   2  -6   5   62.99    6.10
  -3   6  -5  211.68   16.40
  -3   6  -5  205.68   16.40
   3  -6   5  229.08   17.20
   3  -6   5  207.38   16.70
   3  -6   5  191.78   16.40
   3  -6   5  209.48   16.70
   3  -6   5  210.48   16.70
   3  -6   5  234.18   16.90
  -4   6  -5    6.10    1.30
  -4   6  -5    7.70    1.00
   4  -6   5    6.70    1.70
   4  -6   5    5.80    1.70
   4  -6   5    8.70    2.00
   4  -6   5    7.60    1.80
   4  -6   5    6.60    1.40
  -5   6  -5    6.30    1.50
  -5   6  -5    5.70    1.60
   5  -6   5    3.30    1.60
   5  -6   5    2.20    1.50
   5  -6   5    2.80    1.40
   5  -6   5    3.80    1.30
   5  -6   5    2.50    1.50
  -6   6  -5   19.90    3.20
  -6   6  -5   20.30    3.00
   6  -6   5   17.00    3.40
   6  -6   5   15.70    3.20
   6  -6   5   33.00    3.70
   6  -6   5   22.70    3.90
   6  -6   5   26.00    3.40
  -7   6  -5   25.80    3.80
   7  -6   5   24.80    4.20
   7  -6   5   26.80    4.70
   7  -6   5   26.60    4.40
   7  -6   5   30.40    4.00
   7  -6   5   18.70    4.60
  -7  -5   5    9.50    2.30
  -7  -5   5    7.00    2.60
  -7  -5   5   10.10    2.30
  -7  -5   5    6.80    1.80
  -6  -5   5   45.80    5.50
  -6  -5   5   32.00    4.60
  -6  -5   5   39.70    4.40
  -6  -5   5   45.20    4.50
  -6  -5   5   45.60    4.10
  -5  -5   5    1.50    0.80
  -5  -5   5    1.10    1.30
  -5  -5   5    0.20    1.00
  -5  -5   5    3.30    1.20
  -5  -5   5    1.90    1.50
  -4  -5   5   -0.20    0.80
  -4  -5   5    0.50    0.90
  -4  -5   5    0.40    0.70
  -4  -5   5    0.40    1.00
  -4  -5   5    0.40    0.70
  -4  -5   5    0.20    0.60
  -4  -5   5    0.40    0.60
   3   5  -5   57.59    4.70
  -3  -5   5   50.79    5.20
  -3  -5   5   59.99    4.80
  -3  -5   5   50.89    4.90
  -3  -5   5   62.39    4.90
  -3  -5   5   64.79    5.00
  -3  -5   5   62.49    5.20
  -3  -5   5   55.69    5.30
  -3  -5   5   67.59    4.80
  -2  -5   5  149.79   11.40
  -2  -5   5  122.39   11.40
  -2  -5   5  143.69   11.10
  -2  -5   5  134.19   11.50
  -2  -5   5  149.99   11.30
  -2  -5   5  142.29   11.00
  -2  -5   5  161.48   11.10
  -2  -5   5  146.89   11.00
  -1  -5   5    1.30    0.70
  -1  -5   5    0.10    0.30
  -1  -5   5    0.40    0.20
  -1  -5   5    0.30    0.50
  -1  -5   5   -0.50    0.50
  -1  -5   5    0.40    0.20
  -1  -5   5    0.10    0.20
   0   5  -5  221.18   16.10
   0  -5   5  200.98   16.70
   0  -5   5  192.78   16.30
   0  -5   5  217.18   16.30
   0  -5   5  211.08   16.40
   0  -5   5  248.28   16.80
   0  -5   5  212.18   16.20
   0  -5   5  215.08   16.20
  -1   5  -5  629.64   49.00
  -1   5  -5  544.75   49.10
   1  -5   5  731.43   49.30
   1  -5   5  615.94   49.00
   1  -5   5  723.13   49.60
   1  -5   5  635.44   49.20
   1  -5   5  616.84   49.00
   1  -5   5  705.33   49.20
   1  -5   5  684.43   49.30
  -2   5  -5  613.54   46.40
  -2   5  -5  602.44   46.30
   2  -5   5  614.34   46.50
   2  -5   5  618.64   46.60
   2  -5   5  599.94   46.90
   2  -5   5  629.94   46.80
   2  -5   5  617.84   46.40
   2  -5   5  632.14   46.70
   2  -5   5  601.24   46.50
  -3   5  -5   88.99    7.40
  -3   5  -5   95.19    7.50
  -3   5  -5   87.19    7.10
   3  -5   5   91.49    7.80
   3  -5   5   84.09    7.90
   3  -5   5   91.59    7.80
   3  -5   5  111.89    7.80
   3  -5   5   88.49    7.50
   3  -5   5   89.39    7.70
  -4   5  -5   43.90    4.40
  -4   5  -5   50.29    4.30
  -4   5  -5   46.40    3.80
   4  -5   5   48.70    4.60
   4  -5   5   52.19    4.90
   4  -5   5   48.20    4.70
   4  -5   5   43.20    4.60
   4  -5   5   47.90    4.30
   4  -5   5   39.30    4.40
  -5   5  -5   30.40    2.80
  -5   5  -5   31.80    3.60
  -5   5  -5   34.10    3.40
   5  -5   5   27.30    3.80
   5  -5   5   33.40    4.30
   5  -5   5   33.00    3.60
   5  -5   5   34.10    3.50
   5  -5   5   28.60    4.10
  -6   5  -5    0.60    1.00
  -6   5  -5   -0.10    1.00
   6  -5   5    0.60    1.60
   6  -5   5   -0.60    1.40
   6  -5   5   -0.30    1.10
   6  -5   5   -0.30    1.50
   6  -5   5   -0.30    1.20
  -7   5  -5   50.79    5.30
  -7   5  -5   54.09    5.50
   7  -5   5   46.60    5.40
   7  -5   5   52.89    5.90
   7  -5   5   45.40    6.20
  -7  -4   5   48.60    4.60
  -7  -4   5   42.90    5.50
  -7  -4   5   34.50    4.80
  -7  -4   5   40.60    5.00
  -7  -4   5   31.80    4.20
  -6  -4   5    1.20    1.10
  -6  -4   5    1.10    1.40
  -6  -4   5   -1.70    0.80
  -6  -4   5    1.40    1.30
  -6  -4   5    2.90    1.60
  -5  -4   5    7.10    1.40
  -5  -4   5    9.20    1.80
  -5  -4   5    8.20    1.90
  -5  -4   5    5.00    1.50
  -5  -4   5    7.50    1.90
   4   4  -5   20.80    2.20
  -4  -4   5   19.20    2.20
  -4  -4   5   17.00    2.50
  -4  -4   5   17.60    2.30
  -4  -4   5   17.60    2.60
  -4  -4   5   18.10    1.90
  -4  -4   5   16.40    1.90
  -4  -4   5   22.50    2.30
  -4  -4   5   21.00    2.60
  -4  -4   5   17.80    1.80
  -3  -4   5  309.27   23.20
  -3  -4   5  323.87   23.10
  -3  -4   5  294.87   23.00
  -3  -4   5  322.67   23.00
  -3  -4   5  277.77   23.10
  -3  -4   5  289.67   23.10
  -3  -4   5  301.17   23.40
   2   4  -5    1.30    0.50
  -2  -4   5    2.40    0.80
  -2  -4   5    2.80    0.60
  -2  -4   5    3.00    0.80
  -2  -4   5    1.80    0.50
  -2  -4   5    2.10    0.50
  -2  -4   5    2.80    0.90
  -2  -4   5    3.30    0.60
  -2  -4   5    2.90    0.50
   1   4  -5  311.77   23.10
  -1  -4   5  314.77   23.10
  -1  -4   5  350.86   23.60
  -1  -4   5  301.77   23.10
  -1  -4   5  294.27   23.50
  -1  -4   5  298.17   23.40
  -1  -4   5  282.27   23.10
   0   4  -5   46.80    3.70
   0  -4   5   50.29    3.70
   0  -4   5   46.00    3.80
   0  -4   5   46.80    3.70
   0  -4   5   45.90    3.90
   0  -4   5   44.10    4.10
   0  -4   5   42.10    4.00
   0  -4   5   47.50    3.70
   0  -4   5   49.00    3.80
  -1   4  -5   44.00    3.60
  -1   4  -5   42.70    3.60
  -1   4  -5   46.10    3.60
   1  -4   5   40.00    4.00
   1  -4   5   45.90    3.60
   1  -4   5   43.00    3.70
   1  -4   5   53.99    4.20
   1  -4   5   42.90    3.70
   1  -4   5   39.70    3.80
   1  -4   5   48.00    3.70
   1  -4   5   45.50    3.50
  -2   4  -5   78.69    6.40
  -2   4  -5   64.49    6.40
  -2   4  -5   74.49    6.40
  -2   4  -5   79.49    6.30
   2  -4   5   80.39    6.40
   2  -4   5   83.49    6.90
   2  -4   5   88.69    6.60
   2  -4   5   82.59    6.50
   2  -4   5   91.79    6.90
   2  -4   5   78.19    6.60
   2  -4   5   89.89    6.80
  -3   4  -5  675.03   52.59
  -3   4  -5  679.93   52.89
  -3   4  -5  673.73   52.99
   3  -4   5  767.92   53.09
   3  -4   5  715.23   53.39
   3  -4   5  675.93   53.09
   3  -4   5  674.53   53.09
   3  -4   5  750.32   53.29
   3  -4   5  688.03   52.89
  -4   4  -5   18.10    1.80
  -4   4  -5   15.50    2.30
  -4   4  -5   22.60    2.70
  -4   4  -5   22.00    2.50
   4  -4   5   14.80    2.60
   4  -4   5   18.30    2.50
   4  -4   5   22.80    3.00
   4  -4   5   18.70    2.40
   4  -4   5   21.40    2.80
   4  -4   5   20.30    2.60
  -5   4  -5    2.00    1.10
  -5   4  -5    1.90    1.10
  -5   4  -5    2.70    0.80
   5  -4   5    2.50    1.50
   5  -4   5    2.70    1.30
   5  -4   5    3.50    1.30
   5  -4   5    2.30    1.40
   5  -4   5    2.40    1.60
  -6   4  -5    4.10    1.30
  -6   4  -5    3.00    1.60
  -6   4  -5    3.30    1.00
   6  -4   5    4.00    1.50
   6  -4   5    2.00    1.30
   6  -4   5    3.10    1.80
   6  -4   5    3.30    1.90
   6  -4   5    2.40    1.70
  -7   4  -5   -0.50    1.20
  -7   4  -5    0.10    1.10
   7  -4   5    2.20    1.40
   7  -4   5   -0.20    1.70
   7  -4   5    0.30    1.70
  -8   4  -5    2.10    2.00
  -8   4  -5    2.00    1.70
   8  -4   5    4.30    1.90
   8  -4   5    2.40    2.40
  -8  -3   5   48.90    5.00
  -8  -3   5   27.50    4.30
  -8  -3   5   38.10    5.20
  -7  -3   5    3.00    1.80
  -7  -3   5    3.10    1.50
  -7  -3   5    1.30    1.30
  -7  -3   5    2.90    1.80
  -7  -3   5    1.80    1.60
  -6  -3   5    8.10    2.20
  -6  -3   5    3.40    1.40
  -6  -3   5    3.20    1.30
  -6  -3   5    7.30    1.90
  -6  -3   5    6.10    1.90
   5   3  -5   23.60    2.80
  -5  -3   5   22.50    3.10
  -5  -3   5   31.70    3.60
  -5  -3   5   30.60    3.20
  -5  -3   5   15.30    2.90
  -5  -3   5   23.80    2.80
   4   3  -5  205.38   15.70
   4   3  -5  221.28   15.80
  -4  -3   5  197.98   15.30
  -4  -3   5  203.58   15.40
  -4  -3   5  185.18   16.00
  -4  -3   5  207.98   15.80
  -4  -3   5  185.78   16.00
  -4  -3   5  181.58   15.70
  -4  -3   5  224.48   15.70
   3   3  -5   21.30    2.10
   3   3  -5   20.20    2.00
   3   3  -5   28.50    2.20
  -3  -3   5   17.70    2.20
  -3  -3   5   24.40    2.10
  -3  -3   5   14.30    2.00
  -3  -3   5   19.50    2.10
  -3  -3   5   21.60    2.40
  -3  -3   5   19.90    1.90
  -3  -3   5   18.50    1.70
  -3  -3   5   18.60    1.90
   2   3  -5  150.98   13.60
   2   3  -5  186.78   13.70
  -2  -3   5  182.08   14.10
  -2  -3   5  189.88   13.80
  -2  -3   5  215.88   14.10
  -2  -3   5  169.78   13.90
  -2  -3   5  161.88   13.70
  -2  -3   5  154.58   13.70
  -2  -3   5  203.08   13.60
   1   3  -5   52.59    3.70
   1   3  -5   48.10    3.60
  -1  -3   5   48.70    3.70
  -1  -3   5   43.30    3.70
  -1  -3   5   41.60    3.60
  -1  -3   5   44.80    3.60
  -1  -3   5   34.80    3.80
  -1  -3   5   44.10    3.70
  -1  -3   5   45.20    3.60
   0   3  -5   87.29    6.80
   0   3  -5   89.99    6.90
   0   3  -5   74.59    7.00
   0  -3   5   92.79    6.90
   0  -3   5   81.69    7.10
   0  -3   5   96.29    6.90
   0  -3   5   92.09    6.80
   0  -3   5   88.39    6.80
   0  -3   5   91.99    7.10
   0  -3   5   87.19    6.90
   0  -3   5   93.39    6.80
   0  -3   5   79.09    7.10
  -1   3  -5  155.18   13.10
  -1   3  -5  177.28   13.10
  -1   3  -5  174.68   13.10
  -1   3  -5  167.68   13.00
   1  -3   5  145.69   13.40
   1  -3   5  189.78   13.30
   1  -3   5  184.98   13.10
   1  -3   5  175.28   13.20
   1  -3   5  168.28   13.00
   1  -3   5  170.68   13.40
   1  -3   5  175.58   13.10
   1  -3   5  171.98   13.00
  -2   3  -5  252.87   19.40
  -2   3  -5  244.68   19.30
   2  -3   5  274.37   19.70
   2  -3   5  260.57   19.50
   2  -3   5  247.68   19.60
   2  -3   5  240.68   19.80
   2  -3   5  264.07   19.70
   2  -3   5  252.27   19.50
  -3   3  -5  114.49    8.80
  -3   3  -5  119.99    9.00
  -3   3  -5   94.79    9.00
  -3   3  -5  105.79    9.00
   3  -3   5  120.39    9.40
   3  -3   5  116.39    9.40
   3  -3   5  115.19    9.00
   3  -3   5  104.49    9.10
   3  -3   5  125.59    9.10
   3  -3   5  110.19    9.20
  -4   3  -5    0.90    0.80
  -4   3  -5    1.60    0.80
  -4   3  -5    0.40    0.60
  -4   3  -5    1.00    0.40
  -4   3  -5    2.70    1.10
   4  -3   5    0.10    0.90
   4  -3   5    0.30    1.10
   4  -3   5    0.10    0.80
   4  -3   5    1.40    1.00
   4  -3   5    2.10    0.80
   4  -3   5    1.60    1.10
  -5   3  -5   23.80    2.50
  -5   3  -5   25.00    2.30
  -5   3  -5   23.20    2.90
  -5   3  -5   25.10    3.00
  -5   3  -5   33.90    3.30
   5  -3   5   23.80    2.90
   5  -3   5   21.80    3.20
   5  -3   5   23.50    3.50
   5  -3   5   27.30    3.80
   5  -3   5   28.70    3.20
  -6   3  -5  127.09   10.20
  -6   3  -5  112.79   10.30
  -6   3  -5  105.59    9.60
   6  -3   5  132.89   10.60
   6  -3   5  128.19   10.10
   6  -3   5  127.99   10.80
   6  -3   5  123.39   10.20
   6  -3   5  120.89   10.70
  -7   3  -5    1.90    1.10
  -7   3  -5   -0.80    1.30
  -7   3  -5   -0.20    1.20
   7  -3   5    0.70    1.20
   7  -3   5   -0.10    1.60
  -8   3  -5   -0.90    1.70
  -8   3  -5   -0.40    1.50
   8  -3   5   -0.90    1.50
   8  -3   5    1.50    2.10
  -8  -2   5   18.20    3.90
  -8  -2   5   20.00    3.10
  -8  -2   5   20.10    3.00
  -8  -2   5   13.60    3.10
  -8  -2   5   15.20    3.50
  -7  -2   5   -1.00    1.50
  -7  -2   5    3.70    1.70
  -7  -2   5    4.10    1.50
  -7  -2   5    2.80    1.70
  -7  -2   5    2.10    1.30
  -6  -2   5   58.79    5.70
  -6  -2   5   65.59    5.40
  -6  -2   5   58.49    5.40
  -6  -2   5   53.79    5.80
  -6  -2   5   47.20    5.70
   5   2  -5   25.30    2.80
  -5  -2   5   25.10    2.80
  -5  -2   5   20.20    3.10
  -5  -2   5   25.90    3.30
  -5  -2   5   16.90    2.50
  -5  -2   5   16.40    2.70
   4   2  -5   17.10    2.30
   4   2  -5   16.60    1.70
   4   2  -5   20.60    2.40
  -4  -2   5   22.60    2.40
  -4  -2   5   20.60    2.30
  -4  -2   5   18.10    1.80
  -4  -2   5   13.30    2.10
  -4  -2   5   16.10    2.50
  -4  -2   5   17.40    2.50
   3   2  -5  660.93   47.90
   3   2  -5  590.04   47.70
  -3  -2   5  539.05   47.90
  -3  -2   5  644.64   47.70
  -3  -2   5  718.53   48.00
  -3  -2   5  628.54   48.10
  -3  -2   5  653.53   47.90
  -3  -2   5  602.44   47.70
  -3  -2   5  658.63   48.00
   2   2  -5   96.09    7.70
   2   2  -5  105.79    7.70
   2   2  -5   85.69    7.60
  -2  -2   5   96.49    7.70
  -2  -2   5  101.89    7.70
  -2  -2   5   90.89    7.90
  -2  -2   5  100.89    7.70
  -2  -2   5   99.69    7.60
  -2  -2   5   98.19    7.70
   1   2  -5   14.90    1.80
   1   2  -5   21.80    1.80
   1   2  -5   19.40    1.80
  -1  -2   5   19.90    1.90
  -1  -2   5   20.40    1.80
  -1  -2   5   21.30    1.80
  -1  -2   5   23.10    1.90
  -1  -2   5   22.20    1.80
  -1  -2   5   17.90    2.10
  -1  -2   5   19.70    2.20
  -1  -2   5   25.10    2.00
   0   2  -5    1.80    0.60
   0   2  -5    1.70    0.50
   0   2  -5    1.10    0.50
   0   2  -5    2.90    0.40
   0  -2   5    1.80    0.50
   0  -2   5    1.90    0.80
   0  -2   5    1.50    0.50
   0  -2   5    1.50    0.60
   0  -2   5    1.70    0.60
   0  -2   5    1.90    0.40
   0  -2   5    2.10    0.40
   0  -2   5    2.40    0.50
  -1   2  -5   29.40    2.40
  -1   2  -5   27.30    2.40
  -1   2  -5   26.50    2.30
  -1   2  -5   26.40    2.40
   1  -2   5   28.20    2.30
   1  -2   5   28.00    2.40
   1  -2   5   33.90    2.80
   1  -2   5   23.60    2.70
   1  -2   5   30.00    2.50
   1  -2   5   32.30    2.60
   1  -2   5   28.30    2.60
  -2   2  -5    7.20    1.10
  -2   2  -5    8.80    1.30
  -2   2  -5   13.70    1.30
  -2   2  -5    9.00    1.30
  -2   2  -5   10.40    1.00
   2  -2   5   12.20    1.70
   2  -2   5   10.60    1.70
   2  -2   5    8.40    1.40
   2  -2   5   11.80    1.40
   2  -2   5    9.90    1.30
   2  -2   5   11.30    1.60
  -3   2  -5    0.30    0.60
  -3   2  -5    0.20    0.60
  -3   2  -5   -0.30    0.50
  -3   2  -5    0.00    0.30
  -3   2  -5    0.00    0.40
   3  -2   5    0.30    0.80
   3  -2   5   -0.10    0.70
   3  -2   5    1.10    0.70
   3  -2   5    0.20    0.70
   3  -2   5   -0.30    0.50
   3  -2   5    0.60    0.80
  -4   2  -5    1.50    1.00
  -4   2  -5    0.80    0.70
  -4   2  -5    2.30    0.70
  -4   2  -5    2.10    0.50
  -4   2  -5    2.20    0.90
   4  -2   5    2.80    1.00
   4  -2   5    1.00    0.70
   4  -2   5    1.40    1.10
   4  -2   5    2.90    1.30
   4  -2   5    1.20    1.00
  -5   2  -5  166.28   14.60
  -5   2  -5  180.48   14.10
  -5   2  -5  174.18   14.00
  -5   2  -5  190.18   14.50
  -5   2  -5  203.28   14.80
   5  -2   5  173.58   14.80
   5  -2   5  182.18   14.40
   5  -2   5  190.08   14.40
   5  -2   5  177.08   14.90
  -6   2  -5    2.10    1.40
  -6   2  -5    2.30    1.00
  -6   2  -5    3.20    1.20
  -6   2  -5    5.20    1.90
  -6   2  -5    3.20    1.10
   6  -2   5    4.50    1.50
   6  -2   5    1.70    1.50
   6  -2   5    1.00    1.30
  -7   2  -5    2.50    1.60
  -7   2  -5    1.70    1.10
  -7   2  -5    0.80    1.30
   7  -2   5    1.00    1.40
   7  -2   5    4.90    2.20
  -8   2  -5    2.30    1.60
  -8   2  -5    1.90    2.00
  -8   2  -5    3.50    1.50
   8  -2   5    3.40    2.30
   8  -2   5    5.10    2.10
  -8  -1   5    1.20    2.00
  -8  -1   5    0.60    1.90
  -8  -1   5   -0.60    1.30
  -8  -1   5    1.80    1.60
  -8  -1   5   -1.00    1.70
  -7  -1   5   32.20    4.10
  -7  -1   5   34.70    4.70
  -7  -1   5   30.00    4.40
  -7  -1   5   37.10    4.70
  -7  -1   5   28.60    3.70
   6   1  -5    5.00    1.80
   6   1  -5    2.90    1.30
  -6  -1   5    1.60    1.60
  -6  -1   5    2.50    1.10
  -6  -1   5    2.30    1.50
  -6  -1   5    3.50    1.30
  -6  -1   5    2.90    1.40
   5   1  -5   22.10    2.90
   5   1  -5   12.70    2.20
  -5  -1   5   20.30    2.90
  -5  -1   5   20.40    3.00
  -5  -1   5   18.90    2.60
  -5  -1   5   14.70    2.40
  -5  -1   5   19.70    2.40
   4   1  -5  103.09    8.40
   4   1  -5   95.69    8.00
  -4  -1   5  108.99    8.60
  -4  -1   5   95.09    8.50
  -4  -1   5  100.69    8.40
  -4  -1   5   94.59    8.60
  -4  -1   5   99.09    8.00
  -4  -1   5  121.99    8.60
   3   1  -5  271.27   19.80
   3   1  -5  271.87   20.00
   3   1  -5  214.38   19.80
  -3  -1   5  303.17   20.10
  -3  -1   5  298.67   19.80
  -3  -1   5  244.48   20.00
  -3  -1   5  232.18   19.90
  -3  -1   5  228.58   19.80
  -3  -1   5  263.77   19.90
   2   1  -5  115.49   10.20
   2   1  -5  118.79   10.20
   2   1  -5  132.69   10.40
  -2  -1   5  148.59   10.20
  -2  -1   5  144.59   10.40
  -2  -1   5  124.59   10.50
  -2  -1   5  128.09   10.30
  -2  -1   5  122.99   10.30
  -2  -1   5  119.89   10.20
  -2  -1   5  139.89   10.10
  -2  -1   5  150.28   10.30
   1   1  -5   25.40    2.10
   1   1  -5   23.20    2.00
   1   1  -5   24.30    2.30
   1   1  -5   22.70    2.10
  -1  -1   5   27.90    2.40
  -1  -1   5   21.40    2.20
  -1  -1   5   25.20    2.20
  -1  -1   5   22.40    2.10
  -1  -1   5   22.50    2.00
  -1  -1   5   26.80    2.10
  -1  -1   5   24.60    2.40
  -1  -1   5   27.80    2.10
   0   1  -5  127.79    9.10
   0   1  -5  110.99    9.00
   0   1  -5  120.19    8.90
   0   1  -5  125.09    9.00
   0   1  -5  108.09    8.90
   0   1  -5  121.29    9.20
   0  -1   5  125.49    9.10
   0  -1   5  108.59    9.00
   0  -1   5  116.89    8.90
   0  -1   5  104.59    9.00
   0  -1   5  122.79    8.90
   0  -1   5   96.59    9.10
  -1   1  -5   33.60    2.50
  -1   1  -5   27.10    2.70
  -1   1  -5   32.90    2.60
  -1   1  -5   30.90    2.80
  -1   1  -5   32.20    2.60
  -1   1  -5   26.80    2.60
   1  -1   5   25.80    2.80
   1  -1   5   33.30    2.90
   1  -1   5   32.20    2.60
   1  -1   5   29.30    2.70
   1  -1   5   29.80    2.60
   1  -1   5   30.60    2.50
   1  -1   5   28.00    2.70
  -2   1  -5  190.88   15.50
  -2   1  -5  208.58   15.50
  -2   1  -5  203.48   15.50
  -2   1  -5  183.48   15.60
  -2   1  -5  217.48   15.40
   2  -1   5  200.08   15.40
   2  -1   5  207.98   15.90
   2  -1   5  198.48   15.70
   2  -1   5  233.68   15.80
   2  -1   5  187.38   15.70
   2  -1   5  193.68   15.50
  -3   1  -5   13.20    1.80
  -3   1  -5   11.90    1.40
  -3   1  -5   10.00    1.40
  -3   1  -5   10.40    1.20
  -3   1  -5   12.90    1.80
   3  -1   5   12.00    1.50
   3  -1   5    9.90    1.70
   3  -1   5   13.00    1.70
   3  -1   5    9.90    1.80
  -4   1  -5    7.00    1.00
  -4   1  -5    2.60    0.80
  -4   1  -5    5.70    1.10
  -4   1  -5    5.00    1.30
  -4   1  -5    4.00    1.20
   4  -1   5    6.50    1.50
   4  -1   5    3.00    1.20
   4  -1   5    5.30    1.20
   4  -1   5    5.60    1.30
  -5   1  -5    1.50    0.80
  -5   1  -5    0.60    1.00
  -5   1  -5    0.00    0.60
  -5   1  -5   -0.50    0.80
  -5   1  -5    1.90    1.00
   5  -1   5    0.80    0.80
   5  -1   5    0.00    1.20
   5  -1   5   -1.20    1.10
   5  -1   5    2.10    1.00
  -6   1  -5   23.40    3.20
  -6   1  -5   16.00    2.20
  -6   1  -5   20.20    2.50
  -6   1  -5   16.40    2.50
  -6   1  -5   22.10    3.20
   6  -1   5   19.40    3.30
   6  -1   5   21.10    2.90
  -7   1  -5   34.10    4.90
  -7   1  -5   47.10    4.70
  -7   1  -5   46.00    4.30
   7  -1   5   40.40    4.80
   7  -1   5   45.30    5.80
  -8   1  -5    0.20    1.20
  -8   1  -5    2.10    1.50
  -8   1  -5   -0.90    1.80
   8  -1   5   -2.20    2.00
   8  -1   5    5.40    2.00
  -8   0   5   23.70    4.50
  -8   0   5   24.50    4.30
  -8   0   5   26.10    3.80
  -8   0   5   26.90    3.40
  -8   0   5   19.30    3.90
   7   0  -5    7.70    2.10
   7   0  -5    8.20    2.50
  -7   0   5    8.90    2.30
  -7   0   5   10.30    2.70
  -7   0   5   10.40    1.90
  -7   0   5   10.20    2.50
  -7   0   5   11.30    2.30
   6   0  -5    0.60    1.00
   6   0  -5    0.60    1.40
  -6   0   5    0.90    1.20
  -6   0   5    0.00    1.00
  -6   0   5    0.20    0.80
  -6   0   5   -0.30    1.20
  -6   0   5    0.80    1.20
   5   0  -5   17.40    1.80
   5   0  -5   15.10    2.30
   5   0  -5   17.10    2.70
  -5   0   5   20.60    2.80
  -5   0   5   13.50    2.00
  -5   0   5   16.90    2.50
  -5   0   5   13.80    2.50
  -5   0   5   20.50    3.10
   4   0  -5  218.28   19.10
   4   0  -5  250.77   19.10
   4   0  -5  276.37   18.60
  -4   0   5  239.88   19.20
  -4   0   5  220.18   19.00
  -4   0   5  254.17   19.50
  -4   0   5  229.88   19.10
  -4   0   5  256.87   19.20
   3   0  -5  134.49   10.80
   3   0  -5  127.19   10.70
   3   0  -5  116.29   10.70
   3   0  -5  125.99   10.60
  -3   0   5  136.89   10.70
  -3   0   5  153.28   10.70
  -3   0   5  141.19   10.60
  -3   0   5  131.19   10.90
  -3   0   5  144.99   10.80
  -3   0   5  133.19   10.70
   2   0  -5  125.89   11.00
   2   0  -5  141.69   10.90
   2   0  -5  147.99   10.60
  -2   0   5  144.89   11.20
  -2   0   5  136.19   10.90
  -2   0   5  137.79   11.00
  -2   0   5  150.58   10.90
  -2   0   5  138.49   11.00
  -2   0   5  132.09   10.90
   1   0  -5  166.08   15.10
   1   0  -5  216.28   15.10
   1   0  -5  196.28   15.00
   1   0  -5  223.78   15.00
   1   0  -5  163.08   15.00
   1   0  -5  202.18   15.10
  -1   0   5  181.48   15.20
  -1   0   5  207.98   15.10
  -1   0   5  196.28   15.00
  -1   0   5  199.78   15.20
  -1   0   5  206.78   15.00
  -1   0   5  205.88   15.00
  -1   0   5  183.18   15.00
   0   0  -5    2.20    0.70
   0   0  -5    3.40    0.70
   0   0  -5    3.10    0.50
   0   0  -5    3.20    0.60
   0   0  -5    2.50    0.70
   0   0  -5    2.60    0.60
   0   0  -5    3.80    0.70
   0   0  -5    3.40    0.70
   0   0   5    1.50    0.50
   0   0   5    2.90    0.70
   0   0   5    2.50    0.70
   0   0   5    1.50    0.60
   0   0   5    2.50    0.60
   0   0   5    2.20    0.60
   0   0   5    2.60    0.50
   0   0   5    0.90    0.70
  -1   0  -5   24.30    2.10
  -1   0  -5   24.20    2.10
  -1   0  -5   24.60    2.30
  -1   0  -5   27.00    2.20
  -1   0  -5   25.00    2.10
   1   0   5   23.10    2.20
   1   0   5   19.00    2.50
   1   0   5   22.90    2.20
   1   0   5   18.00    2.10
   1   0   5   24.30    2.50
   1   0   5   22.60    2.00
   1   0   5   20.90    2.10
   1   0   5   25.80    2.20
  -2   0  -5   26.50    2.30
  -2   0  -5   25.40    2.40
  -2   0  -5   27.30    2.50
  -2   0  -5   32.20    2.60
  -2   0  -5   24.40    2.40
  -2   0  -5   26.30    2.70
   2   0   5   26.50    2.90
   2   0   5   25.30    2.60
   2   0   5   26.90    2.40
   2   0   5   26.70    2.60
   2   0   5   24.80    2.40
   2   0   5   27.80    2.70
  -3   0  -5   12.90    1.60
  -3   0  -5   14.00    1.70
  -3   0  -5   16.10    2.00
  -3   0  -5   15.50    1.80
  -3   0  -5   16.00    1.50
  -3   0  -5   12.40    2.10
   3   0   5   13.50    1.70
   3   0   5   15.10    2.20
   3   0   5   11.70    1.80
   3   0   5   15.00    1.90
  -4   0  -5    2.80    1.10
  -4   0  -5    1.60    0.70
  -4   0  -5    2.60    0.70
  -4   0  -5    2.70    0.90
  -4   0  -5    1.90    1.10
   4   0   5    2.40    0.90
   4   0   5    2.90    1.10
   4   0   5    2.30    1.30
   4   0   5    2.20    1.00
  -5   0  -5   67.29    6.10
  -5   0  -5   67.09    5.60
  -5   0  -5   69.29    5.90
  -5   0  -5   74.89    5.80
  -5   0  -5   60.19    6.00
   5   0   5   63.59    6.30
   5   0   5   63.69    5.80
   5   0   5   55.99    6.40
   5   0   5   69.49    5.80
  -6   0  -5   42.40    4.60
  -6   0  -5   42.90    4.40
  -6   0  -5   40.40    4.70
  -6   0  -5   44.30    4.10
  -6   0  -5   39.70    4.20
   6   0   5   44.50    5.00
   6   0   5   52.79    4.50
  -7   0  -5   18.00    2.70
  -7   0  -5   12.10    2.70
  -7   0  -5   14.60    2.40
  -7   0  -5   11.50    3.00
  -7   0  -5   16.10    3.50
   7   0   5   15.60    2.70
   7   0   5   16.50    3.10
   8  -1  -5   20.60    4.10
  -8   1   5   24.50    3.60
  -8   1   5   24.10    4.10
  -8   1   5   19.90    4.00
   7  -1  -5    0.30    1.50
   7  -1  -5   -1.80    1.20
  -7   1   5    1.30    1.70
  -7   1   5   -1.10    1.40
  -7   1   5   -0.10    1.50
  -7   1   5    0.10    1.30
  -7   1   5   -0.30    0.90
   6  -1  -5    1.10    1.30
   6  -1  -5    1.10    1.40
  -6   1   5    0.30    1.20
  -6   1   5    2.10    1.00
  -6   1   5    0.30    1.50
  -6   1   5    0.40    1.00
  -6   1   5   -0.70    1.10
   5  -1  -5  102.69    7.50
   5  -1  -5   95.89    8.10
   5  -1  -5   69.49    8.00
   5  -1  -5   93.39    8.10
  -5   1   5   84.69    8.00
  -5   1   5   93.29    8.00
  -5   1   5   85.79    7.50
  -5   1   5  106.69    8.30
  -5   1   5   98.99    8.50
   4  -1  -5   17.10    2.30
   4  -1  -5   13.20    2.20
   4  -1  -5   12.90    1.60
   4  -1  -5   14.80    2.10
  -4   1   5   13.00    2.10
  -4   1   5   20.10    2.20
  -4   1   5   14.40    2.10
  -4   1   5   10.10    2.20
  -4   1   5   14.50    2.10
   3  -1  -5   27.10    2.50
   3  -1  -5   30.70    3.00
   3  -1  -5   24.80    2.80
   3  -1  -5   32.30    2.90
   3  -1  -5   27.00    3.00
  -3   1   5   31.30    2.80
  -3   1   5   29.70    2.80
  -3   1   5   24.80    2.90
  -3   1   5   29.80    3.10
  -3   1   5   28.30    2.80
  -3   1   5   29.40    2.80
   2  -1  -5  179.78   14.70
   2  -1  -5  226.18   14.90
   2  -1  -5  201.68   14.70
   2  -1  -5  161.38   14.70
  -2   1   5  156.98   14.70
  -2   1   5  203.58   14.80
  -2   1   5  194.68   15.00
  -2   1   5  188.48   14.60
  -2   1   5  195.08   14.70
   1  -1  -5   51.79    4.60
   1  -1  -5   56.09    4.50
   1  -1  -5   48.60    4.50
   1  -1  -5   66.89    4.70
   1  -1  -5   54.49    4.60
   1  -1  -5   63.39    4.60
   1  -1  -5   48.10    4.40
  -1   1   5   52.09    4.80
  -1   1   5   56.79    4.60
  -1   1   5   55.49    4.50
  -1   1   5   51.29    4.30
  -1   1   5   63.39    4.80
  -1   1   5   50.19    4.50
   0  -1  -5   19.80    2.10
   0  -1  -5   20.70    2.10
   0  -1  -5   23.30    2.10
   0  -1  -5   23.40    2.00
   0  -1  -5   23.90    2.00
   0  -1  -5   29.00    2.10
   0  -1  -5   18.20    2.10
   0   1   5   18.00    2.00
   0   1   5   23.40    2.00
   0   1   5   28.40    2.30
   0   1   5   21.60    2.10
  -1  -1  -5  141.79   11.50
  -1  -1  -5  137.29   11.60
  -1  -1  -5  154.88   11.70
  -1  -1  -5  150.28   11.50
  -1  -1  -5  170.58   11.60
  -1  -1  -5  142.59   11.50
   1   1   5  155.48   11.60
   1   1   5  153.48   11.80
   1   1   5  152.08   11.50
   1   1   5  141.49   11.50
   1   1   5  160.78   11.80
   1   1   5  138.99   11.60
  -2  -1  -5  200.98   14.70
  -2  -1  -5  179.08   14.60
  -2  -1  -5  204.18   14.70
  -2  -1  -5  205.08   15.00
  -2  -1  -5  191.58   14.60
   2   1   5  187.48   14.60
   2   1   5  183.78   14.80
   2   1   5  187.88   14.70
   2   1   5  173.18   14.90
   2   1   5  187.78   14.50
  -3  -1  -5   11.10    1.40
  -3  -1  -5    8.10    1.30
  -3  -1  -5    8.00    1.40
  -3  -1  -5   13.40    1.70
  -3  -1  -5    9.30    1.30
  -3  -1  -5   10.70    1.90
   3   1   5   10.40    1.20
   3   1   5   10.20    1.10
   3   1   5   11.40    1.50
   3   1   5   10.70    1.50
   3   1   5    8.90    1.50
   3   1   5    7.50    1.60
  -4  -1  -5   30.90    2.70
  -4  -1  -5   25.40    3.30
  -4  -1  -5   27.00    2.60
  -4  -1  -5   21.80    2.80
  -4  -1  -5   25.30    2.50
  -4  -1  -5   22.50    2.70
   4   1   5   18.20    2.90
   4   1   5   23.70    2.70
   4   1   5   24.50    2.60
   4   1   5   21.90    2.70
  -5  -1  -5   83.99    8.10
  -5  -1  -5  111.09    8.50
  -5  -1  -5  117.79    8.60
  -5  -1  -5   96.49    8.10
  -5  -1  -5   86.19    8.00
   5   1   5  100.09    8.70
   5   1   5  102.29    8.20
   5   1   5   93.89    8.00
  -6  -1  -5   19.80    3.00
  -6  -1  -5   17.70    2.60
  -6  -1  -5   16.20    2.80
  -6  -1  -5   18.30    2.60
  -6  -1  -5   19.10    2.50
   6   1   5   19.40    3.30
   6   1   5   22.40    2.80
  -7  -1  -5   78.49    7.50
  -7  -1  -5   77.99    6.90
  -7  -1  -5   85.99    7.70
  -7  -1  -5   69.99    7.00
  -7  -1  -5   78.19    7.10
   7   1   5   75.89    7.80
   7   1   5   84.49    7.20
   8  -2  -5   22.70    3.90
   8  -2  -5   20.70    4.00
  -8   2   5   25.10    4.50
  -8   2   5   21.10    3.80
  -8   2   5   25.90    4.20
   7  -2  -5   -0.30    1.40
   7  -2  -5   -1.60    1.50
  -7   2   5    0.20    1.70
  -7   2   5   -0.40    1.40
  -7   2   5    0.00    1.30
  -7   2   5   -1.40    1.70
   6  -2  -5   20.60    3.30
   6  -2  -5   16.00    3.10
  -6   2   5   22.60    3.30
  -6   2   5   24.50    3.20
  -6   2   5   21.90    2.50
  -6   2   5   19.10    3.30
  -6   2   5   16.80    3.50
   5  -2  -5   16.80    2.40
   5  -2  -5   23.80    3.20
   5  -2  -5   25.70    3.20
   5  -2  -5   15.30    2.80
  -5   2   5   23.80    3.20
  -5   2   5   21.60    3.40
  -5   2   5   26.60    3.10
  -5   2   5   28.40    3.30
  -5   2   5   21.60    2.30
   4  -2  -5   52.99    4.70
   4  -2  -5   37.70    4.10
   4  -2  -5   52.69    4.80
   4  -2  -5   46.60    4.60
   4  -2  -5   43.90    4.50
  -4   2   5   51.29    5.00
  -4   2   5   52.79    4.60
  -4   2   5   56.69    4.90
  -4   2   5   53.29    4.60
   3  -2  -5   28.10    3.00
   3  -2  -5   30.60    3.30
   3  -2  -5   49.30    3.80
   3  -2  -5   44.10    3.60
   3  -2  -5   37.10    3.40
  -3   2   5   32.40    3.40
  -3   2   5   31.40    3.30
  -3   2   5   36.10    3.30
  -3   2   5   38.90    3.80
  -3   2   5   35.90    3.30
   2  -2  -5   11.90    2.00
   2  -2  -5   21.70    2.10
   2  -2  -5   15.50    2.10
   2  -2  -5   18.10    1.90
   2  -2  -5   20.00    2.00
  -2   2   5   17.30    2.30
  -2   2   5   18.20    1.80
  -2   2   5   16.30    2.00
  -2   2   5   18.50    1.90
  -2   2   5   19.20    2.40
   1  -2  -5   66.79    5.80
   1  -2  -5   72.29    5.50
   1  -2  -5   83.79    5.90
   1  -2  -5   74.89    5.80
   1  -2  -5   65.39    5.60
   1  -2  -5   66.19    5.70
  -1   2   5   74.49    6.00
  -1   2   5   71.19    6.00
  -1   2   5   64.39    5.70
  -1   2   5   66.89    5.40
  -1   2   5   65.39    5.60
   0  -2  -5  664.83   51.49
   0  -2  -5  675.93   51.49
   0  -2  -5  710.83   51.59
   0  -2  -5  638.14   51.39
   0  -2  -5  734.23   51.59
   0   2   5  704.23   51.59
   0   2   5  685.03   51.59
   0   2   5  662.93   51.79
   0   2   5  672.93   51.49
  -1  -2  -5  644.74   54.59
  -1  -2  -5  822.92   54.69
  -1  -2  -5  717.43   54.39
  -1  -2  -5  721.83   54.49
  -1  -2  -5  691.83   54.69
  -1  -2  -5  687.13   54.49
   1   2   5  700.43   54.79
   1   2   5  746.33   54.69
   1   2   5  781.92   54.59
   1   2   5  725.23   54.49
  -2  -2  -5    0.20    0.40
  -2  -2  -5    0.80    0.60
  -2  -2  -5    0.60    0.50
  -2  -2  -5    0.70    0.60
  -2  -2  -5    1.20    0.60
  -2  -2  -5    0.20    0.60
   2   2   5    0.30    0.70
   2   2   5    2.20    0.90
   2   2   5    0.30    0.50
   2   2   5    0.50    0.40
   2   2   5    0.90    0.40
  -3  -2  -5    0.80    0.70
  -3  -2  -5    0.30    0.60
  -3  -2  -5    1.30    0.60
  -3  -2  -5    0.80    0.60
  -3  -2  -5    0.80    0.80
  -3  -2  -5    1.40    1.00
   3   2   5    1.90    0.90
   3   2   5    1.10    1.00
   3   2   5    0.90    0.50
   3   2   5    1.00    0.70
  -4  -2  -5   27.50    2.80
  -4  -2  -5   29.30    2.90
  -4  -2  -5   29.80    3.00
  -4  -2  -5   29.00    3.10
  -4  -2  -5   29.10    2.80
   4   2   5   26.90    2.70
   4   2   5   25.30    3.50
   4   2   5   20.20    2.90
  -5  -2  -5   10.20    2.00
  -5  -2  -5    8.00    1.60
  -5  -2  -5   11.80    1.90
  -5  -2  -5   13.70    1.90
  -5  -2  -5    6.90    1.80
   5   2   5    9.60    2.30
   5   2   5   12.30    1.90
   5   2   5    9.10    1.60
  -6  -2  -5   11.80    2.10
  -6  -2  -5   12.60    2.30
  -6  -2  -5   15.10    2.30
  -6  -2  -5   18.60    2.90
  -6  -2  -5   14.70    2.60
   6   2   5   18.60    2.50
   6   2   5   15.40    3.00
  -7  -2  -5   14.60    2.50
  -7  -2  -5   20.50    2.80
  -7  -2  -5   13.30    2.50
  -7  -2  -5   11.90    2.80
  -7  -2  -5   14.00    2.90
   7   2   5   19.20    3.50
   8  -3  -5   15.30    3.70
   8  -3  -5   18.30    3.60
  -8   3   5   23.60    3.90
  -8   3   5   24.90    4.10
  -8   3   5   16.30    4.10
   7  -3  -5   -0.70    1.40
   7  -3  -5    2.20    1.90
  -7   3   5   -0.80    1.40
  -7   3   5   -1.10    1.80
  -7   3   5   -1.40    1.40
   6  -3  -5    8.40    2.10
   6  -3  -5   13.70    2.60
  -6   3   5    8.10    1.50
  -6   3   5    5.90    2.20
  -6   3   5    5.50    2.00
  -6   3   5    7.30    1.90
  -6   3   5   11.40    2.30
   5  -3  -5   94.89    7.80
   5  -3  -5   70.29    7.90
   5  -3  -5  103.29    7.70
   5  -3  -5   98.99    8.00
   5  -3  -5   98.49    8.20
  -5   3   5   88.69    8.10
  -5   3   5   83.49    7.70
  -5   3   5   83.69    7.20
  -5   3   5   95.09    7.90
  -5   3   5   78.99    8.30
   4  -3  -5   68.09    5.70
   4  -3  -5   64.59    6.00
   4  -3  -5   62.69    5.80
   4  -3  -5   54.09    6.00
   4  -3  -5   65.69    5.90
  -4   3   5   72.89    5.90
  -4   3   5   70.49    5.90
  -4   3   5   67.79    6.30
  -4   3   5   65.59    6.10
   3  -3  -5   22.10    2.80
   3  -3  -5   18.90    2.40
   3  -3  -5   18.90    2.10
   3  -3  -5   18.60    2.50
   3  -3  -5   20.00    2.40
  -3   3   5   20.60    2.90
  -3   3   5   20.30    2.40
  -3   3   5   16.90    2.30
  -3   3   5   23.20    2.20
   2  -3  -5   53.69    4.50
   2  -3  -5   58.39    4.70
   2  -3  -5   55.79    4.60
   2  -3  -5   44.10    4.40
   2  -3  -5   57.49    4.70
  -2   3   5   47.70    4.80
  -2   3   5   45.20    4.40
  -2   3   5   49.40    4.60
  -2   3   5   51.99    4.60
  -2   3   5   50.89    4.30
   1  -3  -5  339.67   27.10
   1  -3  -5  352.96   27.00
   1  -3  -5  304.67   27.10
   1  -3  -5  370.26   27.10
   1  -3  -5  337.47   27.00
   1  -3  -5  383.16   26.80
  -1   3   5  377.56   27.00
  -1   3   5  359.96   27.10
  -1   3   5  338.87   26.70
  -1   3   5  398.96   27.40
  -1   3   5  338.37   27.30
   0  -3  -5  839.32   69.29
   0  -3  -5  944.71   69.19
   0  -3  -5  867.61   69.09
   0  -3  -5  998.10   69.29
   0  -3  -5  874.81   69.39
   0  -3  -5  894.91   69.29
   0  -3  -5  948.81   69.29
   0   3   5  812.12   69.29
   0   3   5  967.10   68.89
   0   3   5  942.61   69.29
   0   3   5  973.10   69.59
   0   3   5  966.90   69.19
  -1  -3  -5  393.36   34.10
  -1  -3  -5  475.75   33.90
  -1  -3  -5  486.05   34.20
  -1  -3  -5  444.76   34.20
  -1  -3  -5  497.65   34.10
  -1  -3  -5  422.56   34.00
   1   3   5  430.76   34.00
   1   3   5  481.55   34.50
   1   3   5  423.06   33.90
   1   3   5  447.06   34.00
  -2  -3  -5  177.18   16.20
  -2  -3  -5  243.08   16.10
  -2  -3  -5  213.58   16.50
  -2  -3  -5  198.98   16.20
  -2  -3  -5  207.68   16.10
  -2  -3  -5  222.68   16.30
   2   3   5  197.78   16.40
   2   3   5  213.18   16.10
  -3  -3  -5   26.10    2.80
  -3  -3  -5   31.70    2.90
  -3  -3  -5   25.10    2.70
  -3  -3  -5   28.10    3.20
  -3  -3  -5   33.10    3.00
  -3  -3  -5   30.20    2.90
   3   3   5   29.00    3.10
   3   3   5   27.20    2.70
  -4  -3  -5   32.10    3.40
  -4  -3  -5   36.60    3.40
  -4  -3  -5   32.10    3.50
  -4  -3  -5   36.40    3.30
  -4  -3  -5   31.10    3.40
   4   3   5   29.90    3.40
   4   3   5   35.80    3.20
  -5  -3  -5   39.40    4.30
  -5  -3  -5   49.50    4.60
  -5  -3  -5   44.00    4.20
  -5  -3  -5   46.40    4.50
  -5  -3  -5   49.90    4.70
   5   3   5   46.50    4.20
  -6  -3  -5   23.60    3.20
  -6  -3  -5   33.90    3.70
  -6  -3  -5   27.90    3.80
  -6  -3  -5   37.10    3.90
  -6  -3  -5   27.40    3.40
  -7  -3  -5    3.40    1.80
  -7  -3  -5    1.70    1.10
  -7  -3  -5    0.10    1.40
  -7  -3  -5   -0.10    1.30
  -7  -3  -5   -1.40    1.60
   7  -4  -5    1.40    1.50
   7  -4  -5   -2.50    1.70
  -7   4   5   -0.60    1.50
  -7   4   5    1.60    1.60
  -7   4   5    0.80    2.10
   6  -4  -5   40.30    5.30
   6  -4  -5   49.20    5.00
  -6   4   5   39.10    4.90
  -6   4   5   42.60    5.50
  -6   4   5   39.70    4.60
   5  -4  -5  101.29    8.60
   5  -4  -5   93.89    8.40
   5  -4  -5   94.99    8.10
   5  -4  -5   91.29    8.30
   5  -4  -5  102.19    8.70
  -5   4   5   98.49    8.20
  -5   4   5   96.49    8.30
  -5   4   5   80.79    8.70
   4  -4  -5   59.59    5.50
   4  -4  -5   44.60    5.00
   4  -4  -5   57.89    5.30
   4  -4  -5   54.09    5.10
   4  -4  -5   64.79    5.10
  -4   4   5   46.40    4.80
  -4   4   5   59.59    5.70
  -4   4   5   49.99    5.00
  -4   4   5   55.09    5.30
   3  -4  -5    2.70    1.10
   3  -4  -5    3.60    1.10
   3  -4  -5    1.90    0.90
   3  -4  -5    4.30    1.20
   3  -4  -5    4.60    1.10
   3  -4  -5    1.60    1.10
  -3   4   5    0.70    1.30
  -3   4   5    2.90    1.10
  -3   4   5    2.20    1.10
  -3   4   5    2.60    0.90
   2  -4  -5   91.59    7.70
   2  -4  -5   88.59    7.90
   2  -4  -5   96.19    7.90
   2  -4  -5   90.19    7.70
   2  -4  -5  105.29    7.90
  -2   4   5   91.29    7.70
  -2   4   5  110.19    8.30
  -2   4   5   90.39    7.40
  -2   4   5   92.19    7.90
   1  -4  -5  105.49    8.50
   1  -4  -5  103.79    8.40
   1  -4  -5  116.89    8.80
   1  -4  -5  117.39    8.20
   1  -4  -5  106.89    8.50
   1  -4  -5   99.89    8.50
  -1   4   5  112.29    8.80
  -1   4   5   82.69    8.60
  -1   4   5  104.59    8.60
  -1   4   5  106.49    8.50
   0  -4  -5  196.18   15.00
   0  -4  -5  186.88   15.10
   0  -4  -5  225.58   15.30
   0  -4  -5  179.58   15.10
   0  -4  -5  173.58   15.10
   0  -4  -5  175.48   14.90
   0   4   5  192.38   15.00
   0   4   5  209.28   15.20
   0   4   5  225.58   15.50
  -1  -4  -5  371.86   29.80
  -1  -4  -5  373.86   29.60
  -1  -4  -5  421.66   30.00
  -1  -4  -5  386.36   30.00
  -1  -4  -5  383.66   29.80
  -1  -4  -5  432.76   30.10
   1   4   5  383.26   30.20
   1   4   5  394.56   29.80
   1   4   5  370.66   29.90
   1   4   5  421.36   29.60
   1   4   5  376.66   29.80
  -2  -4  -5   19.90    2.10
  -2  -4  -5   18.20    2.10
  -2  -4  -5   15.70    2.10
  -2  -4  -5   16.50    2.00
  -2  -4  -5   18.20    1.80
  -2  -4  -5   19.20    2.20
   2   4   5   13.70    2.00
   2   4   5   18.80    2.00
   2   4   5   17.80    1.90
   2   4   5   18.50    2.50
  -3  -4  -5   16.50    2.20
  -3  -4  -5   18.50    2.00
  -3  -4  -5   10.90    1.90
  -3  -4  -5   22.50    2.20
  -3  -4  -5   17.90    2.30
   3   4   5   18.70    2.50
   3   4   5   21.10    2.00
  -4  -4  -5    5.50    1.50
  -4  -4  -5    5.50    1.30
  -4  -4  -5    7.10    1.50
  -4  -4  -5    5.10    1.30
  -4  -4  -5    6.60    1.20
   4   4   5    4.30    1.00
   4   4   5    5.30    1.40
  -5  -4  -5   26.00    2.90
  -5  -4  -5   25.70    3.30
  -5  -4  -5   26.20    3.30
  -5  -4  -5   26.00    3.30
  -5  -4  -5   29.00    3.40
  -6  -4  -5    4.90    1.70
  -6  -4  -5    3.00    1.40
  -6  -4  -5    6.10    1.70
  -6  -4  -5    2.90    1.20
  -6  -4  -5    4.50    1.80
   7  -5  -5  101.39   10.10
   7  -5  -5  110.19    9.90
  -7   5   5  106.79   10.60
  -7   5   5  108.99    9.60
  -7   5   5  108.89    9.90
   6  -5  -5   12.50    2.60
   6  -5  -5   14.10    2.50
   6  -5  -5   12.80    2.60
   6  -5  -5   14.50    3.10
  -6   5   5   13.10    2.70
  -6   5   5   11.60    3.30
  -6   5   5   17.70    2.80
   5  -5  -5    0.90    1.10
   5  -5  -5   -0.20    1.10
   5  -5  -5   -0.80    1.40
   5  -5  -5    0.70    1.20
   5  -5  -5    0.50    1.20
  -5   5   5    0.10    1.60
  -5   5   5   -1.60    0.90
  -5   5   5    0.30    1.00
   4  -5  -5   58.79    5.60
   4  -5  -5   64.19    5.70
   4  -5  -5   59.99    5.60
   4  -5  -5   66.09    5.90
   4  -5  -5   57.99    6.00
  -4   5   5   71.69    6.40
  -4   5   5   66.19    5.70
  -4   5   5   50.49    5.20
   3  -5  -5   52.59    4.80
   3  -5  -5   55.39    4.70
   3  -5  -5   43.60    4.50
   3  -5  -5   53.09    4.80
   3  -5  -5   49.40    5.00
  -3   5   5   47.00    4.50
  -3   5   5   46.10    5.00
  -3   5   5   45.40    4.10
  -3   5   5   53.09    5.40
   2  -5  -5   21.50    2.90
   2  -5  -5   22.10    2.80
   2  -5  -5   17.20    2.30
   2  -5  -5   23.00    2.60
   2  -5  -5   20.00    2.40
  -2   5   5   23.90    2.60
  -2   5   5   18.30    2.40
  -2   5   5   22.80    3.00
   1  -5  -5   28.20    2.80
   1  -5  -5   31.70    3.10
   1  -5  -5   25.00    2.60
   1  -5  -5   26.10    2.70
   1  -5  -5   18.60    2.70
   1  -5  -5   26.00    2.30
  -1   5   5   29.30    2.70
  -1   5   5   29.90    3.10
   0  -5  -5  309.17   22.30
   0  -5  -5  268.57   22.50
   0  -5  -5  302.87   22.70
   0  -5  -5  294.07   22.50
   0  -5  -5  280.37   22.30
   0   5   5  315.57   22.40
   0   5   5  248.78   22.40
   0   5   5  320.87   22.70
  -1  -5  -5   33.60    3.50
  -1  -5  -5   37.60    3.40
  -1  -5  -5   40.20    3.60
  -1  -5  -5   42.40    3.50
  -1  -5  -5   37.60    3.20
  -1  -5  -5   36.10    3.50
  -1  -5  -5   34.60    3.30
   1   5   5   36.90    3.30
  -2  -5  -5    6.40    0.90
  -2  -5  -5    6.20    1.30
  -2  -5  -5    5.20    1.20
  -2  -5  -5    7.60    1.10
  -2  -5  -5    5.60    1.30
   2   5   5    4.80    1.00
  -3  -5  -5   40.40    3.90
  -3  -5  -5   53.29    4.30
  -3  -5  -5   41.90    4.10
  -3  -5  -5   40.10    4.10
   3   5   5   43.40    3.80
  -4  -5  -5    2.90    1.30
  -4  -5  -5    2.10    1.10
  -4  -5  -5    1.70    0.80
  -4  -5  -5    1.50    1.00
  -4  -5  -5    0.30    1.00
  -5  -5  -5    1.80    1.20
  -5  -5  -5    0.60    1.10
  -5  -5  -5    1.20    1.30
  -5  -5  -5    1.10    1.20
  -5  -5  -5    1.20    0.80
  -6  -5  -5    5.10    1.80
  -6  -5  -5    4.90    2.00
  -6  -5  -5    6.40    1.40
  -6  -5  -5    2.70    1.50
  -6  -5  -5    3.70    1.70
   7  -6  -5   17.10    3.90
   7  -6  -5   19.40    3.70
  -7   6   5   19.50    4.00
  -7   6   5   14.40    3.30
   6  -6  -5   19.00    3.50
   6  -6  -5   21.40    3.90
   6  -6  -5   19.00    3.10
   6  -6  -5   19.40    3.20
  -6   6   5   17.60    3.40
  -6   6   5   22.60    4.30
   5  -6  -5  103.19    8.40
   5  -6  -5   87.79    8.40
   5  -6  -5   96.99    9.00
   5  -6  -5  103.89    8.80
   5  -6  -5   87.39    8.30
  -5   6   5   94.69    8.50
  -5   6   5   89.09    9.10
   4  -6  -5   23.70    3.40
   4  -6  -5   24.10    3.80
   4  -6  -5   27.40    3.50
   4  -6  -5   25.80    3.40
   4  -6  -5   24.50    3.30
  -4   6   5   26.80    3.30
  -4   6   5   23.90    3.90
   3  -6  -5   92.19    9.00
   3  -6  -5  102.79    8.80
   3  -6  -5  106.59    8.70
   3  -6  -5  101.19    8.70
   3  -6  -5  105.29    8.80
  -3   6   5  105.29    9.30
  -3   6   5  105.89    8.70
   2  -6  -5   27.10    3.20
   2  -6  -5   35.60    3.90
   2  -6  -5   31.90    3.40
   2  -6  -5   33.10    3.40
  -2   6   5   32.70    3.30
  -2   6   5   32.10    4.10
   1  -6  -5    6.90    1.80
   1  -6  -5    8.60    1.60
   1  -6  -5   11.40    1.30
   1  -6  -5    8.40    1.60
   1  -6  -5    9.80    1.60
  -1   6   5   12.50    2.10
  -1   6   5   12.80    1.80
   0  -6  -5   12.40    1.60
   0  -6  -5   12.80    1.50
   0  -6  -5   10.60    1.80
   0  -6  -5   11.50    2.10
   0  -6  -5   18.40    2.20
   0   6   5    9.00    1.60
  -1  -6  -5    5.40    1.20
  -1  -6  -5    5.30    1.00
  -1  -6  -5    5.10    1.10
  -1  -6  -5    2.60    1.10
  -1  -6  -5    7.40    1.60
   1   6   5    5.90    1.20
  -2  -6  -5   63.29    5.40
  -2  -6  -5   67.29    5.30
  -2  -6  -5   65.29    5.50
  -2  -6  -5   60.09    5.70
  -2  -6  -5   56.69    5.50
  -3  -6  -5   81.19    6.80
  -3  -6  -5   76.09    6.60
  -3  -6  -5   75.19    6.30
  -3  -6  -5   71.59    6.60
  -4  -6  -5   29.80    3.50
  -4  -6  -5   26.10    3.40
  -4  -6  -5   26.80    3.20
  -5  -6  -5    6.60    1.70
  -5  -6  -5    5.40    1.30
  -5  -6  -5    8.00    2.00
  -5  -6  -5    7.80    1.90
   6  -7  -5    3.40    2.00
   6  -7  -5    0.10    1.50
   6  -7  -5    2.40    1.90
   6  -7  -5    3.60    2.30
  -6   7   5    2.00    1.80
  -6   7   5    0.80    2.30
   5  -7  -5   58.89    5.90
   5  -7  -5   58.39    5.80
   5  -7  -5   57.79    6.20
   5  -7  -5   46.30    5.50
   5  -7  -5   50.79    5.50
  -5   7   5   52.09    5.60
  -5   7   5   57.69    6.40
   4  -7  -5    1.50    1.40
   4  -7  -5    6.90    1.80
   4  -7  -5    4.70    1.60
   4  -7  -5    6.20    1.70
   4  -7  -5    8.50    2.40
  -4   7   5    4.40    1.60
  -4   7   5    3.50    1.90
   3  -7  -5   22.40    3.20
   3  -7  -5   23.30    3.30
   3  -7  -5   23.00    3.10
   3  -7  -5   29.20    4.00
   3  -7  -5   25.00    3.40
  -3   7   5   24.10    3.80
  -3   7   5   21.90    3.00
   2  -7  -5   31.40    4.20
   2  -7  -5   29.90    2.60
   2  -7  -5   32.60    3.50
   2  -7  -5   29.40    3.30
   2  -7  -5   28.90    3.20
  -2   7   5   30.20    4.00
  -2   7   5   30.80    3.30
   1  -7  -5    3.30    1.40
   1  -7  -5    1.90    1.10
   1  -7  -5    1.60    1.00
   1  -7  -5    1.40    0.60
   1  -7  -5    2.00    0.90
  -1   7   5    1.20    0.90
   0  -7  -5    2.40    1.00
   0  -7  -5    2.80    1.40
   0  -7  -5    1.00    0.70
   0  -7  -5    1.20    0.60
   0  -7  -5    1.40    0.90
  -1  -7  -5    2.00    1.00
  -1  -7  -5    1.40    1.00
  -1  -7  -5   -0.10    0.70
  -1  -7  -5    0.70    0.70
  -1  -7  -5    0.80    1.10
  -2  -7  -5   -0.30    0.80
  -2  -7  -5   -0.10    0.80
  -2  -7  -5    0.40    0.90
  -2  -7  -5    0.60    0.70
  -2  -7  -5   -1.50    0.80
  -3  -7  -5   28.00    3.50
  -3  -7  -5   40.00    3.90
  -3  -7  -5   46.90    3.90
  -3  -7  -5   33.00    3.30
  -4  -7  -5   24.60    3.20
  -4  -7  -5   24.30    2.80
  -4  -7  -5   33.70    3.50
  -4  -7  -5   22.90    3.20
  -5  -7  -5    4.90    1.70
  -5  -7  -5    1.10    1.40
  -5  -7  -5    2.10    1.60
  -5  -7  -5    1.70    1.10
   6  -8  -5    1.20    2.00
   6  -8  -5    1.30    1.70
   6  -8  -5    1.20    2.30
   5  -8  -5   19.80    3.70
   5  -8  -5   17.10    3.00
   5  -8  -5   15.30    2.90
   5  -8  -5   17.30    3.20
   5  -8  -5   17.10    3.30
   4  -8  -5   69.79    6.50
   4  -8  -5   63.89    6.50
   4  -8  -5   79.89    7.30
   4  -8  -5   63.49    6.50
   4  -8  -5   62.69    6.30
   3  -8  -5    0.40    1.10
   3  -8  -5    2.00    1.40
   3  -8  -5    1.20    1.20
   3  -8  -5   -1.00    1.40
   3  -8  -5    1.50    1.30
   2  -8  -5    1.70    1.30
   2  -8  -5    4.10    1.40
   2  -8  -5    5.00    2.00
   2  -8  -5    2.50    1.10
   1  -8  -5    8.90    2.10
   1  -8  -5    3.90    1.30
   1  -8  -5    5.00    1.40
   1  -8  -5    2.40    1.20
   0  -8  -5   15.50    2.80
   0  -8  -5   17.80    2.60
   0  -8  -5   17.80    2.30
   0  -8  -5   17.00    2.00
   0  -8  -5   22.70    2.50
  -1  -8  -5    0.30    0.80
  -1  -8  -5    1.70    1.40
  -1  -8  -5    0.40    1.00
  -1  -8  -5    0.60    1.10
  -1  -8  -5    0.40    0.80
  -2  -8  -5    0.00    1.10
  -2  -8  -5    0.00    1.00
  -2  -8  -5   -0.30    1.10
  -2  -8  -5   -0.10    0.70
  -2  -8  -5    0.40    1.10
  -3  -8  -5   60.19    5.80
  -3  -8  -5   57.29    5.00
  -3  -8  -5   49.70    5.50
  -3  -8  -5   62.89    5.50
  -3  -8  -5   56.29    5.30
  -4  -8  -5   76.89    6.20
  -4  -8  -5   53.49    5.70
  -4  -8  -5   59.69    5.40
  -4  -8  -5   64.59    6.10
   5  -9  -5   24.20    4.10
   5  -9  -5   27.40    3.90
   5  -9  -5   22.50    4.00
   5  -9  -5   24.90    4.70
   5  -9  -5   29.10    4.10
   4  -9  -5    2.10    1.60
   4  -9  -5    2.40    2.30
   4  -9  -5    1.80    1.50
   4  -9  -5    2.40    1.80
   4  -9  -5    0.60    1.40
   3  -9  -5   13.90    2.80
   3  -9  -5   14.00    2.90
   3  -9  -5   12.90    2.50
   3  -9  -5   16.50    2.70
   3  -9  -5   15.70    3.40
   2  -9  -5   17.40    3.30
   2  -9  -5   12.10    2.20
   2  -9  -5   10.20    2.00
   2  -9  -5    8.50    2.10
   1  -9  -5   45.50    4.40
   1  -9  -5   45.20    4.60
   1  -9  -5   39.20    4.50
   0  -9  -5   14.10    2.90
   0  -9  -5   13.60    2.40
   0  -9  -5   21.10    2.80
   0  -9  -5   18.10    2.50
  -1  -9  -5    3.10    1.80
  -1  -9  -5    2.90    1.20
  -1  -9  -5    3.20    1.40
  -1  -9  -5    6.30    1.60
  -1  -9  -5    5.00    1.30
  -2  -9  -5    3.30    1.50
  -2  -9  -5    6.20    1.50
  -2  -9  -5    4.70    1.90
  -2  -9  -5    1.90    1.40
  -2  -9  -5    4.90    1.30
  -3  -9  -5   28.10    3.10
  -3  -9  -5   34.00    3.70
  -3  -9  -5   23.40    3.70
  -3  -9  -5   28.70    3.90
   3 -10  -5   -0.50    1.30
   3 -10  -5    1.70    1.60
   3 -10  -5   -0.60    2.00
   3 -10  -5   -0.90    1.40
   3 -10  -5    0.20    1.80
   2 -10  -5   70.69    7.60
   2 -10  -5   73.39    6.80
   2 -10  -5   67.39    6.60
   2 -10  -5   65.39    6.80
   2 -10  -5   75.39    7.30
   1 -10  -5   13.80    2.60
   1 -10  -5   15.90    3.20
   1 -10  -5   14.30    2.70
   1 -10  -5   19.70    2.70
   0 -10  -5   17.90    2.50
   0 -10  -5   14.50    2.70
   0 -10  -5   15.20    3.10
  -1 -10  -5   -0.30    1.10
  -1 -10  -5   -0.20    1.70
  -1 -10  -5   -0.40    1.50
  -1 -10  -5   -0.30    1.10
  -1 -12   6   63.99    6.70
  -1 -12   6   66.49    7.00
  -1 -12   6   60.19    6.70
  -1 -12   6   69.19    6.70
  -1 -12   6   66.59    6.00
   0 -12   6    6.20    2.00
   0 -12   6    5.00    2.30
   0 -12   6    4.50    2.30
   0 -12   6    6.20    2.10
   1 -12   6    0.90    1.90
   1 -12   6    1.70    1.90
   1 -12   6    0.30    2.00
   1 -12   6   -0.60    0.80
   2 -12   6    6.80    1.60
   2 -12   6    9.00    2.50
   2 -12   6    2.00    2.30
   2 -12   6    4.00    2.40
   3 -12   6   53.99    6.50
   3 -12   6   45.90    5.70
   3 -12   6   33.20    5.40
   3 -12   6   38.60    4.60
   3 -12   6   44.70    3.90
  -3 -11   6    0.30    1.50
  -3 -11   6   -0.70    1.50
  -3 -11   6    0.40    1.60
  -3 -11   6    0.10    1.40
  -3 -11   6    1.20    1.50
  -2 -11   6  102.29    9.30
  -2 -11   6  106.09    9.00
  -2 -11   6  114.79    9.00
  -2 -11   6   99.79    9.30
  -2 -11   6  106.09    9.30
  -2 -11   6   98.49    9.00
  -2 -11   6  102.49    9.30
  -1 -11   6    7.00    1.80
  -1 -11   6    6.70    1.80
  -1 -11   6   11.30    2.40
  -1 -11   6    6.90    1.60
  -1 -11   6    5.10    2.00
  -1 -11   6    7.60    2.10
  -1 -11   6    6.90    2.30
   0 -11   6    0.30    1.00
   0 -11   6   -0.90    1.40
   0 -11   6   -0.60    0.90
   0 -11   6    0.00    1.60
   0 -11   6    1.60    1.50
   1 -11   6    3.70    1.00
   1 -11   6    2.80    1.70
   1 -11   6    3.20    1.00
   1 -11   6    1.20    1.90
   1 -11   6   -1.30    1.60
   2 -11   6    9.40    1.20
   2 -11   6    5.30    2.30
   2 -11   6    7.50    2.20
   2 -11   6    8.50    1.80
   2 -11   6   14.00    3.00
   3 -11   6   13.30    3.10
   3 -11   6    8.70    2.10
   3 -11   6    6.80    2.60
   3 -11   6    6.50    1.30
   3 -11   6    3.90    2.10
   4 -11   6   15.20    3.20
   4 -11   6   15.60    3.00
   4 -11   6   27.10    4.60
   4 -11   6   14.50    2.30
   4 -11   6   16.10    3.50
  -4 -10   6   11.60    2.40
  -4 -10   6   10.10    2.30
  -4 -10   6    8.10    2.10
  -4 -10   6    8.40    1.00
  -3 -10   6   34.20    4.30
  -3 -10   6   36.50    4.10
  -3 -10   6   33.10    4.20
  -3 -10   6   42.80    4.10
  -3 -10   6   23.30    3.60
  -3 -10   6   33.50    3.90
  -2 -10   6    8.40    1.80
  -2 -10   6   12.10    2.00
  -2 -10   6    9.80    2.30
  -2 -10   6   12.60    2.20
  -2 -10   6   10.70    2.20
  -2 -10   6    8.30    2.10
  -2 -10   6   11.30    2.50
  -1 -10   6    1.70    1.30
  -1 -10   6   -0.20    0.90
  -1 -10   6    0.90    0.90
  -1 -10   6   -0.70    1.20
  -1 -10   6    0.40    1.20
  -1 -10   6    0.70    1.00
  -1 -10   6    0.10    1.30
   0 -10   6   91.99    7.00
   0 -10   6   83.49    7.80
   0 -10   6   68.79    7.30
   0 -10   6   94.19    7.10
   0 -10   6   77.09    7.70
   1 -10   6    6.40    1.30
   1 -10   6    7.10    1.30
   1 -10   6    4.20    2.10
   1 -10   6    3.90    1.70
   1 -10   6    2.90    1.70
   1 -10   6    7.90    1.40
   2 -10   6    1.60    1.70
   2 -10   6    1.90    1.70
   2 -10   6    0.90    1.10
   2 -10   6    1.40    0.60
   2 -10   6    2.60    1.50
   3 -10   6   10.50    2.70
   3 -10   6    8.80    1.60
   3 -10   6   11.40    2.20
   3 -10   6   10.70    2.40
   3 -10   6   12.90    2.90
   4 -10   6    3.30    1.30
   4 -10   6    3.20    2.20
   4 -10   6    2.70    1.90
   4 -10   6    2.60    1.80
   4 -10   6    1.70    1.80
   5 -10   6   54.49    6.30
   5 -10   6   41.30    4.70
   5 -10   6   37.60    5.70
   5 -10   6   44.60    5.70
   5 -10   6   50.89    5.40
  -5  -9   6   12.00    2.50
  -5  -9   6    7.00    2.20
  -5  -9   6   11.10    2.70
  -5  -9   6   12.10    1.80
  -4  -9   6   16.80    2.80
  -4  -9   6   15.80    2.80
  -4  -9   6   14.60    1.80
  -4  -9   6   15.60    1.80
  -4  -9   6   13.00    2.50
  -4  -9   6   16.80    2.80
  -3  -9   6    1.60    1.30
  -3  -9   6    2.30    1.30
  -3  -9   6    3.40    1.50
  -3  -9   6    3.30    1.50
  -3  -9   6    3.80    1.40
  -3  -9   6    2.10    1.30
  -2  -9   6    2.10    1.20
  -2  -9   6    2.60    1.10
  -2  -9   6    1.80    1.10
  -2  -9   6    0.20    1.20
  -2  -9   6    2.10    1.30
  -2  -9   6    1.20    1.30
  -2  -9   6    2.20    1.20
  -1  -9   6   83.59    7.10
  -1  -9   6   70.49    6.70
  -1  -9   6   74.39    6.90
  -1  -9   6   74.19    6.60
  -1  -9   6   74.39    6.90
  -1  -9   6   77.39    6.50
  -1  -9   6   81.39    6.60
   0  -9   6   19.50    2.50
   0  -9   6   23.30    2.00
   0  -9   6   19.40    3.10
   0  -9   6   21.90    2.30
   0  -9   6   21.90    3.30
   0  -9   6   19.60    2.00
   0  -9   6   25.00    2.90
   1  -9   6  116.29    8.70
   1  -9   6  104.59    8.70
   1  -9   6   96.89    7.70
   1  -9   6   83.19    8.00
   1  -9   6   94.69    7.70
   1  -9   6   88.49    7.30
   1  -9   6   95.29    7.50
   2  -9   6   34.90    3.30
   2  -9   6   35.80    3.70
   2  -9   6   43.20    3.90
   2  -9   6   40.30    4.90
   2  -9   6   40.40    4.20
   2  -9   6   42.30    4.50
   3  -9   6   -0.20    1.30
   3  -9   6    0.70    1.10
   3  -9   6    0.40    1.40
   3  -9   6    1.00    1.40
   3  -9   6    0.90    0.80
   4  -9   6   19.50    2.50
   4  -9   6   16.30    3.20
   4  -9   6   18.60    3.10
   4  -9   6   14.40    2.80
   4  -9   6   20.70    3.70
   5  -9   6    1.60    1.70
   5  -9   6   -0.40    1.20
   5  -9   6   -0.30    1.60
[truncated: 330,614 more chars]
